# Supplementary material for: Integrative Network Analysis of Single-Cell RNA Findings and a Priori Knowledge Highlights Gene Regulators in Multiple Myeloma Progression
Source: Int J Mol Sci. 2026 Jan 13;27(2):793. doi: 10.3390/ijms27020793 (PMC12840655; doi:10.3390/ijms27020793)
Supplement: Supplementary file 1 [file ijms-27-00793-s001.zip]

Archive with 8 entries (8 files):
- SFile1.pdf
- SFile2.csv
- SFile3_Drugs.xlsx
- SFile4_Genes.xlsx
- SFile5_miRNAs.xlsx
- SFile6_Proteins.xlsx
- SFile7_Variants.xlsx
- SFile8_DEA_results.xlsx
