# Supplementary material for: Integrative Network Analysis of Single-Cell RNA Findings and a Priori Knowledge Highlights Gene Regulators in Multiple Myeloma Progression
Source: Int J Mol Sci. 2026 Jan 13;27(2):793. doi: 10.3390/ijms27020793 (PMC12840655; doi:10.3390/ijms27020793)
Supplement: Supplementary file 1 [file ijms-27-00793-s001.zip › SFile2.csv]

Gene	Total_Count	Drugs	Genes	miRNAs	Proteins	Variations	Total_Categories	Proportion
TP53	2348	0	1	2339	0	8	3	60%
VEGFA	1830	2	1	1827	0	0	3	60%
SOD2	1813	0	1	1812	0	0	2	40%
ERCC1	581	2	1	578	0	0	3	60%
MTHFR	417	0	1	416	0	0	2	40%
TFRC	398	0	1	397	0	0	2	40%
CCND1	266	0	1	262	1	2	4	80%
KRAS	219	0	1	212	0	6	3	60%
CCND2	213	0	0	213	0	0	1	20%
HFE	203	0	1	202	0	0	2	40%
CCND3	188	0	0	188	0	0	1	20%
CD86	130	0	1	128	0	1	3	60%
MAF	118	0	1	116	1	0	3	60%
MET	114	0	1	113	0	0	2	40%
IGF2R	108	0	0	108	0	0	1	20%
MTR	105	0	1	104	0	0	2	40%
CD46	86	0	0	86	0	0	1	20%
DIS3	84	0	1	81	0	2	3	60%
NOTCH2	80	0	0	80	0	0	1	20%
NRAS	79	0	1	78	0	0	2	40%
ENG	78	0	0	78	0	0	1	20%
CDKN2A	73	0	1	70	0	2	3	60%
ABCG2	72	2	1	69	0	0	3	60%
CYP1A1	71	0	1	70	0	0	2	40%
None	68	0	68	0	0	0	1	20%
GPX1	67	0	1	66	0	0	2	40%
RANBP2	65	0	0	65	0	0	1	20%
CD40LG	59	0	2	57	0	0	2	40%
CBL	54	0	0	54	0	0	1	20%
TNFRSF10A	54	0	1	53	0	0	2	40%
IRF4	51	0	1	48	1	1	4	80%
HK1	47	0	1	46	0	0	2	40%
TERT	42	1	0	41	0	0	2	40%
CBX7	41	0	1	36	0	4	3	60%
CYP2C19	41	1	1	39	0	0	3	60%
XPO5	40	0	1	39	0	0	2	40%
CD40	31	0	1	30	0	0	2	40%
TYMS	31	0	1	30	0	0	2	40%
FASLG	30	0	0	30	0	0	1	20%
LIG4	29	0	1	0	0	28	2	40%
FGG	23	0	1	22	0	0	2	40%
PON1	23	0	1	22	0	0	2	40%
XRCC5	23	2	1	20	0	0	3	60%
ERCC2	22	0	1	21	0	0	2	40%
FCGR2A	21	0	1	20	0	0	2	40%
ICAM1	21	0	1	20	0	0	2	40%
BCL2	20	0	2	18	0	0	2	40%
ABCB1	19	18	1	0	0	0	2	40%
IL4R	16	0	1	15	0	0	2	40%
PML	16	0	0	16	0	0	1	20%
TGFB1	15	0	1	14	0	0	2	40%
TNF	12	3	1	8	0	0	3	60%
CRBN	10	6	2	0	0	2	3	60%
NR3C1	10	10	0	0	0	0	1	20%
ANXA1	8	7	1	0	0	0	2	40%
BTG1	8	0	1	7	0	0	2	40%
CTLA4	8	1	2	5	0	0	3	60%
FGFR3	8	0	1	1	1	5	4	80%
IL1B	8	0	1	7	0	0	2	40%
MCL1	8	0	1	7	0	0	2	40%
BCL2L1	7	0	1	6	0	0	2	40%
TNFRSF17	7	2	2	3	0	0	3	60%
ULK4	7	0	1	0	0	6	2	40%
CTNNB1	6	6	0	0	0	0	1	20%
IL10	6	0	1	5	0	0	2	40%
MTRR	6	0	1	5	0	0	2	40%
NFKBIA	6	0	1	5	0	0	2	40%
AURKA	5	1	2	0	0	2	3	60%
FAT1	5	0	1	0	0	4	2	40%
GSTP1	5	0	1	4	0	0	2	40%
HDAC4	5	1	2	0	0	2	3	60%
HLA-A	5	0	1	4	0	0	2	40%
IL1RN	5	0	1	4	0	0	2	40%
KMT2C	5	0	1	0	0	4	2	40%
PIK3R2	5	0	1	0	0	4	2	40%
PSMB1	5	5	0	0	0	0	1	20%
PSMB5	5	5	0	0	0	0	1	20%
TOP2A	5	5	0	0	0	0	1	20%
TRAF5	5	0	3	0	0	2	2	40%
APOE	4	0	1	3	0	0	2	40%
ARID4A	4	0	2	0	0	2	2	40%
BRCA2	4	0	1	0	0	3	2	40%
CD38	4	4	0	0	0	0	1	20%
CYLD-AS2	4	0	2	0	0	2	2	40%
DNAH11	4	0	0	0	0	4	1	20%
ELL2	4	0	0	0	0	4	1	20%
ERF	4	0	2	0	0	2	2	40%
FDPS	4	4	0	0	0	0	1	20%
FLT3	4	0	2	0	0	2	2	40%
H1-4	4	0	2	0	0	2	2	40%
H2AC16	4	0	2	0	0	2	2	40%
H2AC17	4	0	2	0	0	2	2	40%
H3C1	4	0	2	0	0	2	2	40%
IL1A	4	0	1	3	0	0	2	40%
IL6	4	2	1	1	0	0	3	60%
IL7R	4	0	2	0	0	2	2	40%
KCNH2	4	4	0	0	0	0	1	20%
MGA	4	0	2	0	0	2	2	40%
MST1R	4	0	2	0	0	2	2	40%
MUC1	4	0	1	3	0	0	2	40%
PGR	4	4	0	0	0	0	1	20%
RXRA	4	0	2	0	0	2	2	40%
SAMHD1	4	0	2	0	0	2	2	40%
SFTA3	4	0	2	0	0	2	2	40%
TET2	4	0	1	0	0	3	2	40%
TET2-AS1	4	0	2	0	0	2	2	40%
TET3	4	0	2	0	0	2	2	40%
TRNT1	4	0	2	0	0	2	2	40%
YAP1	4	0	2	0	0	2	2	40%
ABCC1	3	3	0	0	0	0	1	20%
ABCC2	3	3	0	0	0	0	1	20%
ATM	3	0	1	0	0	2	2	40%
BAP1	3	0	1	0	0	2	2	40%
BARD1	3	0	1	0	0	2	2	40%
BCORL1	3	0	1	0	0	2	2	40%
BRAF	3	0	1	0	0	2	2	40%
CDKN2C	3	0	1	0	0	2	2	40%
CREBBP	3	0	1	0	0	2	2	40%
CYLD	3	0	1	0	0	2	2	40%
CYP2C8	3	3	0	0	0	0	1	20%
DNMT3A	3	0	1	0	0	2	2	40%
DTNB	3	0	0	0	0	3	1	20%
EIF1AX	3	0	1	0	0	2	2	40%
EPHX1	3	0	1	2	0	0	2	40%
GSTT1	3	2	1	0	0	0	2	40%
KDM5C	3	0	1	0	0	2	2	40%
KMT2D	3	0	1	0	0	2	2	40%
LATS1	3	0	1	0	0	2	2	40%
LOC130063979	3	0	2	0	0	1	2	40%
LOC130068308	3	0	2	0	0	1	2	40%
MMP2	3	3	0	0	0	0	1	20%
NCOR2	3	0	1	0	0	2	2	40%
NF1	3	0	1	0	0	2	2	40%
NKX2-1	3	0	1	0	0	2	2	40%
NR3C2	3	2	1	0	0	0	2	40%
P2RY8	3	0	1	0	0	2	2	40%
PARP1	3	0	1	2	0	0	2	40%
PDE11A	3	3	0	0	0	0	1	20%
PDE3A	3	2	1	0	0	0	2	40%
PDE4D	3	3	0	0	0	0	1	20%
PDE5A	3	3	0	0	0	0	1	20%
PDE6A	3	3	0	0	0	0	1	20%
POLR1G	3	2	1	0	0	0	2	40%
PSMB2	3	3	0	0	0	0	1	20%
PTGS2	3	3	0	0	0	0	1	20%
RECQL4	3	0	1	0	0	2	2	40%
SGK1	3	0	1	0	0	2	2	40%
SH2B3	3	0	1	0	0	2	2	40%
SPARC	3	0	1	2	0	0	2	40%
TCF3	3	0	1	0	0	2	2	40%
TNFRSF13B	3	0	1	0	0	2	2	40%
TOP2B	3	3	0	0	0	0	1	20%
ABCC6	2	2	0	0	0	0	1	20%
AR	2	2	0	0	0	0	1	20%
ATG5	2	0	0	0	0	2	1	20%
BBC3	2	0	0	2	0	0	1	20%
CA1	2	1	1	0	0	0	2	40%
CA12	2	2	0	0	0	0	1	20%
CA14	2	2	0	0	0	0	1	20%
CA2	2	2	0	0	0	0	1	20%
CA4	2	1	1	0	0	0	2	40%
CA6	2	1	1	0	0	0	2	40%
CA9	2	2	0	0	0	0	1	20%
CCAT1	2	0	1	0	0	1	2	40%
CCDC169-SOHLH2	2	0	0	0	0	2	1	20%
CCR4	2	1	1	0	0	0	2	40%
CD27	2	0	2	0	0	0	1	20%
CEP120	2	0	0	0	0	2	1	20%
CXCR4	2	2	0	0	0	0	1	20%
EOMES	2	0	1	0	0	1	2	40%
FGF2	2	2	0	0	0	0	1	20%
GGPS1	2	2	0	0	0	0	1	20%
GRAMD1B	2	0	0	0	0	2	1	20%
IGHA1	2	0	1	0	1	0	2	40%
IGHG1	2	0	1	0	1	0	2	40%
IGHM	2	0	2	0	0	0	1	20%
KDR	2	2	0	0	0	0	1	20%
KLF2	2	0	0	0	0	2	1	20%
LCK	2	1	1	0	0	0	2	40%
LOC124902130	2	0	0	0	0	2	1	20%
LRRC34	2	0	0	0	0	2	1	20%
MEG3	2	0	2	0	0	0	1	20%
MMP8	2	1	1	0	0	0	2	40%
MMP9	2	1	1	0	0	0	2	40%
NFIC	2	0	0	0	0	2	1	20%
NQO1	2	0	2	0	0	0	1	20%
PCAT1	2	0	1	1	0	0	2	40%
PDE10A	2	2	0	0	0	0	1	20%
PDE1A	2	2	0	0	0	0	1	20%
PDE2A	2	2	0	0	0	0	1	20%
PDE3B	2	2	0	0	0	0	1	20%
PDE4A	2	2	0	0	0	0	1	20%
PDE4B	2	2	0	0	0	0	1	20%
PDE4C	2	2	0	0	0	0	1	20%
PDE6B	2	1	1	0	0	0	2	40%
PDE6C	2	2	0	0	0	0	1	20%
PDE9A	2	2	0	0	0	0	1	20%
PKNOX1	2	2	0	0	0	0	1	20%
POT1-AS1	2	0	0	0	0	2	1	20%
PREX1	2	0	0	0	0	2	1	20%
PSMB10	2	2	0	0	0	0	1	20%
PSMB8	2	2	0	0	0	0	1	20%
PSMB9	2	2	0	0	0	0	1	20%
PSORS1C2	2	0	1	0	0	1	2	40%
PTGDR	2	1	1	0	0	0	2	40%
PTGER3	2	1	1	0	0	0	2	40%
RFWD3	2	0	0	0	0	2	1	20%
SERPINA6	2	2	0	0	0	0	1	20%
SH2D1A	2	0	2	0	0	0	1	20%
SLC7A5	2	2	0	0	0	0	1	20%
SMARCD3	2	0	0	0	0	2	1	20%
SOHLH2	2	0	0	0	0	2	1	20%
SP140	2	0	0	0	0	2	1	20%
SPP1	2	1	1	0	0	0	2	40%
TNFSF11	2	2	0	0	0	0	1	20%
TOM1	2	0	0	0	0	2	1	20%
TUBB	2	2	0	0	0	0	1	20%
TUBB1	2	1	1	0	0	0	2	40%
A2M	1	0	1	0	0	0	1	20%
A2M-AS1	1	0	1	0	0	0	1	20%
ABCA13	1	0	1	0	0	0	1	20%
ABCA3	1	0	1	0	0	0	1	20%
ABCC10	1	1	0	0	0	0	1	20%
ABCC13	1	0	1	0	0	0	1	20%
ABCC3	1	1	0	0	0	0	1	20%
ABCC5	1	1	0	0	0	0	1	20%
ABCD2	1	0	1	0	0	0	1	20%
ABO	1	0	1	0	0	0	1	20%
ABTB3	1	0	1	0	0	0	1	20%
ACE	1	0	1	0	0	0	1	20%
ACKR1	1	0	1	0	0	0	1	20%
ACKR3	1	1	0	0	0	0	1	20%
ACOXL	1	0	0	0	0	1	1	20%
ACOXL-AS1	1	0	0	0	0	1	1	20%
ADAM17	1	1	0	0	0	0	1	20%
ADAMTS10	1	0	1	0	0	0	1	20%
ADAMTSL5	1	0	1	0	0	0	1	20%
ADGRB3-DT	1	0	1	0	0	0	1	20%
ADGRE4P	1	0	1	0	0	0	1	20%
ADGRG5	1	0	1	0	0	0	1	20%
ADORA1	1	1	0	0	0	0	1	20%
ADORA2A	1	1	0	0	0	0	1	20%
ADRA2A	1	0	1	0	0	0	1	20%
AFF3	1	0	1	0	0	0	1	20%
AFG2A	1	0	1	0	0	0	1	20%
AGMO	1	0	1	0	0	0	1	20%
AGPAT5	1	0	1	0	0	0	1	20%
AHSP	1	0	1	0	0	0	1	20%
AK5	1	0	1	0	0	0	1	20%
AKT1	1	0	1	0	0	0	1	20%
AKT2	1	0	1	0	0	0	1	20%
AKT3	1	0	1	0	0	0	1	20%
ALAS2	1	0	1	0	0	0	1	20%
ALB	1	0	0	1	0	0	1	20%
ALKBH5	1	0	1	0	0	0	1	20%
ALOX15B	1	0	1	0	0	0	1	20%
ALPL	1	0	1	0	0	0	1	20%
AMIGO1	1	0	1	0	0	0	1	20%
ANK3	1	0	1	0	0	0	1	20%
ANKRD20A5P	1	0	1	0	0	0	1	20%
ANKRD22	1	0	1	0	0	0	1	20%
ANKRD36BP2	1	0	1	0	0	0	1	20%
ANO9	1	0	1	0	0	0	1	20%
ANTXRLP1	1	0	1	0	0	0	1	20%
ANXA3	1	0	1	0	0	0	1	20%
AP3B2	1	0	1	0	0	0	1	20%
APBA2	1	0	1	0	0	0	1	20%
APBB1	1	0	1	0	0	0	1	20%
AQP3	1	0	1	0	0	0	1	20%
ARB2BP	1	0	1	0	0	0	1	20%
ARG1	1	0	1	0	0	0	1	20%
ARHGAP10	1	0	1	0	0	0	1	20%
ARHGEF17	1	0	1	0	0	0	1	20%
ARL4C	1	0	1	0	0	0	1	20%
ARMC3	1	0	1	0	0	0	1	20%
ASAP3	1	0	1	0	0	0	1	20%
ASTN2	1	0	1	0	0	0	1	20%
ATF3	1	0	1	0	0	0	1	20%
ATM	1	0	1	0	0	0	1	20%
ATP10A	1	0	1	0	0	0	1	20%
ATP2C2	1	0	1	0	0	0	1	20%
ATP6V0E2	1	0	1	0	0	0	1	20%
ATP8B2	1	0	1	0	0	0	1	20%
ATR	1	0	1	0	0	0	1	20%
AXIN2	1	0	1	0	0	0	1	20%
AXL	1	0	1	0	0	0	1	20%
B2M	1	0	1	0	0	0	1	20%
B4GALT5	1	0	1	0	0	0	1	20%
BAALC	1	0	1	0	0	0	1	20%
BACH2	1	0	1	0	0	0	1	20%
BAK1	1	0	0	0	0	1	1	20%
BAP1	1	0	1	0	0	0	1	20%
BARD1	1	0	1	0	0	0	1	20%
BCL11B	1	0	1	0	0	0	1	20%
BCL2L10	1	0	1	0	0	0	1	20%
BCL2L11	1	0	0	0	0	1	1	20%
BCL2L15	1	0	1	0	0	0	1	20%
BCORL1	1	0	1	0	0	0	1	20%
BEND2	1	0	1	0	0	0	1	20%
BEX2	1	0	1	0	0	0	1	20%
BEX5	1	0	1	0	0	0	1	20%
BICD1	1	0	1	0	0	0	1	20%
BIRC3	1	0	1	0	0	0	1	20%
BIRC5	1	0	0	1	0	0	1	20%
BLNK	1	0	1	0	0	0	1	20%
BMF	1	0	0	0	0	1	1	20%
BMP2	1	0	1	0	0	0	1	20%
BMX	1	0	1	0	0	0	1	20%
BNIP3	1	0	1	0	0	0	1	20%
BOLA3-DT	1	0	1	0	0	0	1	20%
BPI	1	0	1	0	0	0	1	20%
BRAF	1	0	1	0	0	0	1	20%
BRCA2	1	0	1	0	0	0	1	20%
BRD4	1	1	0	0	0	0	1	20%
BTG1P1	1	0	1	0	0	0	1	20%
BTN3A1	1	1	0	0	0	0	1	20%
C11orf96	1	0	1	0	0	0	1	20%
C12orf42	1	0	1	0	0	0	1	20%
C14orf132	1	0	1	0	0	0	1	20%
C1orf116	1	0	1	0	0	0	1	20%
C2CD4B	1	0	1	0	0	0	1	20%
C3orf18	1	0	1	0	0	0	1	20%
C3orf52	1	0	1	0	0	0	1	20%
C5orf63	1	0	1	0	0	0	1	20%
CA13	1	1	0	0	0	0	1	20%
CA3	1	1	0	0	0	0	1	20%
CA5A	1	1	0	0	0	0	1	20%
CA5B	1	1	0	0	0	0	1	20%
CA7	1	1	0	0	0	0	1	20%
CABP5	1	0	1	0	0	0	1	20%
CACNA1E	1	0	1	0	0	0	1	20%
CACNA1I	1	0	1	0	0	0	1	20%
CACNA2D2	1	0	1	0	0	0	1	20%
CALHM5	1	0	1	0	0	0	1	20%
CAMK4	1	0	1	0	0	0	1	20%
CAMSAP3	1	0	1	0	0	0	1	20%
CAPN1-AS1	1	0	1	0	0	0	1	20%
CAPN13	1	0	1	0	0	0	1	20%
CARD11	1	0	1	0	0	0	1	20%
CARD11	1	0	1	0	0	0	1	20%
CASP1	1	1	0	0	0	0	1	20%
CASP4LP	1	0	1	0	0	0	1	20%
CATSPER1	1	1	0	0	0	0	1	20%
CATSPER2	1	1	0	0	0	0	1	20%
CATSPER3	1	1	0	0	0	0	1	20%
CATSPER4	1	1	0	0	0	0	1	20%
CAVIN1	1	0	1	0	0	0	1	20%
CAVIN2	1	0	1	0	0	0	1	20%
CBS	1	1	0	0	0	0	1	20%
CCDC102A	1	0	1	0	0	0	1	20%
CCDC141	1	0	1	0	0	0	1	20%
CCDC152	1	0	1	0	0	0	1	20%
CCHCR1	1	0	0	0	0	1	1	20%
CCL2	1	0	1	0	0	0	1	20%
CCL28	1	0	1	0	0	0	1	20%
CCL4	1	0	1	0	0	0	1	20%
CCND1	1	0	1	0	0	0	1	20%
CCR2	1	1	0	0	0	0	1	20%
CCR6	1	0	1	0	0	0	1	20%
CCR7	1	0	1	0	0	0	1	20%
CCR8	1	0	1	0	0	0	1	20%
CCR9	1	0	1	0	0	0	1	20%
CD109	1	0	1	0	0	0	1	20%
CD160	1	0	1	0	0	0	1	20%
CD177	1	0	1	0	0	0	1	20%
CD177P1	1	0	1	0	0	0	1	20%
CD1C	1	0	1	0	0	0	1	20%
CD2	1	0	1	0	0	0	1	20%
CD226	1	0	1	0	0	0	1	20%
CD247	1	0	1	0	0	0	1	20%
CD28	1	0	1	0	0	0	1	20%
CD320	1	0	1	0	0	0	1	20%
CD3D	1	0	1	0	0	0	1	20%
CD3E	1	0	1	0	0	0	1	20%
CD3G	1	0	1	0	0	0	1	20%
CD5	1	0	1	0	0	0	1	20%
CD6	1	0	1	0	0	0	1	20%
CD74	1	0	1	0	0	0	1	20%
CD8A	1	0	1	0	0	0	1	20%
CD8B	1	0	1	0	0	0	1	20%
CD96	1	0	1	0	0	0	1	20%
CDC42EP3-AS1	1	0	1	0	0	0	1	20%
CDH10	1	0	1	0	0	0	1	20%
CDH12	1	0	0	0	0	1	1	20%
CDH20	1	0	1	0	0	0	1	20%
CDHR3	1	0	1	0	0	0	1	20%
CDK4	1	0	1	0	0	0	1	20%
CDKN1B	1	0	1	0	0	0	1	20%
CDKN2A	1	0	1	0	0	0	1	20%
CDKN2C	1	0	1	0	0	0	1	20%
CDYL	1	0	0	1	0	0	1	20%
CEACAM1	1	0	1	0	0	0	1	20%
CEBPE	1	0	1	0	0	0	1	20%
CEMIP	1	0	1	0	0	0	1	20%
CENATAC-DT	1	0	1	0	0	0	1	20%
CEP20	1	0	0	0	0	1	1	20%
CEP70	1	0	1	0	0	0	1	20%
CERNA1	1	0	1	0	0	0	1	20%
CEROX1	1	0	1	0	0	0	1	20%
CFAP161	1	0	1	0	0	0	1	20%
CFAP210	1	0	1	0	0	0	1	20%
CFH	1	0	1	0	0	0	1	20%
CFHR1	1	0	1	0	0	0	1	20%
CHIC1	1	0	1	0	0	0	1	20%
CHPF	1	0	1	0	0	0	1	20%
CHPF2	1	0	0	0	0	1	1	20%
CHRM1	1	1	0	0	0	0	1	20%
CHRM3-AS2	1	0	1	0	0	0	1	20%
CHST10	1	0	1	0	0	0	1	20%
CIB3	1	0	0	0	0	1	1	20%
CISD1	1	1	0	0	0	0	1	20%
CLDN10	1	0	1	0	0	0	1	20%
CLEC4F	1	0	1	0	0	0	1	20%
CLECL1P	1	0	1	0	0	0	1	20%
CLUHP3	1	0	1	0	0	0	1	20%
CLYBL	1	0	1	0	0	0	1	20%
CMA1	1	1	0	0	0	0	1	20%
CMKLR1	1	0	1	0	0	0	1	20%
CNEP1R1P1	1	0	1	0	0	0	1	20%
CNKSR1	1	0	1	0	0	0	1	20%
CNTN1	1	0	1	0	0	0	1	20%
COL17A1	1	0	1	0	0	0	1	20%
COL1A1	1	1	0	0	0	0	1	20%
COL6A2	1	0	1	0	0	0	1	20%
COQ10A	1	0	1	0	0	0	1	20%
COX10-DT	1	0	1	0	0	0	1	20%
CPA3	1	0	1	0	0	0	1	20%
CPNE4	1	0	1	0	0	0	1	20%
CPQ	1	0	1	0	0	0	1	20%
CREBBP	1	0	1	0	0	0	1	20%
CSF2	1	0	1	0	0	0	1	20%
CSF3	1	0	1	0	0	0	1	20%
CTRB1	1	1	0	0	0	0	1	20%
CTSA	1	1	0	0	0	0	1	20%
CTSB	1	1	0	0	0	0	1	20%
CTSG	1	1	0	0	0	0	1	20%
CTSL	1	0	1	0	0	0	1	20%
CTSW	1	0	1	0	0	0	1	20%
CXCL12	1	1	0	0	0	0	1	20%
CXCL5	1	0	1	0	0	0	1	20%
CXCR3	1	0	1	0	0	0	1	20%
CXCR4	1	0	1	0	0	0	1	20%
CYLD	1	0	1	0	0	0	1	20%
CYP19A1	1	0	1	0	0	0	1	20%
CYP3A4	1	1	0	0	0	0	1	20%
CYP4F22	1	0	1	0	0	0	1	20%
CYP4F3	1	0	1	0	0	0	1	20%
CYSTM1	1	0	1	0	0	0	1	20%
DACH1	1	0	1	0	0	0	1	20%
DCT	1	0	1	0	0	0	1	20%
DDX11L10	1	0	1	0	0	0	1	20%
DEFA8P	1	0	1	0	0	0	1	20%
DEK	1	0	1	0	0	0	1	20%
DENND5B	1	0	1	0	0	0	1	20%
DERL3	1	0	1	0	0	0	1	20%
DHRS3	1	0	1	0	0	0	1	20%
DIO1	1	0	0	0	0	1	1	20%
DIP2C	1	0	1	0	0	0	1	20%
DIPK1A	1	0	1	0	0	0	1	20%
DIS3	1	0	1	0	0	0	1	20%
DKK3	1	0	1	0	0	0	1	20%
DLG3	1	0	1	0	0	0	1	20%
DLG5	1	0	1	0	0	0	1	20%
DMPK	1	0	1	0	0	0	1	20%
DNMT3A	1	0	1	0	0	0	1	20%
DNMT3B	1	0	1	0	0	0	1	20%
DOCK9	1	0	1	0	0	0	1	20%
DPP4	1	0	1	0	0	0	1	20%
DPP4-DT	1	0	1	0	0	0	1	20%
DPRXP2	1	0	1	0	0	0	1	20%
DRC1	1	0	1	0	0	0	1	20%
DSEL	1	0	1	0	0	0	1	20%
DTHD1	1	0	1	0	0	0	1	20%
DTX3	1	0	1	0	0	0	1	20%
DUSP1	1	0	1	0	0	0	1	20%
DUSP13B	1	0	1	0	0	0	1	20%
DYNC1I1	1	0	1	0	0	0	1	20%
E2F2	1	0	1	0	0	0	1	20%
E2F8	1	0	1	0	0	0	1	20%
EDAR	1	0	1	0	0	0	1	20%
EDARADD	1	0	1	0	0	0	1	20%
EDNRB	1	0	1	0	0	0	1	20%
EEIG1	1	0	1	0	0	0	1	20%
EGFR	1	0	1	0	0	0	1	20%
EGR4	1	0	1	0	0	0	1	20%
EIF1AX	1	0	1	0	0	0	1	20%
ELANE	1	1	0	0	0	0	1	20%
ELAPOR2	1	0	1	0	0	0	1	20%
ELOVL4	1	0	1	0	0	0	1	20%
ELOVL7	1	0	1	0	0	0	1	20%
ENKUR	1	0	1	0	0	0	1	20%
ENPP5	1	0	1	0	0	0	1	20%
EPHA3	1	0	1	0	0	0	1	20%
EPHX2	1	0	1	0	0	0	1	20%
ERBB2	1	1	0	0	0	0	1	20%
ETNK2	1	0	1	0	0	0	1	20%
EVA1C	1	0	1	0	0	0	1	20%
EVL	1	0	1	0	0	0	1	20%
F13A1	1	0	1	0	0	0	1	20%
F2	1	1	0	0	0	0	1	20%
FAAH2	1	0	1	0	0	0	1	20%
FAAHP1	1	0	1	0	0	0	1	20%
FAM135A	1	0	1	0	0	0	1	20%
FAM153A	1	0	1	0	0	0	1	20%
FAM169A	1	0	1	0	0	0	1	20%
FAM20A	1	0	1	0	0	0	1	20%
FAM241B	1	0	1	0	0	0	1	20%
FAM81B	1	0	1	0	0	0	1	20%
FAT1	1	0	1	0	0	0	1	20%
FBLN5	1	0	1	0	0	0	1	20%
FBLN7	1	0	1	0	0	0	1	20%
FBXL16	1	0	1	0	0	0	1	20%
FCER1A	1	0	1	0	0	0	1	20%
FCER1G	1	0	1	0	0	0	1	20%
FCGBP	1	0	1	0	0	0	1	20%
FCGR1A	1	1	0	0	0	0	1	20%
FCGR3A	1	1	0	0	0	0	1	20%
FCGRT	1	1	0	0	0	0	1	20%
FCMR	1	0	1	0	0	0	1	20%
FCRL1	1	0	1	0	0	0	1	20%
FCRL3	1	0	1	0	0	0	1	20%
FCRL4	1	0	0	0	1	0	1	20%
FCRL6	1	0	1	0	0	0	1	20%
FGB	1	0	1	0	0	0	1	20%
FGFBP2	1	0	1	0	0	0	1	20%
FGFR3	1	0	1	0	0	0	1	20%
FLT3	1	0	1	0	0	0	1	20%
FLT4	1	0	1	0	0	0	1	20%
FNBP1L	1	0	1	0	0	0	1	20%
FNTA	1	1	0	0	0	0	1	20%
FNTB	1	1	0	0	0	0	1	20%
FOS	1	0	1	0	0	0	1	20%
FSD1	1	0	1	0	0	0	1	20%
FSTL1	1	0	1	0	0	0	1	20%
FSTL5	1	0	1	0	0	0	1	20%
FTH1P22	1	0	1	0	0	0	1	20%
FUBP1	1	0	1	0	0	0	1	20%
FYN	1	1	0	0	0	0	1	20%
GABRB2	1	0	1	0	0	0	1	20%
GAS5	1	0	1	0	0	0	1	20%
GASK1A	1	0	1	0	0	0	1	20%
GATA2	1	0	1	0	0	0	1	20%
GCNT4	1	0	1	0	0	0	1	20%
GCSAM	1	0	1	0	0	0	1	20%
GCSAML	1	0	1	0	0	0	1	20%
GFOD3P	1	0	1	0	0	0	1	20%
GGT5	1	0	1	0	0	0	1	20%
GJB6	1	0	1	0	0	0	1	20%
GLUL	1	1	0	0	0	0	1	20%
GLYATL1P2	1	0	1	0	0	0	1	20%
GLYATL2	1	0	1	0	0	0	1	20%
GNB5	1	0	1	0	0	0	1	20%
GOLGA2P5	1	0	1	0	0	0	1	20%
GOLGA7B	1	0	1	0	0	0	1	20%
GPA33	1	0	1	0	0	0	1	20%
GPBAR1	1	1	0	0	0	0	1	20%
GPR15	1	0	1	0	0	0	1	20%
GPR17	1	0	1	0	0	0	1	20%
GPR174	1	0	1	0	0	0	1	20%
GPR25	1	0	1	0	0	0	1	20%
GPR55	1	0	1	0	0	0	1	20%
GPRASP1	1	0	1	0	0	0	1	20%
GPRASP2	1	0	1	0	0	0	1	20%
GPRIN1	1	0	1	0	0	0	1	20%
GPX3	1	0	1	0	0	0	1	20%
GRAMD2B	1	0	1	0	0	0	1	20%
GRAP2	1	0	1	0	0	0	1	20%
GRB14	1	0	1	0	0	0	1	20%
GRHL1	1	0	1	0	0	0	1	20%
GRIP1	1	0	0	0	0	1	1	20%
GSR	1	1	0	0	0	0	1	20%
GSTA4	1	0	1	0	0	0	1	20%
GSTA6P	1	0	1	0	0	0	1	20%
GSTM1	1	0	1	0	0	0	1	20%
GSTM2	1	0	1	0	0	0	1	20%
GSTO1	1	1	0	0	0	0	1	20%
GUSBP5	1	0	1	0	0	0	1	20%
GYPA	1	0	1	0	0	0	1	20%
GYPB	1	0	1	0	0	0	1	20%
GZMA	1	0	1	0	0	0	1	20%
GZMH	1	0	1	0	0	0	1	20%
GZMK	1	0	1	0	0	0	1	20%
GZMM	1	0	1	0	0	0	1	20%
H19	1	0	1	0	0	0	1	20%
H2BC17	1	0	0	0	0	1	1	20%
H2BC5	1	0	0	0	0	1	1	20%
H3C11	1	0	1	0	0	0	1	20%
H3C12	1	0	0	0	0	1	1	20%
H4C1	1	0	0	0	0	1	1	20%
HABP4	1	0	1	0	0	0	1	20%
HAPLN3	1	0	1	0	0	0	1	20%
HAR1A	1	0	1	0	0	0	1	20%
HBG2	1	0	1	0	0	0	1	20%
HBM	1	0	1	0	0	0	1	20%
HCG27	1	0	0	0	0	1	1	20%
HDAC1	1	1	0	0	0	0	1	20%
HDAC10	1	1	0	0	0	0	1	20%
HDAC11	1	1	0	0	0	0	1	20%
HDAC2	1	1	0	0	0	0	1	20%
HDAC3	1	1	0	0	0	0	1	20%
HDAC5	1	1	0	0	0	0	1	20%
HDAC6	1	1	0	0	0	0	1	20%
HDAC7	1	1	0	0	0	0	1	20%
HDAC8	1	1	0	0	0	0	1	20%
HDAC9	1	1	0	0	0	0	1	20%
HDC	1	0	1	0	0	0	1	20%
HDX	1	0	1	0	0	0	1	20%
HGD	1	0	1	0	0	0	1	20%
HID1	1	0	1	0	0	0	1	20%
HIP1R	1	0	1	0	0	0	1	20%
HLA-DOA	1	0	1	0	0	0	1	20%
HLA-DQA2	1	0	1	0	0	0	1	20%
HLA-DQB1	1	0	0	0	0	1	1	20%
HLA-DRA	1	0	1	0	0	0	1	20%
HLA-DRB5	1	0	1	0	0	0	1	20%
HLCS	1	0	1	0	0	0	1	20%
HLF	1	0	1	0	0	0	1	20%
HOOK1	1	0	1	0	0	0	1	20%
HOTAIR	1	0	1	0	0	0	1	20%
HP	1	0	1	0	0	0	1	20%
HPGDS	1	0	1	0	0	0	1	20%
HSD17B8	1	0	1	0	0	0	1	20%
HSD3B7	1	0	1	0	0	0	1	20%
HSPB1	1	0	1	0	0	0	1	20%
HTRA3	1	0	1	0	0	0	1	20%
IATPR	1	0	1	0	0	0	1	20%
ICOS	1	0	1	0	0	0	1	20%
IDH1	1	0	1	0	0	0	1	20%
IDH2	1	0	1	0	0	0	1	20%
IFIT1B	1	0	1	0	0	0	1	20%
IFITM3P6	1	0	1	0	0	0	1	20%
IFNAR1	1	1	0	0	0	0	1	20%
IFNAR2	1	1	0	0	0	0	1	20%
IFNG	1	0	1	0	0	0	1	20%
IFNG-AS1	1	0	1	0	0	0	1	20%
IFNLR1	1	0	1	0	0	0	1	20%
IGF1R	1	0	1	0	0	0	1	20%
IGH	1	0	1	0	0	0	1	20%
IGHA2	1	0	1	0	0	0	1	20%
IGHD	1	0	1	0	0	0	1	20%
IGHG2	1	0	1	0	0	0	1	20%
IGHG3	1	0	1	0	0	0	1	20%
IGHG4	1	0	1	0	0	0	1	20%
IGHGP	1	0	1	0	0	0	1	20%
IGHV1-18	1	0	1	0	0	0	1	20%
IGHV1-24	1	0	1	0	0	0	1	20%
IGHV1-3	1	0	1	0	0	0	1	20%
IGHV1-69D	1	0	1	0	0	0	1	20%
IGHV3-15	1	0	1	0	0	0	1	20%
IGHV3-21	1	0	1	0	0	0	1	20%
IGHV3-23	1	0	1	0	0	0	1	20%
IGHV3-48	1	0	1	0	0	0	1	20%
IGHV3-53	1	0	1	0	0	0	1	20%
IGHV3-66	1	0	1	0	0	0	1	20%
IGHV3-7	1	0	1	0	0	0	1	20%
IGHV3-72	1	0	1	0	0	0	1	20%
IGHV3-74	1	0	1	0	0	0	1	20%
IGHV4-34	1	0	1	0	0	0	1	20%
IGHV4-59	1	0	1	0	0	0	1	20%
IGHV5-51	1	0	1	0	0	0	1	20%
IGHV6-1	1	0	1	0	0	0	1	20%
IGKC	1	0	1	0	0	0	1	20%
IGKV1-16	1	0	1	0	0	0	1	20%
IGKV1-17	1	0	1	0	0	0	1	20%
IGKV1-39	1	0	1	0	0	0	1	20%
IGKV1-5	1	0	1	0	0	0	1	20%
IGKV1-6	1	0	1	0	0	0	1	20%
IGKV1D-13	1	0	1	0	0	0	1	20%
IGKV1D-16	1	0	1	0	0	0	1	20%
IGKV1D-39	1	0	1	0	0	0	1	20%
IGKV2-30	1	0	1	0	0	0	1	20%
IGKV2OR22-4	1	0	1	0	0	0	1	20%
IGKV3-15	1	0	1	0	0	0	1	20%
IGKV3-20	1	0	1	0	0	0	1	20%
IGKV3D-20	1	0	1	0	0	0	1	20%
IGKV4-1	1	0	1	0	0	0	1	20%
IGLC2	1	0	1	0	0	0	1	20%
IGLC3	1	0	1	0	0	0	1	20%
IGLL5	1	0	1	0	0	0	1	20%
IGLV1-40	1	0	1	0	0	0	1	20%
IGLV1-44	1	0	1	0	0	0	1	20%
IGLV1-47	1	0	1	0	0	0	1	20%
IGLV1-51	1	0	1	0	0	0	1	20%
IGLV2-11	1	0	1	0	0	0	1	20%
IGLV2-14	1	0	1	0	0	0	1	20%
IGLV2-23	1	0	1	0	0	0	1	20%
IGLV2-8	1	0	1	0	0	0	1	20%
IGLV3-19	1	0	1	0	0	0	1	20%
IGLV3-25	1	0	1	0	0	0	1	20%
IGLV3-27	1	0	1	0	0	0	1	20%
IGLV4-69	1	0	1	0	0	0	1	20%
IGLV6-57	1	0	1	0	0	0	1	20%
IGLV8-61	1	0	1	0	0	0	1	20%
IGSF22	1	0	1	0	0	0	1	20%
IKZF1	1	0	1	0	0	0	1	20%
IKZF3	1	0	1	0	0	0	1	20%
IL12RB2	1	0	1	0	0	0	1	20%
IL24	1	0	1	0	0	0	1	20%
IL2RA	1	0	1	0	0	0	1	20%
IL32	1	0	1	0	0	0	1	20%
IL4	1	1	0	0	0	0	1	20%
IL5	1	1	0	0	0	0	1	20%
IL5RA	1	0	1	0	0	0	1	20%
IL7R	1	0	1	0	0	0	1	20%
IMMP2L	1	0	1	0	0	0	1	20%
INHBA	1	0	1	0	0	0	1	20%
INPP4B	1	0	1	0	0	0	1	20%
IRF4	1	0	1	0	0	0	1	20%
IRF8	1	0	1	0	0	0	1	20%
IRS1	1	0	1	0	0	0	1	20%
ISM1	1	0	1	0	0	0	1	20%
ITGA7	1	0	1	0	0	0	1	20%
ITK	1	0	1	0	0	0	1	20%
ITM2A	1	0	1	0	0	0	1	20%
ITPRIPL1	1	0	1	0	0	0	1	20%
JAK2	1	0	1	0	0	0	1	20%
JAKMIP1	1	0	1	0	0	0	1	20%
JAKMIP2	1	0	1	0	0	0	1	20%
JAM3	1	0	1	0	0	0	1	20%
JCHAIN	1	0	1	0	0	0	1	20%
JHY	1	0	1	0	0	0	1	20%
JUN	1	0	1	0	0	0	1	20%
KALRN	1	0	1	0	0	0	1	20%
KANK1	1	0	0	0	0	1	1	20%
KCNA1	1	1	0	0	0	0	1	20%
KCNMA1	1	0	1	0	0	0	1	20%
KCNN3	1	0	1	0	0	0	1	20%
KCNQ5	1	0	1	0	0	0	1	20%
KDF1	1	0	1	0	0	0	1	20%
KDM5C	1	0	1	0	0	0	1	20%
KDM6A	1	0	1	0	0	0	1	20%
KIF19	1	0	1	0	0	0	1	20%
KIF21A	1	0	1	0	0	0	1	20%
KIT	1	0	1	0	0	0	1	20%
KLF12	1	0	1	0	0	0	1	20%
KLF4	1	0	1	0	0	0	1	20%
KLHL3	1	0	1	0	0	0	1	20%
KLRA1P	1	0	1	0	0	0	1	20%
KLRB1	1	0	1	0	0	0	1	20%
KLRC3	1	0	1	0	0	0	1	20%
KLRC4	1	0	1	0	0	0	1	20%
KLRC4-KLRK1	1	0	1	0	0	0	1	20%
KLRD1	1	0	1	0	0	0	1	20%
KLRF1	1	0	1	0	0	0	1	20%
KLRG1	1	0	1	0	0	0	1	20%
KLRK1	1	0	1	0	0	0	1	20%
KLRK1-AS1	1	0	1	0	0	0	1	20%
KMT2C	1	0	1	0	0	0	1	20%
KMT2D	1	0	1	0	0	0	1	20%
KRAS	1	0	1	0	0	0	1	20%
KREMEN1	1	0	1	0	0	0	1	20%
KRT72	1	0	1	0	0	0	1	20%
KRT73	1	0	1	0	0	0	1	20%
KRT8P33	1	0	1	0	0	0	1	20%
LAG3	1	0	1	0	0	0	1	20%
LAIR2	1	0	1	0	0	0	1	20%
LAMA5-AS1	1	0	1	0	0	0	1	20%
LARGE2	1	0	1	0	0	0	1	20%
LATS1	1	0	1	0	0	0	1	20%
LAX1	1	0	1	0	0	0	1	20%
LBH	1	0	1	0	0	0	1	20%
LCN2	1	0	1	0	0	0	1	20%
LCOR	1	0	0	0	0	1	1	20%
LEF1	1	0	1	0	0	0	1	20%
LEF1-AS1	1	0	1	0	0	0	1	20%
LGR6	1	0	1	0	0	0	1	20%
LIG4	1	0	1	0	0	0	1	20%
LINC00402	1	0	1	0	0	0	1	20%
LINC00426	1	0	1	0	0	0	1	20%
LINC00457	1	0	0	0	0	1	1	20%
LINC00612	1	0	1	0	0	0	1	20%
LINC00624	1	0	1	0	0	0	1	20%
LINC00671	1	0	1	0	0	0	1	20%
LINC00861	1	0	1	0	0	0	1	20%
LINC00892	1	0	1	0	0	0	1	20%
LINC00920	1	0	1	0	0	0	1	20%
LINC00944	1	0	1	0	0	0	1	20%
LINC00987	1	0	1	0	0	0	1	20%
LINC00989	1	0	1	0	0	0	1	20%
LINC01151	1	0	1	0	0	0	1	20%
LINC01259	1	0	1	0	0	0	1	20%
LINC01482	1	0	1	0	0	0	1	20%
LINC01513	1	0	1	0	0	0	1	20%
LINC01550	1	0	1	0	0	0	1	20%
LINC01624	1	0	1	0	0	0	1	20%
LINC01871	1	0	1	0	0	0	1	20%
LINC01891	1	0	1	0	0	0	1	20%
LINC01934	1	0	1	0	0	0	1	20%
LINC02009	1	0	1	0	0	0	1	20%
LINC02084	1	0	1	0	0	0	1	20%
LINC02273	1	0	1	0	0	0	1	20%
LINC02295	1	0	1	0	0	0	1	20%
LINC02343	1	0	0	0	0	1	1	20%
LINC02446	1	0	1	0	0	0	1	20%
LINC02481	1	0	1	0	0	0	1	20%
LINC02770	1	0	1	0	0	0	1	20%
LINC02882	1	0	0	0	0	1	1	20%
LINC02915	1	0	1	0	0	0	1	20%
LINC02965	1	0	1	0	0	0	1	20%
LINC02967	1	0	1	0	0	0	1	20%
LINC02990	1	0	1	0	0	0	1	20%
LINC03049	1	0	1	0	0	0	1	20%
LINC03078	1	0	1	0	0	0	1	20%
LINGO2	1	0	1	0	0	0	1	20%
LIPC	1	0	1	0	0	0	1	20%
LIPM	1	0	1	0	0	0	1	20%
LNP1	1	0	1	0	0	0	1	20%
LOC101928923	1	0	0	0	0	1	1	20%
LOC101929154	1	0	0	0	0	1	1	20%
LOC105370832	1	0	0	0	0	1	1	20%
LOC105373401	1	0	0	0	0	1	1	20%
LOC105376041	1	0	0	0	0	1	1	20%
LOC105377350	1	0	0	0	0	1	1	20%
LOC105378351	1	0	0	0	0	1	1	20%
LOC124900608	1	0	0	0	0	1	1	20%
LOC124901779	1	0	0	0	0	1	1	20%
LOC124905053	1	0	0	0	0	1	1	20%
LOX	1	0	1	0	0	0	1	20%
LPAL2	1	0	1	0	0	0	1	20%
LPAR5	1	0	1	0	0	0	1	20%
LPL	1	0	1	0	0	0	1	20%
LPP	1	0	0	0	0	1	1	20%
LRRC1	1	0	1	0	0	0	1	20%
LRRC28	1	0	0	1	0	0	1	20%
LRRN3	1	0	1	0	0	0	1	20%
LRRTM3	1	0	1	0	0	0	1	20%
LRRTM4	1	0	1	0	0	0	1	20%
LSR	1	0	1	0	0	0	1	20%
LTA	1	0	1	0	0	0	1	20%
LTF	1	0	1	0	0	0	1	20%
LTK	1	0	1	0	0	0	1	20%
LUNAR1	1	0	1	0	0	0	1	20%
LUZP4	1	0	1	0	0	0	1	20%
LY9	1	0	1	0	0	0	1	20%
LYPD2	1	0	1	0	0	0	1	20%
LYPLAL1-DT	1	0	1	0	0	0	1	20%
MAF	1	0	1	0	0	0	1	20%
MAGED1	1	0	1	0	0	0	1	20%
MAGEH1	1	0	1	0	0	0	1	20%
MAGI2-AS3	1	0	1	0	0	0	1	20%
MAL	1	0	1	0	0	0	1	20%
MALAT1	1	0	1	0	0	0	1	20%
MAP1B	1	0	1	0	0	0	1	20%
MAP3K7	1	0	0	1	0	0	1	20%
MAP3K7CL	1	0	1	0	0	0	1	20%
MARCHF9	1	0	1	0	0	0	1	20%
MAST4-AS1	1	0	1	0	0	0	1	20%
MATK	1	0	1	0	0	0	1	20%
MAX	1	0	1	0	0	0	1	20%
MB21D2	1	0	1	0	0	0	1	20%
MBLAC2	1	0	1	0	0	0	1	20%
MBNL2	1	0	1	0	0	0	1	20%
MCOLN2	1	0	1	0	0	0	1	20%
MCPH1-AS1	1	0	1	0	0	0	1	20%
MDS2	1	0	1	0	0	0	1	20%
ME3	1	0	1	0	0	0	1	20%
MED24	1	0	0	0	0	1	1	20%
MEFV	1	0	1	0	0	0	1	20%
MEST	1	0	1	0	0	0	1	20%
METTL14	1	0	1	0	0	0	1	20%
METTL3	1	0	1	0	0	0	1	20%
MFGE8	1	0	1	0	0	0	1	20%
MGAM	1	0	1	0	0	0	1	20%
MICA	1	0	0	0	1	0	1	20%
MID2	1	0	1	0	0	0	1	20%
MIR106B	1	0	1	0	0	0	1	20%
MIR125A	1	0	1	0	0	0	1	20%
MIR140	1	0	1	0	0	0	1	20%
MIR15A	1	0	1	0	0	0	1	20%
MIR181A2	1	0	1	0	0	0	1	20%
MIR19A	1	0	1	0	0	0	1	20%
MIR19A	1	0	1	0	0	0	1	20%
MIR25	1	0	1	0	0	0	1	20%
MIR27A	1	0	1	0	0	0	1	20%
MIR32	1	0	1	0	0	0	1	20%
MIR320A	1	0	1	0	0	0	1	20%
MIR335	1	0	1	0	0	0	1	20%
MIR342	1	0	1	0	0	0	1	20%
MIR4458HG	1	0	1	0	0	0	1	20%
MIR561	1	0	1	0	0	0	1	20%
MIR6880	1	0	0	0	0	1	1	20%
MIR9-3HG	1	0	1	0	0	0	1	20%
MIR92A1	1	0	1	0	0	0	1	20%
MIR93	1	0	1	0	0	0	1	20%
MIR99B	1	0	1	0	0	0	1	20%
MIRLET7B	1	0	1	0	0	0	1	20%
MIRLET7E	1	0	1	0	0	0	1	20%
MLLT3	1	0	1	0	0	0	1	20%
MMD	1	0	1	0	0	0	1	20%
MMP13	1	0	1	0	0	0	1	20%
MMP14	1	1	0	0	0	0	1	20%
MMP27	1	0	1	0	0	0	1	20%
MMRN1	1	0	1	0	0	0	1	20%
MND1	1	0	1	0	0	0	1	20%
MND1P1	1	0	1	0	0	0	1	20%
MORC4	1	0	1	0	0	0	1	20%
MPL	1	0	1	0	0	0	1	20%
MROH6	1	0	1	0	0	0	1	20%
MS4A1	1	0	1	0	0	0	1	20%
MS4A2	1	0	1	0	0	0	1	20%
MTMR8	1	0	1	0	0	0	1	20%
MXI1	1	0	0	0	0	1	1	20%
MYBL1	1	0	1	0	0	0	1	20%
MYC	1	0	1	0	0	0	1	20%
MYC	1	0	1	0	0	0	1	20%
MYD88	1	0	1	0	0	0	1	20%
MYEOV	1	0	1	0	0	0	1	20%
MYNN	1	0	0	0	0	1	1	20%
MYO6	1	0	1	0	0	0	1	20%
MZB1	1	0	1	0	0	0	1	20%
NAT8B	1	0	1	0	0	0	1	20%
NBEAP2	1	0	1	0	0	0	1	20%
NCALD	1	0	1	0	0	0	1	20%
NCAPH2	1	0	0	0	0	1	1	20%
NCBP2L	1	0	1	0	0	0	1	20%
NCK1	1	0	0	0	0	1	1	20%
NCOR2	1	0	1	0	0	0	1	20%
NEFL	1	0	1	0	0	0	1	20%
NELL2	1	0	1	0	0	0	1	20%
NEXN-AS1	1	0	1	0	0	0	1	20%
NF1	1	0	1	0	0	0	1	20%
NFKB1	1	1	0	0	0	0	1	20%
NFKB2	1	1	0	0	0	0	1	20%
NFKBIA	1	0	1	0	0	0	1	20%
NKX2-1-AS1	1	0	0	0	0	1	1	20%
NKX2-1	1	0	1	0	0	0	1	20%
NMT2	1	0	1	0	0	0	1	20%
NMUR1	1	0	1	0	0	0	1	20%
NOG	1	0	1	0	0	0	1	20%
NOTCH1	1	0	1	0	0	0	1	20%
NR1I2	1	1	0	0	0	0	1	20%
NR2E1	1	0	1	0	0	0	1	20%
NRAS	1	0	1	0	0	0	1	20%
NRN1	1	0	1	0	0	0	1	20%
NSD2	1	0	0	0	1	0	1	20%
NSG1	1	0	1	0	0	0	1	20%
NSUN7	1	0	1	0	0	0	1	20%
NT5C3AP2	1	0	1	0	0	0	1	20%
NT5E	1	0	1	0	0	0	1	20%
NTN4	1	0	1	0	0	0	1	20%
NTRK1	1	0	1	0	0	0	1	20%
NUAK1	1	0	1	0	0	0	1	20%
NXN	1	0	1	0	0	0	1	20%
OLFM4	1	0	1	0	0	0	1	20%
OPHN1	1	0	1	0	0	0	1	20%
OR7E94P	1	0	1	0	0	0	1	20%
ORM1	1	1	0	0	0	0	1	20%
ORM2	1	1	0	0	0	0	1	20%
OSMR	1	0	1	0	0	0	1	20%
OTUD7A	1	0	1	0	0	0	1	20%
P2RY1	1	0	1	0	0	0	1	20%
P2RY10	1	0	1	0	0	0	1	20%
P2RY8	1	0	1	0	0	0	1	20%
P3H2	1	0	1	0	0	0	1	20%
PARM1	1	0	1	0	0	0	1	20%
PARP15	1	0	1	0	0	0	1	20%
PASD1	1	0	1	0	0	0	1	20%
PATJ	1	0	1	0	0	0	1	20%
PBX3	1	0	0	1	0	0	1	20%
PBX4	1	0	1	0	0	0	1	20%
PCED1B	1	0	1	0	0	0	1	20%
PCSK9	1	0	1	0	0	0	1	20%
PDCD1	1	0	1	0	0	0	1	20%
PDCD1LG2	1	0	1	0	0	0	1	20%
PDCL3P2	1	0	1	0	0	0	1	20%
PDE1B	1	1	0	0	0	0	1	20%
PDE1C	1	1	0	0	0	0	1	20%
PDE6D	1	1	0	0	0	0	1	20%
PDE6G	1	1	0	0	0	0	1	20%
PDE6H	1	1	0	0	0	0	1	20%
PDE7A	1	1	0	0	0	0	1	20%
PDE8A	1	1	0	0	0	0	1	20%
PDGFA-DT	1	0	1	0	0	0	1	20%
PDGFB	1	0	1	0	0	0	1	20%
PDIA3P1	1	0	1	0	0	0	1	20%
PERP	1	0	1	0	0	0	1	20%
PF4	1	0	1	0	0	0	1	20%
PF4V1	1	0	1	0	0	0	1	20%
PFKFB2	1	0	1	0	0	0	1	20%
PGLYRP1	1	0	1	0	0	0	1	20%
PGM5	1	0	1	0	0	0	1	20%
PGM5-AS1	1	0	1	0	0	0	1	20%
PHC3	1	0	0	0	0	1	1	20%
PHF19	1	0	0	1	0	0	1	20%
PHGDH	1	0	1	0	0	0	1	20%
PID1	1	0	1	0	0	0	1	20%
PIK3CA	1	0	1	0	0	0	1	20%
PIK3CG	1	0	1	0	0	0	1	20%
PIK3R1	1	0	1	0	0	0	1	20%
PIK3R2	1	0	1	0	0	0	1	20%
PIM1	1	0	1	0	0	0	1	20%
PKP2	1	0	1	0	0	0	1	20%
PLA2G7	1	0	1	0	0	0	1	20%
PLAAT1	1	0	1	0	0	0	1	20%
PLAAT2	1	0	1	0	0	0	1	20%
PLCG1	1	0	1	0	0	0	1	20%
PLCH2	1	0	1	0	0	0	1	20%
PLD4	1	0	1	0	0	0	1	20%
PLEKHA1	1	0	1	0	0	0	1	20%
PLEKHB1	1	0	1	0	0	0	1	20%
PLEKHF1	1	0	1	0	0	0	1	20%
PLEKHG1	1	0	1	0	0	0	1	20%
PLEKHG5	1	0	1	0	0	0	1	20%
PLS3	1	0	1	0	0	0	1	20%
PLXDC1	1	0	1	0	0	0	1	20%
PMP22	1	0	1	0	0	0	1	20%
POGLUT3	1	0	1	0	0	0	1	20%
POU5F1	1	0	0	0	0	1	1	20%
PPP1R16B	1	0	1	0	0	0	1	20%
PPP1R17	1	0	1	0	0	0	1	20%
PPP2R2B	1	0	1	0	0	0	1	20%
PRAG1	1	0	1	0	0	0	1	20%
PRAME	1	0	1	0	0	0	1	20%
PRDM1	1	0	1	0	0	0	1	20%
PRF1	1	0	1	0	0	0	1	20%
PRKACB	1	0	1	0	0	0	1	20%
PRKCH	1	0	1	0	0	0	1	20%
PRKCH-AS1	1	0	1	0	0	0	1	20%
PRKCQ	1	0	1	0	0	0	1	20%
PRKCQ-AS1	1	0	1	0	0	0	1	20%
PRMT5	1	0	1	0	0	0	1	20%
PRRT2	1	0	1	0	0	0	1	20%
PRSS23	1	0	1	0	0	0	1	20%
PRXL2A	1	0	1	0	0	0	1	20%
PSD	1	1	0	0	0	0	1	20%
PSMA1	1	1	0	0	0	0	1	20%
PSMD1	1	1	0	0	0	0	1	20%
PSORS1C1	1	0	0	0	0	1	1	20%
PTCH1	1	0	1	0	0	0	1	20%
PTGDR2	1	0	1	0	0	0	1	20%
PTGDS	1	0	1	0	0	0	1	20%
PTGER1	1	1	0	0	0	0	1	20%
PTGER2	1	1	0	0	0	0	1	20%
PTGER4	1	1	0	0	0	0	1	20%
PTGIR	1	1	0	0	0	0	1	20%
PTGS1	1	1	0	0	0	0	1	20%
PTHLH	1	0	1	0	0	0	1	20%
PTK2	1	0	1	0	0	0	1	20%
PTK7	1	0	1	0	0	0	1	20%
PTPN11	1	0	1	0	0	0	1	20%
PTPRN	1	0	1	0	0	0	1	20%
PVT1	1	0	1	0	0	0	1	20%
PWAR5	1	0	1	0	0	0	1	20%
PYHIN1	1	0	1	0	0	0	1	20%
PZP	1	0	1	0	0	0	1	20%
QPCT	1	0	0	0	0	1	1	20%
RAB19	1	0	1	0	0	0	1	20%
RAB27B	1	0	1	0	0	0	1	20%
RAB3IL1	1	0	1	0	0	0	1	20%
RADX	1	0	1	0	0	0	1	20%
RAP1GAP	1	0	1	0	0	0	1	20%
RASGRF2	1	0	1	0	0	0	1	20%
RB1	1	0	1	0	0	0	1	20%
RBP1	1	0	1	0	0	0	1	20%
RCAN2	1	0	1	0	0	0	1	20%
RECQL4	1	0	1	0	0	0	1	20%
RELA	1	1	0	0	0	0	1	20%
RGL4	1	0	1	0	0	0	1	20%
RGS1	1	0	1	0	0	0	1	20%
RGS9	1	0	1	0	0	0	1	20%
RHEX	1	0	1	0	0	0	1	20%
RHOXF1P1	1	0	1	0	0	0	1	20%
RIC3	1	0	1	0	0	0	1	20%
RN7SKP134	1	0	1	0	0	0	1	20%
RNF157	1	0	1	0	0	0	1	20%
RNU2-28P	1	0	1	0	0	0	1	20%
RNU6-196P	1	0	1	0	0	0	1	20%
RNU6-37P	1	0	1	0	0	0	1	20%
RNU6-469P	1	0	1	0	0	0	1	20%
ROBO1	1	0	1	0	0	0	1	20%
ROBO2	1	0	1	0	0	0	1	20%
RORA	1	0	1	0	0	0	1	20%
RPL31P43	1	0	1	0	0	0	1	20%
RPS15AP27	1	0	1	0	0	0	1	20%
RPS3AP13	1	0	1	0	0	0	1	20%
RPS6KL1	1	0	1	0	0	0	1	20%
RRAS2	1	0	1	0	0	0	1	20%
RTKN2	1	0	1	0	0	0	1	20%
S100A12	1	0	1	0	0	0	1	20%
S100A8	1	0	1	0	0	0	1	20%
S100P	1	0	1	0	0	0	1	20%
S1PR5	1	0	1	0	0	0	1	20%
SAMD3	1	0	1	0	0	0	1	20%
SAMD4A-AS1	1	0	1	0	0	0	1	20%
SAMSN1	1	0	0	0	0	1	1	20%
SARDH	1	0	1	0	0	0	1	20%
SCART1	1	0	1	0	0	0	1	20%
SCFD2	1	0	1	0	0	0	1	20%
SCN10A	1	1	0	0	0	0	1	20%
SCN3A	1	0	1	0	0	0	1	20%
SCN5A	1	1	0	0	0	0	1	20%
SCN9A	1	1	0	0	0	0	1	20%
SEC14L2	1	0	1	0	0	0	1	20%
SEPTIN1	1	0	1	0	0	0	1	20%
SERPINA1	1	0	1	0	0	0	1	20%
SETP9	1	0	1	0	0	0	1	20%
SGCB	1	0	1	0	0	0	1	20%
SGK1	1	0	1	0	0	0	1	20%
SH2B3	1	0	1	0	0	0	1	20%
SH2D1B	1	0	1	0	0	0	1	20%
SH2D2A	1	0	1	0	0	0	1	20%
SH3BP4	1	0	1	0	0	0	1	20%
SHBG	1	1	0	0	0	0	1	20%
SHOX2	1	0	1	0	0	0	1	20%
SIDT1	1	0	1	0	0	0	1	20%
SIDT1-AS1	1	0	1	0	0	0	1	20%
SIRPG	1	0	1	0	0	0	1	20%
SIT1	1	0	1	0	0	0	1	20%
SKAP1	1	0	1	0	0	0	1	20%
SKAP1-AS1	1	0	1	0	0	0	1	20%
SKAP1-AS2	1	0	1	0	0	0	1	20%
SLAMF7	1	1	0	0	0	0	1	20%
SLC16A10	1	0	1	0	0	0	1	20%
SLC16A14	1	0	1	0	0	0	1	20%
SLC18A1	1	0	1	0	0	0	1	20%
SLC18A2-AS1	1	0	1	0	0	0	1	20%
SLC1A7	1	0	1	0	0	0	1	20%
SLC22A17	1	0	1	0	0	0	1	20%
SLC25A15	1	0	1	0	0	0	1	20%
SLC25A23	1	0	1	0	0	0	1	20%
SLC25A4	1	0	1	0	0	0	1	20%
SLC26A4	1	0	1	0	0	0	1	20%
SLC26A8	1	0	1	0	0	0	1	20%
SLC28A1	1	1	0	0	0	0	1	20%
SLC28A3	1	0	1	0	0	0	1	20%
SLC29A2	1	0	1	0	0	0	1	20%
SLC35F2	1	0	1	0	0	0	1	20%
SLC35G1	1	0	1	0	0	0	1	20%
SLC39A14	1	0	1	0	0	0	1	20%
SLC47A1	1	1	0	0	0	0	1	20%
SLC4A10	1	0	1	0	0	0	1	20%
SLC51A	1	0	1	0	0	0	1	20%
SLC9B2	1	0	1	0	0	0	1	20%
SLCO1B3	1	1	0	0	0	0	1	20%
SLFN14	1	0	1	0	0	0	1	20%
SMASR	1	0	0	0	0	1	1	20%
SMKR1	1	0	1	0	0	0	1	20%
SMYD5	1	0	1	0	0	0	1	20%
SNPH	1	0	1	0	0	0	1	20%
SNX25	1	0	1	0	0	0	1	20%
SOCS2-AS1	1	0	1	0	0	0	1	20%
SORBS3	1	0	1	0	0	0	1	20%
SORCS3	1	0	1	0	0	0	1	20%
SP1	1	0	0	1	0	0	1	20%
SP3	1	0	0	0	0	1	1	20%
SPATA12	1	0	1	0	0	0	1	20%
SPC25	1	0	1	0	0	0	1	20%
SPIN2B	1	0	1	0	0	0	1	20%
SPIN3	1	0	1	0	0	0	1	20%
SPOCK2	1	0	1	0	0	0	1	20%
SPON1	1	0	1	0	0	0	1	20%
SPON2	1	0	1	0	0	0	1	20%
SRCAP	1	0	0	0	0	1	1	20%
SRSF8	1	0	1	0	0	0	1	20%
SSX2IP	1	0	1	0	0	0	1	20%
ST3GAL6-AS1	1	0	1	0	0	0	1	20%
ST6GALNAC1	1	0	1	0	0	0	1	20%
ST6GALNAC6	1	0	1	0	0	0	1	20%
STAT3	1	0	1	0	0	0	1	20%
SYDE2	1	0	1	0	0	0	1	20%
SYTL2	1	0	1	0	0	0	1	20%
TAF4B	1	0	1	0	0	0	1	20%
TAF5LP1	1	0	1	0	0	0	1	20%
TAFA1	1	0	1	0	0	0	1	20%
TANK-AS1	1	0	1	0	0	0	1	20%
TBC1D4	1	0	1	0	0	0	1	20%
TBX21	1	0	1	0	0	0	1	20%
TC2N	1	0	1	0	0	0	1	20%
TCEA3	1	0	1	0	0	0	1	20%
TCF3	1	0	1	0	0	0	1	20%
TCF7	1	0	1	0	0	0	1	20%
TCN1	1	0	1	0	0	0	1	20%
TDRD6	1	0	1	0	0	0	1	20%
TDRP	1	0	1	0	0	0	1	20%
TENT5C	1	0	1	0	0	0	1	20%
TERT	1	0	1	0	0	0	1	20%
TESPA1	1	0	1	0	0	0	1	20%
TET1	1	0	1	0	0	0	1	20%
TET2	1	0	1	0	0	0	1	20%
TFF3	1	0	1	0	0	0	1	20%
TFPI	1	0	1	0	0	0	1	20%
TGFB2	1	0	1	0	0	0	1	20%
TGFBR2	1	0	1	0	0	0	1	20%
TGFBR3	1	0	1	0	0	0	1	20%
TGM5	1	0	1	0	0	0	1	20%
THEM4	1	0	1	0	0	0	1	20%
THEMIS	1	0	1	0	0	0	1	20%
THRB	1	0	1	0	0	0	1	20%
TIGIT	1	0	1	0	0	0	1	20%
TIMP1	1	0	1	0	0	0	1	20%
TJP3	1	0	1	0	0	0	1	20%
TLR3	1	0	1	0	0	0	1	20%
TM4SF1	1	0	1	0	0	0	1	20%
TMEM156	1	0	1	0	0	0	1	20%
TMEM177	1	0	1	0	0	0	1	20%
TMEM204	1	0	1	0	0	0	1	20%
TMEM25	1	0	1	0	0	0	1	20%
TMEM263	1	0	1	0	0	0	1	20%
TMEM40	1	0	1	0	0	0	1	20%
TMEM45B	1	0	1	0	0	0	1	20%
TMEM92	1	0	1	0	0	0	1	20%
TMIGD2	1	0	1	0	0	0	1	20%
TMSB10	1	1	0	0	0	0	1	20%
TMT1B	1	0	1	0	0	0	1	20%
TNFAIP8L3	1	0	1	0	0	0	1	20%
TNFRSF11A	1	1	0	0	0	0	1	20%
TNFRSF11B	1	1	0	0	0	0	1	20%
TNFRSF25	1	0	1	0	0	0	1	20%
TNFRSF4	1	0	1	0	0	0	1	20%
TNFSF4	1	0	1	0	0	0	1	20%
TNFSF8	1	0	1	0	0	0	1	20%
TNK1	1	0	1	0	0	0	1	20%
TOMM20P2	1	0	1	0	0	0	1	20%
TOP1	1	1	0	0	0	0	1	20%
TOX	1	0	1	0	0	0	1	20%
TP53	1	0	1	0	0	0	1	20%
TPBG	1	0	1	0	0	0	1	20%
TPD52	1	0	1	0	0	0	1	20%
TRABD2A	1	0	1	0	0	0	1	20%
TRAC	1	0	1	0	0	0	1	20%
TRAF2	1	0	1	0	0	0	1	20%
TRAPPC3L	1	0	1	0	0	0	1	20%
TRAT1	1	0	1	0	0	0	1	20%
TRAV1-1	1	0	1	0	0	0	1	20%
TRAV1-2	1	0	1	0	0	0	1	20%
TRAV10	1	0	1	0	0	0	1	20%
TRAV12-1	1	0	1	0	0	0	1	20%
TRAV12-2	1	0	1	0	0	0	1	20%
TRAV12-3	1	0	1	0	0	0	1	20%
TRAV13-1	1	0	1	0	0	0	1	20%
TRAV13-2	1	0	1	0	0	0	1	20%
TRAV14DV4	1	0	1	0	0	0	1	20%
TRAV16	1	0	1	0	0	0	1	20%
TRAV17	1	0	1	0	0	0	1	20%
TRAV19	1	0	1	0	0	0	1	20%
TRAV2	1	0	1	0	0	0	1	20%
TRAV20	1	0	1	0	0	0	1	20%
TRAV21	1	0	1	0	0	0	1	20%
TRAV23DV6	1	0	1	0	0	0	1	20%
TRAV25	1	0	1	0	0	0	1	20%
TRAV26-1	1	0	1	0	0	0	1	20%
TRAV27	1	0	1	0	0	0	1	20%
TRAV29DV5	1	0	1	0	0	0	1	20%
TRAV3	1	0	1	0	0	0	1	20%
TRAV30	1	0	1	0	0	0	1	20%
TRAV35	1	0	1	0	0	0	1	20%
TRAV36DV7	1	0	1	0	0	0	1	20%
TRAV38-1	1	0	1	0	0	0	1	20%
TRAV38-2DV8	1	0	1	0	0	0	1	20%
TRAV4	1	0	1	0	0	0	1	20%
TRAV41	1	0	1	0	0	0	1	20%
TRAV5	1	0	1	0	0	0	1	20%
TRAV6	1	0	1	0	0	0	1	20%
TRAV8-1	1	0	1	0	0	0	1	20%
TRAV8-2	1	0	1	0	0	0	1	20%
TRAV8-3	1	0	1	0	0	0	1	20%
TRAV8-4	1	0	1	0	0	0	1	20%
TRAV9-2	1	0	1	0	0	0	1	20%
TRBC1	1	0	1	0	0	0	1	20%
TRBC2	1	0	1	0	0	0	1	20%
TRBJ1-4	1	0	1	0	0	0	1	20%
TRBJ1-5	1	0	1	0	0	0	1	20%
TRBJ2-2P	1	0	1	0	0	0	1	20%
TRBJ2-3	1	0	1	0	0	0	1	20%
TRBV10-2	1	0	1	0	0	0	1	20%
TRBV10-3	1	0	1	0	0	0	1	20%
TRBV11-2	1	0	1	0	0	0	1	20%
TRBV12-3	1	0	1	0	0	0	1	20%
TRBV12-4	1	0	1	0	0	0	1	20%
TRBV13	1	0	1	0	0	0	1	20%
TRBV14	1	0	1	0	0	0	1	20%
TRBV15	1	0	1	0	0	0	1	20%
TRBV18	1	0	1	0	0	0	1	20%
TRBV19	1	0	1	0	0	0	1	20%
TRBV2	1	0	1	0	0	0	1	20%
TRBV20-1	1	0	1	0	0	0	1	20%
TRBV21-1	1	0	1	0	0	0	1	20%
TRBV23-1	1	0	1	0	0	0	1	20%
TRBV24-1	1	0	1	0	0	0	1	20%
TRBV25-1	1	0	1	0	0	0	1	20%
TRBV27	1	0	1	0	0	0	1	20%
TRBV28	1	0	1	0	0	0	1	20%
TRBV29-1	1	0	1	0	0	0	1	20%
TRBV3-1	1	0	1	0	0	0	1	20%
TRBV30	1	0	1	0	0	0	1	20%
TRBV4-1	1	0	1	0	0	0	1	20%
TRBV4-2	1	0	1	0	0	0	1	20%
TRBV5-1	1	0	1	0	0	0	1	20%
TRBV5-4	1	0	1	0	0	0	1	20%
TRBV5-5	1	0	1	0	0	0	1	20%
TRBV5-6	1	0	1	0	0	0	1	20%
TRBV6-1	1	0	1	0	0	0	1	20%
TRBV6-2	1	0	1	0	0	0	1	20%
TRBV6-4	1	0	1	0	0	0	1	20%
TRBV6-5	1	0	1	0	0	0	1	20%
TRBV6-6	1	0	1	0	0	0	1	20%
TRBV7-2	1	0	1	0	0	0	1	20%
TRBV7-3	1	0	1	0	0	0	1	20%
TRBV7-5	1	0	1	0	0	0	1	20%
TRBV7-6	1	0	1	0	0	0	1	20%
TRBV7-9	1	0	1	0	0	0	1	20%
TRBV9	1	0	1	0	0	0	1	20%
TRDC	1	0	1	0	0	0	1	20%
TRDJ1	1	0	1	0	0	0	1	20%
TRDV1	1	0	1	0	0	0	1	20%
TRDV2	1	0	1	0	0	0	1	20%
TRGV10	1	0	1	0	0	0	1	20%
TRGV2	1	0	1	0	0	0	1	20%
TRGV3	1	0	1	0	0	0	1	20%
TRGV4	1	0	1	0	0	0	1	20%
TRGV7	1	0	1	0	0	0	1	20%
TRGV9	1	0	1	0	0	0	1	20%
TRIB2	1	0	1	0	0	0	1	20%
TRIM32	1	0	1	0	0	0	1	20%
TRIM40	1	0	1	0	0	0	1	20%
TRIM47	1	0	1	0	0	0	1	20%
TRPC1	1	0	1	0	0	0	1	20%
TRPC5	1	1	0	0	0	0	1	20%
TRPC6	1	0	1	0	0	0	1	20%
TSHZ2	1	0	1	0	0	0	1	20%
TSPAN18	1	0	1	0	0	0	1	20%
TTC16	1	0	1	0	0	0	1	20%
TTC21B-AS1	1	0	1	0	0	0	1	20%
TTC24	1	0	1	0	0	0	1	20%
TTC39C-AS1	1	0	1	0	0	0	1	20%
TUBA4A	1	1	0	0	0	0	1	20%
TUBB2A	1	1	0	0	0	0	1	20%
TUBB2B	1	1	0	0	0	0	1	20%
TUBB3	1	1	0	0	0	0	1	20%
TUBB4A	1	1	0	0	0	0	1	20%
TUBB4B	1	1	0	0	0	0	1	20%
TUBB6	1	1	0	0	0	0	1	20%
TUBB8	1	1	0	0	0	0	1	20%
TUBBP5	1	0	1	0	0	0	1	20%
TUG1	1	0	1	0	0	0	1	20%
TWNK	1	0	1	0	0	0	1	20%
TWSG1-DT	1	0	1	0	0	0	1	20%
TXK	1	0	1	0	0	0	1	20%
UBASH3A	1	0	1	0	0	0	1	20%
UBE2QL1	1	0	1	0	0	0	1	20%
UCA1	1	0	1	0	0	0	1	20%
UICLM	1	0	1	0	0	0	1	20%
UNC45B	1	0	1	0	0	0	1	20%
UNG	1	0	1	0	0	0	1	20%
UPK1B	1	0	1	0	0	0	1	20%
USP44	1	0	1	0	0	0	1	20%
UST	1	0	1	0	0	0	1	20%
UTP20	1	0	1	0	0	0	1	20%
VAV2	1	0	1	0	0	0	1	20%
VSIG1	1	0	1	0	0	0	1	20%
WAC	1	0	0	0	0	1	1	20%
WDR11-DT	1	0	1	0	0	0	1	20%
WDR86-AS1	1	0	1	0	0	0	1	20%
WHAMMP2	1	0	1	0	0	0	1	20%
WNT10A	1	0	1	0	0	0	1	20%
WNT10B	1	0	1	0	0	0	1	20%
WNT7A	1	0	1	0	0	0	1	20%
XIRP2	1	0	1	0	0	0	1	20%
XPO1	1	1	0	0	0	0	1	20%
XRCC3	1	0	1	0	0	0	1	20%
XRCC4	1	0	1	0	0	0	1	20%
YTHDF1	1	0	1	0	0	0	1	20%
YY1	1	0	1	0	0	0	1	20%
ZAP70	1	0	1	0	0	0	1	20%
ZBED2	1	0	1	0	0	0	1	20%
ZBTB32	1	0	1	0	0	0	1	20%
ZBTB42	1	0	1	0	0	0	1	20%
ZC4H2	1	0	1	0	0	0	1	20%
ZCCHC18	1	0	1	0	0	0	1	20%
ZFP28	1	0	1	0	0	0	1	20%
ZIK1	1	0	1	0	0	0	1	20%
ZNF135	1	0	1	0	0	0	1	20%
ZNF14	1	0	1	0	0	0	1	20%
ZNF204P	1	0	1	0	0	0	1	20%
ZNF256	1	0	1	0	0	0	1	20%
ZNF280B	1	0	1	0	0	0	1	20%
ZNF287	1	0	1	0	0	0	1	20%
ZNF30	1	0	1	0	0	0	1	20%
ZNF329	1	0	1	0	0	0	1	20%
ZNF331	1	0	1	0	0	0	1	20%
ZNF337-AS1	1	0	1	0	0	0	1	20%
ZNF347	1	0	1	0	0	0	1	20%
ZNF354C	1	0	1	0	0	0	1	20%
ZNF365	1	0	1	0	0	0	1	20%
ZNF391	1	0	1	0	0	0	1	20%
ZNF415	1	0	1	0	0	0	1	20%
ZNF420	1	0	1	0	0	0	1	20%
ZNF485	1	0	1	0	0	0	1	20%
ZNF519	1	0	1	0	0	0	1	20%
ZNF527	1	0	1	0	0	0	1	20%
ZNF528	1	0	1	0	0	0	1	20%
ZNF528-AS1	1	0	1	0	0	0	1	20%
ZNF540	1	0	1	0	0	0	1	20%
ZNF542P	1	0	1	0	0	0	1	20%
ZNF550	1	0	1	0	0	0	1	20%
ZNF563	1	0	1	0	0	0	1	20%
ZNF570	1	0	1	0	0	0	1	20%
ZNF571	1	0	1	0	0	0	1	20%
ZNF573	1	0	1	0	0	0	1	20%
ZNF582	1	0	1	0	0	0	1	20%
ZNF599	1	0	1	0	0	0	1	20%
ZNF682	1	0	1	0	0	0	1	20%
ZNF683	1	0	1	0	0	0	1	20%
ZNF711	1	0	1	0	0	0	1	20%
ZNF737	1	0	1	0	0	0	1	20%
ZNF781	1	0	1	0	0	0	1	20%
ZNF790-AS1	1	0	1	0	0	0	1	20%
ZNF80	1	0	1	0	0	0	1	20%
ZNF831	1	0	1	0	0	0	1	20%
ZNF85	1	0	1	0	0	0	1	20%
ZSCAN12	1	0	1	0	0	0	1	20%
ZSCAN18	1	0	1	0	0	0	1	20%
