# Supplementary material for: Integrative Network Analysis of Single-Cell RNA Findings and a Priori Knowledge Highlights Gene Regulators in Multiple Myeloma Progression
Source: Int J Mol Sci. 2026 Jan 13;27(2):793. doi: 10.3390/ijms27020793 (PMC12840655; doi:10.3390/ijms27020793)
Supplement: Supplementary file 1 [file ijms-27-00793-s001.zip › SFile3_Drugs.xlsx]

## Sheet: DrugBank
DRUG	TARGET(WITH KNOWN PHARMACOLOGICAL ACTION)
Bortezomib	PSMB5
Bortezomib	PSMB1
Ciltacabtagene autoleucel	TNFRSF17
Daratumumab	CD38
Denosumab	TNFSF11
Dexamethasone	NR3C1
Doxorubicin	TOP2A
Doxorubicin	TOP2B
Etoposide	TOP2A
Interferon alfa-2a	IFNAR1
Interferon alfa-2a	IFNAR2
Isatuximab	CD38
Ixazomib	PSMB5
Lenalidomide	CRBN
Lenalidomide	TNFSF11
Lidocaine	SCN10A
Lidocaine	SCN9A
Lidocaine	SCN5A
Pamidronic acid	FDPS
Plerixafor	CXCR4
Pomalidomide	CRBN
Pomalidomide	TNF
Pomalidomide	PTGS2
Thalidomide	CRBN
Thalidomide	ORM1
Thalidomide	ORM2
Vincristine	TUBB
Vincristine	TUBA4A
Zoledronic acid	GGPS1
Zoledronic acid	FDPS

## Sheet: DrugCentral
DRUG_NAME	STRUCT_ID	TARGET_NAME	TARGET_CLASS	ACCESSION	GENE	SWISSPROT	ACT_VALUE	ACT_UNIT	ACT_TYPE	ACT_COMMENT	ACT_SOURCE	RELATION	MOA	MOA_SOURCE	ACT_SOURCE_URL	MOA_SOURCE_URL	ACTION_TYPE	TDL	ORGANISM
sildenafil	2441	Adenosine receptor A1	GPCR	P30542	ADORA1	AA1R_HUMAN	6.06	NA	Ki	DRUGMATRIX: Adenosine A1 radioligand binding (ligand: DPCPX)	DRUG MATRIX	=	NA					Tclin	Homo sapiens
sildenafil	2441	Adenosine receptor A2a	GPCR	P29274	ADORA2A	AA2AR_HUMAN	6.7	NA	Ki	Displacement of [3H]ZM241385 from human AA2AR expressed in HEK293T cells after 2 hrs by liquid scintillation counter	CHEMBL	=	NA					Tclin	Homo sapiens
doxorubicin	960	ATP-binding cassette sub-family G member 2	Transporter	Q9UNQ0	ABCG2	ABCG2_HUMAN	NA	NA			WOMBAT-PK		NA					Tchem	Homo sapiens
etoposide	1112	ATP-binding cassette sub-family G member 2	Transporter	Q9UNQ0	ABCG2	ABCG2_HUMAN	NA	NA			WOMBAT-PK		NA					Tchem	Homo sapiens
plerixafor	4410	Atypical chemokine receptor 3	GPCR	P25106	ACKR3	ACKR3_HUMAN	6.85	NA	EC50		IUPHAR	=	NA				AGONIST	Tchem	Homo sapiens
doxorubicin	960	Muscarinic acetylcholine receptor M1	GPCR	P11229	CHRM1	ACM1_HUMAN	5.433	NA	Ki	DRUGMATRIX: Muscarinic M1 radioligand binding (ligand: [3H] N-Methylscopolamine)	DRUG MATRIX	=	NA					Tclin	Homo sapiens
prednisolone	2245	Disintegrin and metalloproteinase domain-containing protein 17	Unclassified	P78536	ADAM17	ADA17_HUMAN	7.83	NA	IC50		CHEMBL	=	NA						Homo sapiens
dexamethasone	824	Androgen receptor	Nuclear hormone receptor	P10275	AR	ANDR_HUMAN	5.85	NA	Ki	Displacement of [3H]-methyltrienolone from human androgen receptor expressed in HEK293 cells	CHEMBL	=	NA					Tclin	Homo sapiens
prednisolone	2245	Androgen receptor	Nuclear hormone receptor	P10275	AR	ANDR_HUMAN	5.6	NA	Ki	Displacement of [3H]-methyltrienolone from human androgen receptor expressed in HEK293 cells	CHEMBL	=	NA					Tclin	Homo sapiens
betamethasone	348	Annexin A1	Cytosolic other	P04083	ANXA1	ANXA1_HUMAN	NA	NA			WOMBAT-PK		NA					Tbio	Homo sapiens
cortisone acetate	734	Annexin A1	Cytosolic other	P04083	ANXA1	ANXA1_HUMAN	NA	NA			WOMBAT-PK		NA					Tbio	Homo sapiens
dexamethasone	824	Annexin A1	Cytosolic other	P04083	ANXA1	ANXA1_HUMAN	NA	NA			WOMBAT-PK		NA					Tbio	Homo sapiens
methylprednisolone	1768	Annexin A1	Cytosolic other	P04083	ANXA1	ANXA1_HUMAN	NA	NA			WOMBAT-PK		NA					Tbio	Homo sapiens
prednisolone	2245	Annexin A1	Cytosolic other	P04083	ANXA1	ANXA1_HUMAN	NA	NA			WOMBAT-PK		NA					Tbio	Homo sapiens
prednisone	2253	Annexin A1	Cytosolic other	P04083	ANXA1	ANXA1_HUMAN	NA	NA			WOMBAT-PK		NA					Tbio	Homo sapiens
triamcinolone	2725	Annexin A1	Cytosolic other	P04083	ANXA1	ANXA1_HUMAN	NA	NA			WOMBAT-PK		NA					Tbio	Homo sapiens
doxorubicin	960	Aurora kinase A	Kinase	O14965	AURKA	AURKA_HUMAN	7.4	NA	IC50	Inhibition of GST-tagged Aurora A kinase expressed in insect cells assessed as inhibition of [33P]gamma-ATP incorporation in substrate after 60 mins by scintillation counting	CHEMBL	=	NA					Tchem	Homo sapiens
panobinostat	4682	Bromodomain-containing protein 4	Unclassified	O60885	BRD4	BRD4_HUMAN	8.3	NA	IC50	Inhibition of BRD4 (unknown origin)	CHEMBL	=	NA					Tchem	Homo sapiens
zoledronic acid	2868	Butyrophilin subfamily 3 member A1	Unclassified	O00481	BTN3A1	BT3A1_HUMAN	6.31	NA	EC50	Binding affinity to butyrophilin 3A1 in human Vgamma9/Vdelta2 T-cells assessed as activation of Vgamma9/Vdelta2 T-cells by upregulation of CD69 and CD25 after 18 hrs	CHEMBL	=	NA					Tbio	Homo sapiens
bortezomib	391	Carbonic anhydrase 1	Enzyme	P00915	CA1	CAH1_HUMAN	5.89	NA	Ki	Inhibition of human carbonic anhydrase-1 preincubated for 15 mins by stopped-flow CO2 hydration assay	CHEMBL	=	NA					Tclin	Homo sapiens
bortezomib	391	Carbonic anhydrase 12	Enzyme	O43570	CA12	CAH12_HUMAN	5.23	NA	Ki	Inhibition of human CA12 by stopped-flow CO2 hydrase assay	CHEMBL	=	NA					Tclin	Homo sapiens
zoledronic acid	2868	Carbonic anhydrase 12	Enzyme	O43570	CA12	CAH12_HUMAN	6.5	NA	IC50	Inhibition of human recombinant carbonic anhydrase 12 preincubated for 15 mins by stopped flow CO2 hydration method	CHEMBL	=	NA					Tclin	Homo sapiens
bortezomib	391	Carbonic anhydrase 13	Enzyme	Q8N1Q1	CA13	CAH13_HUMAN	5.07	NA	Ki	Inhibition of human CA13 by stopped-flow CO2 hydrase assay	CHEMBL	=	NA					Tclin	Homo sapiens
bortezomib	391	Carbonic anhydrase 14	Enzyme	Q9ULX7	CA14	CAH14_HUMAN	5.48	NA	Ki	Inhibition of human CA14 by stopped-flow CO2 hydrase assay	CHEMBL	=	NA					Tclin	Homo sapiens
zoledronic acid	2868	Carbonic anhydrase 14	Enzyme	Q9ULX7	CA14	CAH14_HUMAN	7.04	NA	IC50	Inhibition of human recombinant carbonic anhydrase 14 preincubated for 15 mins by stopped flow CO2 hydration method	CHEMBL	=	NA					Tclin	Homo sapiens
bortezomib	391	Carbonic anhydrase 2	Enzyme	P00918	CA2	CAH2_HUMAN	5.94	NA	Ki	Inhibition of human carbonic anhydrase-2 preincubated for 15 mins by stopped-flow CO2 hydration assay	CHEMBL	=	NA					Tclin	Homo sapiens
zoledronic acid	2868	Carbonic anhydrase 2	Enzyme	P00918	CA2	CAH2_HUMAN	7.21	NA	IC50	Inhibition of human recombinant carbonic anhydrase 2 preincubated for 15 mins by stopped flow CO2 hydration method	CHEMBL	=	NA					Tclin	Homo sapiens
bortezomib	391	Carbonic anhydrase 3	Enzyme	P07451	CA3	CAH3_HUMAN	5.34	NA	Ki	Inhibition of human CA3 by stopped-flow CO2 hydrase assay	CHEMBL	=	NA					Tclin	Homo sapiens
bortezomib	391	Carbonic anhydrase 4	Enzyme	P22748	CA4	CAH4_HUMAN	5.19	NA	Ki	Inhibition of human CA4 by stopped-flow CO2 hydrase assay	CHEMBL	=	NA					Tclin	Homo sapiens
bortezomib	391	Carbonic anhydrase 5A, mitochondrial	Enzyme	P35218	CA5A	CAH5A_HUMAN	5.16	NA	Ki	Inhibition of human CA5A by stopped-flow CO2 hydrase assay	CHEMBL	=	NA					Tclin	Homo sapiens
bortezomib	391	Carbonic anhydrase 5B, mitochondrial	Enzyme	Q9Y2D0	CA5B	CAH5B_HUMAN	5.17	NA	Ki	Inhibition of human CA5B by stopped-flow CO2 hydrase assay	CHEMBL	=	NA					Tclin	Homo sapiens
bortezomib	391	Carbonic anhydrase 6	Enzyme	P23280	CA6	CAH6_HUMAN	5.36	NA	Ki	Inhibition of human CA6 by stopped-flow CO2 hydrase assay	CHEMBL	=	NA					Tclin	Homo sapiens
bortezomib	391	Carbonic anhydrase 7	Enzyme	P43166	CA7	CAH7_HUMAN	5.16	NA	Ki	Inhibition of human CA7 by stopped-flow CO2 hydrase assay	CHEMBL	=	NA					Tclin	Homo sapiens
bortezomib	391	Carbonic anhydrase 9	Enzyme	Q16790	CA9	CAH9_HUMAN	5.47	NA	Ki	Inhibition of human CA9 by stopped-flow CO2 hydrase assay	CHEMBL	=	NA					Tclin	Homo sapiens
zoledronic acid	2868	Carbonic anhydrase 9	Enzyme	Q16790	CA9	CAH9_HUMAN	5.27	NA	IC50	Inhibition of human recombinant carbonic anhydrase 9 preincubated for 15 mins by stopped flow CO2 hydration method	CHEMBL	=	NA					Tclin	Homo sapiens
doxorubicin	960	Caspase-1	Enzyme	P29466	CASP1	CASP1_HUMAN	4.914	NA	IC50	DRUGMATRIX: Protease, Caspase 1 enzyme inhibition (substrate: Ac-YVAD-AMC)	DRUG MATRIX	=	NA					Tchem	Homo sapiens
carfilzomib	4483	Cathepsin B	Enzyme	P07858	CTSB	CATB_HUMAN	4.96	NA	IC50	Inhibition of recombinant cathepsin B (unknown origin) using Z-Leu-Arg-AMC as substrate by spectrofluorometer analysis	CHEMBL	=	NA					Tchem	Homo sapiens
bortezomib	391	Cathepsin G	Enzyme	P08311	CTSG	CATG_HUMAN	6.2	NA	Ki	Inhibitory activity against human cathepsin G	CHEMBL	=	NA					Tchem	Homo sapiens
cortisone acetate	734	Corticosteroid-binding globulin	Secreted	P08185	SERPINA6	CBG_HUMAN	6.89	NA	Ki		CHEMBL	=	NA					Tbio	Homo sapiens
prednisolone	2245	Corticosteroid-binding globulin	Secreted	P08185	SERPINA6	CBG_HUMAN	7.51	NA	Ki		CHEMBL	=	NA					Tbio	Homo sapiens
plerixafor	4410	C-C chemokine receptor type 2	GPCR	P41597	CCR2	CCR2_HUMAN	10.4	NA	IC50	Displacement of [125I]SDF1alpha from CCR2/CXCR4 expressed in CHOK1 cells	CHEMBL	=	NA					Tchem	Homo sapiens
plerixafor	4410	C-C chemokine receptor type 4	GPCR	P51679	CCR4	CCR4_HUMAN	6.19	NA	IC50		IUPHAR	=	NA				ANTAGONIST	Tclin	Homo sapiens
daratumumab	5063	Lymphocyte differentiation antigen CD38	Tumour-associated antigen	P28907	CD38	CD38_HUMAN	8.22	NA	Kd		IUPHAR	=	1	DRUG LABEL		http://www.accessdata.fda.gov/drugsatfda_docs/label/2015/761036Orig1s000lbledt.pdf	ANTIBODY BINDING	Tclin	Homo sapiens
isatuximab	5385	Lymphocyte differentiation antigen CD38	Tumour-associated antigen	P28907	CD38	CD38_HUMAN	9.7	NA	Kd		SCIENTIFIC LITERATURE	=	1	DRUG LABEL	https://pubmed.ncbi.nlm.nih.gov/24987056	https://www.accessdata.fda.gov/drugsatfda_docs/label/2020/761113s000lbl.pdf	BINDING AGENT	Tclin	Homo sapiens
doxorubicin	960	CDGSH iron-sulfur domain-containing protein 1	Unclassified	Q9NZ45	CISD1	CISD1_HUMAN	5.46	NA	Ki	Displacement of [3H]rosiglitazone from recombinant human C-terminal His-tagged MitoNEET cytosolic domain (32 to 108 residues) expressed in Escherichia coli BL21 by Cheng-Prusoff analysis	CHEMBL	=	NA					Tchem	Homo sapiens
bortezomib	391	Chymase	Enzyme	P23946	CMA1	CMA1_HUMAN	5.92	NA	IC50	Inhibition of human chymase	CHEMBL	=	NA					Tchem	Homo sapiens
bortezomib	391	Cytochrome P450 2C19	Enzyme	P33261	CYP2C19	CP2CJ_HUMAN	4.745	NA	Ki		WOMBAT-PK	=	NA					Tchem	Homo sapiens
cyclophosphamide	758	Cytochrome P450 3A4	Enzyme	P08684	CYP3A4	CP3A4_HUMAN	5.68	NA	IC50		WOMBAT-PK	=	NA					Tclin	Homo sapiens
thalidomide	2616	Protein cereblon	Cytosolic other	Q96SW2	CRBN	CRBN_HUMAN	6.393	NA	EC50	competitive titration of thalidomide with human DDB1-human CRBN (50 nM) and Cy5-thalidomide (20 nM)	SCIENTIFIC LITERATURE	=	1	SCIENTIFIC LITERATURE	https://pubmed.ncbi.nlm.nih.gov/25043012	https://pubmed.ncbi.nlm.nih.gov/26131937	MODULATOR	Tclin	Homo sapiens
lenalidomide	3317	Protein cereblon	Cytosolic other	Q96SW2	CRBN	CRBN_HUMAN	6.527	NA	EC50	competitive titration of thalidomide with human DDB1-human CRBN (50 nM) and Cy5-thalidomide (20 nM)	SCIENTIFIC LITERATURE	=	1	SCIENTIFIC LITERATURE	https://pubmed.ncbi.nlm.nih.gov/25043012	https://pubmed.ncbi.nlm.nih.gov/26131937	MODULATOR	Tclin	Homo sapiens
pomalidomide	4746	Protein cereblon	Cytosolic other	Q96SW2	CRBN	CRBN_HUMAN	6.577	NA	EC50	competitive titration of thalidomide with human DDB1-human CRBN (50 nM) and Cy5-thalidomide (20 nM)	SCIENTIFIC LITERATURE	=	1	SCIENTIFIC LITERATURE	https://pubmed.ncbi.nlm.nih.gov/25043012	https://pubmed.ncbi.nlm.nih.gov/26131937	MODULATOR	Tclin	Homo sapiens
bortezomib	391	Chymotrypsinogen B	Enzyme	P17538	CTRB1	CTRB1_HUMAN	6.49	NA	Ki	Inhibitory activity against human Chymotrypsinogen	CHEMBL	=	NA					Tchem	Homo sapiens
alprostadil	138	Cation channel sperm-associated protein 1	Ion channel	Q8NEC5	CATSPER1	CTSR1_HUMAN	6.3	NA	EC50	Patch clamp electrophysiology	IUPHAR	=	NA				ACTIVATOR	Tchem	Homo sapiens
alprostadil	138	Cation channel sperm-associated protein 2	Ion channel	Q96P56	CATSPER2	CTSR2_HUMAN	6.3	NA	EC50	Patch clamp electrophysiology.	IUPHAR	=	NA				ACTIVATOR	Tchem	Homo sapiens
alprostadil	138	Cation channel sperm-associated protein 3	Ion channel	Q86XQ3	CATSPER3	CTSR3_HUMAN	6.3	NA	EC50	Patch clamp electrophysiology.	IUPHAR	=	NA				ACTIVATOR	Tchem	Homo sapiens
alprostadil	138	Cation channel sperm-associated protein 4	Ion channel	Q7RTX7	CATSPER4	CTSR4_HUMAN	6.3	NA	EC50	Patch clamp electrophysiology.	IUPHAR	=	NA				ACTIVATOR	Tchem	Homo sapiens
plerixafor	4410	C-X-C chemokine receptor type 4	GPCR	P61073	CXCR4	CXCR4_HUMAN	6.05	NA	Ki	Displacement of [125I]12G5 antibody from human wild type CXCR4 expressed in COS7 cells	CHEMBL	=	1	CHEMBL		https://www.ebi.ac.uk/chembl/compound/inspect/CHEMBL18442	PARTIAL AGONIST	Tclin	Homo sapiens
bortezomib	391	Neutrophil elastase	Enzyme	P08246	ELANE	ELNE_HUMAN	5.64	NA	Ki	Inhibitory activity against human leukocyte elastase	CHEMBL	=	NA					Tclin	Homo sapiens
doxorubicin	960	Receptor tyrosine-protein kinase erbB-2	Kinase	P04626	ERBB2	ERBB2_HUMAN	5.605	NA	IC50	DRUGMATRIX: Protein Tyrosine Kinase, ERBB2 (HER2) enzyme inhibition (substrate: Poly(Glu:Tyr))	DRUG MATRIX	=	NA					Tclin	Homo sapiens
belantamab mafodotin	5405	Low affinity immunoglobulin gamma Fc region receptor III-A	Membrane receptor	P08637	FCGR3A	FCG3A_HUMAN	7.55	NA	Kd	Fc-receptor binding	DRUG LABEL	=	1	DRUG LABEL	https://www.accessdata.fda.gov/drugsatfda_docs/nda/2020/761158Orig1s000MultidisciplineR.pdf	https://www.accessdata.fda.gov/drugsatfda_docs/nda/2020/761158Orig1s000MultidisciplineR.pdf	BINDING AGENT	Tbio	Homo sapiens
belantamab mafodotin	5405	High affinity immunoglobulin gamma Fc receptor I	Membrane receptor	P12314	FCGR1A	FCGR1_HUMAN	8.15	NA	Kd	Fc-receptor binding	DRUG LABEL	=	1	DRUG LABEL	https://www.accessdata.fda.gov/drugsatfda_docs/nda/2020/761158Orig1s000MultidisciplineR.pdf	https://www.accessdata.fda.gov/drugsatfda_docs/nda/2020/761158Orig1s000MultidisciplineR.pdf	BINDING AGENT	Tchem	Homo sapiens
belantamab mafodotin	5405	IgG receptor FcRn large subunit p51	Membrane receptor	P55899	FCGRT	FCGRN_HUMAN	7.28	NA	Kd	Fc-receptor binding	DRUG LABEL	=	1	DRUG LABEL	https://www.accessdata.fda.gov/drugsatfda_docs/nda/2020/761158Orig1s000MultidisciplineR.pdf	https://www.accessdata.fda.gov/drugsatfda_docs/nda/2020/761158Orig1s000MultidisciplineR.pdf	BINDING AGENT	Tchem	Homo sapiens
cortisone acetate	734	Protein farnesyltransferase	Enzyme	P49354|P49356	FNTA|FNTB	FNTA_HUMAN|FNTB_HUMAN	4.85	NA	IC50	inhibitory activity against human Farnesyltransferase	CHEMBL	=	NA						Homo sapiens
pamidronic acid	2048	Farnesyl pyrophosphate synthase	Enzyme	P14324	FDPS	FPPS_HUMAN	7.25	NA	Ki	Inhibition of human recombinant FPPS expressed in Escherichia coli BL21 after 10 mins	CHEMBL	=	1	CHEMBL		https://www.ebi.ac.uk/chembl/compound/inspect/CHEMBL834	INHIBITOR	Tclin	Homo sapiens
zoledronic acid	2868	Farnesyl pyrophosphate synthase	Enzyme	P14324	FDPS	FPPS_HUMAN	10.15	NA	Ki	Inhibition of human recombinant FPPS expressed in Escherichia coli BL21 after 10 mins	CHEMBL	=	1	CHEMBL		https://www.ebi.ac.uk/chembl/compound/inspect/CHEMBL924	INHIBITOR	Tclin	Homo sapiens
doxorubicin	960	Tyrosine-protein kinase Fyn	Kinase	P06241	FYN	FYN_HUMAN	5.288	NA	IC50	DRUGMATRIX: Protein Tyrosine Kinase, Fyn enzyme inhibition (substrate: Poly(Glu:Tyr))	DRUG MATRIX	=	NA					Tclin	Homo sapiens
betamethasone	348	Glucocorticoid receptor	Nuclear hormone receptor	P04150	NR3C1	GCR_HUMAN	8.07	NA	IC50		WOMBAT-PK	=	1	CHEMBL		https://www.ebi.ac.uk/chembl/compound/inspect/CHEMBL632	AGONIST	Tclin	Homo sapiens
cortisone acetate	734	Glucocorticoid receptor	Nuclear hormone receptor	P04150	NR3C1	GCR_HUMAN	6.02	NA	Kd		WOMBAT-PK	=	1	KEGG DRUG		http://www.kegg.jp/entry/D00973	AGONIST	Tclin	Homo sapiens
dexamethasone	824	Glucocorticoid receptor	Nuclear hormone receptor	P04150	NR3C1	GCR_HUMAN	8.88	NA	EC50		WOMBAT-PK	=	1	CHEMBL		https://www.ebi.ac.uk/chembl/compound/inspect/CHEMBL384467	AGONIST	Tclin	Homo sapiens
dexamethasone acetate	826	Glucocorticoid receptor	Nuclear hormone receptor	P04150	NR3C1	GCR_HUMAN	NA	NA		Mechanism of Action; CHEMBL2034; SINGLE PROTEIN	CHEMBL		1	CHEMBL		https://www.ebi.ac.uk/chembl/compound/inspect/CHEMBL1651	AGONIST	Tclin	Homo sapiens
methylprednisolone	1768	Glucocorticoid receptor	Nuclear hormone receptor	P04150	NR3C1	GCR_HUMAN	8.5	NA	EC50		WOMBAT-PK	=	1	CHEMBL		https://www.ebi.ac.uk/chembl/compound/inspect/CHEMBL650	AGONIST	Tclin	Homo sapiens
prednisolone	2245	Glucocorticoid receptor	Nuclear hormone receptor	P04150	NR3C1	GCR_HUMAN	7.8	NA	EC50		WOMBAT-PK	=	1	CHEMBL		https://www.ebi.ac.uk/chembl/compound/inspect/CHEMBL131	AGONIST	Tclin	Homo sapiens
prednisone	2253	Glucocorticoid receptor	Nuclear hormone receptor	P04150	NR3C1	GCR_HUMAN	8	NA	EC50		WOMBAT-PK	=	1	CHEMBL		https://www.ebi.ac.uk/chembl/compound/inspect/CHEMBL635	AGONIST	Tclin	Homo sapiens
triamcinolone	2725	Glucocorticoid receptor	Nuclear hormone receptor	P04150	NR3C1	GCR_HUMAN	7.585	NA	Ki	DRUGMATRIX: Glucocorticoid radioligand binding (ligand: [3H] Dexamethasone)	DRUG MATRIX	=	1	CHEMBL		https://www.ebi.ac.uk/chembl/compound/inspect/CHEMBL1451	AGONIST	Tclin	Homo sapiens
triamcinolone diacetate	2727	Glucocorticoid receptor	Nuclear hormone receptor	P04150	NR3C1	GCR_HUMAN	NA	NA		Mechanism of Action; CHEMBL2034; SINGLE PROTEIN	CHEMBL		1	CHEMBL		https://www.ebi.ac.uk/chembl/compound/inspect/CHEMBL1200449	AGONIST	Tclin	Homo sapiens
zoledronic acid	2868	Geranylgeranyl pyrophosphate synthase	Enzyme	O95749	GGPS1	GGPPS_HUMAN	5.57	NA	Ki	Binding affinity to human GGPPS	CHEMBL	=	NA					Tchem	Homo sapiens
prednisolone	2245	Glutamine synthetase	Enzyme	P15104	GLUL	GLNA_HUMAN	7.49	NA	EC50	Ability to induce human glutamine synthetase in skeletal muscle cells	CHEMBL	=	NA					Tchem	Homo sapiens
prednisolone	2245	G-protein coupled bile acid receptor 1	GPCR	Q8TDU6	GPBAR1	GPBAR_HUMAN	6.6	NA	IC50	Agonist activity at TGR5 in human whole blood assessed as inhibition of LPS-induced TNF-alpha release	CHEMBL	=	NA					Tchem	Homo sapiens
carmustine	512	Glutathione reductase, mitochondrial	Enzyme	P00390	GSR	GSHR_HUMAN	5.09	NA	IC50	Inhibition of human recombinant glutathione reductase using glutathione as substrate preincubated for 30 mins by colorimetric assay	CHEMBL	=	1	CHEMBL		https://www.ebi.ac.uk/chembl/compound/inspect/CHEMBL513	INHIBITOR	Tclin	Homo sapiens
carfilzomib	4483	Glutathione S-transferase omega-1	Unclassified	P78417	GSTO1	GSTO1_HUMAN	6.82	NA	IC50	Inhibition of GSTO1-1 (unknown origin) pre-incubated for 1 hr before GSH addition by CDNB-GSH conjugation assay	CHEMBL	=	NA					Tchem	Homo sapiens
panobinostat	4682	Histone deacetylase 10	Enzyme	Q969S8	HDAC10	HDA10_HUMAN	7.51	NA	Ki	Competitive inhibition of HDAC10 using KI-104 as substrate by fluorescence assay	CHEMBL	=	1	DRUG LABEL		http://www.accessdata.fda.gov/drugsatfda_docs/label/2015/205353s000lbl.pdf	INHIBITOR	Tclin	Homo sapiens
panobinostat	4682	Histone deacetylase 11	Enzyme	Q96DB2	HDAC11	HDA11_HUMAN	8.46	NA	Ki	Competitive inhibition of HDAC11 using KI-104 as substrate by fluorescence assay	CHEMBL	=	1	DRUG LABEL		http://www.accessdata.fda.gov/drugsatfda_docs/label/2015/205353s000lbl.pdf	INHIBITOR	Tclin	Homo sapiens
panobinostat	4682	Histone deacetylase 1	Enzyme	Q13547	HDAC1	HDAC1_HUMAN	9	NA	Ki	Inhibition of human HDAC1	CHEMBL	=	1	DRUG LABEL		http://www.accessdata.fda.gov/drugsatfda_docs/label/2015/205353s000lbl.pdf	INHIBITOR	Tclin	Homo sapiens
panobinostat	4682	Histone deacetylase 2	Enzyme	Q92769	HDAC2	HDAC2_HUMAN	9.19	NA	Ki	Inhibition of human HDAC2	CHEMBL	=	1	DRUG LABEL		http://www.accessdata.fda.gov/drugsatfda_docs/label/2015/205353s000lbl.pdf	INHIBITOR	Tclin	Homo sapiens
panobinostat	4682	Histone deacetylase 3	Enzyme	O15379	HDAC3	HDAC3_HUMAN	8.96	NA	Ki	Inhibition of human HDAC3	CHEMBL	=	1	DRUG LABEL		http://www.accessdata.fda.gov/drugsatfda_docs/label/2015/205353s000lbl.pdf	INHIBITOR	Tclin	Homo sapiens
panobinostat	4682	Histone deacetylase 4	Enzyme	P56524	HDAC4	HDAC4_HUMAN	9.22	NA	Ki	Competitive inhibition of HDAC4 using KI-104 as substrate by fluorescence assay	CHEMBL	=	1	DRUG LABEL		http://www.accessdata.fda.gov/drugsatfda_docs/label/2015/205353s000lbl.pdf	INHIBITOR	Tclin	Homo sapiens
panobinostat	4682	Histone deacetylase 5	Enzyme	Q9UQL6	HDAC5	HDAC5_HUMAN	9.15	NA	Ki	Competitive inhibition of HDAC5 using KI-104 as substrate by fluorescence assay	CHEMBL	=	1	DRUG LABEL		http://www.accessdata.fda.gov/drugsatfda_docs/label/2015/205353s000lbl.pdf	INHIBITOR	Tclin	Homo sapiens
panobinostat	4682	Histone deacetylase 6	Enzyme	Q9UBN7	HDAC6	HDAC6_HUMAN	9.15	NA	Ki	Competitive inhibition of HDAC6 using KI-104 as substrate by fluorescence assay	CHEMBL	=	1	DRUG LABEL		http://www.accessdata.fda.gov/drugsatfda_docs/label/2015/205353s000lbl.pdf	INHIBITOR	Tclin	Homo sapiens
panobinostat	4682	Histone deacetylase 7	Enzyme	Q8WUI4	HDAC7	HDAC7_HUMAN	8.64	NA	Ki	Competitive inhibition of HDAC7 using KI-104 as substrate by fluorescence assay	CHEMBL	=	1	DRUG LABEL		http://www.accessdata.fda.gov/drugsatfda_docs/label/2015/205353s000lbl.pdf	INHIBITOR	Tclin	Homo sapiens
panobinostat	4682	Histone deacetylase 8	Enzyme	Q9BY41	HDAC8	HDAC8_HUMAN	7.66	NA	Ki	Competitive inhibition of HDAC8 using KI-104 as substrate by fluorescence assay	CHEMBL	=	1	DRUG LABEL		http://www.accessdata.fda.gov/drugsatfda_docs/label/2015/205353s000lbl.pdf	INHIBITOR	Tclin	Homo sapiens
panobinostat	4682	Histone deacetylase 9	Enzyme	Q9UKV0	HDAC9	HDAC9_HUMAN	8.92	NA	Ki	Competitive inhibition of HDAC9 using KI-104 as substrate by fluorescence assay	CHEMBL	=	1	DRUG LABEL		http://www.accessdata.fda.gov/drugsatfda_docs/label/2015/205353s000lbl.pdf	INHIBITOR	Tclin	Homo sapiens
dexamethasone	824	Interleukin-4	Cytokine	P05112	IL4	IL4_HUMAN	8.33	NA	IC50		WOMBAT-PK	=	NA					Tbio	Homo sapiens
dexamethasone	824	Interleukin-5	Cytokine	P05113	IL5	IL5_HUMAN	8.456	NA	IC50		WOMBAT-PK	=	NA					Tclin	Homo sapiens
prednisolone	2245	Interleukin-6	Cytokine	P05231	IL6	IL6_HUMAN	8.38	NA	IC50		CHEMBL	=	NA					Tclin	Homo sapiens
siltuximab	4977	Interleukin-6	Cytokine	P05231	IL6	IL6_HUMAN	NA	NA		Mechanism of Action	DRUG LABEL		1	DRUG LABEL	http://www.accessdata.fda.gov/drugsatfda_docs/label/2014/125496s000lbl.pdf	http://www.accessdata.fda.gov/drugsatfda_docs/label/2014/125496s000lbl.pdf	ANTIBODY BINDING	Tclin	Homo sapiens
cortisone acetate	734	Potassium voltage-gated channel subfamily A member 1	Ion channel	Q09470	KCNA1	KCNA1_HUMAN	4.48	NA	EC50	Activation of KV1.1 expressed in Xenopus laevis oocytes coexpressing Kvbeta1 W155A mutant assessed as increase in steady state current normalized to initial inactivating current by electrophysiology method	CHEMBL	=	NA					Tclin	Homo sapiens
sildenafil	2441	Potassium voltage-gated channel subfamily H member 2	Ion channel	Q12809	KCNH2	KCNH2_HUMAN	5.48	NA	IC50	Inhibition of human Potassium channel HERG expressed in mammalian cells	CHEMBL	=	NA					Tclin	Homo sapiens
tadalafil	2553	Potassium voltage-gated channel subfamily H member 2	Ion channel	Q12809	KCNH2	KCNH2_HUMAN	4	NA	IC50	Inhibition of human ERG channel in HEK293 cells by voltage-clamp method	CHEMBL	=	NA					Tclin	Homo sapiens
carfilzomib	4483	Potassium voltage-gated channel subfamily H member 2	Ion channel	Q12809	KCNH2	KCNH2_HUMAN	4.04	NA	IC50	Inhibition of human ERG in HEK293 cells assessed as effect on QT interval	CHEMBL	=	NA					Tclin	Homo sapiens
carfilzomib	4483	Potassium voltage-gated channel subfamily H member 2	Ion channel	Q12809	KCNH2	KCNH2_HUMAN	4.04	NA	IC50	Inhibition of human ERG in HEK293 cells assessed as effect on QT interval	CHEMBL	=	NA					Tclin	Homo sapiens
doxorubicin	960	Tyrosine-protein kinase Lck	Kinase	P06239	LCK	LCK_HUMAN	4.496	NA	IC50	DRUGMATRIX: Protein Tyrosine Kinase, LCK enzyme inhibition (substrate: Poly(Glu:Tyr))	DRUG MATRIX	=	NA					Tclin	Homo sapiens
dexamethasone	824	Mineralocorticoid receptor	Nuclear hormone receptor	P08235	NR3C2	MCR_HUMAN	9	NA	EC50		WOMBAT-PK	=	NA					Tclin	Homo sapiens
prednisolone	2245	Mineralocorticoid receptor	Nuclear hormone receptor	P08235	NR3C2	MCR_HUMAN	9.54	NA	Ki	Displacement of [3H]-aldosterone from human mineralocorticoid receptor expressed in HEK293 cells	CHEMBL	=	NA					Tclin	Homo sapiens
doxorubicin	960	Multidrug resistance protein 1	Transporter	P08183	ABCB1	MDR1_HUMAN	4.01	NA	IC50	Inhibition of ABCB1 in human K562/A02 cells assessed as potentiation of adriamycin-induced cytotoxicity by measuring ADR IC50 at 5 uM measured after 48 hrs by MTT assay (Rvb = 43.75 to 96.91 uM)	CHEMBL	=	NA					Tchem	Homo sapiens
etoposide	1112	Multidrug resistance protein 1	Transporter	P08183	ABCB1	MDR1_HUMAN	3.282	NA	Ki		WOMBAT-PK	=	NA					Tchem	Homo sapiens
vincristine	2825	Multidrug resistance protein 1	Transporter	P08183	ABCB1	MDR1_HUMAN	NA	NA			WOMBAT-PK		NA					Tchem	Homo sapiens
zoledronic acid	2868	Matrix metalloproteinase-14	Enzyme	P50281	MMP14	MMP14_HUMAN	4.9	NA	IC50	Inhibition of MMP14 catalytic domain (unknown origin) using Mca-Pro-Leu-Gly-Leu-Dpa-Ala-Arg-NH2 as substrate incubated for 30 mins prior to substrate addition measured after 2 to 4 hrs by fluorometric assay	CHEMBL	=	NA					Tchem	Homo sapiens
doxorubicin	960	72 kDa type IV collagenase	Enzyme	P08253	MMP2	MMP2_HUMAN	5.96	NA	IC50	Inhibitory concentration against Clostridium histolyticum Collagenase	CHEMBL	=	NA					Tchem	Homo sapiens
zoledronic acid	2868	72 kDa type IV collagenase	Enzyme	P08253	MMP2	MMP2_HUMAN	5.15	NA	IC50	Inhibition of APMA-activated recombinant human MMP2 using Mca-Pro-Leu-Gly-Leu-Dpa-Ala-Arg-NH2 as substrate incubated for 30 mins prior to substrate addition measured after 2 to 4 hrs by fluorometric assay	CHEMBL	=	NA					Tchem	Homo sapiens
zoledronic acid	2868	Neutrophil collagenase	Enzyme	P22894	MMP8	MMP8_HUMAN	4.75	NA	IC50	Inhibition of MMP8 catalytic domain (unknown origin) using Mca-Pro-Leu-Gly-Leu-Dpa-Ala-Arg-NH2 as substrate incubated for 30 mins prior to substrate addition measured after 2 to 4 hrs by fluorometric assay	CHEMBL	=	NA					Tclin	Homo sapiens
zoledronic acid	2868	Matrix metalloproteinase-9	Enzyme	P14780	MMP9	MMP9_HUMAN	4.28	NA	IC50	Inhibition of MMP9 catalytic domain (unknown origin) using Mca-Pro-Leu-Gly-Leu-Dpa-Ala-Arg-NH2 as substrate incubated for 30 mins prior to substrate addition measured after 2 to 4 hrs by fluorometric assay	CHEMBL	=	NA					Tchem	Homo sapiens
doxorubicin	960	Multidrug resistance-associated protein 1	Transporter	P33527	ABCC1	MRP1_HUMAN	NA	NA			WOMBAT-PK		NA					Tchem	Homo sapiens
etoposide	1112	Multidrug resistance-associated protein 1	Transporter	P33527	ABCC1	MRP1_HUMAN	NA	NA			WOMBAT-PK		NA					Tchem	Homo sapiens
vincristine	2825	Multidrug resistance-associated protein 1	Transporter	P33527	ABCC1	MRP1_HUMAN	NA	NA			WOMBAT-PK		NA					Tchem	Homo sapiens
doxorubicin	960	Canalicular multispecific organic anion transporter 1	Transporter	Q92887	ABCC2	MRP2_HUMAN	NA	NA			WOMBAT-PK		NA					Tbio	Homo sapiens
etoposide	1112	Canalicular multispecific organic anion transporter 1	Transporter	Q92887	ABCC2	MRP2_HUMAN	3.21	NA	Km		WOMBAT-PK	=	NA					Tbio	Homo sapiens
vincristine	2825	Canalicular multispecific organic anion transporter 1	Transporter	Q92887	ABCC2	MRP2_HUMAN	NA	NA			WOMBAT-PK		NA					Tbio	Homo sapiens
etoposide	1112	Canalicular multispecific organic anion transporter 2	Transporter	O15438	ABCC3	MRP3_HUMAN	NA	NA			WOMBAT-PK		NA					Tbio	Homo sapiens
sildenafil	2441	Multidrug resistance-associated protein 5	Transporter	O15440	ABCC5	MRP5_HUMAN	5.92	NA	Ki	Inhibition of ABCC5 in human erythrocytes assessed as inhibition of ATP-mediated [3H]cGMP uptake in inside-out vesicles after 60 mins by liquid scintillation counting	CHEMBL	=	NA					Tchem	Homo sapiens
doxorubicin	960	Multidrug resistance-associated protein 6	Transporter	O95255	ABCC6	MRP6_HUMAN	NA	NA			WOMBAT-PK		NA					Tbio	Homo sapiens
etoposide	1112	Multidrug resistance-associated protein 6	Transporter	O95255	ABCC6	MRP6_HUMAN	NA	NA			WOMBAT-PK		NA					Tbio	Homo sapiens
vincristine	2825	Multidrug resistance-associated protein 7	Transporter	Q5T3U5	ABCC10	MRP7_HUMAN	NA	NA			WOMBAT-PK		NA					Tbio	Homo sapiens
bortezomib	391	Nuclear factor NF-kappa-B complex	Transcription factor	P19838|Q00653|Q04206	NFKB1|NFKB2|RELA	NFKB1_HUMAN|NFKB2_HUMAN|TF65_HUMAN	8.01	NA	IC50	Inhibition of NFkappaB in HEK293 cells incubated for 1 hr prior to TNF-alpha challenge measured after 3 hrs by luciferase reporter gene assay relative to control	CHEMBL	=	NA					Tchem|Tchem|Tchem|Tchem|Tchem|Tchem|Tchem|Tchem|Tchem	Homo sapiens
etoposide	1112	Nuclear receptor subfamily 1 group I member 2	Nuclear hormone receptor	O75469	NR1I2	NR1I2_HUMAN	NA	NA			WOMBAT-PK		NA					Tchem	Homo sapiens
alprostadil	138	Prostaglandin D2 receptor	GPCR	Q13258	PTGDR	PD2R_HUMAN	7.3	NA	EC50		WOMBAT-PK	=	NA					Tclin	Homo sapiens
sildenafil	2441	cAMP and cAMP-inhibited cGMP 3',5'-cyclic phosphodiesterase 10A	Enzyme	Q9Y233	PDE10A	PDE10_HUMAN	5.51	NA	IC50	Inhibitory concentration against human phosphodiesterase 10	CHEMBL	=	NA					Tclin	Homo sapiens
vardenafil	2809	cAMP and cAMP-inhibited cGMP 3',5'-cyclic phosphodiesterase 10A	Enzyme	Q9Y233	PDE10A	PDE10_HUMAN	6.1	NA	IC50	Inhibitory concentration against human phosphodiesterase 10	CHEMBL	=	NA					Tclin	Homo sapiens
sildenafil	2441	Dual 3',5'-cyclic-AMP and -GMP phosphodiesterase 11A	Enzyme	Q9HCR9	PDE11A	PDE11_HUMAN	5.64	NA	IC50	Inhibition of human phosphodiesterase 11	CHEMBL	=	NA					Tchem	Homo sapiens
tadalafil	2553	Dual 3',5'-cyclic-AMP and -GMP phosphodiesterase 11A	Enzyme	Q9HCR9	PDE11A	PDE11_HUMAN	7.48	NA	IC50	Inhibition of human phosphodiesterase 11	CHEMBL	=	NA					Tchem	Homo sapiens
vardenafil	2809	Dual 3',5'-cyclic-AMP and -GMP phosphodiesterase 11A	Enzyme	Q9HCR9	PDE11A	PDE11_HUMAN	6.89	NA	IC50	Inhibition of human phosphodiesterase 11	CHEMBL	=	NA					Tchem	Homo sapiens
vardenafil	2809	Calcium/calmodulin-dependent 3',5'-cyclic nucleotide phosphodiesterase 1A	Enzyme	P54750	PDE1A	PDE1A_HUMAN	7.041	NA	IC50		WOMBAT-PK	=	NA					Tclin	Homo sapiens
sildenafil	2441	Phosphodiesterase 1	Enzyme	P54750|Q01064|Q14123	PDE1A|PDE1B|PDE1C	PDE1A_HUMAN|PDE1B_HUMAN|PDE1C_HUMAN	6.57	NA	IC50	Inhibitory activity against phosphodiesterase-1 (PDE1) isolated from canine lung	CHEMBL	=	NA					Tclin|Tclin|Tclin|Tclin|Tclin|Tclin|Tclin|Tclin|Tclin	Homo sapiens
sildenafil	2441	cGMP-dependent 3',5'-cyclic phosphodiesterase	Enzyme	O00408	PDE2A	PDE2A_HUMAN	4.2	NA	IC50		CHEMBL	=	NA					Tclin	Homo sapiens
vardenafil	2809	cGMP-dependent 3',5'-cyclic phosphodiesterase	Enzyme	O00408	PDE2A	PDE2A_HUMAN	5.51	NA	IC50	Inhibition of PDE2 (unknown origin) using FAM-cGMP and FAM-cAMP as substrate after 60 mins by fluorescence assay	CHEMBL	=	NA					Tclin	Homo sapiens
sildenafil	2441	Phosphodiesterase 3	Enzyme	Q13370|Q14432	PDE3B|PDE3A	PDE3B_HUMAN|PDE3A_HUMAN	5.15	NA	IC50	Inhibitory concentration against phosphodiesterase 3 from human platelet	CHEMBL	=	NA					Tclin|Tclin|Tclin|Tclin	Homo sapiens
vardenafil	2809	Phosphodiesterase 3	Enzyme	Q13370|Q14432	PDE3B|PDE3A	PDE3B_HUMAN|PDE3A_HUMAN	5.68	NA	IC50	Inhibition of human phosphodiesterase 3	CHEMBL	=	NA					Tclin|Tclin|Tclin|Tclin	Homo sapiens
sildenafil	2441	Phosphodiesterase 4	Enzyme	P27815|Q07343|Q08493|Q08499	PDE4A|PDE4B|PDE4C|PDE4D	PDE4A_HUMAN|PDE4B_HUMAN|PDE4C_HUMAN|PDE4D_HUMAN	5.11	NA	IC50	Inhibition of human recombinant PDE4 (Phosphodiesterase 4)	CHEMBL	=	NA					Tclin|Tclin|Tclin|Tclin|Tclin|Tclin|Tclin|Tclin|Tclin|Tclin|Tclin|Tclin|Tclin|Tclin|Tclin|Tclin	Homo sapiens
vardenafil	2809	Phosphodiesterase 4	Enzyme	P27815|Q07343|Q08493|Q08499	PDE4A|PDE4B|PDE4C|PDE4D	PDE4A_HUMAN|PDE4B_HUMAN|PDE4C_HUMAN|PDE4D_HUMAN	5.35	NA	IC50	Inhibition of human phosphodiesterase 4	CHEMBL	=	NA					Tclin|Tclin|Tclin|Tclin|Tclin|Tclin|Tclin|Tclin|Tclin|Tclin|Tclin|Tclin|Tclin|Tclin|Tclin|Tclin	Homo sapiens
sildenafil	2441	cAMP-specific 3',5'-cyclic phosphodiesterase 4D	Enzyme	Q08499	PDE4D	PDE4D_HUMAN	4.7	NA	IC50	Inhibition of human PDE4D	CHEMBL	=	NA					Tclin	Homo sapiens
sildenafil	2441	cGMP-specific 3',5'-cyclic phosphodiesterase	Enzyme	O76074	PDE5A	PDE5A_HUMAN	9	NA	IC50		IUPHAR	=	1	CHEMBL		https://www.ebi.ac.uk/chembl/compound/inspect/CHEMBL192	INHIBITOR	Tclin	Homo sapiens
tadalafil	2553	cGMP-specific 3',5'-cyclic phosphodiesterase	Enzyme	O76074	PDE5A	PDE5A_HUMAN	8	NA	Ki	Inhibition of human phosphodiesterase 5	CHEMBL	=	1	CHEMBL		https://www.ebi.ac.uk/chembl/compound/inspect/CHEMBL779	INHIBITOR	Tclin	Homo sapiens
vardenafil	2809	cGMP-specific 3',5'-cyclic phosphodiesterase	Enzyme	O76074	PDE5A	PDE5A_HUMAN	9.155	NA	IC50		WOMBAT-PK	=	1	CHEMBL		https://www.ebi.ac.uk/chembl/compound/inspect/CHEMBL1339	INHIBITOR	Tclin	Homo sapiens
sildenafil	2441	Rod cGMP-specific 3',5'-cyclic phosphodiesterase subunit alpha	Enzyme	P16499	PDE6A	PDE6A_HUMAN	NA	NA			WOMBAT-PK		NA					Tclin	Homo sapiens
vardenafil	2809	Rod cGMP-specific 3',5'-cyclic phosphodiesterase subunit alpha	Enzyme	P16499	PDE6A	PDE6A_HUMAN	7.465	NA	IC50		WOMBAT-PK	=	NA					Tclin	Homo sapiens
sildenafil	2441	Cone cGMP-specific 3',5'-cyclic phosphodiesterase subunit alpha'	Enzyme	P51160	PDE6C	PDE6C_HUMAN	7.41	NA	IC50	Inhibition of human recombinant PDE6C at 1 uM by [3H]cGMP based tritium scintillation proximity assay	CHEMBL	=	NA					Tclin	Homo sapiens
tadalafil	2553	Phosphodiesterase 6	Enzyme	O43924|P16499|P18545|P35913|P51160|Q13956	PDE6D|PDE6A|PDE6G|PDE6B|PDE6C|PDE6H	PDE6D_HUMAN|PDE6A_HUMAN|CNRG_HUMAN|PDE6B_HUMAN|PDE6C_HUMAN|CNCG_HUMAN	6.01	NA	IC50	Inhibition of human phosphodiesterase 6	CHEMBL	=	NA					Tclin|Tclin|Tclin|Tclin|Tclin|Tclin|Tclin|Tclin|Tclin|Tclin|Tclin|Tclin|Tclin|Tclin|Tclin|Tclin|Tclin|Tclin|Tclin|Tclin|Tclin|Tclin|Tclin|Tclin|Tclin|Tclin|Tclin|Tclin|Tclin|Tclin|Tclin|Tclin|Tclin|Tclin|Tclin|Tclin	Homo sapiens
sildenafil	2441	High affinity cAMP-specific 3',5'-cyclic phosphodiesterase 7A	Enzyme	Q13946	PDE7A	PDE7A_HUMAN	5.33	NA	IC50	Inhibition of human recombinant PDE7A1 at 1 uM by [3H]cGMP based tritium scintillation proximity assay	CHEMBL	=	NA					Tclin	Homo sapiens
sildenafil	2441	High affinity cAMP-specific and IBMX-insensitive 3',5'-cyclic phosphodiesterase 8A	Enzyme	O60658	PDE8A	PDE8A_HUMAN	4	NA	IC50		CHEMBL	=	NA					Tclin	Homo sapiens
sildenafil	2441	High affinity cGMP-specific 3',5'-cyclic phosphodiesterase 9A	Enzyme	O76083	PDE9A	PDE9A_HUMAN	5.47	NA	IC50	Inhibition of Phosphodiesterase 9	CHEMBL	=	NA					Tchem	Homo sapiens
vardenafil	2809	High affinity cGMP-specific 3',5'-cyclic phosphodiesterase 9A	Enzyme	O76083	PDE9A	PDE9A_HUMAN	6.34	NA	IC50	Inhibition of Phosphodiesterase 9	CHEMBL	=	NA					Tchem	Homo sapiens
alprostadil	138	Prostaglandin E2 receptor EP1 subtype	GPCR	P34995	PTGER1	PE2R1_HUMAN	6.8	NA	EC50		WOMBAT-PK	=	1	CHEMBL		https://www.ebi.ac.uk/chembl/compound/inspect/CHEMBL495	AGONIST	Tclin	Homo sapiens
alprostadil	138	Prostaglandin E2 receptor EP2 subtype	GPCR	P43116	PTGER2	PE2R2_HUMAN	8	NA	EC50		WOMBAT-PK	=	1	CHEMBL		https://www.ebi.ac.uk/chembl/compound/inspect/CHEMBL495	AGONIST	Tclin	Homo sapiens
alprostadil	138	Prostaglandin E2 receptor EP3 subtype	GPCR	P43115	PTGER3	PE2R3_HUMAN	9	NA	EC50		WOMBAT-PK	=	NA				AGONIST	Tclin	Homo sapiens
alprostadil	138	Prostaglandin E2 receptor EP4 subtype	GPCR	P35408	PTGER4	PE2R4_HUMAN	8.8	NA	EC50		WOMBAT-PK	=	NA				AGONIST	Tclin	Homo sapiens
thalidomide	2616	Prostaglandin G/H synthase 1	Enzyme	P23219	PTGS1	PGH1_HUMAN	6.432	NA	IC50		WOMBAT-PK	=	NA					Tclin	Homo sapiens
dexamethasone	824	Prostaglandin G/H synthase 2	Enzyme	P35354	PTGS2	PGH2_HUMAN	6.886	NA	Ki		PDSP		NA					Tclin	Homo sapiens
thalidomide	2616	Prostaglandin G/H synthase 2	Enzyme	P35354	PTGS2	PGH2_HUMAN	6.301	NA	IC50		WOMBAT-PK	=	NA					Tclin	Homo sapiens
alprostadil	138	Prostacyclin receptor	GPCR	P43119	PTGIR	PI2R_HUMAN	7.5	NA	EC50		WOMBAT-PK	=	NA					Tclin	Homo sapiens
bortezomib	391	Lysosomal protective protein	Enzyme	P10619	CTSA	PPGB_HUMAN	5.04	NA	IC50	Inhibition of recombinant cathepsin A (unknown origin) using Mca-Arg-Pro-Pro-Gly-Phe-Ser-Ala-Phe-Lys(Dnp)-OH as substrate incubated with enzyme for 5 mins prior to substrate challenge for 2 hrs by spectrofluorometer analysis	CHEMBL	=	NA					Tchem	Homo sapiens
dexamethasone	824	Progesterone receptor	Nuclear hormone receptor	P06401	PGR	PRGR_HUMAN	6.25	NA	Ki	Displacement of [3H]-methyltrienolone from human progesterone receptor expressed in HEK293 cells	CHEMBL	=	NA					Tclin	Homo sapiens
prednisolone	2245	Progesterone receptor	Nuclear hormone receptor	P06401	PGR	PRGR_HUMAN	5.68	NA	IC50	Binding affinity to PR (unknown origin) by FP assay	CHEMBL	=	NA					Tclin	Homo sapiens
prednisolone	2245	Progesterone receptor	Nuclear hormone receptor	P06401	PGR	PRGR_HUMAN	5.68	NA	IC50	Binding affinity to PR (unknown origin) by FP assay	CHEMBL	=	NA					Tclin	Homo sapiens
triamcinolone	2725	Progesterone receptor	Nuclear hormone receptor	P06401	PGR	PRGR_HUMAN	NA	NA			WOMBAT-PK		NA					Tclin	Homo sapiens
bortezomib	391	Proteasome subunit alpha type-1	Enzyme	P25786	PSMA1	PSA1_HUMAN	9.208	NA	Ki		WOMBAT-PK	=	1	CHEMBL		https://www.ebi.ac.uk/chembl/compound/inspect/CHEMBL325041	INHIBITOR	Tclin	Homo sapiens
bortezomib	391	Proteasome subunit beta type-1	Enzyme	P20618	PSMB1	PSB1_HUMAN	7.28	NA	IC50	Reversible inhibition of human erythrocyte derived 20S proteasome subunit beta1 after 30 mins by fluorogenic assay	CHEMBL	=	1	CHEMBL		https://www.ebi.ac.uk/chembl/compound/inspect/CHEMBL325041	INHIBITOR	Tclin	Homo sapiens
carfilzomib	4483	Proteasome subunit beta type-1	Enzyme	P20618	PSMB1	PSB1_HUMAN	5.84	NA	IC50	Inhibition of human caspase-like activity of 20S constitutive proteasome preincubated for 15 mins followed by substrate addition by fluorescence assay	CHEMBL	=	NA					Tclin	Homo sapiens
carfilzomib	4483	Proteasome subunit beta type-1	Enzyme	P20618	PSMB1	PSB1_HUMAN	5.84	NA	IC50	Inhibition of human caspase-like activity of 20S constitutive proteasome preincubated for 15 mins followed by substrate addition by fluorescence assay	CHEMBL	=	NA					Tclin	Homo sapiens
ixazomib	5067	Proteasome subunit beta type-1	Enzyme	P20618	PSMB1	PSB1_HUMAN	7.509	NA	IC50		SCIENTIFIC LITERATURE	=	NA		https://pubmed.ncbi.nlm.nih.gov/20160034		INHIBITOR	Tclin	Homo sapiens
bortezomib	391	Proteasome subunit beta type-10	Enzyme	P40306	PSMB10	PSB10_HUMAN	6.03	NA	IC50	Inhibition of 20S proteasome beta 2i (unknown origin) after 1 hr by fluorescence based assay	CHEMBL	=	NA					Tchem	Homo sapiens
carfilzomib	4483	Proteasome subunit beta type-10	Enzyme	P40306	PSMB10	PSB10_HUMAN	6.21	NA	IC50	Inhibition of 20S proteasome beta 2i (unknown origin) after 1 hr by fluorescence based assay	CHEMBL	=	NA					Tchem	Homo sapiens
bortezomib	391	Proteasome subunit beta type-2	Enzyme	P49721	PSMB2	PSB2_HUMAN	6.23	NA	IC50	Reversible inhibition of human erythrocyte derived 20S proteasome subunit beta2 after 30 mins by fluorogenic assay	CHEMBL	=	1	CHEMBL		https://www.ebi.ac.uk/chembl/compound/inspect/CHEMBL325041	INHIBITOR	Tclin	Homo sapiens
carfilzomib	4483	Proteasome subunit beta type-2	Enzyme	P49721	PSMB2	PSB2_HUMAN	6.69	NA	IC50	Inhibition of 20S proteasome beta2 subunit in human Jurkat cell lysate using Suc-RLR-AMC as substrate pretreated for 30 mins followed by substrate addition and measured after 60 mins by fluorescence assay	CHEMBL	=	NA					Tclin	Homo sapiens
ixazomib	5067	Proteasome subunit beta type-2	Enzyme	P49721	PSMB2	PSB2_HUMAN	5.456	NA	IC50		SCIENTIFIC LITERATURE	=	NA		https://pubmed.ncbi.nlm.nih.gov/20160034		INHIBITOR	Tclin	Homo sapiens
bortezomib	391	Proteasome subunit beta type-5	Enzyme	P28074	PSMB5	PSB5_HUMAN	9.26	NA	Ki	Inhibition of 20S proteasome beta5 subunit (unknown origin) assessed as formation of reversible adduct with N-terminal threonine	CHEMBL	=	1	CHEMBL		https://www.ebi.ac.uk/chembl/compound/inspect/CHEMBL325041	INHIBITOR	Tclin	Homo sapiens
carfilzomib	4483	Proteasome subunit beta type-5	Enzyme	P28074	PSMB5	PSB5_HUMAN	8.222	NA	IC50	fluorogenic peptide substrate hydrolysis	SCIENTIFIC LITERATURE	=	1	SCIENTIFIC LITERATURE	https://pubmed.ncbi.nlm.nih.gov/17616698	https://pubmed.ncbi.nlm.nih.gov/17616698	INHIBITOR	Tclin	Homo sapiens
ixazomib	5067	Proteasome subunit beta type-5	Enzyme	P28074	PSMB5	PSB5_HUMAN	8.469	NA	IC50		SCIENTIFIC LITERATURE	=	1	DRUG LABEL	https://pubmed.ncbi.nlm.nih.gov/20160034	http://www.accessdata.fda.gov/drugsatfda_docs/label/2015/208462lbl.pdf	INHIBITOR	Tclin	Homo sapiens
bortezomib	391	Proteasome subunit beta type-8	Enzyme	P28062	PSMB8	PSB8_HUMAN	8.09	NA	IC50	Inhibition of chymotrypsin-like activity of LMP7 immunoproteasome by proteasome active site ELISA	CHEMBL	=	1	CHEMBL		https://www.ebi.ac.uk/chembl/compound/inspect/CHEMBL325041	INHIBITOR	Tclin	Homo sapiens
carfilzomib	4483	Proteasome subunit beta type-8	Enzyme	P28062	PSMB8	PSB8_HUMAN	7.85	NA	IC50	Inhibition of chymotrypsin-like activity of LMP7 immunoproteasome by proteasome active site ELISA	CHEMBL	=	NA					Tclin	Homo sapiens
bortezomib	391	Proteasome subunit beta type-9	Enzyme	P28065	PSMB9	PSB9_HUMAN	8.52	NA	IC50	Inhibition of human peripheral blood derived 20s immunoproteasome beta1 caspase-like activity using Suc-PAL-AMC as substrate preincubated for 15 mins followed by substrate addition and measured after 60 mins by fluorescence assay	CHEMBL	=	NA					Tchem	Homo sapiens
carfilzomib	4483	Proteasome subunit beta type-9	Enzyme	P28065	PSMB9	PSB9_HUMAN	5.62	NA	IC50	Inhibition of 20S proteasome beta 1i (unknown origin) after 1 hr by fluorescence based assay	CHEMBL	=	NA					Tchem	Homo sapiens
bortezomib	391	PH and SEC7 domain-containing protein 1	Unclassified	A5PKW4	PSD	PSD1_HUMAN	7.745	NA	Ki		WOMBAT-PK	=	NA					Tbio	Homo sapiens
bortezomib	391	26S proteasome non-ATPase regulatory subunit 1	Cytosolic other	Q99460	PSMD1	PSMD1_HUMAN	7.745	NA	Ki		WOMBAT-PK	=	NA					Tbio	Homo sapiens
prednisone	2253	Sodium/nucleoside cotransporter 1	Transporter	O00337	SLC28A1	S28A1_HUMAN	5.772	NA	Ki	DRUGMATRIX: Sodium/nucleoside co-transporter radioligand binding (ligand: nitrobenzylthioinosine)	DRUG MATRIX	=	NA					Tbio	Homo sapiens
cortisone acetate	734	Multidrug and toxin extrusion protein 1	Transporter	Q96FL8	SLC47A1	S47A1_HUMAN	4.67	NA	IC50	Inhibition of human MATE1-mediated ASP+ uptake expressed in HEK293 cells after 1.5 mins by fluorescence assay	CHEMBL	=	NA					Tchem	Homo sapiens
plerixafor	4410	Stromal cell-derived factor 1	Cytokine	P48061	CXCL12	SDF1_HUMAN	NA	NA			WOMBAT-PK		NA					Tbio	Homo sapiens
cortisone acetate	734	Sex hormone-binding globulin	Secreted	P04278	SHBG	SHBG_HUMAN	6.43	NA	Kd	Displacement of [3H]5alpha dihydrotestosterone from human sex hormone binding globulin	CHEMBL	=	NA					Tchem	Homo sapiens
elotuzumab	5072	SLAM family member 7	Membrane receptor	Q9NQ25	SLAMF7	SLAF7_HUMAN	8.05	NA	Kd		IUPHAR	=	1	DRUG LABEL		http://www.accessdata.fda.gov/drugsatfda_docs/label/2015/761035s000lbl.pdf	ANTIBODY BINDING	Tclin	Homo sapiens
sildenafil	2441	Solute carrier organic anion transporter family member 1B3	Transporter	Q9NPD5	SLCO1B3	SO1B3_HUMAN	6.1	NA	IC50		IUPHAR	=	NA				INHIBITOR	Tchem	Homo sapiens
vincristine	2825	Tubulin beta	Tumour-associated antigen	P07437|Q9H4B7|Q13885|Q9BVA1|Q13509|P04350|P68371|Q9BUF5|Q3ZCM7	TUBB|TUBB1|TUBB2A|TUBB2B|TUBB3|TUBB4A|TUBB4B|TUBB6|TUBB8	TBB5_HUMAN|TBB1_HUMAN|TBB2A_HUMAN|TBB2B_HUMAN|TBB3_HUMAN|TBB4A_HUMAN|TBB4B_HUMAN|TBB6_HUMAN|TBB8_HUMAN	NA	NA		Mechanism of Action	SCIENTIFIC LITERATURE		1	SCIENTIFIC LITERATURE	https://pubmed.ncbi.nlm.nih.gov/19010832	https://pubmed.ncbi.nlm.nih.gov/19010832	INHIBITOR	Tclin|Tclin|Tclin|Tclin|Tclin|Tclin|Tclin|Tclin|Tclin|Tclin|Tclin|Tclin|Tclin|Tclin|Tclin|Tclin|Tclin|Tclin|Tclin|Tclin|Tclin|Tclin|Tclin|Tclin|Tclin|Tclin|Tclin|Tclin|Tclin|Tclin|Tclin|Tclin|Tclin|Tclin|Tclin|Tclin|Tclin|Tclin|Tclin|Tclin|Tclin|Tclin|Tclin|Tclin|Tclin|Tclin|Tclin|Tclin|Tclin|Tclin|Tclin|Tclin|Tclin|Tclin|Tclin|Tclin|Tclin|Tclin|Tclin|Tclin|Tclin|Tclin|Tclin|Tclin|Tclin|Tclin|Tcl…	Homo sapiens
doxorubicin	960	Telomerase reverse transcriptase	Enzyme	O14746	TERT	TERT_HUMAN	4.14	NA	IC50	Inhibition of telomerase from human COLO201 cell	CHEMBL	=	NA					Tchem	Homo sapiens
bortezomib	391	Prothrombin	Enzyme	P00734	F2	THRB_HUMAN	4.89	NA	Ki	Inhibitory activity against thrombin	CHEMBL	=	NA					Tclin	Homo sapiens
thalidomide	2616	Tumor necrosis factor	Cytokine	P01375	TNF	TNFA_HUMAN	8	NA	IC50		WOMBAT-PK	=	NA					Tclin	Homo sapiens
lenalidomide	3317	Tumor necrosis factor	Cytokine	P01375	TNF	TNFA_HUMAN	7.886	NA	IC50		WOMBAT-PK	=	NA					Tclin	Homo sapiens
belantamab mafodotin	5405	Tumor necrosis factor receptor superfamily member 17	Tumour-associated antigen	Q02223	TNFRSF17	TNR17_HUMAN	9	NA	Kd	Mechanism of Action	SCIENTIFIC LITERATURE	=	1	DRUG LABEL	https://pubmed.ncbi.nlm.nih.gov/32936437	https://www.accessdata.fda.gov/drugsatfda_docs/label/2020/761158s000lbl.pdf	BINDING AGENT	Tbio	Homo sapiens
doxorubicin	960	DNA topoisomerase 1	Enzyme	P11387	TOP1	TOP1_HUMAN	4.7	NA	IC50	Inhibition of human topoisomerase 1 assessed as decrease in pBR322 mobility on agarose gel by electrophoresis	CHEMBL	=	NA					Tclin	Homo sapiens
doxorubicin	960	DNA topoisomerase 2-alpha	Enzyme	P11388	TOP2A	TOP2A_HUMAN	6	NA	IC50	Inhibition human placenta topoisomerase 2 assessed as conversion of supercoiled pBR322 DNA to relaxed form	CHEMBL	=	1	CHEMBL		https://www.ebi.ac.uk/chembl/compound/inspect/CHEMBL53463	INHIBITOR	Tclin	Homo sapiens
etoposide	1112	DNA topoisomerase 2-alpha	Enzyme	P11388	TOP2A	TOP2A_HUMAN	7.3	NA	IC50	Note: enzyme subunit is not specified in the referenced article	IUPHAR	=	1	CHEMBL		https://www.ebi.ac.uk/chembl/compound/inspect/CHEMBL44657	INHIBITOR	Tclin	Homo sapiens
etoposide phosphate	3944	DNA topoisomerase 2-alpha	Enzyme	P11388	TOP2A	TOP2A_HUMAN	NA	NA		Mechanism of Action; CHEMBL1806; SINGLE PROTEIN	CHEMBL		1	CHEMBL		https://www.ebi.ac.uk/chembl/compound/inspect/CHEMBL1200645	INHIBITOR	Tclin	Homo sapiens
doxorubicin	960	DNA topoisomerase 2-beta	Enzyme	Q02880	TOP2B	TOP2B_HUMAN	5.46	NA	IC50	Inhibition of human topoisomerase-2B after 2 hrs by ELISA	CHEMBL	=	NA					Tchem	Homo sapiens
etoposide	1112	DNA topoisomerase 2-beta	Enzyme	Q02880	TOP2B	TOP2B_HUMAN	7.16	NA	IC50	Inhibition of human DNA topoisomerase 2beta after 2 hrs by ELISA	CHEMBL	=	NA					Tchem	Homo sapiens
methylprednisolone	1768	Short transient receptor potential channel 5	Ion channel	Q9UL62	TRPC5	TRPC5_HUMAN	4.92	NA	EC50	Measuring intracellular calcium elevation in HEK293 cells expressing hTRPC5.	IUPHAR	=	NA				ACTIVATOR	Tchem	Homo sapiens
selinexor	5330	Exportin-1	Nuclear other	O14980	XPO1	XPO1_HUMAN	7.7	NA	IC50	Mechanism of Action	SCIENTIFIC LITERATURE	=	1	DRUG LABEL	https://clinicaltrials.gov/ProvidedDocs/61/NCT02215161/Prot_SAP_000.pdf	https://www.accessdata.fda.gov/drugsatfda_docs/label/2019/212306s000lbl.pdf	INHIBITOR	Tclin	Homo sapiens

## Sheet: PharmaKGB
ID	LEVEL	VARIANT	GENE	DRUGS	PHENOTYPE	DISEASE	PEDIATRIC
1043880328	3	rs4630	GSTT1	thalidomide	Toxicity	Multiple Myeloma	FALSE
1448612682	3	rs308395	FGF2	lenalidomide; thalidomide	Efficacy	Multiple Myeloma	FALSE
1447953340	3	rs4533622	CTNNB1	lenalidomide; thalidomide	Efficacy,Toxicity	Multiple Myeloma	FALSE
981238041	3	rs2032582	ABCB1	dexamethasone; doxorubicin; vincristine	Efficacy	Multiple Myeloma	FALSE
655384597	4	rs1934951	CYP2C8	Bisphosphonates; pamidronate; zoledronate	Toxicity	Multiple Myeloma; Osteonecrosis	FALSE
1043880318	3	rs735482	ERCC1	thalidomide	Efficacy	Multiple Myeloma	FALSE
1445400880	3	rs4240803	SLC7A5	melphalan	Toxicity	Multiple Myeloma	FALSE
981204433	3	rs1045642	ABCB1	dexamethasone; doxorubicin; vincristine	Efficacy	Multiple Myeloma	FALSE
1043880323	3	rs1051685	XRCC5	thalidomide	Efficacy	Multiple Myeloma	FALSE
1449170621	3	rs2229109	ABCB1	dexamethasone; lenalidomide	Efficacy	Multiple Myeloma; Progression-free survival	FALSE
1447953328	3	rs4135385	CTNNB1	cyclophosphamide; dexamethasone; lenalidomide; thalidomide	Efficacy,Toxicity	Multiple Myeloma	FALSE
