# Supplementary material for: Integrative Network Analysis of Single-Cell RNA Findings and a Priori Knowledge Highlights Gene Regulators in Multiple Myeloma Progression
Source: Int J Mol Sci. 2026 Jan 13;27(2):793. doi: 10.3390/ijms27020793 (PMC12840655; doi:10.3390/ijms27020793)
Supplement: Supplementary file 1 [file ijms-27-00793-s001.zip › SFile4_Genes.xlsx]

## Sheet: DisGeNet
gene_symbol	geneid	ensemblid	geneNcbiType	geneDSI	geneDPI	genepLI	uniprotids	protein_classid	protein_class_name	diseaseVocabularies	disease_name	diseaseType	diseaseUMLSCUI	diseaseClasses_MSH	diseaseClasses_UMLS_ST	diseaseClasses_DO	diseaseClasses_HPO	numCTsupportingAssociation	numPMIDs	chemsIncludedInEvidenceBySource	numChemsIncludedInEvidences	numPMIDSWithChemsIncludedInEvidences	numberChemsFiltered	numberPmidsWithChemsFiltered	score	yearInitial	yearFinal	evidence_level	evidence_index	diseaseid
ABCG2	9429	ENSG00000118777	protein-coding	0.395	0.875	4.7824e-29	Q9UNQ0	DTO_05007405	Transporter	c("MESH_D009101 ", "ICD10_C90.0 ", "OMIM_254500 [...]	Multiple Myeloma	disease	C0026764	c("Hemic and Lymphatic Diseases (C15)", "Neoplasms [...]	Neoplastic Process (T191)	c("disease of anatomical entity (7) ", "di [...]	c("Neoplasm (02664) [...]	1	0	character(0)	NA	NA	NA	NA	0.7	NA	NA	NA	1	C0026764
ACE	1636	ENSG00000159640	protein-coding	0.31	0.917	5.7955e-32	c("P12821", "B4DKH4")	DTO_05007624	Enzyme	c("MESH_D009101 ", "ICD10_C90.0 ", "OMIM_254500 [...]	Multiple Myeloma	disease	C0026764	c("Hemic and Lymphatic Diseases (C15)", "Neoplasms [...]	Neoplastic Process (T191)	c("disease of anatomical entity (7) ", "di [...]	c("Neoplasm (02664) [...]	0	0	character(0)	NA	NA	NA	NA	0.65	NA	NA	NA	1	C0026764
ALKBH5	54890	ENSG00000091542	protein-coding	0.535	0.833	1	Q6P6C2	character(0)	character(0)	c("MESH_D009101 ", "ICD10_C90.0 ", "OMIM_254500 [...]	Multiple Myeloma	disease	C0026764	c("Hemic and Lymphatic Diseases (C15)", "Neoplasms [...]	Neoplastic Process (T191)	c("disease of anatomical entity (7) ", "di [...]	c("Neoplasm (02664) [...]	0	1	character(0)	NA	NA	NA	NA	0.65	2023	2023	NA	1	C0026764
APOE	348	ENSG00000130203	protein-coding	0.329	0.917	0.00025529	c("A0A0S2Z3D5", "P02649 ")	character(0)	character(0)	c("MESH_D009101 ", "ICD10_C90.0 ", "OMIM_254500 [...]	Multiple Myeloma	disease	C0026764	c("Hemic and Lymphatic Diseases (C15)", "Neoplasms [...]	Neoplastic Process (T191)	c("disease of anatomical entity (7) ", "di [...]	c("Neoplasm (02664) [...]	0	0	character(0)	NA	NA	NA	NA	0.4	NA	NA	NA	NA	C0026764
ARID4A	5926	ENSG00000032219	protein-coding	0.675	0.708	1	c("P29374", "Q05CG0")	DTO_05007542	Transcription factor	c("MESH_D009101 ", "ICD10_C90.0 ", "OMIM_254500 [...]	Multiple Myeloma	disease	C0026764	c("Hemic and Lymphatic Diseases (C15)", "Neoplasms [...]	Neoplastic Process (T191)	c("disease of anatomical entity (7) ", "di [...]	c("Neoplasm (02664) [...]	0	0	character(0)	NA	NA	NA	NA	0.4	NA	NA	NA	NA	C0026764
ATM	472	ENSG00000149311	protein-coding	0.355	0.875	1.2568e-69	c("A0AAQ5BH18", "Q13315 ")	DTO_03300101	Kinase	c("MESH_D009101 ", "ICD10_C90.0 ", "OMIM_254500 [...]	Multiple Myeloma	disease	C0026764	c("Hemic and Lymphatic Diseases (C15)", "Neoplasms [...]	Neoplastic Process (T191)	c("disease of anatomical entity (7) ", "di [...]	c("Neoplasm (02664) [...]	2	0	character(0)	NA	NA	NA	NA	0.85	NA	NA	NA	0.9	C0026764
AURKA	6790	ENSG00000087586	protein-coding	0.423	0.875	0.9314	O14965	DTO_03300101	Kinase	c("MESH_D009101 ", "ICD10_C90.0 ", "OMIM_254500 [...]	Multiple Myeloma	disease	C0026764	c("Hemic and Lymphatic Diseases (C15)", "Neoplasms [...]	Neoplastic Process (T191)	c("disease of anatomical entity (7) ", "di [...]	c("Neoplasm (02664) [...]	2	0	character(0)	NA	NA	NA	NA	0.85	NA	NA	NA	0.9	C0026764
BAP1	8314	ENSG00000163930	protein-coding	0.427	0.833	1	Q92560	DTO_05007624	Enzyme	c("MESH_D009101 ", "ICD10_C90.0 ", "OMIM_254500 [...]	Multiple Myeloma	disease	C0026764	c("Hemic and Lymphatic Diseases (C15)", "Neoplasms [...]	Neoplastic Process (T191)	c("disease of anatomical entity (7) ", "di [...]	c("Neoplasm (02664) [...]	0	0	character(0)	NA	NA	NA	NA	0.4	NA	NA	NA	NA	C0026764
BARD1	580	ENSG00000138376	protein-coding	0.552	0.75	1.1319e-19	c("A0AVN2 ", "Q99728 ", "F6MDI2 ", "C9IYG [...]	character(0)	character(0)	c("MESH_D009101 ", "ICD10_C90.0 ", "OMIM_254500 [...]	Multiple Myeloma	disease	C0026764	c("Hemic and Lymphatic Diseases (C15)", "Neoplasms [...]	Neoplastic Process (T191)	c("disease of anatomical entity (7) ", "di [...]	c("Neoplasm (02664) [...]	0	0	character(0)	NA	NA	NA	NA	0.4	NA	NA	NA	NA	C0026764
BCL2	596	ENSG00000171791	protein-coding	0.303	0.875	0.98901	c("P10415 ", "A0A7I2V3S7")	DTO_05007599	Signaling	c("MESH_D009101 ", "ICD10_C90.0 ", "OMIM_254500 [...]	Multiple Myeloma	disease	C0026764	c("Hemic and Lymphatic Diseases (C15)", "Neoplasms [...]	Neoplastic Process (T191)	c("disease of anatomical entity (7) ", "di [...]	c("Neoplasm (02664) [...]	5	1	character(0)	NA	NA	NA	NA	0.95	2002	2002	NA	0.90678	C0026764
BCL2L1	598	ENSG00000171552	protein-coding	0.397	0.875	0.99922	c("Q07817 ", "Q5TE63 ", "A0A0S2Z3C5")	DTO_05007599	Signaling	c("MESH_D009101 ", "ICD10_C90.0 ", "OMIM_254500 [...]	Multiple Myeloma	disease	C0026764	c("Hemic and Lymphatic Diseases (C15)", "Neoplasms [...]	Neoplastic Process (T191)	c("disease of anatomical entity (7) ", "di [...]	c("Neoplasm (02664) [...]	0	1	character(0)	NA	NA	NA	NA	0.8	2002	2002	NA	0.942857	C0026764
BCL2L10	10017	ENSG00000137875	protein-coding	0.643	0.625	1.4058e-07	c("H0YMD5", "Q9HD36")	DTO_05007599	Signaling	c("MESH_D009101 ", "ICD10_C90.0 ", "OMIM_254500 [...]	Multiple Myeloma	disease	C0026764	c("Hemic and Lymphatic Diseases (C15)", "Neoplasms [...]	Neoplastic Process (T191)	c("disease of anatomical entity (7) ", "di [...]	c("Neoplasm (02664) [...]	1	0	character(0)	NA	NA	NA	NA	0.8	NA	NA	NA	1	C0026764
BCORL1	63035	ENSG00000085185	protein-coding	0.563	0.708	NA	Q5H9F3	character(0)	character(0)	c("MESH_D009101 ", "ICD10_C90.0 ", "OMIM_254500 [...]	Multiple Myeloma	disease	C0026764	c("Hemic and Lymphatic Diseases (C15)", "Neoplasms [...]	Neoplastic Process (T191)	c("disease of anatomical entity (7) ", "di [...]	c("Neoplasm (02664) [...]	0	0	character(0)	NA	NA	NA	NA	0.4	NA	NA	NA	NA	C0026764
BNIP3	664	ENSG00000176171	protein-coding	0.514	0.875	0.00066288	c("Q12983", "Q6NVY4")	character(0)	character(0)	c("MESH_D009101 ", "ICD10_C90.0 ", "OMIM_254500 [...]	Multiple Myeloma	disease	C0026764	c("Hemic and Lymphatic Diseases (C15)", "Neoplasms [...]	Neoplastic Process (T191)	c("disease of anatomical entity (7) ", "di [...]	c("Neoplasm (02664) [...]	0	1	character(0)	NA	NA	NA	NA	0.6	2008	2008	NA	1	C0026764
BRAF	673	ENSG00000157764	protein-coding	0.293	0.917	1	P15056	DTO_03300101	Kinase	c("MESH_D009101 ", "ICD10_C90.0 ", "OMIM_254500 [...]	Multiple Myeloma	disease	C0026764	c("Hemic and Lymphatic Diseases (C15)", "Neoplasms [...]	Neoplastic Process (T191)	c("disease of anatomical entity (7) ", "di [...]	c("Neoplasm (02664) [...]	9	0	character(0)	NA	NA	NA	NA	0.85	NA	NA	NA	0.837209	C0026764
BRCA2	675	ENSG00000139618	protein-coding	0.357	0.917	5.7691e-44	P51587	DTO_05007557	Nucleic acid binding	c("MESH_D009101 ", "ICD10_C90.0 ", "OMIM_254500 [...]	Multiple Myeloma	disease	C0026764	c("Hemic and Lymphatic Diseases (C15)", "Neoplasms [...]	Neoplastic Process (T191)	c("disease of anatomical entity (7) ", "di [...]	c("Neoplasm (02664) [...]	2	2	character(0)	NA	NA	NA	NA	0.65	2002	2012	NA	1	C0026764
BTG1	694	ENSG00000133639	protein-coding	0.595	0.667	0.97585	c("P62324", "Q6IBC8")	character(0)	character(0)	c("MESH_D009101 ", "ICD10_C90.0 ", "OMIM_254500 [...]	Multiple Myeloma	disease	C0026764	c("Hemic and Lymphatic Diseases (C15)", "Neoplasms [...]	Neoplastic Process (T191)	c("disease of anatomical entity (7) ", "di [...]	c("Neoplasm (02664) [...]	0	1	character(0)	NA	NA	NA	NA	0.4	2006	2006	NA	1	C0026764
CBX7	23492	ENSG00000100307	protein-coding	0.568	0.5	0.039043	c("O95931", "B0QYP2", "Q4PNR6")	DTO_05007378	Epigenetic regulator	c("MESH_D009101 ", "ICD10_C90.0 ", "OMIM_254500 [...]	Multiple Myeloma	disease	C0026764	c("Hemic and Lymphatic Diseases (C15)", "Neoplasms [...]	Neoplastic Process (T191)	c("disease of anatomical entity (7) ", "di [...]	c("Neoplasm (02664) [...]	0	1	character(0)	NA	NA	NA	NA	0.75	2013	2013	NA	1	C0026764
CCL2	6347	ENSG00000108691	protein-coding	0.309	0.917	0.098507	P13500	DTO_05007599	Signaling	c("MESH_D009101 ", "ICD10_C90.0 ", "OMIM_254500 [...]	Multiple Myeloma	disease	C0026764	c("Hemic and Lymphatic Diseases (C15)", "Neoplasms [...]	Neoplastic Process (T191)	c("disease of anatomical entity (7) ", "di [...]	c("Neoplasm (02664) [...]	1	1	character(0)	NA	NA	NA	NA	0.7	2006	2006	NA	1	C0026764
CCND1	595	ENSG00000110092	protein-coding	0.32	0.875	0.71899	c("P24385", "Q6FI00")	DTO_05007584	Enzyme modulator	c("MESH_D009101 ", "ICD10_C90.0 ", "OMIM_254500 [...]	Multiple Myeloma	disease	C0026764	c("Hemic and Lymphatic Diseases (C15)", "Neoplasms [...]	Neoplastic Process (T191)	c("disease of anatomical entity (7) ", "di [...]	c("Neoplasm (02664) [...]	4	1	character(0)	NA	NA	NA	NA	1	2013	2013	NA	0.894737	C0026764
CD40	958	ENSG00000101017	protein-coding	0.392	0.917	0.030332	c("Q6P2H9 ", "P25942 ", "A0A0S2Z3C7", "A0A8Q [...]	character(0)	character(0)	c("MESH_D009101 ", "ICD10_C90.0 ", "OMIM_254500 [...]	Multiple Myeloma	disease	C0026764	c("Hemic and Lymphatic Diseases (C15)", "Neoplasms [...]	Neoplastic Process (T191)	c("disease of anatomical entity (7) ", "di [...]	c("Neoplasm (02664) [...]	0	0	character(0)	NA	NA	NA	NA	0.75	NA	NA	NA	0.9	C0026764
CD40LG	959	ENSG00000102245	protein-coding	0.386	0.917	NA	P29965	DTO_05007599	Signaling	c("MESH_D009101 ", "ICD10_C90.0 ", "OMIM_254500 [...]	Multiple Myeloma	disease	C0026764	c("Hemic and Lymphatic Diseases (C15)", "Neoplasms [...]	Neoplastic Process (T191)	c("disease of anatomical entity (7) ", "di [...]	c("Neoplasm (02664) [...]	1	0	character(0)	NA	NA	NA	NA	0.85	NA	NA	NA	1	C0026764
CD86	942	ENSG00000114013	protein-coding	0.43	0.875	0.9259	c("A0A0X9R4E0", "P42081 ", "A8K632 ")	character(0)	character(0)	c("MESH_D009101 ", "ICD10_C90.0 ", "OMIM_254500 [...]	Multiple Myeloma	disease	C0026764	c("Hemic and Lymphatic Diseases (C15)", "Neoplasms [...]	Neoplastic Process (T191)	c("disease of anatomical entity (7) ", "di [...]	c("Neoplasm (02664) [...]	2	1	character(0)	NA	NA	NA	NA	0.85	2006	2006	NA	0.909091	C0026764
CDKN2A	1029	ENSG00000147889	protein-coding	0.314	0.875	0.61755	c("P42771", "Q8N726", "K7PML8")	character(0)	character(0)	c("MESH_D009101 ", "ICD10_C90.0 ", "OMIM_254500 [...]	Multiple Myeloma	disease	C0026764	c("Hemic and Lymphatic Diseases (C15)", "Neoplasms [...]	Neoplastic Process (T191)	c("disease of anatomical entity (7) ", "di [...]	c("Neoplasm (02664) [...]	3	1	character(0)	NA	NA	NA	NA	0.95	2005	2005	NA	0.97619	C0026764
CDKN2C	1031	ENSG00000123080	protein-coding	0.497	0.833	0.21407	c("Q6ICV4", "P42773")	character(0)	character(0)	c("MESH_D009101 ", "ICD10_C90.0 ", "OMIM_254500 [...]	Multiple Myeloma	disease	C0026764	c("Hemic and Lymphatic Diseases (C15)", "Neoplasms [...]	Neoplastic Process (T191)	c("disease of anatomical entity (7) ", "di [...]	c("Neoplasm (02664) [...]	1	0	character(0)	NA	NA	NA	NA	0.7	NA	NA	NA	0.857143	C0026764
CFHR1	3078	ENSG00000244414	protein-coding	0.567	0.792	6.845e-07	Q03591	character(0)	character(0)	c("MESH_D009101 ", "ICD10_C90.0 ", "OMIM_254500 [...]	Multiple Myeloma	disease	C0026764	c("Hemic and Lymphatic Diseases (C15)", "Neoplasms [...]	Neoplastic Process (T191)	c("disease of anatomical entity (7) ", "di [...]	c("Neoplasm (02664) [...]	0	0	character(0)	NA	NA	NA	NA	0.4	NA	NA	NA	NA	C0026764
CRBN	51185	ENSG00000113851	protein-coding	0.551	0.75	1.0163e-10	Q96SW2	DTO_05007624	Enzyme	c("MESH_D009101 ", "ICD10_C90.0 ", "OMIM_254500 [...]	Multiple Myeloma	disease	C0026764	c("Hemic and Lymphatic Diseases (C15)", "Neoplasms [...]	Neoplastic Process (T191)	c("disease of anatomical entity (7) ", "di [...]	c("Neoplasm (02664) [...]	4	1	character(0)	NA	NA	NA	NA	0.9	2016	2016	NA	0.873016	C0026764
CREBBP	1387	ENSG00000005339	protein-coding	0.405	0.875	1	Q92793	character(0)	character(0)	c("MESH_D009101 ", "ICD10_C90.0 ", "OMIM_254500 [...]	Multiple Myeloma	disease	C0026764	c("Hemic and Lymphatic Diseases (C15)", "Neoplasms [...]	Neoplastic Process (T191)	c("disease of anatomical entity (7) ", "di [...]	c("Neoplasm (02664) [...]	0	0	character(0)	NA	NA	NA	NA	0.5	NA	NA	NA	1	C0026764
CSF2	1437	ENSG00000164400	protein-coding	0.326	0.917	0.8531	P04141	DTO_05007599	Signaling	c("MESH_D009101 ", "ICD10_C90.0 ", "OMIM_254500 [...]	Multiple Myeloma	disease	C0026764	c("Hemic and Lymphatic Diseases (C15)", "Neoplasms [...]	Neoplastic Process (T191)	c("disease of anatomical entity (7) ", "di [...]	c("Neoplasm (02664) [...]	24	3	character(0)	NA	NA	NA	NA	0.8	1993	1996	NA	0.875	C0026764
CSF3	1440	ENSG00000108342	protein-coding	0.338	0.917	4.8646e-06	c("P09919", "Q6FH65", "Q8N4W3")	character(0)	character(0)	c("MESH_D009101 ", "ICD10_C90.0 ", "OMIM_254500 [...]	Multiple Myeloma	disease	C0026764	c("Hemic and Lymphatic Diseases (C15)", "Neoplasms [...]	Neoplastic Process (T191)	c("disease of anatomical entity (7) ", "di [...]	c("Neoplasm (02664) [...]	98	2	character(0)	NA	NA	NA	NA	0.95	1995	1995	NA	0.981132	C0026764
CTLA4	1493	ENSG00000163599	protein-coding	0.358	0.917	0.99828	P16410	character(0)	character(0)	c("MESH_D009101 ", "ICD10_C90.0 ", "OMIM_254500 [...]	Multiple Myeloma	disease	C0026764	c("Hemic and Lymphatic Diseases (C15)", "Neoplasms [...]	Neoplastic Process (T191)	c("disease of anatomical entity (7) ", "di [...]	c("Neoplasm (02664) [...]	1	0	character(0)	NA	NA	NA	NA	0.75	NA	NA	NA	0.777778	C0026764
CYLD	1540	ENSG00000083799	protein-coding	0.502	0.833	1	Q9NQC7	DTO_05007624	Enzyme	c("MESH_D009101 ", "ICD10_C90.0 ", "OMIM_254500 [...]	Multiple Myeloma	disease	C0026764	c("Hemic and Lymphatic Diseases (C15)", "Neoplasms [...]	Neoplastic Process (T191)	c("disease of anatomical entity (7) ", "di [...]	c("Neoplasm (02664) [...]	0	0	character(0)	NA	NA	NA	NA	0.6	NA	NA	NA	1	C0026764
CYLD-AS2	105371251	ENSG00000260616	ncRNA	0.775	0.375	NA	character(0)	character(0)	character(0)	c("MESH_D009101 ", "ICD10_C90.0 ", "OMIM_254500 [...]	Multiple Myeloma	disease	C0026764	c("Hemic and Lymphatic Diseases (C15)", "Neoplasms [...]	Neoplastic Process (T191)	c("disease of anatomical entity (7) ", "di [...]	c("Neoplasm (02664) [...]	0	0	character(0)	NA	NA	NA	NA	0.4	NA	NA	NA	NA	C0026764
CYP1A1	1543	ENSG00000140465	protein-coding	0.407	0.917	8.9759e-18	c("A0N0X8", "P04798", "E7EMT5")	DTO_05007624	Enzyme	c("MESH_D009101 ", "ICD10_C90.0 ", "OMIM_254500 [...]	Multiple Myeloma	disease	C0026764	c("Hemic and Lymphatic Diseases (C15)", "Neoplasms [...]	Neoplastic Process (T191)	c("disease of anatomical entity (7) ", "di [...]	c("Neoplasm (02664) [...]	0	0	character(0)	NA	NA	NA	NA	0.65	NA	NA	NA	0.6	C0026764
CYP2C19	1557	ENSG00000165841	protein-coding	0.432	0.917	4.4942e-22	P33261	character(0)	character(0)	c("MESH_D009101 ", "ICD10_C90.0 ", "OMIM_254500 [...]	Multiple Myeloma	disease	C0026764	c("Hemic and Lymphatic Diseases (C15)", "Neoplasms [...]	Neoplastic Process (T191)	c("disease of anatomical entity (7) ", "di [...]	c("Neoplasm (02664) [...]	0	0	character(0)	NA	NA	NA	NA	0.65	NA	NA	NA	0.714286	C0026764
DIS3	22894	ENSG00000083520	protein-coding	0.694	0.583	3.3664e-29	c("Q9Y2L1", "G3V1J5")	DTO_05007624	Enzyme	c("MESH_D009101 ", "ICD10_C90.0 ", "OMIM_254500 [...]	Multiple Myeloma	disease	C0026764	c("Hemic and Lymphatic Diseases (C15)", "Neoplasms [...]	Neoplastic Process (T191)	c("disease of anatomical entity (7) ", "di [...]	c("Neoplasm (02664) [...]	0	0	character(0)	NA	NA	NA	NA	0.75	NA	NA	NA	0.888889	C0026764
DNMT3A	1788	ENSG00000119772	protein-coding	0.403	0.917	2.8201e-146	c("F8WE91 ", "Q59HC6 ", "A0A0C4DG02", "Q9Y6K [...]	character(0)	character(0)	c("MESH_D009101 ", "ICD10_C90.0 ", "OMIM_254500 [...]	Multiple Myeloma	disease	C0026764	c("Hemic and Lymphatic Diseases (C15)", "Neoplasms [...]	Neoplastic Process (T191)	c("disease of anatomical entity (7) ", "di [...]	c("Neoplasm (02664) [...]	0	0	character(0)	NA	NA	NA	NA	0.6	NA	NA	NA	1	C0026764
EIF1AX	1964	ENSG00000173674	protein-coding	0.597	0.583	NA	P47813	DTO_05007557	Nucleic acid binding	c("MESH_D009101 ", "ICD10_C90.0 ", "OMIM_254500 [...]	Multiple Myeloma	disease	C0026764	c("Hemic and Lymphatic Diseases (C15)", "Neoplasms [...]	Neoplastic Process (T191)	c("disease of anatomical entity (7) ", "di [...]	c("Neoplasm (02664) [...]	0	0	character(0)	NA	NA	NA	NA	0.4	NA	NA	NA	NA	C0026764
EPHX1	2052	ENSG00000143819	protein-coding	0.472	0.875	1.6362e-12	c("P07099", "R4SBI6")	character(0)	character(0)	c("MESH_D009101 ", "ICD10_C90.0 ", "OMIM_254500 [...]	Multiple Myeloma	disease	C0026764	c("Hemic and Lymphatic Diseases (C15)", "Neoplasms [...]	Neoplastic Process (T191)	c("disease of anatomical entity (7) ", "di [...]	c("Neoplasm (02664) [...]	0	1	character(0)	NA	NA	NA	NA	0.7	2007	2007	NA	0.75	C0026764
ERCC1	2067	ENSG00000012061	protein-coding	0.425	0.875	9.3575e-13	P07992	DTO_05007624	Enzyme	c("MESH_D009101 ", "ICD10_C90.0 ", "OMIM_254500 [...]	Multiple Myeloma	disease	C0026764	c("Hemic and Lymphatic Diseases (C15)", "Neoplasms [...]	Neoplastic Process (T191)	c("disease of anatomical entity (7) ", "di [...]	c("Neoplasm (02664) [...]	0	0	character(0)	NA	NA	NA	NA	0.4	NA	NA	NA	NA	C0026764
ERCC2	2068	ENSG00000104884	protein-coding	0.43	0.833	6.4219e-28	P18074	DTO_05007624	Enzyme	c("MESH_D009101 ", "ICD10_C90.0 ", "OMIM_254500 [...]	Multiple Myeloma	disease	C0026764	c("Hemic and Lymphatic Diseases (C15)", "Neoplasms [...]	Neoplastic Process (T191)	c("disease of anatomical entity (7) ", "di [...]	c("Neoplasm (02664) [...]	0	0	character(0)	NA	NA	NA	NA	0.6	NA	NA	NA	1	C0026764
ERF	2077	ENSG00000105722	protein-coding	0.544	0.792	0.99784	P50548	DTO_05007542	Transcription factor	c("MESH_D009101 ", "ICD10_C90.0 ", "OMIM_254500 [...]	Multiple Myeloma	disease	C0026764	c("Hemic and Lymphatic Diseases (C15)", "Neoplasms [...]	Neoplastic Process (T191)	c("disease of anatomical entity (7) ", "di [...]	c("Neoplasm (02664) [...]	0	0	character(0)	NA	NA	NA	NA	0.4	NA	NA	NA	NA	C0026764
FAT1	2195	ENSG00000083857	protein-coding	0.503	0.875	1.443e-17	Q14517	character(0)	character(0)	c("MESH_D009101 ", "ICD10_C90.0 ", "OMIM_254500 [...]	Multiple Myeloma	disease	C0026764	c("Hemic and Lymphatic Diseases (C15)", "Neoplasms [...]	Neoplastic Process (T191)	c("disease of anatomical entity (7) ", "di [...]	c("Neoplasm (02664) [...]	0	0	character(0)	NA	NA	NA	NA	0.5	NA	NA	NA	1	C0026764
FCGR2A	2212	ENSG00000143226	protein-coding	0.454	0.833	0.00023199	P12318	DTO_05007620	Cell adhesion	c("MESH_D009101 ", "ICD10_C90.0 ", "OMIM_254500 [...]	Multiple Myeloma	disease	C0026764	c("Hemic and Lymphatic Diseases (C15)", "Neoplasms [...]	Neoplastic Process (T191)	c("disease of anatomical entity (7) ", "di [...]	c("Neoplasm (02664) [...]	1	0	character(0)	NA	NA	NA	NA	0.75	NA	NA	NA	1	C0026764
FGFR3	2261	ENSG00000068078	protein-coding	0.35	0.875	0.99861	c("Q0IJ44", "P22607")	DTO_03300101	Kinase	c("MESH_D009101 ", "ICD10_C90.0 ", "OMIM_254500 [...]	Multiple Myeloma	disease	C0026764	c("Hemic and Lymphatic Diseases (C15)", "Neoplasms [...]	Neoplastic Process (T191)	c("disease of anatomical entity (7) ", "di [...]	c("Neoplasm (02664) [...]	6	14	character(0)	NA	NA	NA	NA	0.9	1995	2011	NA	0.90566	C0026764
FGG	2266	ENSG00000171557	protein-coding	0.328	0.917	0.74144	c("P02679 ", "A0A140VJJ6")	DTO_05007599	Signaling	c("MESH_D009101 ", "ICD10_C90.0 ", "OMIM_254500 [...]	Multiple Myeloma	disease	C0026764	c("Hemic and Lymphatic Diseases (C15)", "Neoplasms [...]	Neoplastic Process (T191)	c("disease of anatomical entity (7) ", "di [...]	c("Neoplasm (02664) [...]	2	0	character(0)	NA	NA	NA	NA	0.7	NA	NA	NA	1	C0026764
FLT3	2322	ENSG00000122025	protein-coding	0.443	0.833	0.99725	P36888	DTO_03300101	Kinase	c("MESH_D009101 ", "ICD10_C90.0 ", "OMIM_254500 [...]	Multiple Myeloma	disease	C0026764	c("Hemic and Lymphatic Diseases (C15)", "Neoplasms [...]	Neoplastic Process (T191)	c("disease of anatomical entity (7) ", "di [...]	c("Neoplasm (02664) [...]	2	0	character(0)	NA	NA	NA	NA	0.75	NA	NA	NA	0.8	C0026764
GPX1	2876	ENSG00000233276	protein-coding	0.424	0.875	0.0019011	c("Q7L4Q3 ", "P07203 ", "A0A2R8Y6B6")	DTO_05007624	Enzyme	c("MESH_D009101 ", "ICD10_C90.0 ", "OMIM_254500 [...]	Multiple Myeloma	disease	C0026764	c("Hemic and Lymphatic Diseases (C15)", "Neoplasms [...]	Neoplastic Process (T191)	c("disease of anatomical entity (7) ", "di [...]	c("Neoplasm (02664) [...]	0	0	character(0)	NA	NA	NA	NA	0.55	NA	NA	NA	0.5	C0026764
GPX3	2878	ENSG00000211445	protein-coding	0.451	0.875	1.0819e-08	P22352	DTO_05007624	Enzyme	c("MESH_D009101 ", "ICD10_C90.0 ", "OMIM_254500 [...]	Multiple Myeloma	disease	C0026764	c("Hemic and Lymphatic Diseases (C15)", "Neoplasms [...]	Neoplastic Process (T191)	c("disease of anatomical entity (7) ", "di [...]	c("Neoplasm (02664) [...]	0	0	character(0)	NA	NA	NA	NA	0.5	NA	NA	NA	0	C0026764
GSTM1	2944	ENSG00000134184	protein-coding	0.375	0.958	NA	c("P09488", "X5DR03", "X5D932")	character(0)	character(0)	c("MESH_D009101 ", "ICD10_C90.0 ", "OMIM_254500 [...]	Multiple Myeloma	disease	C0026764	c("Hemic and Lymphatic Diseases (C15)", "Neoplasms [...]	Neoplastic Process (T191)	c("disease of anatomical entity (7) ", "di [...]	c("Neoplasm (02664) [...]	1	0	character(0)	NA	NA	NA	NA	0.7	NA	NA	NA	0.666667	C0026764
GSTP1	2950	ENSG00000084207	protein-coding	0.381	0.917	7.9827e-08	c("V9HWE9", "P09211")	character(0)	character(0)	c("MESH_D009101 ", "ICD10_C90.0 ", "OMIM_254500 [...]	Multiple Myeloma	disease	C0026764	c("Hemic and Lymphatic Diseases (C15)", "Neoplasms [...]	Neoplastic Process (T191)	c("disease of anatomical entity (7) ", "di [...]	c("Neoplasm (02664) [...]	0	0	character(0)	NA	NA	NA	NA	0.6	NA	NA	NA	0.875	C0026764
GSTT1	2952	character(0)	protein-coding	0.395	0.917	NA	c("Q4W251 ", "A0A0G2JRQ5", "P30711 ", "A0A0G [...]	character(0)	character(0)	c("MESH_D009101 ", "ICD10_C90.0 ", "OMIM_254500 [...]	Multiple Myeloma	disease	C0026764	c("Hemic and Lymphatic Diseases (C15)", "Neoplasms [...]	Neoplastic Process (T191)	c("disease of anatomical entity (7) ", "di [...]	c("Neoplasm (02664) [...]	0	1	character(0)	NA	NA	NA	NA	0.7	2007	2007	NA	0.777778	C0026764
H1-4	3008	ENSG00000168298	protein-coding	0.599	0.792	0.00020006	c("P10412", "A3R0T8")	DTO_05007557	Nucleic acid binding	c("MESH_D009101 ", "ICD10_C90.0 ", "OMIM_254500 [...]	Multiple Myeloma	disease	C0026764	c("Hemic and Lymphatic Diseases (C15)", "Neoplasms [...]	Neoplastic Process (T191)	c("disease of anatomical entity (7) ", "di [...]	c("Neoplasm (02664) [...]	0	0	character(0)	NA	NA	NA	NA	0.4	NA	NA	NA	NA	C0026764
H2AC16	8332	ENSG00000276903	protein-coding	0.627	0.708	3.3809e-06	c("P0C0S8", "A4FTV9")	character(0)	character(0)	c("MESH_D009101 ", "ICD10_C90.0 ", "OMIM_254500 [...]	Multiple Myeloma	disease	C0026764	c("Hemic and Lymphatic Diseases (C15)", "Neoplasms [...]	Neoplastic Process (T191)	c("disease of anatomical entity (7) ", "di [...]	c("Neoplasm (02664) [...]	0	0	character(0)	NA	NA	NA	NA	0.4	NA	NA	NA	NA	C0026764
H2AC17	8336	ENSG00000278677	protein-coding	0.849	0.292	3.4429e-05	c("P0C0S8", "A4FTV9")	character(0)	character(0)	c("MESH_D009101 ", "ICD10_C90.0 ", "OMIM_254500 [...]	Multiple Myeloma	disease	C0026764	c("Hemic and Lymphatic Diseases (C15)", "Neoplasms [...]	Neoplastic Process (T191)	c("disease of anatomical entity (7) ", "di [...]	c("Neoplasm (02664) [...]	0	0	character(0)	NA	NA	NA	NA	0.4	NA	NA	NA	NA	C0026764
H3C1	8350	ENSG00000275714	protein-coding	0.654	0.667	1.9161e-07	P68431	character(0)	character(0)	c("MESH_D009101 ", "ICD10_C90.0 ", "OMIM_254500 [...]	Multiple Myeloma	disease	C0026764	c("Hemic and Lymphatic Diseases (C15)", "Neoplasms [...]	Neoplastic Process (T191)	c("disease of anatomical entity (7) ", "di [...]	c("Neoplasm (02664) [...]	0	0	character(0)	NA	NA	NA	NA	0.4	NA	NA	NA	NA	C0026764
HDAC4	9759	ENSG00000068024	protein-coding	0.466	0.875	1	c("P56524 ", "A0A7I2SVS4")	DTO_05007378	Epigenetic regulator	c("MESH_D009101 ", "ICD10_C90.0 ", "OMIM_254500 [...]	Multiple Myeloma	disease	C0026764	c("Hemic and Lymphatic Diseases (C15)", "Neoplasms [...]	Neoplastic Process (T191)	c("disease of anatomical entity (7) ", "di [...]	c("Neoplasm (02664) [...]	0	0	character(0)	NA	NA	NA	NA	0.6	NA	NA	NA	1	C0026764
HFE	3077	ENSG00000010704	protein-coding	0.411	0.875	9.9398e-10	c("F8W7W8", "B4DV50", "Q30201")	character(0)	character(0)	c("MESH_D009101 ", "ICD10_C90.0 ", "OMIM_254500 [...]	Multiple Myeloma	disease	C0026764	c("Hemic and Lymphatic Diseases (C15)", "Neoplasms [...]	Neoplastic Process (T191)	c("disease of anatomical entity (7) ", "di [...]	c("Neoplasm (02664) [...]	0	0	character(0)	NA	NA	NA	NA	0.65	NA	NA	NA	0.666667	C0026764
HK1	3098	ENSG00000156515	protein-coding	0.448	0.875	1	c("B3KXY9 ", "P19367 ", "Q59FD4 ", "P7854 [...]	DTO_03300101	Kinase	c("MESH_D009101 ", "ICD10_C90.0 ", "OMIM_254500 [...]	Multiple Myeloma	disease	C0026764	c("Hemic and Lymphatic Diseases (C15)", "Neoplasms [...]	Neoplastic Process (T191)	c("disease of anatomical entity (7) ", "di [...]	c("Neoplasm (02664) [...]	0	0	character(0)	NA	NA	NA	NA	0.55	NA	NA	NA	1	C0026764
HLA-A	3105	ENSG00000206503	protein-coding	0.394	0.875	1.413e-05	c("P04439", "B2R7U3", "B1PKY1", "Q5SUL5")	character(0)	character(0)	c("MESH_D009101 ", "ICD10_C90.0 ", "OMIM_254500 [...]	Multiple Myeloma	disease	C0026764	c("Hemic and Lymphatic Diseases (C15)", "Neoplasms [...]	Neoplastic Process (T191)	c("disease of anatomical entity (7) ", "di [...]	c("Neoplasm (02664) [...]	2	1	character(0)	NA	NA	NA	NA	0.7	2007	2007	NA	1	C0026764
HSPB1	3315	ENSG00000106211	protein-coding	0.429	0.875	2.2734e-09	c("P04792", "V9HW43")	character(0)	character(0)	c("MESH_D009101 ", "ICD10_C90.0 ", "OMIM_254500 [...]	Multiple Myeloma	disease	C0026764	c("Hemic and Lymphatic Diseases (C15)", "Neoplasms [...]	Neoplastic Process (T191)	c("disease of anatomical entity (7) ", "di [...]	c("Neoplasm (02664) [...]	0	1	character(0)	NA	NA	NA	NA	0.65	2003	2003	NA	1	C0026764
ICAM1	3383	ENSG00000090339	protein-coding	0.331	0.917	1.834e-06	c("P05362 ", "A0A384MEK5")	character(0)	character(0)	c("MESH_D009101 ", "ICD10_C90.0 ", "OMIM_254500 [...]	Multiple Myeloma	disease	C0026764	c("Hemic and Lymphatic Diseases (C15)", "Neoplasms [...]	Neoplastic Process (T191)	c("disease of anatomical entity (7) ", "di [...]	c("Neoplasm (02664) [...]	3	0	character(0)	NA	NA	NA	NA	0.9	NA	NA	NA	0.785714	C0026764
IL10	3586	ENSG00000136634	protein-coding	0.273	0.958	0.48334	c("Q6FGW4", "P22301")	character(0)	character(0)	c("MESH_D009101 ", "ICD10_C90.0 ", "OMIM_254500 [...]	Multiple Myeloma	disease	C0026764	c("Hemic and Lymphatic Diseases (C15)", "Neoplasms [...]	Neoplastic Process (T191)	c("disease of anatomical entity (7) ", "di [...]	c("Neoplasm (02664) [...]	20	0	character(0)	NA	NA	NA	NA	0.9	NA	NA	NA	0.84375	C0026764
IL1A	3552	ENSG00000115008	protein-coding	0.325	0.917	0.060574	P01583	character(0)	character(0)	c("MESH_D009101 ", "ICD10_C90.0 ", "OMIM_254500 [...]	Multiple Myeloma	disease	C0026764	c("Hemic and Lymphatic Diseases (C15)", "Neoplasms [...]	Neoplastic Process (T191)	c("disease of anatomical entity (7) ", "di [...]	c("Neoplasm (02664) [...]	0	0	character(0)	NA	NA	NA	NA	0.65	NA	NA	NA	0.909091	C0026764
IL1B	3553	ENSG00000125538	protein-coding	0.268	0.958	0.48761	P01584	character(0)	character(0)	c("MESH_D009101 ", "ICD10_C90.0 ", "OMIM_254500 [...]	Multiple Myeloma	disease	C0026764	c("Hemic and Lymphatic Diseases (C15)", "Neoplasms [...]	Neoplastic Process (T191)	c("disease of anatomical entity (7) ", "di [...]	c("Neoplasm (02664) [...]	3	0	character(0)	NA	NA	NA	NA	0.9	NA	NA	NA	0.891892	C0026764
IL1RN	3557	ENSG00000136689	protein-coding	0.355	0.917	0.0055013	P18510	character(0)	character(0)	c("MESH_D009101 ", "ICD10_C90.0 ", "OMIM_254500 [...]	Multiple Myeloma	disease	C0026764	c("Hemic and Lymphatic Diseases (C15)", "Neoplasms [...]	Neoplastic Process (T191)	c("disease of anatomical entity (7) ", "di [...]	c("Neoplasm (02664) [...]	1	0	character(0)	NA	NA	NA	NA	0.75	NA	NA	NA	1	C0026764
IL4R	3566	ENSG00000077238	protein-coding	0.454	0.875	0.49751	c("B2RBY1", "P24394")	DTO_05007575	Receptor	c("MESH_D009101 ", "ICD10_C90.0 ", "OMIM_254500 [...]	Multiple Myeloma	disease	C0026764	c("Hemic and Lymphatic Diseases (C15)", "Neoplasms [...]	Neoplastic Process (T191)	c("disease of anatomical entity (7) ", "di [...]	c("Neoplasm (02664) [...]	0	0	character(0)	NA	NA	NA	NA	0.65	NA	NA	NA	0.5	C0026764
IL6	3569	ENSG00000136244	protein-coding	0.236	0.958	0.19935	c("P05231", "B4DVM1", "B4DNQ5", "Q75MH2", "B5MC21" [...]	character(0)	character(0)	c("MESH_D009101 ", "ICD10_C90.0 ", "OMIM_254500 [...]	Multiple Myeloma	disease	C0026764	c("Hemic and Lymphatic Diseases (C15)", "Neoplasms [...]	Neoplastic Process (T191)	c("disease of anatomical entity (7) ", "di [...]	c("Neoplasm (02664) [...]	41	3	character(0)	NA	NA	NA	NA	0.95	1995	2009	NA	0.914573	C0026764
IL7R	3575	ENSG00000168685	protein-coding	0.453	0.792	2.4867e-08	P16871	DTO_05007575	Receptor	c("MESH_D009101 ", "ICD10_C90.0 ", "OMIM_254500 [...]	Multiple Myeloma	disease	C0026764	c("Hemic and Lymphatic Diseases (C15)", "Neoplasms [...]	Neoplastic Process (T191)	c("disease of anatomical entity (7) ", "di [...]	c("Neoplasm (02664) [...]	0	0	character(0)	NA	NA	NA	NA	0.5	NA	NA	NA	0	C0026764
IRF4	3662	ENSG00000137265	protein-coding	0.437	0.833	0.99993	Q15306	DTO_05007542	Transcription factor	c("MESH_D009101 ", "ICD10_C90.0 ", "OMIM_254500 [...]	Multiple Myeloma	disease	C0026764	c("Hemic and Lymphatic Diseases (C15)", "Neoplasms [...]	Neoplastic Process (T191)	c("disease of anatomical entity (7) ", "di [...]	c("Neoplasm (02664) [...]	0	1	character(0)	NA	NA	NA	NA	0.9	2008	2008	NA	0.907692	C0026764
IRF8	3394	ENSG00000140968	protein-coding	0.498	0.833	0.99678	Q02556	DTO_05007542	Transcription factor	c("MESH_D009101 ", "ICD10_C90.0 ", "OMIM_254500 [...]	Multiple Myeloma	disease	C0026764	c("Hemic and Lymphatic Diseases (C15)", "Neoplasms [...]	Neoplastic Process (T191)	c("disease of anatomical entity (7) ", "di [...]	c("Neoplasm (02664) [...]	0	0	character(0)	NA	NA	NA	NA	0.65	NA	NA	NA	1	C0026764
KDM5C	8242	ENSG00000126012	protein-coding	0.521	0.833	NA	c("P41229 ", "A0A6M4C8G8")	character(0)	character(0)	c("MESH_D009101 ", "ICD10_C90.0 ", "OMIM_254500 [...]	Multiple Myeloma	disease	C0026764	c("Hemic and Lymphatic Diseases (C15)", "Neoplasms [...]	Neoplastic Process (T191)	c("disease of anatomical entity (7) ", "di [...]	c("Neoplasm (02664) [...]	0	0	character(0)	NA	NA	NA	NA	0.4	NA	NA	NA	NA	C0026764
KMT2C	58508	ENSG00000055609	protein-coding	0.472	0.833	1	Q8NEZ4	character(0)	character(0)	c("MESH_D009101 ", "ICD10_C90.0 ", "OMIM_254500 [...]	Multiple Myeloma	disease	C0026764	c("Hemic and Lymphatic Diseases (C15)", "Neoplasms [...]	Neoplastic Process (T191)	c("disease of anatomical entity (7) ", "di [...]	c("Neoplasm (02664) [...]	0	0	character(0)	NA	NA	NA	NA	0.5	NA	NA	NA	1	C0026764
KMT2D	8085	ENSG00000167548	protein-coding	0.413	0.833	1	c("Q59FG6", "Q6PIA1", "O14686")	character(0)	character(0)	c("MESH_D009101 ", "ICD10_C90.0 ", "OMIM_254500 [...]	Multiple Myeloma	disease	C0026764	c("Hemic and Lymphatic Diseases (C15)", "Neoplasms [...]	Neoplastic Process (T191)	c("disease of anatomical entity (7) ", "di [...]	c("Neoplasm (02664) [...]	0	0	character(0)	NA	NA	NA	NA	0.6	NA	NA	NA	1	C0026764
KRAS	3845	ENSG00000133703	protein-coding	0.288	0.875	0.99914	c("P01116", "L7RSL8", "I1SRC5")	DTO_05007584	Enzyme modulator	c("MESH_D009101 ", "ICD10_C90.0 ", "OMIM_254500 [...]	Multiple Myeloma	disease	C0026764	c("Hemic and Lymphatic Diseases (C15)", "Neoplasms [...]	Neoplastic Process (T191)	c("disease of anatomical entity (7) ", "di [...]	c("Neoplasm (02664) [...]	5	0	character(0)	NA	NA	NA	NA	0.95	NA	NA	NA	0.890909	C0026764
LATS1	9113	ENSG00000131023	protein-coding	0.544	0.75	1	O95835	DTO_03300101	Kinase	c("MESH_D009101 ", "ICD10_C90.0 ", "OMIM_254500 [...]	Multiple Myeloma	disease	C0026764	c("Hemic and Lymphatic Diseases (C15)", "Neoplasms [...]	Neoplastic Process (T191)	c("disease of anatomical entity (7) ", "di [...]	c("Neoplasm (02664) [...]	0	0	character(0)	NA	NA	NA	NA	0.4	NA	NA	NA	NA	C0026764
LIG4	3981	ENSG00000174405	protein-coding	0.453	0.833	0.00015492	c("A8K8Q4 ", "P49917 ", "A0A0C4DGV9")	character(0)	character(0)	c("MESH_D009101 ", "ICD10_C90.0 ", "OMIM_254500 [...]	Multiple Myeloma	disease	C0026764	c("Hemic and Lymphatic Diseases (C15)", "Neoplasms [...]	Neoplastic Process (T191)	c("disease of anatomical entity (7) ", "di [...]	c("Neoplasm (02664) [...]	0	6	character(0)	NA	NA	NA	NA	0.8	2006	2017	NA	1	C0026764
LOC130063979	130063979	character(0)	biological-region	0.935	0.167	NA	character(0)	character(0)	character(0)	c("MESH_D009101 ", "ICD10_C90.0 ", "OMIM_254500 [...]	Multiple Myeloma	disease	C0026764	c("Hemic and Lymphatic Diseases (C15)", "Neoplasms [...]	Neoplastic Process (T191)	c("disease of anatomical entity (7) ", "di [...]	c("Neoplasm (02664) [...]	0	0	character(0)	NA	NA	NA	NA	0.4	NA	NA	NA	NA	C0026764
LOC130068308	130068308	character(0)	biological-region	0.897	0.375	NA	character(0)	character(0)	character(0)	c("MESH_D009101 ", "ICD10_C90.0 ", "OMIM_254500 [...]	Multiple Myeloma	disease	C0026764	c("Hemic and Lymphatic Diseases (C15)", "Neoplasms [...]	Neoplastic Process (T191)	c("disease of anatomical entity (7) ", "di [...]	c("Neoplasm (02664) [...]	0	0	character(0)	NA	NA	NA	NA	0.4	NA	NA	NA	NA	C0026764
MCL1	4170	ENSG00000143384	protein-coding	0.415	0.917	0.9974	c("A0A087WT64", "C8YZ26 ", "Q07820 ")	DTO_05007599	Signaling	c("MESH_D009101 ", "ICD10_C90.0 ", "OMIM_254500 [...]	Multiple Myeloma	disease	C0026764	c("Hemic and Lymphatic Diseases (C15)", "Neoplasms [...]	Neoplastic Process (T191)	c("disease of anatomical entity (7) ", "di [...]	c("Neoplasm (02664) [...]	3	1	character(0)	NA	NA	NA	NA	0.85	2002	2002	NA	0.978723	C0026764
MEFV	4210	ENSG00000103313	protein-coding	0.422	0.917	2.2078e-19	c("O15553", "D2DTW2")	character(0)	character(0)	c("MESH_D009101 ", "ICD10_C90.0 ", "OMIM_254500 [...]	Multiple Myeloma	disease	C0026764	c("Hemic and Lymphatic Diseases (C15)", "Neoplasms [...]	Neoplastic Process (T191)	c("disease of anatomical entity (7) ", "di [...]	c("Neoplasm (02664) [...]	0	0	character(0)	NA	NA	NA	NA	0.65	NA	NA	NA	1	C0026764
MET	4233	ENSG00000105976	protein-coding	0.347	0.958	0.99984	c("B4DLF5", "P08581", "E6Y365")	DTO_03300101	Kinase	c("MESH_D009101 ", "ICD10_C90.0 ", "OMIM_254500 [...]	Multiple Myeloma	disease	C0026764	c("Hemic and Lymphatic Diseases (C15)", "Neoplasms [...]	Neoplastic Process (T191)	c("disease of anatomical entity (7) ", "di [...]	c("Neoplasm (02664) [...]	3	0	character(0)	NA	NA	NA	NA	0.9	NA	NA	NA	0.966667	C0026764
METTL14	57721	ENSG00000145388	protein-coding	0.54	0.875	0.012137	Q9HCE5	DTO_05007542	Transcription factor	c("MESH_D009101 ", "ICD10_C90.0 ", "OMIM_254500 [...]	Multiple Myeloma	disease	C0026764	c("Hemic and Lymphatic Diseases (C15)", "Neoplasms [...]	Neoplastic Process (T191)	c("disease of anatomical entity (7) ", "di [...]	c("Neoplasm (02664) [...]	0	1	character(0)	NA	NA	NA	NA	0.4	2023	2023	NA	1	C0026764
METTL3	56339	ENSG00000165819	protein-coding	0.48	0.875	NA	Q86U44	character(0)	character(0)	c("MESH_D009101 ", "ICD10_C90.0 ", "OMIM_254500 [...]	Multiple Myeloma	disease	C0026764	c("Hemic and Lymphatic Diseases (C15)", "Neoplasms [...]	Neoplastic Process (T191)	c("disease of anatomical entity (7) ", "di [...]	c("Neoplasm (02664) [...]	0	1	character(0)	NA	NA	NA	NA	0.65	2023	2023	NA	1	C0026764
MGA	23269	ENSG00000174197	protein-coding	0.643	0.542	1	Q8IWI9	DTO_05007542	Transcription factor	c("MESH_D009101 ", "ICD10_C90.0 ", "OMIM_254500 [...]	Multiple Myeloma	disease	C0026764	c("Hemic and Lymphatic Diseases (C15)", "Neoplasms [...]	Neoplastic Process (T191)	c("disease of anatomical entity (7) ", "di [...]	c("Neoplasm (02664) [...]	0	0	character(0)	NA	NA	NA	NA	0.4	NA	NA	NA	NA	C0026764
MIR19A	406979	ENSG00000284204	ncRNA	0.528	0.833	NA	character(0)	character(0)	character(0)	c("MESH_D009101 ", "ICD10_C90.0 ", "OMIM_254500 [...]	Multiple Myeloma	disease	C0026764	c("Hemic and Lymphatic Diseases (C15)", "Neoplasms [...]	Neoplastic Process (T191)	c("disease of anatomical entity (7) ", "di [...]	c("Neoplasm (02664) [...]	0	1	character(0)	NA	NA	NA	NA	0.65	2018	2018	NA	1	C0026764
MIR27A	407018	ENSG00000207808	ncRNA	0.484	0.792	NA	character(0)	character(0)	character(0)	c("MESH_D009101 ", "ICD10_C90.0 ", "OMIM_254500 [...]	Multiple Myeloma	disease	C0026764	c("Hemic and Lymphatic Diseases (C15)", "Neoplasms [...]	Neoplastic Process (T191)	c("disease of anatomical entity (7) ", "di [...]	c("Neoplasm (02664) [...]	0	1	character(0)	NA	NA	NA	NA	0.5	2023	2023	NA	1	C0026764
MIR320A	407037	ENSG00000208037	ncRNA	0.518	0.875	NA	character(0)	character(0)	character(0)	c("MESH_D009101 ", "ICD10_C90.0 ", "OMIM_254500 [...]	Multiple Myeloma	disease	C0026764	c("Hemic and Lymphatic Diseases (C15)", "Neoplasms [...]	Neoplastic Process (T191)	c("disease of anatomical entity (7) ", "di [...]	c("Neoplasm (02664) [...]	0	0	character(0)	NA	NA	NA	NA	0.5	NA	NA	NA	1	C0026764
MIR92A1	407048	ENSG00000283705	ncRNA	0.767	0.208	NA	character(0)	character(0)	character(0)	c("MESH_D009101 ", "ICD10_C90.0 ", "OMIM_254500 [...]	Multiple Myeloma	disease	C0026764	c("Hemic and Lymphatic Diseases (C15)", "Neoplasms [...]	Neoplastic Process (T191)	c("disease of anatomical entity (7) ", "di [...]	c("Neoplasm (02664) [...]	0	1	character(0)	NA	NA	NA	NA	0.5	2018	2018	NA	1	C0026764
MST1R	4486	ENSG00000164078	protein-coding	0.499	0.833	3.8743e-28	c("G9JXB8", "Q04912", "B4E058")	DTO_03300101	Kinase	c("MESH_D009101 ", "ICD10_C90.0 ", "OMIM_254500 [...]	Multiple Myeloma	disease	C0026764	c("Hemic and Lymphatic Diseases (C15)", "Neoplasms [...]	Neoplastic Process (T191)	c("disease of anatomical entity (7) ", "di [...]	c("Neoplasm (02664) [...]	0	0	character(0)	NA	NA	NA	NA	0.4	NA	NA	NA	NA	C0026764
MTHFR	4524	ENSG00000177000	protein-coding	0.343	0.875	1.0185e-11	c("Q8IU67", "Q59GJ6", "P42898")	character(0)	character(0)	c("MESH_D009101 ", "ICD10_C90.0 ", "OMIM_254500 [...]	Multiple Myeloma	disease	C0026764	c("Hemic and Lymphatic Diseases (C15)", "Neoplasms [...]	Neoplastic Process (T191)	c("disease of anatomical entity (7) ", "di [...]	c("Neoplasm (02664) [...]	0	0	character(0)	NA	NA	NA	NA	0.75	NA	NA	NA	0.5	C0026764
MTR	4548	ENSG00000116984	protein-coding	0.463	0.875	2.392e-09	Q99707	character(0)	character(0)	c("MESH_D009101 ", "ICD10_C90.0 ", "OMIM_254500 [...]	Multiple Myeloma	disease	C0026764	c("Hemic and Lymphatic Diseases (C15)", "Neoplasms [...]	Neoplastic Process (T191)	c("disease of anatomical entity (7) ", "di [...]	c("Neoplasm (02664) [...]	0	0	character(0)	NA	NA	NA	NA	0.65	NA	NA	NA	0.333333	C0026764
MTRR	4552	ENSG00000124275	protein-coding	0.474	0.875	1.0052e-15	Q9UBK8	character(0)	character(0)	c("MESH_D009101 ", "ICD10_C90.0 ", "OMIM_254500 [...]	Multiple Myeloma	disease	C0026764	c("Hemic and Lymphatic Diseases (C15)", "Neoplasms [...]	Neoplastic Process (T191)	c("disease of anatomical entity (7) ", "di [...]	c("Neoplasm (02664) [...]	0	0	character(0)	NA	NA	NA	NA	0.65	NA	NA	NA	0.5	C0026764
MUC1	4582	ENSG00000185499	protein-coding	0.328	0.875	NA	c("P15941 ", "A0A0C4DGW3", "A0A384NPK6", "A5YRU [...]	character(0)	character(0)	c("MESH_D009101 ", "ICD10_C90.0 ", "OMIM_254500 [...]	Multiple Myeloma	disease	C0026764	c("Hemic and Lymphatic Diseases (C15)", "Neoplasms [...]	Neoplastic Process (T191)	c("disease of anatomical entity (7) ", "di [...]	c("Neoplasm (02664) [...]	3	1	character(0)	NA	NA	NA	NA	0.85	1999	1999	NA	0.9375	C0026764
NCOR2	9612	ENSG00000196498	protein-coding	0.555	0.75	NA	c("C9J0Q5", "Q9Y618", "C9JE98")	DTO_05007542	Transcription factor	c("MESH_D009101 ", "ICD10_C90.0 ", "OMIM_254500 [...]	Multiple Myeloma	disease	C0026764	c("Hemic and Lymphatic Diseases (C15)", "Neoplasms [...]	Neoplastic Process (T191)	c("disease of anatomical entity (7) ", "di [...]	c("Neoplasm (02664) [...]	0	0	character(0)	NA	NA	NA	NA	0.6	NA	NA	NA	1	C0026764
NF1	4763	ENSG00000196712	protein-coding	0.376	0.875	0.99938	P21359	DTO_05007584	Enzyme modulator	c("MESH_D009101 ", "ICD10_C90.0 ", "OMIM_254500 [...]	Multiple Myeloma	disease	C0026764	c("Hemic and Lymphatic Diseases (C15)", "Neoplasms [...]	Neoplastic Process (T191)	c("disease of anatomical entity (7) ", "di [...]	c("Neoplasm (02664) [...]	1	0	character(0)	NA	NA	NA	NA	0.5	NA	NA	NA	NA	C0026764
NFKBIA	4792	ENSG00000100906	protein-coding	0.444	0.875	0.98136	P25963	character(0)	character(0)	c("MESH_D009101 ", "ICD10_C90.0 ", "OMIM_254500 [...]	Multiple Myeloma	disease	C0026764	c("Hemic and Lymphatic Diseases (C15)", "Neoplasms [...]	Neoplastic Process (T191)	c("disease of anatomical entity (7) ", "di [...]	c("Neoplasm (02664) [...]	0	0	character(0)	NA	NA	NA	NA	0.75	NA	NA	NA	1	C0026764
NKX2-1	7080	ENSG00000136352	protein-coding	0.437	0.833	0.96326	P43699	DTO_05007542	Transcription factor	c("MESH_D009101 ", "ICD10_C90.0 ", "OMIM_254500 [...]	Multiple Myeloma	disease	C0026764	c("Hemic and Lymphatic Diseases (C15)", "Neoplasms [...]	Neoplastic Process (T191)	c("disease of anatomical entity (7) ", "di [...]	c("Neoplasm (02664) [...]	0	0	character(0)	NA	NA	NA	NA	0.4	NA	NA	NA	NA	C0026764
NQO1	1728	ENSG00000181019	protein-coding	0.444	0.875	2.3078e-08	c("B4DLR8", "P15559")	character(0)	character(0)	c("MESH_D009101 ", "ICD10_C90.0 ", "OMIM_254500 [...]	Multiple Myeloma	disease	C0026764	c("Hemic and Lymphatic Diseases (C15)", "Neoplasms [...]	Neoplastic Process (T191)	c("disease of anatomical entity (7) ", "di [...]	c("Neoplasm (02664) [...]	0	1	character(0)	NA	NA	NA	NA	0.7	2007	2007	NA	0.5	C0026764
NRAS	4893	ENSG00000213281	protein-coding	0.354	0.833	0.93712	c("Q5U091", "P01111")	DTO_05007584	Enzyme modulator	c("MESH_D009101 ", "ICD10_C90.0 ", "OMIM_254500 [...]	Multiple Myeloma	disease	C0026764	c("Hemic and Lymphatic Diseases (C15)", "Neoplasms [...]	Neoplastic Process (T191)	c("disease of anatomical entity (7) ", "di [...]	c("Neoplasm (02664) [...]	6	0	character(0)	NA	NA	NA	NA	0.85	NA	NA	NA	0.826923	C0026764
NUAK1	9891	ENSG00000074590	protein-coding	0.592	0.833	0.012676	O60285	DTO_03300101	Kinase	c("MESH_D009101 ", "ICD10_C90.0 ", "OMIM_254500 [...]	Multiple Myeloma	disease	C0026764	c("Hemic and Lymphatic Diseases (C15)", "Neoplasms [...]	Neoplastic Process (T191)	c("disease of anatomical entity (7) ", "di [...]	c("Neoplasm (02664) [...]	0	1	character(0)	NA	NA	NA	NA	0.6	2016	2016	NA	0.5	C0026764
P2RY8	286530	c("ENSG00000292333", "ENSG00000182162")	protein-coding	0.694	0.667	NA	Q86VZ1	DTO_02300001	G-protein coupled receptor	c("MESH_D009101 ", "ICD10_C90.0 ", "OMIM_254500 [...]	Multiple Myeloma	disease	C0026764	c("Hemic and Lymphatic Diseases (C15)", "Neoplasms [...]	Neoplastic Process (T191)	c("disease of anatomical entity (7) ", "di [...]	c("Neoplasm (02664) [...]	0	0	character(0)	NA	NA	NA	NA	0.4	NA	NA	NA	NA	C0026764
PARP1	142	ENSG00000143799	protein-coding	0.372	0.917	0.99939	P09874	character(0)	character(0)	c("MESH_D009101 ", "ICD10_C90.0 ", "OMIM_254500 [...]	Multiple Myeloma	disease	C0026764	c("Hemic and Lymphatic Diseases (C15)", "Neoplasms [...]	Neoplastic Process (T191)	c("disease of anatomical entity (7) ", "di [...]	c("Neoplasm (02664) [...]	2	1	character(0)	NA	NA	NA	NA	0.85	2011	2011	NA	1	C0026764
PF4	5196	ENSG00000163737	protein-coding	0.464	0.833	4.7583e-05	P02776	DTO_05007599	Signaling	c("MESH_D009101 ", "ICD10_C90.0 ", "OMIM_254500 [...]	Multiple Myeloma	disease	C0026764	c("Hemic and Lymphatic Diseases (C15)", "Neoplasms [...]	Neoplastic Process (T191)	c("disease of anatomical entity (7) ", "di [...]	c("Neoplasm (02664) [...]	0	0	character(0)	NA	NA	NA	NA	0.6	NA	NA	NA	1	C0026764
PIK3R2	5296	ENSG00000105647	protein-coding	0.553	0.792	1.6356e-07	O00459	DTO_05007584	Enzyme modulator	c("MESH_D009101 ", "ICD10_C90.0 ", "OMIM_254500 [...]	Multiple Myeloma	disease	C0026764	c("Hemic and Lymphatic Diseases (C15)", "Neoplasms [...]	Neoplastic Process (T191)	c("disease of anatomical entity (7) ", "di [...]	c("Neoplasm (02664) [...]	0	0	character(0)	NA	NA	NA	NA	0.5	NA	NA	NA	0	C0026764
POLR1G	10849	ENSG00000117877	protein-coding	0.687	0.583	5.9691e-06	O15446	character(0)	character(0)	c("MESH_D009101 ", "ICD10_C90.0 ", "OMIM_254500 [...]	Multiple Myeloma	disease	C0026764	c("Hemic and Lymphatic Diseases (C15)", "Neoplasms [...]	Neoplastic Process (T191)	c("disease of anatomical entity (7) ", "di [...]	c("Neoplasm (02664) [...]	0	0	character(0)	NA	NA	NA	NA	0.6	NA	NA	NA	1	C0026764
PON1	5444	ENSG00000005421	protein-coding	0.412	0.917	8.2563e-12	P27169	character(0)	character(0)	c("MESH_D009101 ", "ICD10_C90.0 ", "OMIM_254500 [...]	Multiple Myeloma	disease	C0026764	c("Hemic and Lymphatic Diseases (C15)", "Neoplasms [...]	Neoplastic Process (T191)	c("disease of anatomical entity (7) ", "di [...]	c("Neoplasm (02664) [...]	0	0	character(0)	NA	NA	NA	NA	0.55	NA	NA	NA	0.5	C0026764
PRAME	23532	ENSG00000185686	protein-coding	0.468	0.75	6.035e-05	c("B7ZAT0", "B7Z986", "P78395", "B7Z7K8")	character(0)	character(0)	c("MESH_D009101 ", "ICD10_C90.0 ", "OMIM_254500 [...]	Multiple Myeloma	disease	C0026764	c("Hemic and Lymphatic Diseases (C15)", "Neoplasms [...]	Neoplastic Process (T191)	c("disease of anatomical entity (7) ", "di [...]	c("Neoplasm (02664) [...]	0	1	character(0)	NA	NA	NA	NA	0.6	2005	2005	NA	0.833333	C0026764
PRMT5	10419	ENSG00000100462	protein-coding	0.507	0.833	1	c("B4DV00", "O14744")	DTO_05007378	Epigenetic regulator	c("MESH_D009101 ", "ICD10_C90.0 ", "OMIM_254500 [...]	Multiple Myeloma	disease	C0026764	c("Hemic and Lymphatic Diseases (C15)", "Neoplasms [...]	Neoplastic Process (T191)	c("disease of anatomical entity (7) ", "di [...]	c("Neoplasm (02664) [...]	0	1	character(0)	NA	NA	NA	NA	0.6	2018	2018	NA	1	C0026764
PSORS1C2	170680	ENSG00000204538	protein-coding	0.525	0.833	2.2265e-05	c("Q9UIG4 ", "A0A1U9X9A6")	character(0)	character(0)	c("MESH_D009101 ", "ICD10_C90.0 ", "OMIM_254500 [...]	Multiple Myeloma	disease	C0026764	c("Hemic and Lymphatic Diseases (C15)", "Neoplasms [...]	Neoplastic Process (T191)	c("disease of anatomical entity (7) ", "di [...]	c("Neoplasm (02664) [...]	0	1	character(0)	NA	NA	NA	NA	0.4	2013	2013	NA	1	C0026764
PTHLH	5744	ENSG00000087494	protein-coding	0.398	0.875	0.929	c("Q53XY9", "P12272")	character(0)	character(0)	c("MESH_D009101 ", "ICD10_C90.0 ", "OMIM_254500 [...]	Multiple Myeloma	disease	C0026764	c("Hemic and Lymphatic Diseases (C15)", "Neoplasms [...]	Neoplastic Process (T191)	c("disease of anatomical entity (7) ", "di [...]	c("Neoplasm (02664) [...]	0	1	character(0)	NA	NA	NA	NA	0.75	2000	2000	NA	1	C0026764
RBP1	5947	ENSG00000114115	protein-coding	0.54	0.833	1.8223e-06	c("A0A0A0MQT0", "P09455 ")	character(0)	character(0)	c("MESH_D009101 ", "ICD10_C90.0 ", "OMIM_254500 [...]	Multiple Myeloma	disease	C0026764	c("Hemic and Lymphatic Diseases (C15)", "Neoplasms [...]	Neoplastic Process (T191)	c("disease of anatomical entity (7) ", "di [...]	c("Neoplasm (02664) [...]	0	0	character(0)	NA	NA	NA	NA	0.4	NA	NA	NA	NA	C0026764
RECQL4	9401	ENSG00000160957	protein-coding	0.477	0.792	5.2557e-69	O94761	DTO_05007624	Enzyme	c("MESH_D009101 ", "ICD10_C90.0 ", "OMIM_254500 [...]	Multiple Myeloma	disease	C0026764	c("Hemic and Lymphatic Diseases (C15)", "Neoplasms [...]	Neoplastic Process (T191)	c("disease of anatomical entity (7) ", "di [...]	c("Neoplasm (02664) [...]	0	0	character(0)	NA	NA	NA	NA	0.4	NA	NA	NA	NA	C0026764
ROBO1	6091	ENSG00000169855	protein-coding	0.481	0.875	3.1749e-31	c("Q1RMC8", "Q9Y6N7")	character(0)	character(0)	c("MESH_D009101 ", "ICD10_C90.0 ", "OMIM_254500 [...]	Multiple Myeloma	disease	C0026764	c("Hemic and Lymphatic Diseases (C15)", "Neoplasms [...]	Neoplastic Process (T191)	c("disease of anatomical entity (7) ", "di [...]	c("Neoplasm (02664) [...]	0	0	character(0)	NA	NA	NA	NA	0.4	NA	NA	NA	NA	C0026764
RXRA	6256	ENSG00000186350	protein-coding	0.453	0.833	1	c("P19793 ", "A0A5F9ZHH6", "F1D8Q5 ", "Q6P3U [...]	DTO_00102000	Nuclear receptor	c("MESH_D009101 ", "ICD10_C90.0 ", "OMIM_254500 [...]	Multiple Myeloma	disease	C0026764	c("Hemic and Lymphatic Diseases (C15)", "Neoplasms [...]	Neoplastic Process (T191)	c("disease of anatomical entity (7) ", "di [...]	c("Neoplasm (02664) [...]	1	0	character(0)	NA	NA	NA	NA	0.5	NA	NA	NA	NA	C0026764
SAMHD1	25939	ENSG00000101347	protein-coding	0.488	0.833	2.3593e-07	c("Q9Y3Z3", "Q59H15")	character(0)	character(0)	c("MESH_D009101 ", "ICD10_C90.0 ", "OMIM_254500 [...]	Multiple Myeloma	disease	C0026764	c("Hemic and Lymphatic Diseases (C15)", "Neoplasms [...]	Neoplastic Process (T191)	c("disease of anatomical entity (7) ", "di [...]	c("Neoplasm (02664) [...]	0	0	character(0)	NA	NA	NA	NA	0.4	NA	NA	NA	NA	C0026764
SFTA3	253970	ENSG00000257520	ncRNA	0.734	0.5	NA	character(0)	character(0)	character(0)	c("MESH_D009101 ", "ICD10_C90.0 ", "OMIM_254500 [...]	Multiple Myeloma	disease	C0026764	c("Hemic and Lymphatic Diseases (C15)", "Neoplasms [...]	Neoplastic Process (T191)	c("disease of anatomical entity (7) ", "di [...]	c("Neoplasm (02664) [...]	0	0	character(0)	NA	NA	NA	NA	0.4	NA	NA	NA	NA	C0026764
SGK1	6446	ENSG00000118515	protein-coding	0.515	0.875	0.0020197	c("E9PR89", "O00141", "B7Z325")	DTO_03300101	Kinase	c("MESH_D009101 ", "ICD10_C90.0 ", "OMIM_254500 [...]	Multiple Myeloma	disease	C0026764	c("Hemic and Lymphatic Diseases (C15)", "Neoplasms [...]	Neoplastic Process (T191)	c("disease of anatomical entity (7) ", "di [...]	c("Neoplasm (02664) [...]	0	0	character(0)	NA	NA	NA	NA	0.6	NA	NA	NA	1	C0026764
SH2B3	10019	ENSG00000111252	protein-coding	0.486	0.792	4.8962e-15	c("Q59H48", "B7Z7K6", "Q9UQQ2", "Q96BA5", "F5GYM4" [...]	character(0)	character(0)	c("MESH_D009101 ", "ICD10_C90.0 ", "OMIM_254500 [...]	Multiple Myeloma	disease	C0026764	c("Hemic and Lymphatic Diseases (C15)", "Neoplasms [...]	Neoplastic Process (T191)	c("disease of anatomical entity (7) ", "di [...]	c("Neoplasm (02664) [...]	0	0	character(0)	NA	NA	NA	NA	0.4	NA	NA	NA	NA	C0026764
SOD2	6648	ENSG00000291237	protein-coding	0.367	0.958	0.032187	c("G5E9P6 ", "Q96AM7 ", "Q9UG59 ", "A0A38 [...]	DTO_05007624	Enzyme	c("MESH_D009101 ", "ICD10_C90.0 ", "OMIM_254500 [...]	Multiple Myeloma	disease	C0026764	c("Hemic and Lymphatic Diseases (C15)", "Neoplasms [...]	Neoplastic Process (T191)	c("disease of anatomical entity (7) ", "di [...]	c("Neoplasm (02664) [...]	0	1	character(0)	NA	NA	NA	NA	0.7	2005	2005	NA	1	C0026764
SPARC	6678	ENSG00000113140	protein-coding	0.427	0.875	6.332e-05	P09486	DTO_05007599	Signaling	c("MESH_D009101 ", "ICD10_C90.0 ", "OMIM_254500 [...]	Multiple Myeloma	disease	C0026764	c("Hemic and Lymphatic Diseases (C15)", "Neoplasms [...]	Neoplastic Process (T191)	c("disease of anatomical entity (7) ", "di [...]	c("Neoplasm (02664) [...]	0	1	character(0)	NA	NA	NA	NA	0.65	2008	2008	NA	1	C0026764
SPP1	6696	ENSG00000118785	protein-coding	0.332	0.875	1.7258e-07	c("P10451", "B7Z351", "Q3LGB0")	character(0)	character(0)	c("MESH_D009101 ", "ICD10_C90.0 ", "OMIM_254500 [...]	Multiple Myeloma	disease	C0026764	c("Hemic and Lymphatic Diseases (C15)", "Neoplasms [...]	Neoplastic Process (T191)	c("disease of anatomical entity (7) ", "di [...]	c("Neoplasm (02664) [...]	1	0	character(0)	NA	NA	NA	NA	0.85	NA	NA	NA	0.923077	C0026764
TCF3	6929	ENSG00000071564	protein-coding	0.484	0.875	4.8829e-19	P15923	DTO_05007542	Transcription factor	c("MESH_D009101 ", "ICD10_C90.0 ", "OMIM_254500 [...]	Multiple Myeloma	disease	C0026764	c("Hemic and Lymphatic Diseases (C15)", "Neoplasms [...]	Neoplastic Process (T191)	c("disease of anatomical entity (7) ", "di [...]	c("Neoplasm (02664) [...]	0	0	character(0)	NA	NA	NA	NA	0.5	NA	NA	NA	0	C0026764
TET2	54790	ENSG00000168769	protein-coding	0.423	0.875	9.5545e-155	c("A0A158SIU0", "Q6N021 ")	character(0)	character(0)	c("MESH_D009101 ", "ICD10_C90.0 ", "OMIM_254500 [...]	Multiple Myeloma	disease	C0026764	c("Hemic and Lymphatic Diseases (C15)", "Neoplasms [...]	Neoplastic Process (T191)	c("disease of anatomical entity (7) ", "di [...]	c("Neoplasm (02664) [...]	0	0	character(0)	NA	NA	NA	NA	0.65	NA	NA	NA	0.5	C0026764
TET2-AS1	104384744	character(0)	ncRNA	0.643	0.708	NA	character(0)	character(0)	character(0)	c("MESH_D009101 ", "ICD10_C90.0 ", "OMIM_254500 [...]	Multiple Myeloma	disease	C0026764	c("Hemic and Lymphatic Diseases (C15)", "Neoplasms [...]	Neoplastic Process (T191)	c("disease of anatomical entity (7) ", "di [...]	c("Neoplasm (02664) [...]	0	0	character(0)	NA	NA	NA	NA	0.4	NA	NA	NA	NA	C0026764
TET3	200424	ENSG00000187605	protein-coding	0.539	0.875	1	O43151	character(0)	character(0)	c("MESH_D009101 ", "ICD10_C90.0 ", "OMIM_254500 [...]	Multiple Myeloma	disease	C0026764	c("Hemic and Lymphatic Diseases (C15)", "Neoplasms [...]	Neoplastic Process (T191)	c("disease of anatomical entity (7) ", "di [...]	c("Neoplasm (02664) [...]	0	0	character(0)	NA	NA	NA	NA	0.4	NA	NA	NA	NA	C0026764
TFRC	7037	ENSG00000072274	protein-coding	0.398	0.875	0.98338	c("B7Z2I6 ", "P02786 ", "A8K6Q8 ", "G3V0E [...]	DTO_05007624	Enzyme	c("MESH_D009101 ", "ICD10_C90.0 ", "OMIM_254500 [...]	Multiple Myeloma	disease	C0026764	c("Hemic and Lymphatic Diseases (C15)", "Neoplasms [...]	Neoplastic Process (T191)	c("disease of anatomical entity (7) ", "di [...]	c("Neoplasm (02664) [...]	1	0	character(0)	NA	NA	NA	NA	0.75	NA	NA	NA	0.714286	C0026764
TGFB1	7040	ENSG00000105329	protein-coding	0.267	0.917	0.025965	c("P01137 ", "A0A499FJK2")	DTO_05007599	Signaling	c("MESH_D009101 ", "ICD10_C90.0 ", "OMIM_254500 [...]	Multiple Myeloma	disease	C0026764	c("Hemic and Lymphatic Diseases (C15)", "Neoplasms [...]	Neoplastic Process (T191)	c("disease of anatomical entity (7) ", "di [...]	c("Neoplasm (02664) [...]	3	0	character(0)	NA	NA	NA	NA	0.9	NA	NA	NA	0.909091	C0026764
TNF	7124	ENSG00000232810	protein-coding	0.229	0.958	0.85687	c("P01375", "Q5STB3")	DTO_05007599	Signaling	c("MESH_D009101 ", "ICD10_C90.0 ", "OMIM_254500 [...]	Multiple Myeloma	disease	C0026764	c("Hemic and Lymphatic Diseases (C15)", "Neoplasms [...]	Neoplastic Process (T191)	c("disease of anatomical entity (7) ", "di [...]	c("Neoplasm (02664) [...]	19	0	character(0)	NA	NA	NA	NA	0.85	NA	NA	NA	0.879518	C0026764
TNFRSF10A	8797	ENSG00000104689	protein-coding	0.441	0.875	4.0976e-14	O00220	character(0)	character(0)	c("MESH_D009101 ", "ICD10_C90.0 ", "OMIM_254500 [...]	Multiple Myeloma	disease	C0026764	c("Hemic and Lymphatic Diseases (C15)", "Neoplasms [...]	Neoplastic Process (T191)	c("disease of anatomical entity (7) ", "di [...]	c("Neoplasm (02664) [...]	0	0	character(0)	NA	NA	NA	NA	0.6	NA	NA	NA	0.75	C0026764
TNFRSF13B	23495	ENSG00000240505	protein-coding	0.501	0.792	4.1739e-16	c("Q4ACX1", "O14836")	character(0)	character(0)	c("MESH_D009101 ", "ICD10_C90.0 ", "OMIM_254500 [...]	Multiple Myeloma	disease	C0026764	c("Hemic and Lymphatic Diseases (C15)", "Neoplasms [...]	Neoplastic Process (T191)	c("disease of anatomical entity (7) ", "di [...]	c("Neoplasm (02664) [...]	0	1	character(0)	NA	NA	NA	NA	0.75	2013	2013	NA	0.941176	C0026764
TNFRSF17	608	ENSG00000048462	protein-coding	0.515	0.833	0.00023371	Q02223	DTO_05007575	Receptor	c("MESH_D009101 ", "ICD10_C90.0 ", "OMIM_254500 [...]	Multiple Myeloma	disease	C0026764	c("Hemic and Lymphatic Diseases (C15)", "Neoplasms [...]	Neoplastic Process (T191)	c("disease of anatomical entity (7) ", "di [...]	c("Neoplasm (02664) [...]	90	0	character(0)	NA	NA	NA	NA	1	NA	NA	NA	0.980132	C0026764
TNFSF8	944	ENSG00000106952	protein-coding	0.551	0.75	0.964	c("A0A087X228", "P32971 ", "Q52M88 ")	character(0)	character(0)	c("MESH_D009101 ", "ICD10_C90.0 ", "OMIM_254500 [...]	Multiple Myeloma	disease	C0026764	c("Hemic and Lymphatic Diseases (C15)", "Neoplasms [...]	Neoplastic Process (T191)	c("disease of anatomical entity (7) ", "di [...]	c("Neoplasm (02664) [...]	0	1	character(0)	NA	NA	NA	NA	0.6	1997	1997	NA	1	C0026764
TP53	7157	ENSG00000141510	protein-coding	0.26	0.875	0.99795	c("H2EHT1 ", "Q53GA5 ", "P04637 ", "K7PPA [...]	DTO_05007542	Transcription factor	c("MESH_D009101 ", "ICD10_C90.0 ", "OMIM_254500 [...]	Multiple Myeloma	disease	C0026764	c("Hemic and Lymphatic Diseases (C15)", "Neoplasms [...]	Neoplastic Process (T191)	c("disease of anatomical entity (7) ", "di [...]	c("Neoplasm (02664) [...]	1	2	character(0)	NA	NA	NA	NA	1	2002	2012	NA	0.858491	C0026764
TRAF5	7188	ENSG00000082512	protein-coding	0.659	0.708	1.0916e-11	O00463	DTO_05007599	Signaling	c("MESH_D009101 ", "ICD10_C90.0 ", "OMIM_254500 [...]	Multiple Myeloma	disease	C0026764	c("Hemic and Lymphatic Diseases (C15)", "Neoplasms [...]	Neoplastic Process (T191)	c("disease of anatomical entity (7) ", "di [...]	c("Neoplasm (02664) [...]	0	0	character(0)	NA	NA	NA	NA	0.4	NA	NA	NA	NA	C0026764
TRNT1	51095	ENSG00000072756	protein-coding	0.603	0.667	3.5418e-13	Q96Q11	character(0)	character(0)	c("MESH_D009101 ", "ICD10_C90.0 ", "OMIM_254500 [...]	Multiple Myeloma	disease	C0026764	c("Hemic and Lymphatic Diseases (C15)", "Neoplasms [...]	Neoplastic Process (T191)	c("disease of anatomical entity (7) ", "di [...]	c("Neoplasm (02664) [...]	0	0	character(0)	NA	NA	NA	NA	0.4	NA	NA	NA	NA	C0026764
TYMS	7298	ENSG00000176890	protein-coding	0.405	0.917	0.00025709	c("P04818", "Q53Y97")	DTO_05007624	Enzyme	c("MESH_D009101 ", "ICD10_C90.0 ", "OMIM_254500 [...]	Multiple Myeloma	disease	C0026764	c("Hemic and Lymphatic Diseases (C15)", "Neoplasms [...]	Neoplastic Process (T191)	c("disease of anatomical entity (7) ", "di [...]	c("Neoplasm (02664) [...]	1	0	character(0)	NA	NA	NA	NA	0.7	NA	NA	NA	0.666667	C0026764
ULK4	54986	ENSG00000168038	protein-coding	0.59	0.75	4.4906e-28	Q96C45	DTO_03300101	Kinase	c("MESH_D009101 ", "ICD10_C90.0 ", "OMIM_254500 [...]	Multiple Myeloma	disease	C0026764	c("Hemic and Lymphatic Diseases (C15)", "Neoplasms [...]	Neoplastic Process (T191)	c("disease of anatomical entity (7) ", "di [...]	c("Neoplasm (02664) [...]	0	1	character(0)	NA	NA	NA	NA	0.75	2011	2011	NA	1	C0026764
VEGFA	7422	ENSG00000112715	protein-coding	0.251	0.917	0.1881	c("P15692 ", "A2A2V4 ", "A0A0Y0IMM4")	DTO_05007599	Signaling	c("MESH_D009101 ", "ICD10_C90.0 ", "OMIM_254500 [...]	Multiple Myeloma	disease	C0026764	c("Hemic and Lymphatic Diseases (C15)", "Neoplasms [...]	Neoplastic Process (T191)	c("disease of anatomical entity (7) ", "di [...]	c("Neoplasm (02664) [...]	11	0	character(0)	NA	NA	NA	NA	1	NA	NA	NA	0.912621	C0026764
XPO5	57510	ENSG00000124571	protein-coding	0.596	0.792	1	Q9HAV4	DTO_05007575	Receptor	c("MESH_D009101 ", "ICD10_C90.0 ", "OMIM_254500 [...]	Multiple Myeloma	disease	C0026764	c("Hemic and Lymphatic Diseases (C15)", "Neoplasms [...]	Neoplastic Process (T191)	c("disease of anatomical entity (7) ", "di [...]	c("Neoplasm (02664) [...]	0	0	character(0)	NA	NA	NA	NA	0.65	NA	NA	NA	1	C0026764
XRCC3	7517	ENSG00000126215	protein-coding	0.5	0.875	1.1578e-15	c("O43542", "Q53XC8")	character(0)	character(0)	c("MESH_D009101 ", "ICD10_C90.0 ", "OMIM_254500 [...]	Multiple Myeloma	disease	C0026764	c("Hemic and Lymphatic Diseases (C15)", "Neoplasms [...]	Neoplastic Process (T191)	c("disease of anatomical entity (7) ", "di [...]	c("Neoplasm (02664) [...]	1	0	character(0)	NA	NA	NA	NA	0.7	NA	NA	NA	1	C0026764
XRCC4	7518	ENSG00000152422	protein-coding	0.52	0.875	1.2305e-07	c("Q7Z763", "Q13426")	character(0)	character(0)	c("MESH_D009101 ", "ICD10_C90.0 ", "OMIM_254500 [...]	Multiple Myeloma	disease	C0026764	c("Hemic and Lymphatic Diseases (C15)", "Neoplasms [...]	Neoplastic Process (T191)	c("disease of anatomical entity (7) ", "di [...]	c("Neoplasm (02664) [...]	0	0	character(0)	NA	NA	NA	NA	0.65	NA	NA	NA	1	C0026764
XRCC5	7520	ENSG00000079246	protein-coding	0.513	0.875	1	P13010	DTO_05007624	Enzyme	c("MESH_D009101 ", "ICD10_C90.0 ", "OMIM_254500 [...]	Multiple Myeloma	disease	C0026764	c("Hemic and Lymphatic Diseases (C15)", "Neoplasms [...]	Neoplastic Process (T191)	c("disease of anatomical entity (7) ", "di [...]	c("Neoplasm (02664) [...]	0	0	character(0)	NA	NA	NA	NA	0.65	NA	NA	NA	0.714286	C0026764
YAP1	10413	ENSG00000137693	protein-coding	0.379	0.875	1	c("P46937", "Q86T74", "K0KVU2")	DTO_05007584	Enzyme modulator	c("MESH_D009101 ", "ICD10_C90.0 ", "OMIM_254500 [...]	Multiple Myeloma	disease	C0026764	c("Hemic and Lymphatic Diseases (C15)", "Neoplasms [...]	Neoplastic Process (T191)	c("disease of anatomical entity (7) ", "di [...]	c("Neoplasm (02664) [...]	0	0	character(0)	NA	NA	NA	NA	0.65	NA	NA	NA	1	C0026764
YTHDF1	54915	ENSG00000149658	protein-coding	0.55	0.833	0.95914	Q9BYJ9	character(0)	character(0)	c("MESH_D009101 ", "ICD10_C90.0 ", "OMIM_254500 [...]	Multiple Myeloma	disease	C0026764	c("Hemic and Lymphatic Diseases (C15)", "Neoplasms [...]	Neoplastic Process (T191)	c("disease of anatomical entity (7) ", "di [...]	c("Neoplasm (02664) [...]	0	1	character(0)	NA	NA	NA	NA	0.4	2023	2023	NA	1	C0026764
YY1	7528	ENSG00000100811	protein-coding	0.45	0.875	1	P25490	DTO_05007542	Transcription factor	c("MESH_D009101 ", "ICD10_C90.0 ", "OMIM_254500 [...]	Multiple Myeloma	disease	C0026764	c("Hemic and Lymphatic Diseases (C15)", "Neoplasms [...]	Neoplastic Process (T191)	c("disease of anatomical entity (7) ", "di [...]	c("Neoplasm (02664) [...]	0	1	character(0)	NA	NA	NA	NA	0.65	2023	2023	NA	1	C0026764

## Sheet: Malacard
Symbol	Description	Category	Score	Molecular	Variation	Experimental	Inferred	PMIDs
LIG4	DNA Ligase 4	Protein Coding	1104.65	Molecular basis known59	Pathogenic5		DISEASES inferred14	1 Publications
CCND1	Cyclin D1	Protein Coding	722.72	Molecular basis known59	Susceptibility factor5960		DISEASES inferred14	29 Publications
TP53	Tumor Protein P53	Protein Coding	533.35	Genetic Tests28	Pathogenic5		DISEASES inferred14	2 Publications
KRAS	KRAS Proto-Oncogene, GTPase	Protein Coding	532.27	Genetic Tests28	Pathogenic5		DISEASES inferred14
FGFR3	Fibroblast Growth Factor Receptor 3	Protein Coding	524.27	Genetic Tests28	Pathogenic5		DISEASES inferred14	37 Publications
MIR15A	MicroRNA 15a	RNA Gene	359.62	Causal47			DISEASES inferred1414	1 Publications
MIR93	MicroRNA 93	RNA Gene	358.36	Causal47			DISEASES inferred1414	1 Publications
MIR19A	MicroRNA 19a	RNA Gene	355.83	Causal47			DISEASES inferred14	1 Publications
MIR106B	MicroRNA 106b	RNA Gene	355.54	Causal47			DISEASES inferred14	1 Publications
MIR25	MicroRNA 25	RNA Gene	355.5	Causal47			DISEASES inferred14	1 Publications
MIR32	MicroRNA 32	RNA Gene	355.05	Causal47			DISEASES inferred14	1 Publications
MIR181A2	MicroRNA 181a-2	RNA Gene	350	Causal47				1 Publications
MALAT1	Metastasis Associated Lung Adenocarcinoma Transcript 1	RNA Gene	156.19			Experimental evidence: Interaction38	DISEASES inferred14	7 Publications
HOTAIR	HOX Transcript Antisense RNA	RNA Gene	155.63			Experimental evidence: Regulation38	DISEASES inferred14	1 Publications
PVT1	Pvt1 Oncogene	RNA Gene	155.46			Experimental evidence: Expression38	DISEASES inferred14	1 Publications
UCA1	Urothelial Cancer Associated 1	RNA Gene	155.32			Experimental evidence: Regulation38	DISEASES inferred14	1 Publications
GAS5	Growth Arrest Specific 5	RNA Gene	155.17			Experimental evidence: Regulation38	DISEASES inferred14	1 Publications
TUG1	Taurine Up-Regulated 1	Protein Coding	155.03			Experimental evidence: Regulation38	DISEASES inferred14	1 Publications
ST3GAL6-AS1	ST3GAL6 Antisense RNA 1	RNA Gene	155			Experimental evidence: Regulation38	DISEASES inferred14	1 Publications
CCAT1	Colon Cancer Associated Transcript 1	RNA Gene	154.94			Experimental evidence: Regulation38	DISEASES inferred14	1 Publications
PCAT1	Prostate Cancer Associated Transcript 1	RNA Gene	154.92			Experimental evidence: Regulation38	DISEASES inferred14	1 Publications
GFOD3P	Gfo/Idh/MocA-Like Oxidoreductase Domain Containing 3, Pseudogene	Pseudogene	154.32			Experimental evidence: Expression38	DISEASES inferred14	1 Publications
LAMA5-AS1	LAMA5 Antisense RNA 1	RNA Gene	154.3			Experimental evidence: Regulation38	DISEASES inferred14	1 Publications
MEG3	Maternally Expressed 3	RNA Gene	153.34			Experimental evidence: Expression38	DISEASES inferred14	1 Publications
H19	H19 Imprinted Maternally Expressed Transcript	RNA Gene	152.98			Experimental evidence: Regulation38	DISEASES inferred14	2 Publications
FAM135A	Family With Sequence Similarity 135 Member A	Protein Coding	150			Experimental evidence: Regulation38		1 Publications
PDIA3P1	Protein Disulfide Isomerase Family A Member 3 Pseudogene 1	Pseudogene	150			Experimental evidence: Expression38		1 Publications
IRF4	Interferon Regulatory Factor 4	Protein Coding	139.37	Genetic Tests28			DISEASES inferred14	4 Publications
DIS3	DIS3 Homolog, Exosome Endoribonuclease And 3'-5' Exoribonuclease	Protein Coding	132.2	Genetic Tests28	Likely pathogenic5		DISEASES inferred14
BRAF	B-Raf Proto-Oncogene, Serine/Threonine Kinase	Protein Coding	132.17	Genetic Tests28	Likely pathogenic5		DISEASES inferred14
ATM	ATM Serine/Threonine Kinase	Protein Coding	131.82	Genetic Tests28	Likely pathogenic5		DISEASES inferred14
DNMT3A	DNA Methyltransferase 3 Alpha	Protein Coding	131.73	Genetic Tests28	Likely pathogenic5		DISEASES inferred14
TET2	Tet Methylcytosine Dioxygenase 2	Protein Coding	131.59	Genetic Tests28	Likely pathogenic5		DISEASES inferred14
CYLD	CYLD Lysine 63 Deubiquitinase	Protein Coding	131.48	Genetic Tests28	Likely pathogenic5		DISEASES inferred14
NF1	Neurofibromin 1	Protein Coding	130.46	Genetic Tests28	Likely pathogenic5		DISEASES inferred14
PIK3R2	Phosphoinositide-3-Kinase Regulatory Subunit 2	Protein Coding	129.63	Genetic Tests28	Likely pathogenic5		DISEASES inferred14
B2M	Beta-2-Microglobulin	Protein Coding	117.17	Genetic Tests28			DISEASES inferred14	22 Publications
STAT3	Signal Transducer And Activator Of Transcription 3	Protein Coding	115.92	Genetic Tests28			DISEASES inferred14	21 Publications
MYC	MYC Proto-Oncogene, BHLH Transcription Factor	Protein Coding	114.75	Genetic Tests28			DISEASES inferred14	25 Publications
PRDM1	PR/SET Domain 1	Protein Coding	114.09	Genetic Tests28			DISEASES inferred14	6 Publications
NFKBIA	NFKB Inhibitor Alpha	Protein Coding	112.04	Genetic Tests28			DISEASES inferred14	7 Publications
CXCR4	C-X-C Motif Chemokine Receptor 4	Protein Coding	111.96	Genetic Tests28			DISEASES inferred14	9 Publications
IGF1R	Insulin Like Growth Factor 1 Receptor	Protein Coding	111.85	Genetic Tests28			DISEASES inferred14	6 Publications
BIRC3	Baculoviral IAP Repeat Containing 3	Protein Coding	110.82	Genetic Tests28			DISEASES inferred14	1 Publications
AKT1	AKT Serine/Threonine Kinase 1	Protein Coding	110.17	Genetic Tests28			DISEASES inferred14	2 Publications
PIK3CG	Phosphatidylinositol-4,5-Bisphosphate 3-Kinase Catalytic Subunit Gamma	Protein Coding	109.9	Genetic Tests28			DISEASES inferred14	5 Publications
RB1	RB Transcriptional Corepressor 1	Protein Coding	109.57	Genetic Tests28			DISEASES inferred14	3 Publications
JAK2	Janus Kinase 2	Protein Coding	109.33	Genetic Tests28			DISEASES inferred14	1 Publications
NOTCH1	Notch Receptor 1	Protein Coding	108.85	Genetic Tests28			DISEASES inferred14	1 Publications
PIK3R1	Phosphoinositide-3-Kinase Regulatory Subunit 1	Protein Coding	108.27	Genetic Tests28			DISEASES inferred14	3 Publications
PIK3CA	Phosphatidylinositol-4,5-Bisphosphate 3-Kinase Catalytic Subunit Alpha	Protein Coding	107.87	Genetic Tests28			DISEASES inferred14
IKZF1	IKAROS Family Zinc Finger 1	Protein Coding	107.66	Genetic Tests28			DISEASES inferred14
EGFR	Epidermal Growth Factor Receptor	Protein Coding	107.64	Genetic Tests28			DISEASES inferred14
TENT5C	Terminal Nucleotidyltransferase 5C	Protein Coding	107.26	Genetic Tests28			DISEASES inferred14
MAF	MAF BZIP Transcription Factor	Protein Coding	107.21	Genetic Tests28			DISEASES inferred14
CDKN2A	Cyclin Dependent Kinase Inhibitor 2A	Protein Coding	107.12	Genetic Tests28			DISEASES inferred14
NRAS	NRAS Proto-Oncogene, GTPase	Protein Coding	107.04	Genetic Tests28			DISEASES inferred14
CDK4	Cyclin Dependent Kinase 4	Protein Coding	106.99	Genetic Tests28			DISEASES inferred14
IGH	Immunoglobulin Heavy Locus	Protein Coding	106.84	Genetic Tests28			Novoseek inferred55	2 Publications
MYD88	MYD88 Innate Immune Signal Transduction Adaptor	Protein Coding	106.6	Genetic Tests28			DISEASES inferred14
CDKN1B	Cyclin Dependent Kinase Inhibitor 1B	Protein Coding	106.46	Genetic Tests28			DISEASES inferred14
PTPN11	Protein Tyrosine Phosphatase Non-Receptor Type 11	Protein Coding	106.33	Genetic Tests28			DISEASES inferred14
IDH1	Isocitrate Dehydrogenase (NADP(+)) 1	Protein Coding	106.29	Genetic Tests28			DISEASES inferred14
KDM6A	Lysine Demethylase 6A	Protein Coding	106.26	Genetic Tests28			DISEASES inferred14
IDH2	Isocitrate Dehydrogenase (NADP(+)) 2	Protein Coding	106.17	Genetic Tests28			DISEASES inferred14
TERT	Telomerase Reverse Transcriptase	Protein Coding	106.12	Genetic Tests28			DISEASES inferred14
CARD11	Caspase Recruitment Domain Family Member 11	Protein Coding	105.79	Genetic Tests28			DISEASES inferred14
TGFBR2	Transforming Growth Factor Beta Receptor 2	Protein Coding	105.75	Genetic Tests28			DISEASES inferred14
ATR	ATR Serine/Threonine Kinase	Protein Coding	105.67	Genetic Tests28			DISEASES inferred14
PIM1	Pim-1 Proto-Oncogene, Serine/Threonine Kinase	Protein Coding	105.56	Genetic Tests28			DISEASES inferred14
AKT3	AKT Serine/Threonine Kinase 3	Protein Coding	105.51	Genetic Tests28			DISEASES inferred14
AKT2	AKT Serine/Threonine Kinase 2	Protein Coding	105.31	Genetic Tests28			DISEASES inferred14
TRAF2	TNF Receptor Associated Factor 2	Protein Coding	104.9	Genetic Tests28			DISEASES inferred14
MAX	MYC Associated Factor X	Protein Coding	104.63	Genetic Tests28			DISEASES inferred14
FUBP1	Far Upstream Element Binding Protein 1	Protein Coding	103.97	Genetic Tests28			DISEASES inferred14
MIR125A	MicroRNA 125a	RNA Gene	59.95	Unspecified47			DISEASES inferred1414	1 Publications
MIR140	MicroRNA 140	RNA Gene	59.63	Unspecified47			DISEASES inferred1414	1 Publications
MIR335	MicroRNA 335	RNA Gene	58.69	Unspecified47			DISEASES inferred1414	1 Publications
MIR561	MicroRNA 561	RNA Gene	56.74	Unspecified47			DISEASES inferred1414	1 Publications
MIRLET7B	MicroRNA Let-7b	RNA Gene	55.68	Unspecified47			DISEASES inferred14	1 Publications
MIR342	MicroRNA 342	RNA Gene	54.96	Unspecified47			DISEASES inferred14	1 Publications
MIRLET7E	MicroRNA Let-7e	RNA Gene	54.9	Unspecified47			DISEASES inferred14	1 Publications
MIR99B	MicroRNA 99b	RNA Gene	54.84	Unspecified47			DISEASES inferred14	1 Publications
CDKN2C	Cyclin Dependent Kinase Inhibitor 2C	Protein Coding	36.05		Likely pathogenic5		DISEASES inferred14	4 Publications
CRBN	Cereblon	Protein Coding	33.32		Likely pathogenic5		DISEASES inferred14
IL7R	Interleukin 7 Receptor	Protein Coding	33.11		Likely pathogenic5		DISEASES inferred14	2 Publications
FLT3	Fms Related Receptor Tyrosine Kinase 3	Protein Coding	32.26		Likely pathogenic5		DISEASES inferred14
HDAC4	Histone Deacetylase 4	Protein Coding	31.33		Likely pathogenic5		DISEASES inferred14
AURKA	Aurora Kinase A	Protein Coding	31.29		Likely pathogenic5		DISEASES inferred14
NCOR2	Nuclear Receptor Corepressor 2	Protein Coding	30.96		Likely pathogenic5		DISEASES inferred14
CREBBP	CREB Binding Protein	Protein Coding	30.89		Likely pathogenic5		DISEASES inferred14
BRCA2	BRCA2 DNA Repair Associated	Protein Coding	30.85		Likely pathogenic5		DISEASES inferred14	2 Publications
YAP1	Yes1 Associated Transcriptional Regulator	Protein Coding	30.6		Likely pathogenic5		DISEASES inferred14
SGK1	Serum/Glucocorticoid Regulated Kinase 1	Protein Coding	30.43		Likely pathogenic5		DISEASES inferred14
TCF3	Transcription Factor 3	Protein Coding	30.39		Likely pathogenic5		DISEASES inferred14
KMT2D	Lysine Methyltransferase 2D	Protein Coding	30.36		Likely pathogenic5		DISEASES inferred14
KMT2C	Lysine Methyltransferase 2C	Protein Coding	30.23		Likely pathogenic5		DISEASES inferred14
TRAF5	TNF Receptor Associated Factor 5	Protein Coding	30.09		Likely pathogenic5		DISEASES inferred14
H1-4	H1.4 Linker Histone, Cluster Member	Protein Coding	30.09		Likely pathogenic5		DISEASES inferred14
LATS1	Large Tumor Suppressor Kinase 1	Protein Coding	29.89		Likely pathogenic5		DISEASES inferred14
MST1R	Macrophage Stimulating 1 Receptor	Protein Coding	29.69		Likely pathogenic5		DISEASES inferred14
BARD1	BRCA1 Associated RING Domain 1	Protein Coding	29.6		Likely pathogenic5		DISEASES inferred14
TET3	Tet Methylcytosine Dioxygenase 3	Protein Coding	29.56		Likely pathogenic5		DISEASES inferred14
KDM5C	Lysine Demethylase 5C	Protein Coding	29.55		Likely pathogenic5		DISEASES inferred14
FAT1	FAT Atypical Cadherin 1	Protein Coding	29.44		Likely pathogenic5		DISEASES inferred14
SH2B3	SH2B Adaptor Protein 3	Protein Coding	29.42		Likely pathogenic5		DISEASES inferred14
SAMHD1	SAM And HD Domain Containing Deoxynucleoside Triphosphate Triphosphohydrolase 1	Protein Coding	29.36		Likely pathogenic5		DISEASES inferred14
BAP1	BRCA1 Associated Deubiquitinase 1	Protein Coding	29.31		Likely pathogenic5		DISEASES inferred14
NKX2-1	NK2 Homeobox 1	Protein Coding	29.31		Likely pathogenic5		DISEASES inferred14
BCORL1	BCL6 Corepressor Like 1	Protein Coding	29.05		Likely pathogenic5		DISEASES inferred14
RXRA	Retinoid X Receptor Alpha	Protein Coding	28.98		Likely pathogenic5		DISEASES inferred14
P2RY8	P2Y Receptor Family Member 8	Protein Coding	28.93		Likely pathogenic5		DISEASES inferred14
RECQL4	RecQ Like Helicase 4	Protein Coding	28.85		Likely pathogenic5		DISEASES inferred14
ERF	ETS2 Repressor Factor	Protein Coding	28.44		Likely pathogenic5		DISEASES inferred14
ARID4A	AT-Rich Interaction Domain 4A	Protein Coding	28.2		Likely pathogenic5		DISEASES inferred14
H2AC16	H2A Clustered Histone 16	Protein Coding	27.94		Likely pathogenic5		DISEASES inferred14
CYLD-AS2	CYLD Antisense RNA 2	RNA Gene	25		Likely pathogenic5
EIF1AX	Eukaryotic Translation Initiation Factor 1A X-Linked	Protein Coding	25		Likely pathogenic5
H2AC17	H2A Clustered Histone 17	Protein Coding	25		Likely pathogenic5
H3C1	H3 Clustered Histone 1	Protein Coding	25		Likely pathogenic5
LOC130063979	ATAC-STARR-Seq Lymphoblastoid Silent Region 10375	Functional Element	25		Likely pathogenic5
LOC130068308	ATAC-STARR-Seq Lymphoblastoid Active Region 29656	Functional Element	25		Likely pathogenic5
MGA	MAX Dimerization Protein MGA	Protein Coding	25		Likely pathogenic5
SFTA3	Surfactant Associated 3	RNA Gene	25		Likely pathogenic5
TET2-AS1	TET2 Antisense RNA 1	RNA Gene	25		Likely pathogenic5
TRNT1	TRNA Nucleotidyl Transferase 1	Protein Coding	25		Likely pathogenic5

## Sheet: Expression Atlas
Gene	Gene_symbol	Species	Experiment accession	Comparison	log_2 fold change	Adjusted p-value	t-statistic
ENSG00000175899	A2M	homo sapiens	E-MTAB-9767	after autologous stem cell transplantation vs "before autologous stem cell transplantation"	-4.2	2.29e-12
ENSG00000245105	A2M-AS1	homo sapiens	E-MTAB-9767	after autologous stem cell transplantation vs "before autologous stem cell transplantation"	-4.2	1.88422e-05
ENSG00000179869	ABCA13	homo sapiens	E-GEOD-39685	'CMA03/06' vs 'CMA03' in 'absence of IL-6'	4.1	3.59003e-06
ENSG00000167972	ABCA3	homo sapiens	E-MTAB-9767	after autologous stem cell transplantation vs "before autologous stem cell transplantation"	-4	3.94e-07
ENSG00000085563	ABCB1	homo sapiens	E-MTAB-9767	after autologous stem cell transplantation vs "before autologous stem cell transplantation"	-4.5	5.79e-10
ENSG00000243064	ABCC13	homo sapiens	E-MTAB-9767	after autologous stem cell transplantation vs "before autologous stem cell transplantation"	4.3	0.000135727
ENSG00000173208	ABCD2	homo sapiens	E-MTAB-9767	after autologous stem cell transplantation vs "before autologous stem cell transplantation"	-5.6	4.1e-14
ENSG00000175164	ABO	homo sapiens	E-MTAB-9767	after autologous stem cell transplantation vs "before autologous stem cell transplantation"	-4.2	1.24e-08
ENSG00000151136	ABTB3	homo sapiens	E-MTAB-9767	after autologous stem cell transplantation vs "before autologous stem cell transplantation"	-3.9	1.68573e-06
ENSG00000213088	ACKR1	homo sapiens	E-MTAB-9767	after autologous stem cell transplantation vs "before autologous stem cell transplantation"	3.5	0.0143386
ENSG00000142303	ADAMTS10	homo sapiens	E-MTAB-9767	after autologous stem cell transplantation vs "before autologous stem cell transplantation"	-4.3	2.26643e-06
ENSG00000185761	ADAMTSL5	homo sapiens	E-MTAB-9767	after autologous stem cell transplantation vs "before autologous stem cell transplantation"	-4.1	0.000442589
ENSG00000230910	ADGRB3-DT	homo sapiens	E-MTAB-9767	after autologous stem cell transplantation vs "before autologous stem cell transplantation"	-4.3	0.00049311
ENSG00000268758	ADGRE4P	homo sapiens	E-MTAB-9767	after autologous stem cell transplantation vs "before autologous stem cell transplantation"	-4	0.000120955
ENSG00000159618	ADGRG5	homo sapiens	E-MTAB-9767	after autologous stem cell transplantation vs "before autologous stem cell transplantation"	-4	2.95405e-06
ENSG00000150594	ADRA2A	homo sapiens	E-MTAB-9767	after autologous stem cell transplantation vs "before autologous stem cell transplantation"	-4.3	0.000245576
ENSG00000144218	AFF3	homo sapiens	E-MTAB-9767	after autologous stem cell transplantation vs "before autologous stem cell transplantation"	-3.4	1.07452e-05
ENSG00000145375	AFG2A	homo sapiens	E-MTAB-9767	after autologous stem cell transplantation vs "before autologous stem cell transplantation"	-4.3	2.94e-10
ENSG00000187546	AGMO	homo sapiens	E-GEOD-39685	'CMA03/06' vs 'CMA03' in 'absence of IL-6'	-3.5	2.69538e-05
ENSG00000155189	AGPAT5	homo sapiens	E-MTAB-9767	after autologous stem cell transplantation vs "before autologous stem cell transplantation"	-3.4	1.12e-08
ENSG00000169877	AHSP	homo sapiens	E-MTAB-9767	after autologous stem cell transplantation vs "before autologous stem cell transplantation"	4.2	1.06e-07
ENSG00000154027	AK5	homo sapiens	E-MTAB-9767	after autologous stem cell transplantation vs "before autologous stem cell transplantation"	-3.4	2.90173e-06
ENSG00000158578	ALAS2	homo sapiens	E-MTAB-9767	after autologous stem cell transplantation vs "before autologous stem cell transplantation"	3.9	0.000235253
ENSG00000179593	ALOX15B	homo sapiens	E-MTAB-9767	after autologous stem cell transplantation vs "before autologous stem cell transplantation"	-3.8	4.7841e-05
ENSG00000162551	ALPL	homo sapiens	E-MTAB-9767	after autologous stem cell transplantation vs "before autologous stem cell transplantation"	4.5	2.73e-08
ENSG00000181754	AMIGO1	homo sapiens	E-MTAB-9767	after autologous stem cell transplantation vs "before autologous stem cell transplantation"	-4.8	1.63348e-05
ENSG00000151150	ANK3	homo sapiens	E-MTAB-9767	after autologous stem cell transplantation vs "before autologous stem cell transplantation"	-3.8	3.03e-07
ENSG00000186481	ANKRD20A5P	homo sapiens	E-MTAB-9767	after autologous stem cell transplantation vs "before autologous stem cell transplantation"	-3.7	0.000243066
ENSG00000152766	ANKRD22	homo sapiens	E-MTAB-9767	after autologous stem cell transplantation vs "before autologous stem cell transplantation"	3.9	2.86e-10
ENSG00000230006	ANKRD36BP2	homo sapiens	E-MTAB-9767	after autologous stem cell transplantation vs "before autologous stem cell transplantation"	-3.7	0.000214924
ENSG00000185101	ANO9	homo sapiens	E-MTAB-9767	after autologous stem cell transplantation vs "before autologous stem cell transplantation"	-4.5	1.42e-14
ENSG00000263482	ANTXRLP1	homo sapiens	E-MTAB-9767	after autologous stem cell transplantation vs "before autologous stem cell transplantation"	-4.8	2.66907e-06
ENSG00000135046	ANXA1	homo sapiens	E-GEOD-39685	'CMA03/06' vs 'CMA03' in 'absence of IL-6'	4.1	2.00025e-05
ENSG00000138772	ANXA3	homo sapiens	E-MTAB-9767	after autologous stem cell transplantation vs "before autologous stem cell transplantation"	4.4	3.5e-12
ENSG00000103723	AP3B2	homo sapiens	E-MTAB-9767	after autologous stem cell transplantation vs "before autologous stem cell transplantation"	5.8	1.22e-13
ENSG00000034053	APBA2	homo sapiens	E-MTAB-9767	after autologous stem cell transplantation vs "before autologous stem cell transplantation"	-3.9	1.94e-10
ENSG00000166313	APBB1	homo sapiens	E-MTAB-9767	after autologous stem cell transplantation vs "before autologous stem cell transplantation"	-4.6	2.5e-16
ENSG00000165272	AQP3	homo sapiens	E-MTAB-9767	after autologous stem cell transplantation vs "before autologous stem cell transplantation"	-4	0.000607209
ENSG00000175841	ARB2BP	homo sapiens	E-MTAB-9767	after autologous stem cell transplantation vs "before autologous stem cell transplantation"	-4.2	0.000700912
ENSG00000118520	ARG1	homo sapiens	E-MTAB-9767	after autologous stem cell transplantation vs "before autologous stem cell transplantation"	5	3.25e-10
ENSG00000071205	ARHGAP10	homo sapiens	E-MTAB-9767	after autologous stem cell transplantation vs "before autologous stem cell transplantation"	-3.7	1.49e-16
ENSG00000110237	ARHGEF17	homo sapiens	E-MTAB-9767	after autologous stem cell transplantation vs "before autologous stem cell transplantation"	3.4	5.77e-09
ENSG00000188042	ARL4C	homo sapiens	E-MTAB-9767	after autologous stem cell transplantation vs "before autologous stem cell transplantation"	-4.2	2.16e-15
ENSG00000165309	ARMC3	homo sapiens	E-MTAB-9767	after autologous stem cell transplantation vs "before autologous stem cell transplantation"	-5.3	1.41e-10
ENSG00000088280	ASAP3	homo sapiens	E-MTAB-9767	after autologous stem cell transplantation vs "before autologous stem cell transplantation"	-3.7	0.0038333
ENSG00000148219	ASTN2	homo sapiens	E-MTAB-9767	after autologous stem cell transplantation vs "before autologous stem cell transplantation"	-5.1	3.53162e-06
ENSG00000162772	ATF3	homo sapiens	E-GEOD-17385	'beta-catenin knockdown' vs 'control'	4	7.54e-11
ENSG00000206190	ATP10A	homo sapiens	E-MTAB-9767	after autologous stem cell transplantation vs "before autologous stem cell transplantation"	-3.4	8.57e-10
ENSG00000064270	ATP2C2	homo sapiens	E-MTAB-9767	after autologous stem cell transplantation vs "before autologous stem cell transplantation"	5.5	6.15e-23
ENSG00000171130	ATP6V0E2	homo sapiens	E-MTAB-9767	after autologous stem cell transplantation vs "before autologous stem cell transplantation"	-3.6	9.23e-08
ENSG00000143515	ATP8B2	homo sapiens	E-MTAB-9767	after autologous stem cell transplantation vs "before autologous stem cell transplantation"	-5.2	1.23e-19
ENSG00000168646	AXIN2	homo sapiens	E-MTAB-9767	after autologous stem cell transplantation vs "before autologous stem cell transplantation"	-4.8	2.6193e-06
ENSG00000167601	AXL	homo sapiens	E-MTAB-9767	after autologous stem cell transplantation vs "before autologous stem cell transplantation"	-4	0.000117097
ENSG00000158470	B4GALT5	homo sapiens	E-MTAB-9767	after autologous stem cell transplantation vs "before autologous stem cell transplantation"	3.9	1.57e-18
ENSG00000164929	BAALC	homo sapiens	E-MTAB-9767	after autologous stem cell transplantation vs "before autologous stem cell transplantation"	-3.6	0.00188888
ENSG00000112182	BACH2	homo sapiens	E-MTAB-9767	after autologous stem cell transplantation vs "before autologous stem cell transplantation"	-4.2	2.99e-11
ENSG00000127152	BCL11B	homo sapiens	E-MTAB-9767	after autologous stem cell transplantation vs "before autologous stem cell transplantation"	-4	9.52e-14
ENSG00000171791	BCL2	homo sapiens	E-MTAB-9767	after autologous stem cell transplantation vs "before autologous stem cell transplantation"	-3.6	4.01e-26
ENSG00000188761	BCL2L15	homo sapiens	E-MTAB-9767	after autologous stem cell transplantation vs "before autologous stem cell transplantation"	3.4	4.12e-08
ENSG00000177324	BEND2	homo sapiens	E-MTAB-9767	after autologous stem cell transplantation vs "before autologous stem cell transplantation"	-3.5	0.000852099
ENSG00000133134	BEX2	homo sapiens	E-MTAB-9767	after autologous stem cell transplantation vs "before autologous stem cell transplantation"	-4.2	3.49e-09
ENSG00000184515	BEX5	homo sapiens	E-MTAB-9767	after autologous stem cell transplantation vs "before autologous stem cell transplantation"	-4.4	8.97661e-06
ENSG00000151746	BICD1	homo sapiens	E-MTAB-9767	after autologous stem cell transplantation vs "before autologous stem cell transplantation"	-3.8	5.96e-07
ENSG00000095585	BLNK	homo sapiens	E-MTAB-9767	after autologous stem cell transplantation vs "before autologous stem cell transplantation"	-4.7	1.2883e-05
ENSG00000125845	BMP2	homo sapiens	E-MTAB-9767	after autologous stem cell transplantation vs "before autologous stem cell transplantation"	5.9	6.46e-23
ENSG00000102010	BMX	homo sapiens	E-MTAB-9767	after autologous stem cell transplantation vs "before autologous stem cell transplantation"	4.3	1.74e-08
ENSG00000225439	BOLA3-DT	homo sapiens	E-MTAB-9767	after autologous stem cell transplantation vs "before autologous stem cell transplantation"	-4	2.32745e-06
ENSG00000101425	BPI	homo sapiens	E-MTAB-9767	after autologous stem cell transplantation vs "before autologous stem cell transplantation"	3.4	1.45791e-05
ENSG00000256720	BTG1P1	homo sapiens	E-MTAB-9767	after autologous stem cell transplantation vs "before autologous stem cell transplantation"	-4.3	0.000343801
ENSG00000187479	C11orf96	homo sapiens	E-MTAB-9767	after autologous stem cell transplantation vs "before autologous stem cell transplantation"	4.3	7.25e-07
ENSG00000179088	C12orf42	homo sapiens	E-MTAB-9767	after autologous stem cell transplantation vs "before autologous stem cell transplantation"	-4	0.000163856
ENSG00000227051	C14orf132	homo sapiens	E-MTAB-9767	after autologous stem cell transplantation vs "before autologous stem cell transplantation"	-3.6	0.00562147
ENSG00000182795	C1orf116	homo sapiens	E-MTAB-9767	after autologous stem cell transplantation vs "before autologous stem cell transplantation"	-3.4	9.18474e-05
ENSG00000205502	C2CD4B	homo sapiens	E-MTAB-9767	after autologous stem cell transplantation vs "before autologous stem cell transplantation"	4.2	0.0032177
ENSG00000088543	C3orf18	homo sapiens	E-MTAB-9767	after autologous stem cell transplantation vs "before autologous stem cell transplantation"	-3.5	3.24897e-06
ENSG00000114529	C3orf52	homo sapiens	E-MTAB-9767	after autologous stem cell transplantation vs "before autologous stem cell transplantation"	-4.1	0.000192838
ENSG00000164241	C5orf63	homo sapiens	E-MTAB-9767	after autologous stem cell transplantation vs "before autologous stem cell transplantation"	-5.5	7.07e-08
ENSG00000133742	CA1	homo sapiens	E-MTAB-9767	after autologous stem cell transplantation vs "before autologous stem cell transplantation"	3.8	0.000305657
ENSG00000167434	CA4	homo sapiens	E-MTAB-9767	after autologous stem cell transplantation vs "before autologous stem cell transplantation"	4.8	2.67e-12
ENSG00000131686	CA6	homo sapiens	E-MTAB-9767	after autologous stem cell transplantation vs "before autologous stem cell transplantation"	-3.7	2.32404e-05
ENSG00000105507	CABP5	homo sapiens	E-MTAB-9767	after autologous stem cell transplantation vs "before autologous stem cell transplantation"	-3.8	3.84552e-06
ENSG00000198216	CACNA1E	homo sapiens	E-MTAB-9767	after autologous stem cell transplantation vs "before autologous stem cell transplantation"	4	5.09e-10
ENSG00000100346	CACNA1I	homo sapiens	E-MTAB-9767	after autologous stem cell transplantation vs "before autologous stem cell transplantation"	-3.5	0.00120192
ENSG00000007402	CACNA2D2	homo sapiens	E-MTAB-9767	after autologous stem cell transplantation vs "before autologous stem cell transplantation"	-3.9	0.000256351
ENSG00000178033	CALHM5	homo sapiens	E-MTAB-9767	after autologous stem cell transplantation vs "before autologous stem cell transplantation"	-4	0.00354028
ENSG00000152495	CAMK4	homo sapiens	E-MTAB-9767	after autologous stem cell transplantation vs "before autologous stem cell transplantation"	-5.8	3.16e-20
ENSG00000076826	CAMSAP3	homo sapiens	E-MTAB-9767	after autologous stem cell transplantation vs "before autologous stem cell transplantation"	6	2.19e-09
ENSG00000162949	CAPN13	homo sapiens	E-MTAB-9767	after autologous stem cell transplantation vs "before autologous stem cell transplantation"	4.9	9.96e-14
ENSG00000254614	CAPN1-AS1	homo sapiens	E-MTAB-9767	after autologous stem cell transplantation vs "before autologous stem cell transplantation"	-3.5	3.47e-08
ENSG00000198286	CARD11	homo sapiens	E-MTAB-9767	after autologous stem cell transplantation vs "before autologous stem cell transplantation"	-5	9.34e-17
ENSG00000235505	CASP4LP	homo sapiens	E-MTAB-9767	after autologous stem cell transplantation vs "before autologous stem cell transplantation"	-4.2	2.99e-10
ENSG00000177469	CAVIN1	homo sapiens	E-MTAB-9767	after autologous stem cell transplantation vs "before autologous stem cell transplantation"	3.6	1.38871e-06
ENSG00000168497	CAVIN2	homo sapiens	E-MTAB-9767	after autologous stem cell transplantation vs "before autologous stem cell transplantation"	-3.7	0.000287682
ENSG00000135736	CCDC102A	homo sapiens	E-MTAB-9767	after autologous stem cell transplantation vs "before autologous stem cell transplantation"	-4.4	0.000127683
ENSG00000163492	CCDC141	homo sapiens	E-MTAB-9767	after autologous stem cell transplantation vs "before autologous stem cell transplantation"	-5.8	1.25e-14
ENSG00000198865	CCDC152	homo sapiens	E-MTAB-9767	after autologous stem cell transplantation vs "before autologous stem cell transplantation"	-4	1.21556e-06
ENSG00000151882	CCL28	homo sapiens	E-MTAB-9767	after autologous stem cell transplantation vs "before autologous stem cell transplantation"	-3.5	1.13133e-06
ENSG00000275302	CCL4	homo sapiens	E-GEOD-17385	'beta-catenin knockdown' vs 'control'	4.5	7.54e-11
ENSG00000183813	CCR4	homo sapiens	E-MTAB-9767	after autologous stem cell transplantation vs "before autologous stem cell transplantation"	-5.2	2.52e-10
ENSG00000112486	CCR6	homo sapiens	E-MTAB-9767	after autologous stem cell transplantation vs "before autologous stem cell transplantation"	-5.3	9.16e-07
ENSG00000126353	CCR7	homo sapiens	E-MTAB-9767	after autologous stem cell transplantation vs "before autologous stem cell transplantation"	-4.6	0.000125691
ENSG00000179934	CCR8	homo sapiens	E-MTAB-9767	after autologous stem cell transplantation vs "before autologous stem cell transplantation"	-4.6	1.29646e-05
ENSG00000173585	CCR9	homo sapiens	E-MTAB-9767	after autologous stem cell transplantation vs "before autologous stem cell transplantation"	-4	0.00158707
ENSG00000156535	CD109	homo sapiens	E-MTAB-9767	after autologous stem cell transplantation vs "before autologous stem cell transplantation"	-4.2	9.01e-07
ENSG00000117281	CD160	homo sapiens	E-MTAB-9767	after autologous stem cell transplantation vs "before autologous stem cell transplantation"	-5.7	1.69e-15
ENSG00000204936	CD177	homo sapiens	E-MTAB-9767	after autologous stem cell transplantation vs "before autologous stem cell transplantation"	7.6	2.96e-15
ENSG00000204933	CD177P1	homo sapiens	E-MTAB-9767	after autologous stem cell transplantation vs "before autologous stem cell transplantation"	6	4.31e-09
ENSG00000158481	CD1C	homo sapiens	E-MTAB-9767	after autologous stem cell transplantation vs "before autologous stem cell transplantation"	-5.2	1.39e-09
ENSG00000116824	CD2	homo sapiens	E-MTAB-9767	after autologous stem cell transplantation vs "before autologous stem cell transplantation"	-5.9	6.17e-23
ENSG00000150637	CD226	homo sapiens	E-MTAB-9767	after autologous stem cell transplantation vs "before autologous stem cell transplantation"	-3.5	8.16741e-06
ENSG00000198821	CD247	homo sapiens	E-MTAB-9767	after autologous stem cell transplantation vs "before autologous stem cell transplantation"	-4.3	1.27e-10
ENSG00000139193	CD27	homo sapiens	E-MTAB-9767	after autologous stem cell transplantation vs "before autologous stem cell transplantation"	-5.9	1.89e-14
ENSG00000139193	CD27	homo sapiens	E-GEOD-39685	'CMA03/06' vs 'CMA03' in 'absence of IL-6'	-3.5	2.2855e-06
ENSG00000178562	CD28	homo sapiens	E-MTAB-9767	after autologous stem cell transplantation vs "before autologous stem cell transplantation"	-4.4	5.94e-08
ENSG00000167775	CD320	homo sapiens	E-MTAB-9767	after autologous stem cell transplantation vs "before autologous stem cell transplantation"	-3.9	7.82e-09
ENSG00000167286	CD3D	homo sapiens	E-MTAB-9767	after autologous stem cell transplantation vs "before autologous stem cell transplantation"	-5.4	2.16e-14
ENSG00000198851	CD3E	homo sapiens	E-MTAB-9767	after autologous stem cell transplantation vs "before autologous stem cell transplantation"	-5.3	5.11e-12
ENSG00000160654	CD3G	homo sapiens	E-MTAB-9767	after autologous stem cell transplantation vs "before autologous stem cell transplantation"	-5.7	7.41e-21
ENSG00000102245	CD40LG	homo sapiens	E-MTAB-9767	after autologous stem cell transplantation vs "before autologous stem cell transplantation"	-6.7	6.24e-16
ENSG00000110448	CD5	homo sapiens	E-MTAB-9767	after autologous stem cell transplantation vs "before autologous stem cell transplantation"	-4.9	1.49e-14
ENSG00000013725	CD6	homo sapiens	E-MTAB-9767	after autologous stem cell transplantation vs "before autologous stem cell transplantation"	-6.5	3.43e-23
ENSG00000019582	CD74	homo sapiens	E-GEOD-39685	'CMA03/06' vs 'CMA03' in 'absence of IL-6'	-4	1.14138e-05
ENSG00000153563	CD8A	homo sapiens	E-MTAB-9767	after autologous stem cell transplantation vs "before autologous stem cell transplantation"	-6.2	1.23e-19
ENSG00000172116	CD8B	homo sapiens	E-MTAB-9767	after autologous stem cell transplantation vs "before autologous stem cell transplantation"	-6.7	3.01e-17
ENSG00000153283	CD96	homo sapiens	E-MTAB-9767	after autologous stem cell transplantation vs "before autologous stem cell transplantation"	-4.4	6.94e-11
ENSG00000236213	CDC42EP3-AS1	homo sapiens	E-MTAB-9767	after autologous stem cell transplantation vs "before autologous stem cell transplantation"	-4.9	4.89705e-06
ENSG00000040731	CDH10	homo sapiens	E-GEOD-39685	'CMA03/06' vs 'CMA03' in 'absence of IL-6'	-3.6	2.98149e-06
ENSG00000101542	CDH20	homo sapiens	E-MTAB-9767	after autologous stem cell transplantation vs "before autologous stem cell transplantation"	-4	0.000409229
ENSG00000128536	CDHR3	homo sapiens	E-MTAB-9767	after autologous stem cell transplantation vs "before autologous stem cell transplantation"	-4.2	0.000130575
ENSG00000079385	CEACAM1	homo sapiens	E-MTAB-9767	after autologous stem cell transplantation vs "before autologous stem cell transplantation"	3.9	8.72e-07
ENSG00000092067	CEBPE	homo sapiens	E-MTAB-9767	after autologous stem cell transplantation vs "before autologous stem cell transplantation"	3.8	6.58e-09
ENSG00000103888	CEMIP	homo sapiens	E-GEOD-39685	'CMA03/06' vs 'CMA03' in 'absence of IL-6'	3.6	5.12494e-06
ENSG00000255121	CENATAC-DT	homo sapiens	E-MTAB-9767	after autologous stem cell transplantation vs "before autologous stem cell transplantation"	-4.1	0.000223173
ENSG00000114107	CEP70	homo sapiens	E-MTAB-9767	after autologous stem cell transplantation vs "before autologous stem cell transplantation"	-3.4	2.36566e-06
ENSG00000259577	CERNA1	homo sapiens	E-MTAB-9767	after autologous stem cell transplantation vs "before autologous stem cell transplantation"	-3.5	0.000155572
ENSG00000260807	CEROX1	homo sapiens	E-MTAB-9767	after autologous stem cell transplantation vs "before autologous stem cell transplantation"	-4.6	2.66187e-05
ENSG00000156206	CFAP161	homo sapiens	E-MTAB-9767	after autologous stem cell transplantation vs "before autologous stem cell transplantation"	-3.4	1.50647e-05
ENSG00000154479	CFAP210	homo sapiens	E-MTAB-9767	after autologous stem cell transplantation vs "before autologous stem cell transplantation"	-3.6	0.000940488
ENSG00000000971	CFH	homo sapiens	E-GEOD-39685	'CMA03/06' vs 'CMA03' in 'absence of IL-6'	3.5	3.03296e-05
ENSG00000204116	CHIC1	homo sapiens	E-MTAB-9767	after autologous stem cell transplantation vs "before autologous stem cell transplantation"	-5.5	5.19e-09
ENSG00000123989	CHPF	homo sapiens	E-MTAB-9767	after autologous stem cell transplantation vs "before autologous stem cell transplantation"	-4.5	7.25e-07
ENSG00000233355	CHRM3-AS2	homo sapiens	E-MTAB-9767	after autologous stem cell transplantation vs "before autologous stem cell transplantation"	-6.6	9.09e-23
ENSG00000115526	CHST10	homo sapiens	E-MTAB-9767	after autologous stem cell transplantation vs "before autologous stem cell transplantation"	-3.8	0.000382635
ENSG00000134873	CLDN10	homo sapiens	E-MTAB-9767	after autologous stem cell transplantation vs "before autologous stem cell transplantation"	3.6	0.00483603
ENSG00000152672	CLEC4F	homo sapiens	E-MTAB-9767	after autologous stem cell transplantation vs "before autologous stem cell transplantation"	-4.7	0.000561131
ENSG00000184293	CLECL1P	homo sapiens	E-MTAB-9767	after autologous stem cell transplantation vs "before autologous stem cell transplantation"	-4.6	5.26029e-06
ENSG00000131797	CLUHP3	homo sapiens	E-MTAB-9767	after autologous stem cell transplantation vs "before autologous stem cell transplantation"	-5.1	1.01e-19
ENSG00000125246	CLYBL	homo sapiens	E-MTAB-9767	after autologous stem cell transplantation vs "before autologous stem cell transplantation"	-4.2	6.54e-11
ENSG00000174600	CMKLR1	homo sapiens	E-MTAB-9767	after autologous stem cell transplantation vs "before autologous stem cell transplantation"	-4.3	7.21889e-06
ENSG00000180284	CNEP1R1P1	homo sapiens	E-MTAB-9767	after autologous stem cell transplantation vs "before autologous stem cell transplantation"	-3.9	0.000597247
ENSG00000142675	CNKSR1	homo sapiens	E-MTAB-9767	after autologous stem cell transplantation vs "before autologous stem cell transplantation"	-3.9	0.000537432
ENSG00000018236	CNTN1	homo sapiens	E-GEOD-39685	'CMA03/06' vs 'CMA03' in 'absence of IL-6'	-4.4	0.000153417
ENSG00000065618	COL17A1	homo sapiens	E-MTAB-9767	after autologous stem cell transplantation vs "before autologous stem cell transplantation"	4.5	7.19e-08
ENSG00000142173	COL6A2	homo sapiens	E-MTAB-9767	after autologous stem cell transplantation vs "before autologous stem cell transplantation"	-6.4	4.02e-10
ENSG00000135469	COQ10A	homo sapiens	E-MTAB-9767	after autologous stem cell transplantation vs "before autologous stem cell transplantation"	-4	9.05e-13
ENSG00000236088	COX10-DT	homo sapiens	E-MTAB-9767	after autologous stem cell transplantation vs "before autologous stem cell transplantation"	-3.4	1.12e-10
ENSG00000163751	CPA3	homo sapiens	E-MTAB-9767	after autologous stem cell transplantation vs "before autologous stem cell transplantation"	-3.7	3e-07
ENSG00000196353	CPNE4	homo sapiens	E-MTAB-9767	after autologous stem cell transplantation vs "before autologous stem cell transplantation"	-3.9	0.000665375
ENSG00000104324	CPQ	homo sapiens	E-GEOD-39685	'CMA03/06' vs 'CMA03' in 'absence of IL-6'	-3.4	2.98149e-06
ENSG00000163599	CTLA4	homo sapiens	E-MTAB-9767	after autologous stem cell transplantation vs "before autologous stem cell transplantation"	-4.2	2.42e-09
ENSG00000135047	CTSL	homo sapiens	E-GEOD-39685	'CMA03/06' vs 'CMA03' in 'absence of IL-6'	3.9	1.16288e-05
ENSG00000172543	CTSW	homo sapiens	E-MTAB-9767	after autologous stem cell transplantation vs "before autologous stem cell transplantation"	-3.4	7.02942e-05
ENSG00000163735	CXCL5	homo sapiens	E-MTAB-9767	after autologous stem cell transplantation vs "before autologous stem cell transplantation"	-3.6	6.71e-10
ENSG00000186810	CXCR3	homo sapiens	E-MTAB-9767	after autologous stem cell transplantation vs "before autologous stem cell transplantation"	-4.5	9.3e-08
ENSG00000137869	CYP19A1	homo sapiens	E-MTAB-9767	after autologous stem cell transplantation vs "before autologous stem cell transplantation"	6.5	8.28e-09
ENSG00000171954	CYP4F22	homo sapiens	E-MTAB-9767	after autologous stem cell transplantation vs "before autologous stem cell transplantation"	-4.5	3.67006e-05
ENSG00000186529	CYP4F3	homo sapiens	E-MTAB-9767	after autologous stem cell transplantation vs "before autologous stem cell transplantation"	3.5	5.74e-08
ENSG00000120306	CYSTM1	homo sapiens	E-MTAB-9767	after autologous stem cell transplantation vs "before autologous stem cell transplantation"	4.3	3.27e-16
ENSG00000276644	DACH1	homo sapiens	E-MTAB-9767	after autologous stem cell transplantation vs "before autologous stem cell transplantation"	4.2	2.22e-25
ENSG00000080166	DCT	homo sapiens	E-MTAB-9767	after autologous stem cell transplantation vs "before autologous stem cell transplantation"	-3.6	0.0026612
ENSG00000233614	DDX11L10	homo sapiens	E-MTAB-9767	after autologous stem cell transplantation vs "before autologous stem cell transplantation"	-3.8	0.00131492
ENSG00000223629	DEFA8P	homo sapiens	E-MTAB-9767	after autologous stem cell transplantation vs "before autologous stem cell transplantation"	4.1	0.00183866
ENSG00000124795	DEK	homo sapiens	E-GEOD-39685	'CMA03/06' vs 'CMA03' in 'absence of IL-6'	3.7	3.61775e-05
ENSG00000170456	DENND5B	homo sapiens	E-MTAB-9767	after autologous stem cell transplantation vs "before autologous stem cell transplantation"	-4.2	1.50065e-05
ENSG00000099958	DERL3	homo sapiens	E-MTAB-9767	after autologous stem cell transplantation vs "before autologous stem cell transplantation"	-4	0.000364934
ENSG00000162496	DHRS3	homo sapiens	E-MTAB-9767	after autologous stem cell transplantation vs "before autologous stem cell transplantation"	-4.2	2.94e-11
ENSG00000151240	DIP2C	homo sapiens	E-MTAB-9767	after autologous stem cell transplantation vs "before autologous stem cell transplantation"	-3.8	8.65e-08
ENSG00000154511	DIPK1A	homo sapiens	E-MTAB-9767	after autologous stem cell transplantation vs "before autologous stem cell transplantation"	-4.7	1.53e-13
ENSG00000050165	DKK3	homo sapiens	E-MTAB-9767	after autologous stem cell transplantation vs "before autologous stem cell transplantation"	-4.3	0.000124191
ENSG00000082458	DLG3	homo sapiens	E-MTAB-9767	after autologous stem cell transplantation vs "before autologous stem cell transplantation"	-4.2	5.40581e-06
ENSG00000151208	DLG5	homo sapiens	E-MTAB-9767	after autologous stem cell transplantation vs "before autologous stem cell transplantation"	-3.8	0.000354819
ENSG00000104936	DMPK	homo sapiens	E-MTAB-9767	after autologous stem cell transplantation vs "before autologous stem cell transplantation"	-3.8	0.00136158
ENSG00000088305	DNMT3B	homo sapiens	E-MTAB-9767	after autologous stem cell transplantation vs "before autologous stem cell transplantation"	-3.5	0.00118213
ENSG00000088387	DOCK9	homo sapiens	E-MTAB-9767	after autologous stem cell transplantation vs "before autologous stem cell transplantation"	-3.4	4.75e-11
ENSG00000197635	DPP4	homo sapiens	E-MTAB-9767	after autologous stem cell transplantation vs "before autologous stem cell transplantation"	-7	1.45e-22
ENSG00000230918	DPP4-DT	homo sapiens	E-MTAB-9767	after autologous stem cell transplantation vs "before autologous stem cell transplantation"	-3.6	0.00220589
ENSG00000271304	DPRXP2	homo sapiens	E-MTAB-9767	after autologous stem cell transplantation vs "before autologous stem cell transplantation"	4.4	5.34976e-06
ENSG00000157856	DRC1	homo sapiens	E-MTAB-9767	after autologous stem cell transplantation vs "before autologous stem cell transplantation"	3.8	5.88e-07
ENSG00000171451	DSEL	homo sapiens	E-MTAB-9767	after autologous stem cell transplantation vs "before autologous stem cell transplantation"	-4.6	7.51586e-05
ENSG00000197057	DTHD1	homo sapiens	E-MTAB-9767	after autologous stem cell transplantation vs "before autologous stem cell transplantation"	-5	5.78e-08
ENSG00000178498	DTX3	homo sapiens	E-MTAB-9767	after autologous stem cell transplantation vs "before autologous stem cell transplantation"	-5.2	1.41e-08
ENSG00000120129	DUSP1	homo sapiens	E-GEOD-17385	'beta-catenin knockdown' vs 'control'	4.6	1.06e-11
ENSG00000079393	DUSP13B	homo sapiens	E-MTAB-9767	after autologous stem cell transplantation vs "before autologous stem cell transplantation"	5	1.68e-13
ENSG00000158560	DYNC1I1	homo sapiens	E-MTAB-9767	after autologous stem cell transplantation vs "before autologous stem cell transplantation"	-4	1.66803e-05
ENSG00000007968	E2F2	homo sapiens	E-MTAB-9767	after autologous stem cell transplantation vs "before autologous stem cell transplantation"	3.5	1.75e-09
ENSG00000129173	E2F8	homo sapiens	E-GEOD-17385	'beta-catenin knockdown' vs 'control'	-3.5	4.14e-09
ENSG00000135960	EDAR	homo sapiens	E-MTAB-9767	after autologous stem cell transplantation vs "before autologous stem cell transplantation"	-4.8	2.87789e-06
ENSG00000186197	EDARADD	homo sapiens	E-MTAB-9767	after autologous stem cell transplantation vs "before autologous stem cell transplantation"	-3.6	0.001324
ENSG00000136160	EDNRB	homo sapiens	E-GEOD-6691	'multiple myeloma' vs 'normal' in 'plasma cells'	3.5	0.0141608
ENSG00000167106	EEIG1	homo sapiens	E-MTAB-9767	after autologous stem cell transplantation vs "before autologous stem cell transplantation"	-3.8	4.97e-19
ENSG00000135625	EGR4	homo sapiens	E-MTAB-9767	after autologous stem cell transplantation vs "before autologous stem cell transplantation"	4.1	0.000282746
ENSG00000164659	ELAPOR2	homo sapiens	E-MTAB-9767	after autologous stem cell transplantation vs "before autologous stem cell transplantation"	-4.5	1.6e-07
ENSG00000118402	ELOVL4	homo sapiens	E-MTAB-9767	after autologous stem cell transplantation vs "before autologous stem cell transplantation"	-4.4	0.000332107
ENSG00000164181	ELOVL7	homo sapiens	E-MTAB-9767	after autologous stem cell transplantation vs "before autologous stem cell transplantation"	-3.9	5.74e-07
ENSG00000151023	ENKUR	homo sapiens	E-MTAB-9767	after autologous stem cell transplantation vs "before autologous stem cell transplantation"	-4.2	8.02e-10
ENSG00000112796	ENPP5	homo sapiens	E-MTAB-9767	after autologous stem cell transplantation vs "before autologous stem cell transplantation"	-6	1.72e-08
ENSG00000163508	EOMES	homo sapiens	E-MTAB-9767	after autologous stem cell transplantation vs "before autologous stem cell transplantation"	-4.1	2.33e-09
ENSG00000044524	EPHA3	homo sapiens	E-GEOD-39685	'CMA03/06' vs 'CMA03' in 'absence of IL-6'	-4.4	7.30984e-06
ENSG00000120915	EPHX2	homo sapiens	E-MTAB-9767	after autologous stem cell transplantation vs "before autologous stem cell transplantation"	-4.1	2.5e-08
ENSG00000143845	ETNK2	homo sapiens	E-MTAB-9767	after autologous stem cell transplantation vs "before autologous stem cell transplantation"	-3.7	0.00384061
ENSG00000166979	EVA1C	homo sapiens	E-MTAB-9767	after autologous stem cell transplantation vs "before autologous stem cell transplantation"	-3.6	1.29e-08
ENSG00000196405	EVL	homo sapiens	E-MTAB-9767	after autologous stem cell transplantation vs "before autologous stem cell transplantation"	-3.5	1.03e-30
ENSG00000124491	F13A1	homo sapiens	E-MTAB-9767	after autologous stem cell transplantation vs "before autologous stem cell transplantation"	-3.7	3.6e-08
ENSG00000165591	FAAH2	homo sapiens	E-MTAB-9767	after autologous stem cell transplantation vs "before autologous stem cell transplantation"	-6.8	3.76e-11
ENSG00000232022	FAAHP1	homo sapiens	E-MTAB-9767	after autologous stem cell transplantation vs "before autologous stem cell transplantation"	-4.4	0.000115099
ENSG00000170074	FAM153A	homo sapiens	E-MTAB-9767	after autologous stem cell transplantation vs "before autologous stem cell transplantation"	-4.2	0.000102852
ENSG00000198780	FAM169A	homo sapiens	E-MTAB-9767	after autologous stem cell transplantation vs "before autologous stem cell transplantation"	-4.9	6.35e-10
ENSG00000108950	FAM20A	homo sapiens	E-MTAB-9767	after autologous stem cell transplantation vs "before autologous stem cell transplantation"	6.1	1.53e-13
ENSG00000171224	FAM241B	homo sapiens	E-MTAB-9767	after autologous stem cell transplantation vs "before autologous stem cell transplantation"	-5	2.67845e-06
ENSG00000153347	FAM81B	homo sapiens	E-MTAB-9767	after autologous stem cell transplantation vs "before autologous stem cell transplantation"	-4.9	3.13e-08
ENSG00000140092	FBLN5	homo sapiens	E-MTAB-9767	after autologous stem cell transplantation vs "before autologous stem cell transplantation"	-3.4	1.43479e-05
ENSG00000144152	FBLN7	homo sapiens	E-MTAB-9767	after autologous stem cell transplantation vs "before autologous stem cell transplantation"	-4.4	4.55e-07
ENSG00000127585	FBXL16	homo sapiens	E-MTAB-9767	after autologous stem cell transplantation vs "before autologous stem cell transplantation"	-3.8	3.84449e-05
ENSG00000179639	FCER1A	homo sapiens	E-MTAB-9767	after autologous stem cell transplantation vs "before autologous stem cell transplantation"	-6.3	1.18e-23
ENSG00000158869	FCER1G	homo sapiens	E-GEOD-39685	'CMA03/06' vs 'CMA03' in 'absence of IL-6'	3.8	2.55534e-05
ENSG00000275395	FCGBP	homo sapiens	E-MTAB-9767	after autologous stem cell transplantation vs "before autologous stem cell transplantation"	-3.8	0.000577176
ENSG00000162894	FCMR	homo sapiens	E-MTAB-9767	after autologous stem cell transplantation vs "before autologous stem cell transplantation"	-4.8	7.47e-16
ENSG00000163534	FCRL1	homo sapiens	E-MTAB-9767	after autologous stem cell transplantation vs "before autologous stem cell transplantation"	3.6	0.001119
ENSG00000160856	FCRL3	homo sapiens	E-MTAB-9767	after autologous stem cell transplantation vs "before autologous stem cell transplantation"	-6.7	4.44e-17
ENSG00000181036	FCRL6	homo sapiens	E-MTAB-9767	after autologous stem cell transplantation vs "before autologous stem cell transplantation"	-7	3.07e-19
ENSG00000171564	FGB	homo sapiens	E-GEOD-39685	'CMA03/06' vs 'CMA03' in 'absence of IL-6'	4.2	2.90995e-06
ENSG00000137441	FGFBP2	homo sapiens	E-MTAB-9767	after autologous stem cell transplantation vs "before autologous stem cell transplantation"	-4.9	9.1e-13
ENSG00000122025	FLT3	homo sapiens	E-MTAB-9767	after autologous stem cell transplantation vs "before autologous stem cell transplantation"	-4.3	2.84e-09
ENSG00000037280	FLT4	homo sapiens	E-MTAB-9767	after autologous stem cell transplantation vs "before autologous stem cell transplantation"	-3.7	0.00157674
ENSG00000137942	FNBP1L	homo sapiens	E-MTAB-9767	after autologous stem cell transplantation vs "before autologous stem cell transplantation"	-3.4	6.02794e-05
ENSG00000170345	FOS	homo sapiens	E-GEOD-17385	'beta-catenin knockdown' vs 'control'	4.7	2.44e-10
ENSG00000105255	FSD1	homo sapiens	E-MTAB-9767	after autologous stem cell transplantation vs "before autologous stem cell transplantation"	-3.9	0.000814512
ENSG00000163430	FSTL1	homo sapiens	E-MTAB-9767	after autologous stem cell transplantation vs "before autologous stem cell transplantation"	-5.9	1.26e-15
ENSG00000168843	FSTL5	homo sapiens	E-GEOD-39685	'CMA03/06' vs 'CMA03' in 'absence of IL-6'	-5.1	7.30984e-06
ENSG00000225079	FTH1P22	homo sapiens	E-MTAB-9767	after autologous stem cell transplantation vs "before autologous stem cell transplantation"	-4.4	0.00013192
ENSG00000145864	GABRB2	homo sapiens	E-GEOD-39685	'CMA03/06' vs 'CMA03' in 'absence of IL-6'	-4	4.20853e-06
ENSG00000144649	GASK1A	homo sapiens	E-MTAB-9767	after autologous stem cell transplantation vs "before autologous stem cell transplantation"	-3.5	2.09304e-05
ENSG00000179348	GATA2	homo sapiens	E-MTAB-9767	after autologous stem cell transplantation vs "before autologous stem cell transplantation"	-4.6	7.51e-11
ENSG00000176928	GCNT4	homo sapiens	E-MTAB-9767	after autologous stem cell transplantation vs "before autologous stem cell transplantation"	-4.9	7.81455e-06
ENSG00000174500	GCSAM	homo sapiens	E-MTAB-9767	after autologous stem cell transplantation vs "before autologous stem cell transplantation"	-4.6	1.52e-08
ENSG00000169224	GCSAML	homo sapiens	E-MTAB-9767	after autologous stem cell transplantation vs "before autologous stem cell transplantation"	-4.6	2.55e-12
ENSG00000099998	GGT5	homo sapiens	E-MTAB-9767	after autologous stem cell transplantation vs "before autologous stem cell transplantation"	4.6	0.000271869
ENSG00000121742	GJB6	homo sapiens	E-MTAB-9767	after autologous stem cell transplantation vs "before autologous stem cell transplantation"	5	7.13e-10
ENSG00000254717	GLYATL1P2	homo sapiens	E-MTAB-9767	after autologous stem cell transplantation vs "before autologous stem cell transplantation"	-4.1	0.000121996
ENSG00000156689	GLYATL2	homo sapiens	E-MTAB-9767	after autologous stem cell transplantation vs "before autologous stem cell transplantation"	-3.8	0.00143776
ENSG00000069966	GNB5	homo sapiens	E-MTAB-9767	after autologous stem cell transplantation vs "before autologous stem cell transplantation"	-3.9	3.65e-08
ENSG00000238105	GOLGA2P5	homo sapiens	E-MTAB-9767	after autologous stem cell transplantation vs "before autologous stem cell transplantation"	-3.5	9.1e-07
ENSG00000155265	GOLGA7B	homo sapiens	E-MTAB-9767	after autologous stem cell transplantation vs "before autologous stem cell transplantation"	-4.1	0.000304199
ENSG00000143167	GPA33	homo sapiens	E-MTAB-9767	after autologous stem cell transplantation vs "before autologous stem cell transplantation"	-5	1.18e-10
ENSG00000154165	GPR15	homo sapiens	E-MTAB-9767	after autologous stem cell transplantation vs "before autologous stem cell transplantation"	-5.1	7.92013e-06
ENSG00000144230	GPR17	homo sapiens	E-MTAB-9767	after autologous stem cell transplantation vs "before autologous stem cell transplantation"	4.1	0.000754509
ENSG00000147138	GPR174	homo sapiens	E-MTAB-9767	after autologous stem cell transplantation vs "before autologous stem cell transplantation"	-6.4	4.88e-17
ENSG00000170128	GPR25	homo sapiens	E-MTAB-9767	after autologous stem cell transplantation vs "before autologous stem cell transplantation"	-3.6	0.0027586
ENSG00000135898	GPR55	homo sapiens	E-MTAB-9767	after autologous stem cell transplantation vs "before autologous stem cell transplantation"	-4.9	2.42e-07
ENSG00000198932	GPRASP1	homo sapiens	E-MTAB-9767	after autologous stem cell transplantation vs "before autologous stem cell transplantation"	-3.7	1.33515e-05
ENSG00000158301	GPRASP2	homo sapiens	E-MTAB-9767	after autologous stem cell transplantation vs "before autologous stem cell transplantation"	-4.3	0.000117779
ENSG00000169258	GPRIN1	homo sapiens	E-MTAB-9767	after autologous stem cell transplantation vs "before autologous stem cell transplantation"	4.1	8.44569e-05
ENSG00000155324	GRAMD2B	homo sapiens	E-MTAB-9767	after autologous stem cell transplantation vs "before autologous stem cell transplantation"	-6.4	6.72e-11
ENSG00000100351	GRAP2	homo sapiens	E-MTAB-9767	after autologous stem cell transplantation vs "before autologous stem cell transplantation"	-3.6	1.33602e-06
ENSG00000115290	GRB14	homo sapiens	E-MTAB-9767	after autologous stem cell transplantation vs "before autologous stem cell transplantation"	-3.5	2.18497e-05
ENSG00000134317	GRHL1	homo sapiens	E-MTAB-9767	after autologous stem cell transplantation vs "before autologous stem cell transplantation"	-3.8	3.18e-08
ENSG00000170899	GSTA4	homo sapiens	E-MTAB-9767	after autologous stem cell transplantation vs "before autologous stem cell transplantation"	-4.3	3.10899e-05
ENSG00000223622	GSTA6P	homo sapiens	E-MTAB-9767	after autologous stem cell transplantation vs "before autologous stem cell transplantation"	-4.2	0.000235854
ENSG00000213366	GSTM2	homo sapiens	E-MTAB-9767	after autologous stem cell transplantation vs "before autologous stem cell transplantation"	-3.5	4.60983e-06
ENSG00000251600	GUSBP5	homo sapiens	E-MTAB-9767	after autologous stem cell transplantation vs "before autologous stem cell transplantation"	-4.3	5.78e-08
ENSG00000170180	GYPA	homo sapiens	E-MTAB-9767	after autologous stem cell transplantation vs "before autologous stem cell transplantation"	3.6	0.000825234
ENSG00000250361	GYPB	homo sapiens	E-MTAB-9767	after autologous stem cell transplantation vs "before autologous stem cell transplantation"	4.1	0.000154475
ENSG00000145649	GZMA	homo sapiens	E-MTAB-9767	after autologous stem cell transplantation vs "before autologous stem cell transplantation"	-3.7	1.1151e-06
ENSG00000100450	GZMH	homo sapiens	E-MTAB-9767	after autologous stem cell transplantation vs "before autologous stem cell transplantation"	-5.6	1.25e-20
ENSG00000113088	GZMK	homo sapiens	E-MTAB-9767	after autologous stem cell transplantation vs "before autologous stem cell transplantation"	-5	4.34e-10
ENSG00000197540	GZMM	homo sapiens	E-MTAB-9767	after autologous stem cell transplantation vs "before autologous stem cell transplantation"	-4.1	1.75e-10
ENSG00000275379	H3C11	homo sapiens	E-GEOD-39685	'CMA03/06' vs 'CMA03' in 'absence of IL-6'	5.3	4.20853e-06
ENSG00000130956	HABP4	homo sapiens	E-MTAB-9767	after autologous stem cell transplantation vs "before autologous stem cell transplantation"	-3.8	1.46e-07
ENSG00000140511	HAPLN3	homo sapiens	E-MTAB-9767	after autologous stem cell transplantation vs "before autologous stem cell transplantation"	-5	9.64e-13
ENSG00000225978	HAR1A	homo sapiens	E-MTAB-9767	after autologous stem cell transplantation vs "before autologous stem cell transplantation"	-4.3	0.00016197
ENSG00000196565	HBG2	homo sapiens	E-MTAB-9767	after autologous stem cell transplantation vs "before autologous stem cell transplantation"	3.7	0.00137262
ENSG00000206177	HBM	homo sapiens	E-MTAB-9767	after autologous stem cell transplantation vs "before autologous stem cell transplantation"	4.1	3.59906e-06
ENSG00000140287	HDC	homo sapiens	E-MTAB-9767	after autologous stem cell transplantation vs "before autologous stem cell transplantation"	-5.1	7.78e-17
ENSG00000165259	HDX	homo sapiens	E-MTAB-9767	after autologous stem cell transplantation vs "before autologous stem cell transplantation"	-6.5	1.26e-12
ENSG00000113924	HGD	homo sapiens	E-MTAB-9767	after autologous stem cell transplantation vs "before autologous stem cell transplantation"	-3.8	3.11e-07
ENSG00000167861	HID1	homo sapiens	E-MTAB-9767	after autologous stem cell transplantation vs "before autologous stem cell transplantation"	-4.8	2.67717e-05
ENSG00000130787	HIP1R	homo sapiens	E-MTAB-9767	after autologous stem cell transplantation vs "before autologous stem cell transplantation"	-4.7	3.86e-14
ENSG00000204252	HLA-DOA	homo sapiens	E-MTAB-9767	after autologous stem cell transplantation vs "before autologous stem cell transplantation"	-5	2.82519e-05
ENSG00000237541	HLA-DQA2	homo sapiens	E-MTAB-9767	after autologous stem cell transplantation vs "before autologous stem cell transplantation"	-5.3	8.18e-07
ENSG00000204287	HLA-DRA	homo sapiens	E-GEOD-39685	'CMA03/06' vs 'CMA03' in 'absence of IL-6'	-3.5	2.20552e-06
ENSG00000198502	HLA-DRB5	homo sapiens	E-MTAB-9767	after autologous stem cell transplantation vs "before autologous stem cell transplantation"	-3.5	2.63496e-05
ENSG00000159267	HLCS	homo sapiens	E-MTAB-9767	after autologous stem cell transplantation vs "before autologous stem cell transplantation"	-3.5	1.49893e-06
ENSG00000108924	HLF	homo sapiens	E-MTAB-9767	after autologous stem cell transplantation vs "before autologous stem cell transplantation"	-3.5	0.00693529
ENSG00000134709	HOOK1	homo sapiens	E-MTAB-9767	after autologous stem cell transplantation vs "before autologous stem cell transplantation"	-4.1	2.66907e-06
ENSG00000257017	HP	homo sapiens	E-MTAB-9767	after autologous stem cell transplantation vs "before autologous stem cell transplantation"	4.7	2.51e-22
ENSG00000163106	HPGDS	homo sapiens	E-MTAB-9767	after autologous stem cell transplantation vs "before autologous stem cell transplantation"	-4.4	3.83165e-05
ENSG00000204228	HSD17B8	homo sapiens	E-MTAB-9767	after autologous stem cell transplantation vs "before autologous stem cell transplantation"	-4.3	4.3e-09
ENSG00000099377	HSD3B7	homo sapiens	E-MTAB-9767	after autologous stem cell transplantation vs "before autologous stem cell transplantation"	4.6	7.7e-14
ENSG00000170801	HTRA3	homo sapiens	E-MTAB-9767	after autologous stem cell transplantation vs "before autologous stem cell transplantation"	4	0.00114016
ENSG00000233387	IATPR	homo sapiens	E-MTAB-9767	after autologous stem cell transplantation vs "before autologous stem cell transplantation"	-3.5	0.00152238
ENSG00000163600	ICOS	homo sapiens	E-MTAB-9767	after autologous stem cell transplantation vs "before autologous stem cell transplantation"	-5.1	1.01e-12
ENSG00000204010	IFIT1B	homo sapiens	E-MTAB-9767	after autologous stem cell transplantation vs "before autologous stem cell transplantation"	3.9	2.64535e-05
ENSG00000258352	IFITM3P6	homo sapiens	E-MTAB-9767	after autologous stem cell transplantation vs "before autologous stem cell transplantation"	-3.4	1.2944e-06
ENSG00000111537	IFNG	homo sapiens	E-MTAB-9767	after autologous stem cell transplantation vs "before autologous stem cell transplantation"	-3.9	2.10662e-05
ENSG00000255733	IFNG-AS1	homo sapiens	E-MTAB-9767	after autologous stem cell transplantation vs "before autologous stem cell transplantation"	-5.7	6.37e-08
ENSG00000185436	IFNLR1	homo sapiens	E-MTAB-9767	after autologous stem cell transplantation vs "before autologous stem cell transplantation"	-4	0.000596683
ENSG00000211895	IGHA1	homo sapiens	E-MTAB-9767	after autologous stem cell transplantation vs "before autologous stem cell transplantation"	-6.6	2e-09
ENSG00000211890	IGHA2	homo sapiens	E-MTAB-9767	after autologous stem cell transplantation vs "before autologous stem cell transplantation"	-6.4	6.07e-10
ENSG00000211898	IGHD	homo sapiens	E-GEOD-6691	'multiple myeloma' vs 'normal' in 'plasma cells'	-5.2	1.53773e-05
ENSG00000211896	IGHG1	homo sapiens	E-MTAB-9767	after autologous stem cell transplantation vs "before autologous stem cell transplantation"	-4.4	0.000950587
ENSG00000211893	IGHG2	homo sapiens	E-MTAB-9767	after autologous stem cell transplantation vs "before autologous stem cell transplantation"	-4.3	9.95123e-05
ENSG00000211897	IGHG3	homo sapiens	E-MTAB-9767	after autologous stem cell transplantation vs "before autologous stem cell transplantation"	-5.4	2.5e-08
ENSG00000211892	IGHG4	homo sapiens	E-MTAB-9767	after autologous stem cell transplantation vs "before autologous stem cell transplantation"	-5.4	2.44e-08
ENSG00000253755	IGHGP	homo sapiens	E-MTAB-9767	after autologous stem cell transplantation vs "before autologous stem cell transplantation"	-3.5	0.00469542
ENSG00000211899	IGHM	homo sapiens	E-GEOD-6691	'multiple myeloma' vs 'normal' in 'plasma cells'	-6.4	3.27369e-05
ENSG00000211899	IGHM	homo sapiens	E-MTAB-9767	after autologous stem cell transplantation vs "before autologous stem cell transplantation"	-5.4	9.47948e-06
ENSG00000211945	IGHV1-18	homo sapiens	E-MTAB-9767	after autologous stem cell transplantation vs "before autologous stem cell transplantation"	-3.6	0.00478685
ENSG00000211950	IGHV1-24	homo sapiens	E-MTAB-9767	after autologous stem cell transplantation vs "before autologous stem cell transplantation"	-3.5	0.0125279
ENSG00000211935	IGHV1-3	homo sapiens	E-MTAB-9767	after autologous stem cell transplantation vs "before autologous stem cell transplantation"	-3.9	7.96897e-05
ENSG00000280411	IGHV1-69D	homo sapiens	E-MTAB-9767	after autologous stem cell transplantation vs "before autologous stem cell transplantation"	-4.4	0.000110545
ENSG00000211943	IGHV3-15	homo sapiens	E-MTAB-9767	after autologous stem cell transplantation vs "before autologous stem cell transplantation"	-4.7	0.000458302
ENSG00000211947	IGHV3-21	homo sapiens	E-MTAB-9767	after autologous stem cell transplantation vs "before autologous stem cell transplantation"	-5.3	2.25991e-05
ENSG00000211949	IGHV3-23	homo sapiens	E-MTAB-9767	after autologous stem cell transplantation vs "before autologous stem cell transplantation"	-4.6	0.000340198
ENSG00000211964	IGHV3-48	homo sapiens	E-MTAB-9767	after autologous stem cell transplantation vs "before autologous stem cell transplantation"	-4	0.00307501
ENSG00000211967	IGHV3-53	homo sapiens	E-MTAB-9767	after autologous stem cell transplantation vs "before autologous stem cell transplantation"	-3.8	0.00233236
ENSG00000211972	IGHV3-66	homo sapiens	E-MTAB-9767	after autologous stem cell transplantation vs "before autologous stem cell transplantation"	-4.1	0.00155593
ENSG00000211938	IGHV3-7	homo sapiens	E-MTAB-9767	after autologous stem cell transplantation vs "before autologous stem cell transplantation"	-5.6	8.27277e-06
ENSG00000225698	IGHV3-72	homo sapiens	E-MTAB-9767	after autologous stem cell transplantation vs "before autologous stem cell transplantation"	-3.5	0.0207141
ENSG00000224650	IGHV3-74	homo sapiens	E-MTAB-9767	after autologous stem cell transplantation vs "before autologous stem cell transplantation"	-4.1	0.00391928
ENSG00000211956	IGHV4-34	homo sapiens	E-MTAB-9767	after autologous stem cell transplantation vs "before autologous stem cell transplantation"	-3.8	0.00725406
ENSG00000224373	IGHV4-59	homo sapiens	E-MTAB-9767	after autologous stem cell transplantation vs "before autologous stem cell transplantation"	-5.2	3.42626e-05
ENSG00000211966	IGHV5-51	homo sapiens	E-MTAB-9767	after autologous stem cell transplantation vs "before autologous stem cell transplantation"	-3.9	0.00749055
ENSG00000211933	IGHV6-1	homo sapiens	E-MTAB-9767	after autologous stem cell transplantation vs "before autologous stem cell transplantation"	-4.9	5.30257e-05
ENSG00000211592	IGKC	homo sapiens	E-MTAB-9767	after autologous stem cell transplantation vs "before autologous stem cell transplantation"	-5.4	3.53162e-06
ENSG00000240864	IGKV1-16	homo sapiens	E-MTAB-9767	after autologous stem cell transplantation vs "before autologous stem cell transplantation"	-4.5	0.000212525
ENSG00000240382	IGKV1-17	homo sapiens	E-MTAB-9767	after autologous stem cell transplantation vs "before autologous stem cell transplantation"	-4.3	2.06611e-05
ENSG00000242371	IGKV1-39	homo sapiens	E-MTAB-9767	after autologous stem cell transplantation vs "before autologous stem cell transplantation"	-3.7	0.00512548
ENSG00000243466	IGKV1-5	homo sapiens	E-MTAB-9767	after autologous stem cell transplantation vs "before autologous stem cell transplantation"	-4.8	0.000437147
ENSG00000239855	IGKV1-6	homo sapiens	E-MTAB-9767	after autologous stem cell transplantation vs "before autologous stem cell transplantation"	-4.7	0.000102205
ENSG00000276566	IGKV1D-13	homo sapiens	E-MTAB-9767	after autologous stem cell transplantation vs "before autologous stem cell transplantation"	-4.1	0.00159069
ENSG00000241244	IGKV1D-16	homo sapiens	E-MTAB-9767	after autologous stem cell transplantation vs "before autologous stem cell transplantation"	-4	0.00236062
ENSG00000251546	IGKV1D-39	homo sapiens	E-MTAB-9767	after autologous stem cell transplantation vs "before autologous stem cell transplantation"	-3.6	0.00915464
ENSG00000243238	IGKV2-30	homo sapiens	E-MTAB-9767	after autologous stem cell transplantation vs "before autologous stem cell transplantation"	-5	9.24281e-06
ENSG00000253691	IGKV2OR22-4	homo sapiens	E-MTAB-9767	after autologous stem cell transplantation vs "before autologous stem cell transplantation"	-3.7	0.0136841
ENSG00000244437	IGKV3-15	homo sapiens	E-MTAB-9767	after autologous stem cell transplantation vs "before autologous stem cell transplantation"	-4.4	0.000255674
ENSG00000239951	IGKV3-20	homo sapiens	E-MTAB-9767	after autologous stem cell transplantation vs "before autologous stem cell transplantation"	-5.2	7.23101e-05
ENSG00000211625	IGKV3D-20	homo sapiens	E-MTAB-9767	after autologous stem cell transplantation vs "before autologous stem cell transplantation"	-3.6	0.015477
ENSG00000211598	IGKV4-1	homo sapiens	E-MTAB-9767	after autologous stem cell transplantation vs "before autologous stem cell transplantation"	-6.1	8.8e-07
ENSG00000211677	IGLC2	homo sapiens	E-MTAB-9767	after autologous stem cell transplantation vs "before autologous stem cell transplantation"	-5.5	2.89e-07
ENSG00000211679	IGLC3	homo sapiens	E-MTAB-9767	after autologous stem cell transplantation vs "before autologous stem cell transplantation"	-5.6	1.38e-10
ENSG00000254709	IGLL5	homo sapiens	E-MTAB-9767	after autologous stem cell transplantation vs "before autologous stem cell transplantation"	-5.6	1.22678e-06
ENSG00000211653	IGLV1-40	homo sapiens	E-MTAB-9767	after autologous stem cell transplantation vs "before autologous stem cell transplantation"	-4.3	0.00097102
ENSG00000211651	IGLV1-44	homo sapiens	E-MTAB-9767	after autologous stem cell transplantation vs "before autologous stem cell transplantation"	-6.1	5.49e-09
ENSG00000211648	IGLV1-47	homo sapiens	E-MTAB-9767	after autologous stem cell transplantation vs "before autologous stem cell transplantation"	-5	5.97e-07
ENSG00000211644	IGLV1-51	homo sapiens	E-MTAB-9767	after autologous stem cell transplantation vs "before autologous stem cell transplantation"	-3.7	0.00493713
ENSG00000211668	IGLV2-11	homo sapiens	E-MTAB-9767	after autologous stem cell transplantation vs "before autologous stem cell transplantation"	-4.3	0.00169863
ENSG00000211666	IGLV2-14	homo sapiens	E-MTAB-9767	after autologous stem cell transplantation vs "before autologous stem cell transplantation"	-5.1	7.08361e-06
ENSG00000211660	IGLV2-23	homo sapiens	E-MTAB-9767	after autologous stem cell transplantation vs "before autologous stem cell transplantation"	-5.3	8.34657e-05
ENSG00000278196	IGLV2-8	homo sapiens	E-MTAB-9767	after autologous stem cell transplantation vs "before autologous stem cell transplantation"	-5	1.00265e-05
ENSG00000211663	IGLV3-19	homo sapiens	E-MTAB-9767	after autologous stem cell transplantation vs "before autologous stem cell transplantation"	-3.9	0.00775885
ENSG00000211659	IGLV3-25	homo sapiens	E-MTAB-9767	after autologous stem cell transplantation vs "before autologous stem cell transplantation"	-5.3	9.62553e-05
ENSG00000211658	IGLV3-27	homo sapiens	E-MTAB-9767	after autologous stem cell transplantation vs "before autologous stem cell transplantation"	-3.6	0.0173631
ENSG00000211637	IGLV4-69	homo sapiens	E-MTAB-9767	after autologous stem cell transplantation vs "before autologous stem cell transplantation"	-3.8	0.00790719
ENSG00000211640	IGLV6-57	homo sapiens	E-MTAB-9767	after autologous stem cell transplantation vs "before autologous stem cell transplantation"	-4.5	0.00178668
ENSG00000211638	IGLV8-61	homo sapiens	E-MTAB-9767	after autologous stem cell transplantation vs "before autologous stem cell transplantation"	-4.6	0.000181019
ENSG00000179057	IGSF22	homo sapiens	E-MTAB-9767	after autologous stem cell transplantation vs "before autologous stem cell transplantation"	-3.6	0.00291158
ENSG00000161405	IKZF3	homo sapiens	E-MTAB-9767	after autologous stem cell transplantation vs "before autologous stem cell transplantation"	-4.7	9.97e-20
ENSG00000081985	IL12RB2	homo sapiens	E-MTAB-9767	after autologous stem cell transplantation vs "before autologous stem cell transplantation"	-4.3	2.01e-07
ENSG00000162892	IL24	homo sapiens	E-MTAB-9767	after autologous stem cell transplantation vs "before autologous stem cell transplantation"	-5.9	2.66e-09
ENSG00000134460	IL2RA	homo sapiens	E-GEOD-39685	'CMA03/06' vs 'CMA03' in 'absence of IL-6'	4.9	6.24e-07
ENSG00000008517	IL32	homo sapiens	E-MTAB-9767	after autologous stem cell transplantation vs "before autologous stem cell transplantation"	-4.9	3.52e-18
ENSG00000091181	IL5RA	homo sapiens	E-MTAB-9767	after autologous stem cell transplantation vs "before autologous stem cell transplantation"	-3.7	9.18474e-05
ENSG00000168685	IL7R	homo sapiens	E-MTAB-9767	after autologous stem cell transplantation vs "before autologous stem cell transplantation"	-6.2	8.66e-20
ENSG00000184903	IMMP2L	homo sapiens	E-MTAB-9767	after autologous stem cell transplantation vs "before autologous stem cell transplantation"	-3.7	9.63e-09
ENSG00000122641	INHBA	homo sapiens	E-MTAB-9767	after autologous stem cell transplantation vs "before autologous stem cell transplantation"	4.3	2.09e-11
ENSG00000109452	INPP4B	homo sapiens	E-MTAB-9767	after autologous stem cell transplantation vs "before autologous stem cell transplantation"	-6.5	1.13e-26
ENSG00000169047	IRS1	homo sapiens	E-MTAB-9767	after autologous stem cell transplantation vs "before autologous stem cell transplantation"	-3.7	0.00114047
ENSG00000101230	ISM1	homo sapiens	E-MTAB-9767	after autologous stem cell transplantation vs "before autologous stem cell transplantation"	-4.5	2.82519e-05
ENSG00000135424	ITGA7	homo sapiens	E-MTAB-9767	after autologous stem cell transplantation vs "before autologous stem cell transplantation"	4.9	6.82835e-06
ENSG00000113263	ITK	homo sapiens	E-MTAB-9767	after autologous stem cell transplantation vs "before autologous stem cell transplantation"	-6	1.17e-23
ENSG00000078596	ITM2A	homo sapiens	E-MTAB-9767	after autologous stem cell transplantation vs "before autologous stem cell transplantation"	-5	3.05e-17
ENSG00000198885	ITPRIPL1	homo sapiens	E-MTAB-9767	after autologous stem cell transplantation vs "before autologous stem cell transplantation"	-3.5	1.10657e-06
ENSG00000152969	JAKMIP1	homo sapiens	E-MTAB-9767	after autologous stem cell transplantation vs "before autologous stem cell transplantation"	-4.2	0.000342712
ENSG00000176049	JAKMIP2	homo sapiens	E-MTAB-9767	after autologous stem cell transplantation vs "before autologous stem cell transplantation"	-4.2	1.22e-07
ENSG00000166086	JAM3	homo sapiens	E-MTAB-9767	after autologous stem cell transplantation vs "before autologous stem cell transplantation"	-3.6	0.00313744
ENSG00000132465	JCHAIN	homo sapiens	E-MTAB-9767	after autologous stem cell transplantation vs "before autologous stem cell transplantation"	-6	6.13e-08
ENSG00000109944	JHY	homo sapiens	E-MTAB-9767	after autologous stem cell transplantation vs "before autologous stem cell transplantation"	-3.4	3.57e-07
ENSG00000177606	JUN	homo sapiens	E-GEOD-17385	'beta-catenin knockdown' vs 'control'	3.6	2.94e-10
ENSG00000160145	KALRN	homo sapiens	E-MTAB-9767	after autologous stem cell transplantation vs "before autologous stem cell transplantation"	-3.7	0.000177147
ENSG00000156113	KCNMA1	homo sapiens	E-MTAB-9767	after autologous stem cell transplantation vs "before autologous stem cell transplantation"	3.5	0.00261062
ENSG00000143603	KCNN3	homo sapiens	E-MTAB-9767	after autologous stem cell transplantation vs "before autologous stem cell transplantation"	-3.5	0.000508636
ENSG00000185760	KCNQ5	homo sapiens	E-MTAB-9767	after autologous stem cell transplantation vs "before autologous stem cell transplantation"	-4.5	0.000187184
ENSG00000175707	KDF1	homo sapiens	E-MTAB-9767	after autologous stem cell transplantation vs "before autologous stem cell transplantation"	-3.5	0.00352181
ENSG00000196169	KIF19	homo sapiens	E-MTAB-9767	after autologous stem cell transplantation vs "before autologous stem cell transplantation"	-4.9	2.76501e-05
ENSG00000139116	KIF21A	homo sapiens	E-MTAB-9767	after autologous stem cell transplantation vs "before autologous stem cell transplantation"	-4	1.43e-07
ENSG00000157404	KIT	homo sapiens	E-MTAB-9767	after autologous stem cell transplantation vs "before autologous stem cell transplantation"	-3.9	0.000761311
ENSG00000118922	KLF12	homo sapiens	E-MTAB-9767	after autologous stem cell transplantation vs "before autologous stem cell transplantation"	-5.3	1.11e-22
ENSG00000136826	KLF4	homo sapiens	E-GEOD-17385	'beta-catenin knockdown' vs 'control'	4.6	9.95e-11
ENSG00000146021	KLHL3	homo sapiens	E-MTAB-9767	after autologous stem cell transplantation vs "before autologous stem cell transplantation"	-3.9	2.08e-08
ENSG00000256667	KLRA1P	homo sapiens	E-MTAB-9767	after autologous stem cell transplantation vs "before autologous stem cell transplantation"	-3.9	7.44063e-06
ENSG00000111796	KLRB1	homo sapiens	E-MTAB-9767	after autologous stem cell transplantation vs "before autologous stem cell transplantation"	-5.1	2.92e-12
ENSG00000205810	KLRC3	homo sapiens	E-MTAB-9767	after autologous stem cell transplantation vs "before autologous stem cell transplantation"	-3.6	0.00254963
ENSG00000183542	KLRC4	homo sapiens	E-MTAB-9767	after autologous stem cell transplantation vs "before autologous stem cell transplantation"	-3.6	0.00431079
ENSG00000255819	KLRC4-KLRK1	homo sapiens	E-MTAB-9767	after autologous stem cell transplantation vs "before autologous stem cell transplantation"	-4.3	0.000242942
ENSG00000134539	KLRD1	homo sapiens	E-MTAB-9767	after autologous stem cell transplantation vs "before autologous stem cell transplantation"	-4.3	6.36e-09
ENSG00000150045	KLRF1	homo sapiens	E-MTAB-9767	after autologous stem cell transplantation vs "before autologous stem cell transplantation"	-4.2	1.86e-07
ENSG00000139187	KLRG1	homo sapiens	E-MTAB-9767	after autologous stem cell transplantation vs "before autologous stem cell transplantation"	-5.9	4.84e-23
ENSG00000213809	KLRK1	homo sapiens	E-MTAB-9767	after autologous stem cell transplantation vs "before autologous stem cell transplantation"	-5.1	5.59e-08
ENSG00000245648	KLRK1-AS1	homo sapiens	E-MTAB-9767	after autologous stem cell transplantation vs "before autologous stem cell transplantation"	-4.1	0.000106823
ENSG00000183762	KREMEN1	homo sapiens	E-MTAB-9767	after autologous stem cell transplantation vs "before autologous stem cell transplantation"	4.5	3.27e-11
ENSG00000170486	KRT72	homo sapiens	E-MTAB-9767	after autologous stem cell transplantation vs "before autologous stem cell transplantation"	-5.6	8.7e-07
ENSG00000186049	KRT73	homo sapiens	E-MTAB-9767	after autologous stem cell transplantation vs "before autologous stem cell transplantation"	-3.6	0.000684363
ENSG00000250539	KRT8P33	homo sapiens	E-MTAB-9767	after autologous stem cell transplantation vs "before autologous stem cell transplantation"	-3.5	0.00132428
ENSG00000089692	LAG3	homo sapiens	E-MTAB-9767	after autologous stem cell transplantation vs "before autologous stem cell transplantation"	-5.1	4.03e-09
ENSG00000167618	LAIR2	homo sapiens	E-MTAB-9767	after autologous stem cell transplantation vs "before autologous stem cell transplantation"	-4	4.49e-08
ENSG00000165905	LARGE2	homo sapiens	E-MTAB-9767	after autologous stem cell transplantation vs "before autologous stem cell transplantation"	-3.5	0.00526308
ENSG00000122188	LAX1	homo sapiens	E-MTAB-9767	after autologous stem cell transplantation vs "before autologous stem cell transplantation"	-4.3	2.78e-12
ENSG00000213626	LBH	homo sapiens	E-MTAB-9767	after autologous stem cell transplantation vs "before autologous stem cell transplantation"	-4.5	4.32379e-05
ENSG00000182866	LCK	homo sapiens	E-MTAB-9767	after autologous stem cell transplantation vs "before autologous stem cell transplantation"	-5.6	2.14e-18
ENSG00000148346	LCN2	homo sapiens	E-MTAB-9767	after autologous stem cell transplantation vs "before autologous stem cell transplantation"	4.3	2.6e-09
ENSG00000138795	LEF1	homo sapiens	E-MTAB-9767	after autologous stem cell transplantation vs "before autologous stem cell transplantation"	-5.1	4.03e-11
ENSG00000232021	LEF1-AS1	homo sapiens	E-MTAB-9767	after autologous stem cell transplantation vs "before autologous stem cell transplantation"	-4.4	3.19915e-05
ENSG00000133067	LGR6	homo sapiens	E-MTAB-9767	after autologous stem cell transplantation vs "before autologous stem cell transplantation"	-5.9	4.36e-09
ENSG00000235532	LINC00402	homo sapiens	E-MTAB-9767	after autologous stem cell transplantation vs "before autologous stem cell transplantation"	-4.7	6.72e-11
ENSG00000238121	LINC00426	homo sapiens	E-MTAB-9767	after autologous stem cell transplantation vs "before autologous stem cell transplantation"	-4.3	1.9e-07
ENSG00000214851	LINC00612	homo sapiens	E-MTAB-9767	after autologous stem cell transplantation vs "before autologous stem cell transplantation"	-4.8	5.8491e-06
ENSG00000278811	LINC00624	homo sapiens	E-MTAB-9767	after autologous stem cell transplantation vs "before autologous stem cell transplantation"	-3.8	6.70471e-06
ENSG00000213373	LINC00671	homo sapiens	E-MTAB-9767	after autologous stem cell transplantation vs "before autologous stem cell transplantation"	4.1	4.58e-29
ENSG00000245164	LINC00861	homo sapiens	E-MTAB-9767	after autologous stem cell transplantation vs "before autologous stem cell transplantation"	-5.4	2.69e-23
ENSG00000233093	LINC00892	homo sapiens	E-MTAB-9767	after autologous stem cell transplantation vs "before autologous stem cell transplantation"	-4.1	1.87e-07
ENSG00000246898	LINC00920	homo sapiens	E-MTAB-9767	after autologous stem cell transplantation vs "before autologous stem cell transplantation"	-5.1	2.5008e-06
ENSG00000256128	LINC00944	homo sapiens	E-MTAB-9767	after autologous stem cell transplantation vs "before autologous stem cell transplantation"	-5.6	1.47e-07
ENSG00000237248	LINC00987	homo sapiens	E-MTAB-9767	after autologous stem cell transplantation vs "before autologous stem cell transplantation"	-3.8	0.00123297
ENSG00000250334	LINC00989	homo sapiens	E-MTAB-9767	after autologous stem cell transplantation vs "before autologous stem cell transplantation"	-3.9	1.50013e-06
ENSG00000253819	LINC01151	homo sapiens	E-MTAB-9767	after autologous stem cell transplantation vs "before autologous stem cell transplantation"	-3.6	0.000340142
ENSG00000249667	LINC01259	homo sapiens	E-MTAB-9767	after autologous stem cell transplantation vs "before autologous stem cell transplantation"	-6	9.43e-10
ENSG00000267659	LINC01482	homo sapiens	E-MTAB-9767	after autologous stem cell transplantation vs "before autologous stem cell transplantation"	4.1	9.42626e-05
ENSG00000246016	LINC01513	homo sapiens	E-MTAB-9767	after autologous stem cell transplantation vs "before autologous stem cell transplantation"	3.4	7.22677e-05
ENSG00000246223	LINC01550	homo sapiens	E-MTAB-9767	after autologous stem cell transplantation vs "before autologous stem cell transplantation"	-6.1	5.36e-17
ENSG00000227508	LINC01624	homo sapiens	E-MTAB-9767	after autologous stem cell transplantation vs "before autologous stem cell transplantation"	-3.5	0.00385064
ENSG00000235576	LINC01871	homo sapiens	E-MTAB-9767	after autologous stem cell transplantation vs "before autologous stem cell transplantation"	-4.8	8.4e-11
ENSG00000231682	LINC01891	homo sapiens	E-MTAB-9767	after autologous stem cell transplantation vs "before autologous stem cell transplantation"	-4.6	3.79094e-05
ENSG00000234663	LINC01934	homo sapiens	E-MTAB-9767	after autologous stem cell transplantation vs "before autologous stem cell transplantation"	-4.6	2.52e-10
ENSG00000283646	LINC02009	homo sapiens	E-MTAB-9767	after autologous stem cell transplantation vs "before autologous stem cell transplantation"	5.3	1.67e-08
ENSG00000272282	LINC02084	homo sapiens	E-MTAB-9767	after autologous stem cell transplantation vs "before autologous stem cell transplantation"	-4.1	1.58429e-06
ENSG00000245954	LINC02273	homo sapiens	E-MTAB-9767	after autologous stem cell transplantation vs "before autologous stem cell transplantation"	-4.8	1.69e-11
ENSG00000258511	LINC02295	homo sapiens	E-MTAB-9767	after autologous stem cell transplantation vs "before autologous stem cell transplantation"	-4.3	0.000100499
ENSG00000256039	LINC02446	homo sapiens	E-MTAB-9767	after autologous stem cell transplantation vs "before autologous stem cell transplantation"	-5.3	8.25e-07
ENSG00000246526	LINC02481	homo sapiens	E-MTAB-9767	after autologous stem cell transplantation vs "before autologous stem cell transplantation"	-3.9	2.92e-07
ENSG00000228215	LINC02770	homo sapiens	E-MTAB-9767	after autologous stem cell transplantation vs "before autologous stem cell transplantation"	-4.1	0.000159342
ENSG00000175746	LINC02915	homo sapiens	E-MTAB-9767	after autologous stem cell transplantation vs "before autologous stem cell transplantation"	-3.6	0.00174906
ENSG00000269086	LINC02965	homo sapiens	E-MTAB-9767	after autologous stem cell transplantation vs "before autologous stem cell transplantation"	-3.6	0.000396039
ENSG00000274173	LINC02967	homo sapiens	E-MTAB-9767	after autologous stem cell transplantation vs "before autologous stem cell transplantation"	3.6	0.000864115
ENSG00000253931	LINC02990	homo sapiens	E-MTAB-9767	after autologous stem cell transplantation vs "before autologous stem cell transplantation"	4.1	0.00174908
ENSG00000271109	LINC03049	homo sapiens	E-MTAB-9767	after autologous stem cell transplantation vs "before autologous stem cell transplantation"	-5	8.48e-10
ENSG00000231412	LINC03078	homo sapiens	E-MTAB-9767	after autologous stem cell transplantation vs "before autologous stem cell transplantation"	3.8	1.13e-07
ENSG00000174482	LINGO2	homo sapiens	E-MTAB-9767	after autologous stem cell transplantation vs "before autologous stem cell transplantation"	-3.6	0.00511395
ENSG00000166035	LIPC	homo sapiens	E-MTAB-9767	after autologous stem cell transplantation vs "before autologous stem cell transplantation"	-3.6	1.07156e-05
ENSG00000173239	LIPM	homo sapiens	E-MTAB-9767	after autologous stem cell transplantation vs "before autologous stem cell transplantation"	4.3	7.85423e-06
ENSG00000206535	LNP1	homo sapiens	E-MTAB-9767	after autologous stem cell transplantation vs "before autologous stem cell transplantation"	-3.9	0.0006537
ENSG00000113083	LOX	homo sapiens	E-MTAB-9767	after autologous stem cell transplantation vs "before autologous stem cell transplantation"	-3.6	0.000636281
ENSG00000213071	LPAL2	homo sapiens	E-MTAB-9767	after autologous stem cell transplantation vs "before autologous stem cell transplantation"	-3.7	0.000398549
ENSG00000184574	LPAR5	homo sapiens	E-MTAB-9767	after autologous stem cell transplantation vs "before autologous stem cell transplantation"	-3.6	1.10657e-06
ENSG00000175445	LPL	homo sapiens	E-MTAB-9767	after autologous stem cell transplantation vs "before autologous stem cell transplantation"	-5	3.14e-10
ENSG00000137269	LRRC1	homo sapiens	E-MTAB-9767	after autologous stem cell transplantation vs "before autologous stem cell transplantation"	-4.2	2.04e-07
ENSG00000173114	LRRN3	homo sapiens	E-MTAB-9767	after autologous stem cell transplantation vs "before autologous stem cell transplantation"	-3.9	3.69e-08
ENSG00000198739	LRRTM3	homo sapiens	E-GEOD-39685	'CMA03/06' vs 'CMA03' in 'absence of IL-6'	-4.3	0.000133736
ENSG00000176204	LRRTM4	homo sapiens	E-GEOD-39685	'CMA03/06' vs 'CMA03' in 'absence of IL-6'	-5	1.11283e-06
ENSG00000105699	LSR	homo sapiens	E-MTAB-9767	after autologous stem cell transplantation vs "before autologous stem cell transplantation"	-4.2	7.52e-14
ENSG00000226979	LTA	homo sapiens	E-MTAB-9767	after autologous stem cell transplantation vs "before autologous stem cell transplantation"	-3.6	4.2e-07
ENSG00000012223	LTF	homo sapiens	E-MTAB-9767	after autologous stem cell transplantation vs "before autologous stem cell transplantation"	3.6	0.0023346
ENSG00000062524	LTK	homo sapiens	E-MTAB-9767	after autologous stem cell transplantation vs "before autologous stem cell transplantation"	-4.2	0.000161397
ENSG00000278090	LUNAR1	homo sapiens	E-MTAB-9767	after autologous stem cell transplantation vs "before autologous stem cell transplantation"	3.6	1.4e-07
ENSG00000102021	LUZP4	homo sapiens	E-GEOD-39685	'CMA03/06' vs 'CMA03' in 'absence of IL-6'	5.2	3.78e-07
ENSG00000122224	LY9	homo sapiens	E-MTAB-9767	after autologous stem cell transplantation vs "before autologous stem cell transplantation"	-4.7	2.38e-18
ENSG00000197353	LYPD2	homo sapiens	E-MTAB-9767	after autologous stem cell transplantation vs "before autologous stem cell transplantation"	-3.6	0.00777659
ENSG00000228063	LYPLAL1-DT	homo sapiens	E-MTAB-9767	after autologous stem cell transplantation vs "before autologous stem cell transplantation"	-5.5	5.87e-10
ENSG00000178573	MAF	homo sapiens	E-MTAB-9767	after autologous stem cell transplantation vs "before autologous stem cell transplantation"	-4.4	3.41e-09
ENSG00000179222	MAGED1	homo sapiens	E-MTAB-9767	after autologous stem cell transplantation vs "before autologous stem cell transplantation"	-3.5	4.34e-10
ENSG00000187601	MAGEH1	homo sapiens	E-MTAB-9767	after autologous stem cell transplantation vs "before autologous stem cell transplantation"	-3.6	3.41e-09
ENSG00000234456	MAGI2-AS3	homo sapiens	E-MTAB-9767	after autologous stem cell transplantation vs "before autologous stem cell transplantation"	-3.4	9.13526e-05
ENSG00000172005	MAL	homo sapiens	E-MTAB-9767	after autologous stem cell transplantation vs "before autologous stem cell transplantation"	-5.3	2.34e-15
ENSG00000131711	MAP1B	homo sapiens	E-MTAB-9767	after autologous stem cell transplantation vs "before autologous stem cell transplantation"	-3.5	4.92463e-05
ENSG00000156265	MAP3K7CL	homo sapiens	E-MTAB-9767	after autologous stem cell transplantation vs "before autologous stem cell transplantation"	-4.3	1.06e-11
ENSG00000139266	MARCHF9	homo sapiens	E-MTAB-9767	after autologous stem cell transplantation vs "before autologous stem cell transplantation"	-3.6	3.07196e-06
ENSG00000229666	MAST4-AS1	homo sapiens	E-MTAB-9767	after autologous stem cell transplantation vs "before autologous stem cell transplantation"	-4.3	5.47207e-06
ENSG00000007264	MATK	homo sapiens	E-MTAB-9767	after autologous stem cell transplantation vs "before autologous stem cell transplantation"	-3.5	1.60491e-05
ENSG00000180611	MB21D2	homo sapiens	E-MTAB-9767	after autologous stem cell transplantation vs "before autologous stem cell transplantation"	-5	1.26e-08
ENSG00000176055	MBLAC2	homo sapiens	E-MTAB-9767	after autologous stem cell transplantation vs "before autologous stem cell transplantation"	-3.8	6.59009e-06
ENSG00000139793	MBNL2	homo sapiens	E-MTAB-9767	after autologous stem cell transplantation vs "before autologous stem cell transplantation"	-3.8	8.07e-11
ENSG00000153898	MCOLN2	homo sapiens	E-MTAB-9767	after autologous stem cell transplantation vs "before autologous stem cell transplantation"	-4.2	1.01e-07
ENSG00000249898	MCPH1-AS1	homo sapiens	E-MTAB-9767	after autologous stem cell transplantation vs "before autologous stem cell transplantation"	-3.6	2.2103e-06
ENSG00000197880	MDS2	homo sapiens	E-MTAB-9767	after autologous stem cell transplantation vs "before autologous stem cell transplantation"	-5.5	2.96e-08
ENSG00000151376	ME3	homo sapiens	E-MTAB-9767	after autologous stem cell transplantation vs "before autologous stem cell transplantation"	-5.4	1.29e-07
ENSG00000214548	MEG3	homo sapiens	E-MTAB-9767	after autologous stem cell transplantation vs "before autologous stem cell transplantation"	-3.6	0.00239451
ENSG00000106484	MEST	homo sapiens	E-MTAB-9767	after autologous stem cell transplantation vs "before autologous stem cell transplantation"	-4.2	1.45e-08
ENSG00000140545	MFGE8	homo sapiens	E-MTAB-9767	after autologous stem cell transplantation vs "before autologous stem cell transplantation"	-3.5	5.4423e-06
ENSG00000257335	MGAM	homo sapiens	E-MTAB-9767	after autologous stem cell transplantation vs "before autologous stem cell transplantation"	3.6	1.45101e-06
ENSG00000080561	MID2	homo sapiens	E-MTAB-9767	after autologous stem cell transplantation vs "before autologous stem cell transplantation"	-4.1	0.000210689
ENSG00000247516	MIR4458HG	homo sapiens	E-MTAB-9767	after autologous stem cell transplantation vs "before autologous stem cell transplantation"	-5.2	1.49e-07
ENSG00000255571	MIR9-3HG	homo sapiens	E-MTAB-9767	after autologous stem cell transplantation vs "before autologous stem cell transplantation"	-4	0.000278212
ENSG00000171843	MLLT3	homo sapiens	E-MTAB-9767	after autologous stem cell transplantation vs "before autologous stem cell transplantation"	-3.7	1.97e-12
ENSG00000108960	MMD	homo sapiens	E-MTAB-9767	after autologous stem cell transplantation vs "before autologous stem cell transplantation"	-3.7	9.49e-08
ENSG00000137745	MMP13	homo sapiens	E-GEOD-39685	'CMA03/06' vs 'CMA03' in 'absence of IL-6'	-3.4	4.85138e-06
ENSG00000137675	MMP27	homo sapiens	E-MTAB-9767	after autologous stem cell transplantation vs "before autologous stem cell transplantation"	5	1.76899e-06
ENSG00000118113	MMP8	homo sapiens	E-MTAB-9767	after autologous stem cell transplantation vs "before autologous stem cell transplantation"	4.1	0.000506053
ENSG00000100985	MMP9	homo sapiens	E-MTAB-9767	after autologous stem cell transplantation vs "before autologous stem cell transplantation"	5	3.38e-07
ENSG00000138722	MMRN1	homo sapiens	E-MTAB-9767	after autologous stem cell transplantation vs "before autologous stem cell transplantation"	-3.8	1.08681e-06
ENSG00000121211	MND1	homo sapiens	E-MTAB-9767	after autologous stem cell transplantation vs "before autologous stem cell transplantation"	4.3	0.00033908
ENSG00000229052	MND1P1	homo sapiens	E-MTAB-9767	after autologous stem cell transplantation vs "before autologous stem cell transplantation"	-4	0.00032794
ENSG00000133131	MORC4	homo sapiens	E-MTAB-9767	after autologous stem cell transplantation vs "before autologous stem cell transplantation"	-4.9	1.76e-08
ENSG00000117400	MPL	homo sapiens	E-MTAB-9767	after autologous stem cell transplantation vs "before autologous stem cell transplantation"	-4.1	7.818e-06
ENSG00000204839	MROH6	homo sapiens	E-MTAB-9767	after autologous stem cell transplantation vs "before autologous stem cell transplantation"	3.5	3.16e-20
ENSG00000156738	MS4A1	homo sapiens	E-MTAB-9767	after autologous stem cell transplantation vs "before autologous stem cell transplantation"	-4.3	2.3735e-05
ENSG00000149534	MS4A2	homo sapiens	E-MTAB-9767	after autologous stem cell transplantation vs "before autologous stem cell transplantation"	-4.3	8.41e-07
ENSG00000102043	MTMR8	homo sapiens	E-MTAB-9767	after autologous stem cell transplantation vs "before autologous stem cell transplantation"	-5.7	5.82e-09
ENSG00000185697	MYBL1	homo sapiens	E-MTAB-9767	after autologous stem cell transplantation vs "before autologous stem cell transplantation"	-3.9	3.98e-11
ENSG00000136997	MYC	homo sapiens	E-MTAB-9767	after autologous stem cell transplantation vs "before autologous stem cell transplantation"	-3.5	7.29e-13
ENSG00000172927	MYEOV	homo sapiens	E-MTAB-9767	after autologous stem cell transplantation vs "before autologous stem cell transplantation"	-3.5	1.71e-07
ENSG00000196586	MYO6	homo sapiens	E-MTAB-9767	after autologous stem cell transplantation vs "before autologous stem cell transplantation"	-4.1	5.66e-08
ENSG00000170476	MZB1	homo sapiens	E-MTAB-9767	after autologous stem cell transplantation vs "before autologous stem cell transplantation"	-4.4	6.19e-07
ENSG00000204872	NAT8B	homo sapiens	E-MTAB-9767	after autologous stem cell transplantation vs "before autologous stem cell transplantation"	-3.8	1.46457e-05
ENSG00000197927	NBEAP2	homo sapiens	E-MTAB-9767	after autologous stem cell transplantation vs "before autologous stem cell transplantation"	-3.5	0.00487636
ENSG00000104490	NCALD	homo sapiens	E-MTAB-9767	after autologous stem cell transplantation vs "before autologous stem cell transplantation"	-4.9	4.6e-10
ENSG00000170935	NCBP2L	homo sapiens	E-MTAB-9767	after autologous stem cell transplantation vs "before autologous stem cell transplantation"	-4.6	2.26164e-05
ENSG00000277586	NEFL	homo sapiens	E-MTAB-9767	after autologous stem cell transplantation vs "before autologous stem cell transplantation"	-5.9	7.25e-08
ENSG00000184613	NELL2	homo sapiens	E-MTAB-9767	after autologous stem cell transplantation vs "before autologous stem cell transplantation"	-7.9	8.79e-24
ENSG00000235927	NEXN-AS1	homo sapiens	E-MTAB-9767	after autologous stem cell transplantation vs "before autologous stem cell transplantation"	-4	0.000482699
ENSG00000152465	NMT2	homo sapiens	E-MTAB-9767	after autologous stem cell transplantation vs "before autologous stem cell transplantation"	-3.6	2.04e-10
ENSG00000171596	NMUR1	homo sapiens	E-MTAB-9767	after autologous stem cell transplantation vs "before autologous stem cell transplantation"	-4.4	5.31928e-06
ENSG00000183691	NOG	homo sapiens	E-MTAB-9767	after autologous stem cell transplantation vs "before autologous stem cell transplantation"	-3.5	0.00312611
ENSG00000230829	None	homo sapiens	E-MTAB-9767	after autologous stem cell transplantation vs "before autologous stem cell transplantation"	6.4	2.39e-11
ENSG00000174171	None	homo sapiens	E-MTAB-9767	after autologous stem cell transplantation vs "before autologous stem cell transplantation"	-5.6	7.62e-09
ENSG00000268027	None	homo sapiens	E-MTAB-9767	after autologous stem cell transplantation vs "before autologous stem cell transplantation"	-5.2	1.02e-22
ENSG00000253980	None	homo sapiens	E-MTAB-9767	after autologous stem cell transplantation vs "before autologous stem cell transplantation"	-5.2	9.81e-07
ENSG00000249806	None	homo sapiens	E-MTAB-9767	after autologous stem cell transplantation vs "before autologous stem cell transplantation"	-5	1.08699e-06
ENSG00000260711	None	homo sapiens	E-MTAB-9767	after autologous stem cell transplantation vs "before autologous stem cell transplantation"	-4.8	1.02e-08
ENSG00000260844	None	homo sapiens	E-MTAB-9767	after autologous stem cell transplantation vs "before autologous stem cell transplantation"	-4.8	6.23027e-06
ENSG00000257322	None	homo sapiens	E-MTAB-9767	after autologous stem cell transplantation vs "before autologous stem cell transplantation"	4.7	8.18e-08
ENSG00000226772	None	homo sapiens	E-MTAB-9767	after autologous stem cell transplantation vs "before autologous stem cell transplantation"	4.7	7.15e-07
ENSG00000255028	None	homo sapiens	E-MTAB-9767	after autologous stem cell transplantation vs "before autologous stem cell transplantation"	-4.7	1.48553e-05
ENSG00000235288	None	homo sapiens	E-MTAB-9767	after autologous stem cell transplantation vs "before autologous stem cell transplantation"	-4.7	4.77539e-05
ENSG00000258732	None	homo sapiens	E-MTAB-9767	after autologous stem cell transplantation vs "before autologous stem cell transplantation"	-4.6	2.22988e-05
ENSG00000254789	None	homo sapiens	E-MTAB-9767	after autologous stem cell transplantation vs "before autologous stem cell transplantation"	4.6	5.51046e-05
ENSG00000230747	None	homo sapiens	E-MTAB-9767	after autologous stem cell transplantation vs "before autologous stem cell transplantation"	-4.5	1.32063e-05
ENSG00000241490	None	homo sapiens	E-MTAB-9767	after autologous stem cell transplantation vs "before autologous stem cell transplantation"	-4.4	3.77381e-06
ENSG00000254877	None	homo sapiens	E-MTAB-9767	after autologous stem cell transplantation vs "before autologous stem cell transplantation"	-4.4	0.000102434
ENSG00000255240	None	homo sapiens	E-MTAB-9767	after autologous stem cell transplantation vs "before autologous stem cell transplantation"	-4.3	4.03e-09
ENSG00000272627	None	homo sapiens	E-MTAB-9767	after autologous stem cell transplantation vs "before autologous stem cell transplantation"	4.3	1.5739e-06
ENSG00000245008	None	homo sapiens	E-MTAB-9767	after autologous stem cell transplantation vs "before autologous stem cell transplantation"	-4.3	2.74531e-06
ENSG00000267780	None	homo sapiens	E-MTAB-9767	after autologous stem cell transplantation vs "before autologous stem cell transplantation"	4.3	0.000149479
ENSG00000267461	None	homo sapiens	E-MTAB-9767	after autologous stem cell transplantation vs "before autologous stem cell transplantation"	4.3	0.000216986
ENSG00000262003	None	homo sapiens	E-MTAB-9767	after autologous stem cell transplantation vs "before autologous stem cell transplantation"	4.2	2.31836e-06
ENSG00000254810	None	homo sapiens	E-MTAB-9767	after autologous stem cell transplantation vs "before autologous stem cell transplantation"	-4.1	1.28164e-06
ENSG00000236031	None	homo sapiens	E-MTAB-9767	after autologous stem cell transplantation vs "before autologous stem cell transplantation"	-4.1	8.05283e-05
ENSG00000283403	None	homo sapiens	E-MTAB-9767	after autologous stem cell transplantation vs "before autologous stem cell transplantation"	-4.1	8.06269e-05
ENSG00000256427	None	homo sapiens	E-MTAB-9767	after autologous stem cell transplantation vs "before autologous stem cell transplantation"	-4.1	0.000446762
ENSG00000279463	None	homo sapiens	E-MTAB-9767	after autologous stem cell transplantation vs "before autologous stem cell transplantation"	-4	0.000198631
ENSG00000259869	None	homo sapiens	E-MTAB-9767	after autologous stem cell transplantation vs "before autologous stem cell transplantation"	-4	0.000342879
ENSG00000282828	None	homo sapiens	E-MTAB-9767	after autologous stem cell transplantation vs "before autologous stem cell transplantation"	-4	0.000674533
ENSG00000250696	None	homo sapiens	E-MTAB-9767	after autologous stem cell transplantation vs "before autologous stem cell transplantation"	-3.9	0.00107269
ENSG00000254632	None	homo sapiens	E-MTAB-9767	after autologous stem cell transplantation vs "before autologous stem cell transplantation"	3.9	0.0014261
ENSG00000284691	None	homo sapiens	E-MTAB-9767	after autologous stem cell transplantation vs "before autologous stem cell transplantation"	-3.8	3.04e-08
ENSG00000261253	None	homo sapiens	E-MTAB-9767	after autologous stem cell transplantation vs "before autologous stem cell transplantation"	-3.8	4.88e-07
ENSG00000277435	None	homo sapiens	E-MTAB-9767	after autologous stem cell transplantation vs "before autologous stem cell transplantation"	-3.8	1.97843e-05
ENSG00000257151	None	homo sapiens	E-MTAB-9767	after autologous stem cell transplantation vs "before autologous stem cell transplantation"	-3.8	0.000120958
ENSG00000270061	None	homo sapiens	E-MTAB-9767	after autologous stem cell transplantation vs "before autologous stem cell transplantation"	-3.8	0.000577176
ENSG00000234117	None	homo sapiens	E-MTAB-9767	after autologous stem cell transplantation vs "before autologous stem cell transplantation"	-3.8	0.00123442
ENSG00000271522	None	homo sapiens	E-MTAB-9767	after autologous stem cell transplantation vs "before autologous stem cell transplantation"	3.8	0.00294742
ENSG00000285636	None	homo sapiens	E-MTAB-9767	after autologous stem cell transplantation vs "before autologous stem cell transplantation"	3.8	0.00416787
ENSG00000231992	None	homo sapiens	E-MTAB-9767	after autologous stem cell transplantation vs "before autologous stem cell transplantation"	3.8	0.00516702
ENSG00000251034	None	homo sapiens	E-MTAB-9767	after autologous stem cell transplantation vs "before autologous stem cell transplantation"	-3.7	4.26e-09
ENSG00000238201	None	homo sapiens	E-MTAB-9767	after autologous stem cell transplantation vs "before autologous stem cell transplantation"	-3.7	7.83978e-06
ENSG00000266088	None	homo sapiens	E-MTAB-9767	after autologous stem cell transplantation vs "before autologous stem cell transplantation"	-3.7	0.000302139
ENSG00000258181	None	homo sapiens	E-MTAB-9767	after autologous stem cell transplantation vs "before autologous stem cell transplantation"	-3.7	0.000610143
ENSG00000272463	None	homo sapiens	E-MTAB-9767	after autologous stem cell transplantation vs "before autologous stem cell transplantation"	-3.7	0.00351783
ENSG00000285984	None	homo sapiens	E-MTAB-9767	after autologous stem cell transplantation vs "before autologous stem cell transplantation"	3.7	0.00457313
ENSG00000232855	None	homo sapiens	E-MTAB-9767	after autologous stem cell transplantation vs "before autologous stem cell transplantation"	-3.6	0.000750941
ENSG00000250889	None	homo sapiens	E-MTAB-9767	after autologous stem cell transplantation vs "before autologous stem cell transplantation"	-3.6	0.0014299
ENSG00000273428	None	homo sapiens	E-MTAB-9767	after autologous stem cell transplantation vs "before autologous stem cell transplantation"	-3.6	0.00180979
ENSG00000275772	None	homo sapiens	E-MTAB-9767	after autologous stem cell transplantation vs "before autologous stem cell transplantation"	-3.6	0.00198061
ENSG00000285417	None	homo sapiens	E-MTAB-9767	after autologous stem cell transplantation vs "before autologous stem cell transplantation"	-3.6	0.00510913
ENSG00000206249	None	homo sapiens	E-MTAB-9767	after autologous stem cell transplantation vs "before autologous stem cell transplantation"	3.5	8.72e-07
ENSG00000279841	None	homo sapiens	E-MTAB-9767	after autologous stem cell transplantation vs "before autologous stem cell transplantation"	-3.5	2.05574e-06
ENSG00000254420	None	homo sapiens	E-MTAB-9767	after autologous stem cell transplantation vs "before autologous stem cell transplantation"	3.5	2.07168e-06
ENSG00000236304	None	homo sapiens	E-MTAB-9767	after autologous stem cell transplantation vs "before autologous stem cell transplantation"	-3.5	3.40786e-06
ENSG00000285444	None	homo sapiens	E-MTAB-9767	after autologous stem cell transplantation vs "before autologous stem cell transplantation"	3.5	9.24281e-06
ENSG00000267316	None	homo sapiens	E-MTAB-9767	after autologous stem cell transplantation vs "before autologous stem cell transplantation"	-3.5	1.3596e-05
ENSG00000244560	None	homo sapiens	E-MTAB-9767	after autologous stem cell transplantation vs "before autologous stem cell transplantation"	-3.5	0.00013797
ENSG00000255325	None	homo sapiens	E-MTAB-9767	after autologous stem cell transplantation vs "before autologous stem cell transplantation"	-3.5	0.000352819
ENSG00000267672	None	homo sapiens	E-MTAB-9767	after autologous stem cell transplantation vs "before autologous stem cell transplantation"	-3.5	0.00105688
ENSG00000259274	None	homo sapiens	E-MTAB-9767	after autologous stem cell transplantation vs "before autologous stem cell transplantation"	-3.5	0.00118753
ENSG00000227218	None	homo sapiens	E-MTAB-9767	after autologous stem cell transplantation vs "before autologous stem cell transplantation"	-3.5	0.00193757
ENSG00000250654	None	homo sapiens	E-MTAB-9767	after autologous stem cell transplantation vs "before autologous stem cell transplantation"	-3.5	0.00243316
ENSG00000258926	None	homo sapiens	E-MTAB-9767	after autologous stem cell transplantation vs "before autologous stem cell transplantation"	-3.5	0.00286203
ENSG00000270240	None	homo sapiens	E-MTAB-9767	after autologous stem cell transplantation vs "before autologous stem cell transplantation"	-3.5	0.00306573
ENSG00000276564	None	homo sapiens	E-MTAB-9767	after autologous stem cell transplantation vs "before autologous stem cell transplantation"	-3.5	0.00433586
ENSG00000279673	None	homo sapiens	E-MTAB-9767	after autologous stem cell transplantation vs "before autologous stem cell transplantation"	-3.4	4.88205e-06
ENSG00000266401	None	homo sapiens	E-MTAB-9767	after autologous stem cell transplantation vs "before autologous stem cell transplantation"	-3.4	2.75404e-05
ENSG00000181019	NQO1	homo sapiens	E-MTAB-9767	after autologous stem cell transplantation vs "before autologous stem cell transplantation"	-3.6	2.31596e-06
ENSG00000112333	NR2E1	homo sapiens	E-MTAB-9767	after autologous stem cell transplantation vs "before autologous stem cell transplantation"	6.8	7.29e-13
ENSG00000151623	NR3C2	homo sapiens	E-MTAB-9767	after autologous stem cell transplantation vs "before autologous stem cell transplantation"	-5.2	5.79e-10
ENSG00000124785	NRN1	homo sapiens	E-MTAB-9767	after autologous stem cell transplantation vs "before autologous stem cell transplantation"	4.5	3.31e-08
ENSG00000168824	NSG1	homo sapiens	E-MTAB-9767	after autologous stem cell transplantation vs "before autologous stem cell transplantation"	-6.3	2.37e-10
ENSG00000179299	NSUN7	homo sapiens	E-MTAB-9767	after autologous stem cell transplantation vs "before autologous stem cell transplantation"	3.5	9.34e-07
ENSG00000244720	NT5C3AP2	homo sapiens	E-MTAB-9767	after autologous stem cell transplantation vs "before autologous stem cell transplantation"	-4.8	2.95405e-06
ENSG00000135318	NT5E	homo sapiens	E-MTAB-9767	after autologous stem cell transplantation vs "before autologous stem cell transplantation"	-4.2	6.1367e-06
ENSG00000074527	NTN4	homo sapiens	E-MTAB-9767	after autologous stem cell transplantation vs "before autologous stem cell transplantation"	-3.6	0.00486901
ENSG00000198400	NTRK1	homo sapiens	E-MTAB-9767	after autologous stem cell transplantation vs "before autologous stem cell transplantation"	-3.9	7.3587e-05
ENSG00000167693	NXN	homo sapiens	E-MTAB-9767	after autologous stem cell transplantation vs "before autologous stem cell transplantation"	3.8	1.66564e-06
ENSG00000102837	OLFM4	homo sapiens	E-MTAB-9767	after autologous stem cell transplantation vs "before autologous stem cell transplantation"	3.7	0.00129984
ENSG00000079482	OPHN1	homo sapiens	E-MTAB-9767	after autologous stem cell transplantation vs "before autologous stem cell transplantation"	-3.5	1.70541e-05
ENSG00000249646	OR7E94P	homo sapiens	E-MTAB-9767	after autologous stem cell transplantation vs "before autologous stem cell transplantation"	-3.6	0.00303211
ENSG00000145623	OSMR	homo sapiens	E-GEOD-39685	'CMA03/06' vs 'CMA03' in 'absence of IL-6'	3.4	4.80507e-05
ENSG00000169918	OTUD7A	homo sapiens	E-MTAB-9767	after autologous stem cell transplantation vs "before autologous stem cell transplantation"	-4.1	0.000223929
ENSG00000169860	P2RY1	homo sapiens	E-MTAB-9767	after autologous stem cell transplantation vs "before autologous stem cell transplantation"	-3.5	7.41e-11
ENSG00000078589	P2RY10	homo sapiens	E-MTAB-9767	after autologous stem cell transplantation vs "before autologous stem cell transplantation"	-6.7	2.41e-19
ENSG00000090530	P3H2	homo sapiens	E-GEOD-39685	'CMA03/06' vs 'CMA03' in 'absence of IL-6'	-3.8	9.79112e-05
ENSG00000169116	PARM1	homo sapiens	E-MTAB-9767	after autologous stem cell transplantation vs "before autologous stem cell transplantation"	-4.7	6.77714e-05
ENSG00000173200	PARP15	homo sapiens	E-MTAB-9767	after autologous stem cell transplantation vs "before autologous stem cell transplantation"	-4.8	4.12e-21
ENSG00000166049	PASD1	homo sapiens	E-GEOD-39685	'CMA03/06' vs 'CMA03' in 'absence of IL-6'	3.5	9.01966e-06
ENSG00000132849	PATJ	homo sapiens	E-MTAB-9767	after autologous stem cell transplantation vs "before autologous stem cell transplantation"	-5.6	1.31e-21
ENSG00000105717	PBX4	homo sapiens	E-MTAB-9767	after autologous stem cell transplantation vs "before autologous stem cell transplantation"	-5.1	5.82e-11
ENSG00000179715	PCED1B	homo sapiens	E-MTAB-9767	after autologous stem cell transplantation vs "before autologous stem cell transplantation"	-3.6	2.35e-09
ENSG00000169174	PCSK9	homo sapiens	E-MTAB-9767	after autologous stem cell transplantation vs "before autologous stem cell transplantation"	4.7	6.93e-07
ENSG00000188389	PDCD1	homo sapiens	E-MTAB-9767	after autologous stem cell transplantation vs "before autologous stem cell transplantation"	-4.2	0.000160005
ENSG00000197646	PDCD1LG2	homo sapiens	E-MTAB-9767	after autologous stem cell transplantation vs "before autologous stem cell transplantation"	3.7	6.97357e-06
ENSG00000282989	PDCL3P2	homo sapiens	E-MTAB-9767	after autologous stem cell transplantation vs "before autologous stem cell transplantation"	-3.5	0.00286203
ENSG00000172572	PDE3A	homo sapiens	E-MTAB-9767	after autologous stem cell transplantation vs "before autologous stem cell transplantation"	-3.5	1.63918e-06
ENSG00000133256	PDE6B	homo sapiens	E-MTAB-9767	after autologous stem cell transplantation vs "before autologous stem cell transplantation"	-3.5	2.48e-08
ENSG00000223855	PDGFA-DT	homo sapiens	E-MTAB-9767	after autologous stem cell transplantation vs "before autologous stem cell transplantation"	-3.7	1.68e-08
ENSG00000100311	PDGFB	homo sapiens	E-MTAB-9767	after autologous stem cell transplantation vs "before autologous stem cell transplantation"	-5.3	9.05e-07
ENSG00000112378	PERP	homo sapiens	E-MTAB-9767	after autologous stem cell transplantation vs "before autologous stem cell transplantation"	-4	1.11423e-06
ENSG00000109272	PF4V1	homo sapiens	E-MTAB-9767	after autologous stem cell transplantation vs "before autologous stem cell transplantation"	-3.6	2.15e-07
ENSG00000123836	PFKFB2	homo sapiens	E-MTAB-9767	after autologous stem cell transplantation vs "before autologous stem cell transplantation"	4.1	2.24e-22
ENSG00000008438	PGLYRP1	homo sapiens	E-MTAB-9767	after autologous stem cell transplantation vs "before autologous stem cell transplantation"	5.1	2.06e-07
ENSG00000154330	PGM5	homo sapiens	E-MTAB-9767	after autologous stem cell transplantation vs "before autologous stem cell transplantation"	4.1	2.75e-09
ENSG00000224958	PGM5-AS1	homo sapiens	E-MTAB-9767	after autologous stem cell transplantation vs "before autologous stem cell transplantation"	3.5	0.0156926
ENSG00000092621	PHGDH	homo sapiens	E-MTAB-9767	after autologous stem cell transplantation vs "before autologous stem cell transplantation"	-3.7	2.99452e-06
ENSG00000153823	PID1	homo sapiens	E-MTAB-9767	after autologous stem cell transplantation vs "before autologous stem cell transplantation"	-3.5	5.58021e-05
ENSG00000057294	PKP2	homo sapiens	E-MTAB-9767	after autologous stem cell transplantation vs "before autologous stem cell transplantation"	-3.6	0.000125265
ENSG00000146070	PLA2G7	homo sapiens	E-MTAB-9767	after autologous stem cell transplantation vs "before autologous stem cell transplantation"	-4	0.000103837
ENSG00000127252	PLAAT1	homo sapiens	E-MTAB-9767	after autologous stem cell transplantation vs "before autologous stem cell transplantation"	-3.8	3.32646e-05
ENSG00000133328	PLAAT2	homo sapiens	E-MTAB-9767	after autologous stem cell transplantation vs "before autologous stem cell transplantation"	-4.4	0.000270337
ENSG00000124181	PLCG1	homo sapiens	E-MTAB-9767	after autologous stem cell transplantation vs "before autologous stem cell transplantation"	-6.5	1.39e-17
ENSG00000149527	PLCH2	homo sapiens	E-MTAB-9767	after autologous stem cell transplantation vs "before autologous stem cell transplantation"	-4.1	5.55215e-05
ENSG00000166428	PLD4	homo sapiens	E-MTAB-9767	after autologous stem cell transplantation vs "before autologous stem cell transplantation"	-4	5.93e-07
ENSG00000107679	PLEKHA1	homo sapiens	E-MTAB-9767	after autologous stem cell transplantation vs "before autologous stem cell transplantation"	-3.6	2.96e-15
ENSG00000021300	PLEKHB1	homo sapiens	E-MTAB-9767	after autologous stem cell transplantation vs "before autologous stem cell transplantation"	-4.6	5.53e-09
ENSG00000166289	PLEKHF1	homo sapiens	E-MTAB-9767	after autologous stem cell transplantation vs "before autologous stem cell transplantation"	-3.8	3.55577e-06
ENSG00000120278	PLEKHG1	homo sapiens	E-MTAB-9767	after autologous stem cell transplantation vs "before autologous stem cell transplantation"	6	8.17e-16
ENSG00000171680	PLEKHG5	homo sapiens	E-MTAB-9767	after autologous stem cell transplantation vs "before autologous stem cell transplantation"	-3.5	0.00465416
ENSG00000102024	PLS3	homo sapiens	E-GEOD-39685	'CMA03/06' vs 'CMA03' in 'absence of IL-6'	4.9	3.78e-07
ENSG00000161381	PLXDC1	homo sapiens	E-MTAB-9767	after autologous stem cell transplantation vs "before autologous stem cell transplantation"	-5.3	2.45e-15
ENSG00000109099	PMP22	homo sapiens	E-MTAB-9767	after autologous stem cell transplantation vs "before autologous stem cell transplantation"	-3.5	0.000263917
ENSG00000178202	POGLUT3	homo sapiens	E-MTAB-9767	after autologous stem cell transplantation vs "before autologous stem cell transplantation"	-3.5	2.14e-08
ENSG00000101445	PPP1R16B	homo sapiens	E-MTAB-9767	after autologous stem cell transplantation vs "before autologous stem cell transplantation"	-3.6	8.04e-12
ENSG00000106341	PPP1R17	homo sapiens	E-MTAB-9767	after autologous stem cell transplantation vs "before autologous stem cell transplantation"	-4	0.000211256
ENSG00000156475	PPP2R2B	homo sapiens	E-MTAB-9767	after autologous stem cell transplantation vs "before autologous stem cell transplantation"	-3.7	1.18e-07
ENSG00000275342	PRAG1	homo sapiens	E-MTAB-9767	after autologous stem cell transplantation vs "before autologous stem cell transplantation"	-3.6	0.000258503
ENSG00000180644	PRF1	homo sapiens	E-GEOD-39685	'CMA03/06' vs 'CMA03' in 'absence of IL-6'	3.6	1.14138e-05
ENSG00000142875	PRKACB	homo sapiens	E-MTAB-9767	after autologous stem cell transplantation vs "before autologous stem cell transplantation"	-4.3	1.73e-11
ENSG00000027075	PRKCH	homo sapiens	E-MTAB-9767	after autologous stem cell transplantation vs "before autologous stem cell transplantation"	-4.1	8.12e-21
ENSG00000247287	PRKCH-AS1	homo sapiens	E-MTAB-9767	after autologous stem cell transplantation vs "before autologous stem cell transplantation"	-4.2	3.19e-08
ENSG00000065675	PRKCQ	homo sapiens	E-MTAB-9767	after autologous stem cell transplantation vs "before autologous stem cell transplantation"	-4.3	1.17e-13
ENSG00000237943	PRKCQ-AS1	homo sapiens	E-MTAB-9767	after autologous stem cell transplantation vs "before autologous stem cell transplantation"	-5.4	5.01e-14
ENSG00000167371	PRRT2	homo sapiens	E-MTAB-9767	after autologous stem cell transplantation vs "before autologous stem cell transplantation"	-3.6	0.00343578
ENSG00000150687	PRSS23	homo sapiens	E-MTAB-9767	after autologous stem cell transplantation vs "before autologous stem cell transplantation"	-5.8	1.25e-11
ENSG00000122378	PRXL2A	homo sapiens	E-MTAB-9767	after autologous stem cell transplantation vs "before autologous stem cell transplantation"	-3.6	4.3e-07
ENSG00000185920	PTCH1	homo sapiens	E-MTAB-9767	after autologous stem cell transplantation vs "before autologous stem cell transplantation"	-4.8	3.25022e-06
ENSG00000168229	PTGDR	homo sapiens	E-MTAB-9767	after autologous stem cell transplantation vs "before autologous stem cell transplantation"	-3.8	1.75e-07
ENSG00000183134	PTGDR2	homo sapiens	E-MTAB-9767	after autologous stem cell transplantation vs "before autologous stem cell transplantation"	-4.9	1.03693e-05
ENSG00000107317	PTGDS	homo sapiens	E-MTAB-9767	after autologous stem cell transplantation vs "before autologous stem cell transplantation"	-4	0.000503414
ENSG00000050628	PTGER3	homo sapiens	E-MTAB-9767	after autologous stem cell transplantation vs "before autologous stem cell transplantation"	-5.2	1.07e-09
ENSG00000169398	PTK2	homo sapiens	E-MTAB-9767	after autologous stem cell transplantation vs "before autologous stem cell transplantation"	-3.9	4.06e-08
ENSG00000112655	PTK7	homo sapiens	E-MTAB-9767	after autologous stem cell transplantation vs "before autologous stem cell transplantation"	-3.8	0.00188085
ENSG00000054356	PTPRN	homo sapiens	E-MTAB-9767	after autologous stem cell transplantation vs "before autologous stem cell transplantation"	-4	3.0356e-06
ENSG00000279192	PWAR5	homo sapiens	E-MTAB-9767	after autologous stem cell transplantation vs "before autologous stem cell transplantation"	-4.1	0.000197282
ENSG00000163564	PYHIN1	homo sapiens	E-MTAB-9767	after autologous stem cell transplantation vs "before autologous stem cell transplantation"	-5.3	3.79e-18
ENSG00000126838	PZP	homo sapiens	E-MTAB-9767	after autologous stem cell transplantation vs "before autologous stem cell transplantation"	-3.5	9.64e-07
ENSG00000146955	RAB19	homo sapiens	E-MTAB-9767	after autologous stem cell transplantation vs "before autologous stem cell transplantation"	3.6	0.000479179
ENSG00000041353	RAB27B	homo sapiens	E-MTAB-9767	after autologous stem cell transplantation vs "before autologous stem cell transplantation"	-3.9	3.40786e-06
ENSG00000167994	RAB3IL1	homo sapiens	E-MTAB-9767	after autologous stem cell transplantation vs "before autologous stem cell transplantation"	4.9	1.78174e-05
ENSG00000147231	RADX	homo sapiens	E-MTAB-9767	after autologous stem cell transplantation vs "before autologous stem cell transplantation"	-3.6	0.000742991
ENSG00000076864	RAP1GAP	homo sapiens	E-MTAB-9767	after autologous stem cell transplantation vs "before autologous stem cell transplantation"	6.4	3.99e-11
ENSG00000113319	RASGRF2	homo sapiens	E-MTAB-9767	after autologous stem cell transplantation vs "before autologous stem cell transplantation"	-4.5	6.7e-12
ENSG00000172348	RCAN2	homo sapiens	E-MTAB-9767	after autologous stem cell transplantation vs "before autologous stem cell transplantation"	-4.7	5.12992e-05
ENSG00000159496	RGL4	homo sapiens	E-MTAB-9767	after autologous stem cell transplantation vs "before autologous stem cell transplantation"	3.8	3.25e-10
ENSG00000090104	RGS1	homo sapiens	E-MTAB-9767	after autologous stem cell transplantation vs "before autologous stem cell transplantation"	-4.7	3.95e-10
ENSG00000108370	RGS9	homo sapiens	E-MTAB-9767	after autologous stem cell transplantation vs "before autologous stem cell transplantation"	-3.5	1.13802e-05
ENSG00000263961	RHEX	homo sapiens	E-MTAB-9767	after autologous stem cell transplantation vs "before autologous stem cell transplantation"	-5	3.57406e-06
ENSG00000234493	RHOXF1P1	homo sapiens	E-MTAB-9767	after autologous stem cell transplantation vs "before autologous stem cell transplantation"	-4.2	3.72251e-05
ENSG00000166405	RIC3	homo sapiens	E-MTAB-9767	after autologous stem cell transplantation vs "before autologous stem cell transplantation"	-4.8	4.18e-12
ENSG00000200830	RN7SKP134	homo sapiens	E-MTAB-9767	after autologous stem cell transplantation vs "before autologous stem cell transplantation"	3.7	0.000394195
ENSG00000141576	RNF157	homo sapiens	E-MTAB-9767	after autologous stem cell transplantation vs "before autologous stem cell transplantation"	-4.9	1.23e-09
ENSG00000222389	RNU2-28P	homo sapiens	E-MTAB-9767	after autologous stem cell transplantation vs "before autologous stem cell transplantation"	3.8	0.000254756
ENSG00000207042	RNU6-196P	homo sapiens	E-MTAB-9767	after autologous stem cell transplantation vs "before autologous stem cell transplantation"	3.7	0.00131142
ENSG00000199562	RNU6-37P	homo sapiens	E-MTAB-9767	after autologous stem cell transplantation vs "before autologous stem cell transplantation"	3.7	3.79094e-05
ENSG00000252062	RNU6-469P	homo sapiens	E-MTAB-9767	after autologous stem cell transplantation vs "before autologous stem cell transplantation"	3.6	1.07425e-05
ENSG00000185008	ROBO2	homo sapiens	E-GEOD-39685	'CMA03/06' vs 'CMA03' in 'absence of IL-6'	-4.1	6.24e-07
ENSG00000069667	RORA	homo sapiens	E-MTAB-9767	after autologous stem cell transplantation vs "before autologous stem cell transplantation"	-5.9	1.18e-23
ENSG00000213557	RPL31P43	homo sapiens	E-MTAB-9767	after autologous stem cell transplantation vs "before autologous stem cell transplantation"	-3.4	4.75254e-06
ENSG00000236783	RPS15AP27	homo sapiens	E-MTAB-9767	after autologous stem cell transplantation vs "before autologous stem cell transplantation"	-3.6	0.00214304
ENSG00000230783	RPS3AP13	homo sapiens	E-MTAB-9767	after autologous stem cell transplantation vs "before autologous stem cell transplantation"	3.5	0.00631387
ENSG00000198208	RPS6KL1	homo sapiens	E-MTAB-9767	after autologous stem cell transplantation vs "before autologous stem cell transplantation"	-3.7	0.00160574
ENSG00000133818	RRAS2	homo sapiens	E-MTAB-9767	after autologous stem cell transplantation vs "before autologous stem cell transplantation"	-3.8	7.37205e-06
ENSG00000182010	RTKN2	homo sapiens	E-MTAB-9767	after autologous stem cell transplantation vs "before autologous stem cell transplantation"	-4.3	6.51313e-06
ENSG00000163221	S100A12	homo sapiens	E-MTAB-9767	after autologous stem cell transplantation vs "before autologous stem cell transplantation"	4.3	1.56e-62
ENSG00000143546	S100A8	homo sapiens	E-MTAB-9767	after autologous stem cell transplantation vs "before autologous stem cell transplantation"	3.4	7.5e-34
ENSG00000163993	S100P	homo sapiens	E-MTAB-9767	after autologous stem cell transplantation vs "before autologous stem cell transplantation"	3.4	9.15e-08
ENSG00000180739	S1PR5	homo sapiens	E-MTAB-9767	after autologous stem cell transplantation vs "before autologous stem cell transplantation"	-3.9	0.000275104
ENSG00000164483	SAMD3	homo sapiens	E-MTAB-9767	after autologous stem cell transplantation vs "before autologous stem cell transplantation"	-4.9	1.46e-13
ENSG00000285774	SAMD4A-AS1	homo sapiens	E-MTAB-9767	after autologous stem cell transplantation vs "before autologous stem cell transplantation"	-5.5	2.98e-09
ENSG00000123453	SARDH	homo sapiens	E-MTAB-9767	after autologous stem cell transplantation vs "before autologous stem cell transplantation"	-3.5	0.00245712
ENSG00000214279	SCART1	homo sapiens	E-MTAB-9767	after autologous stem cell transplantation vs "before autologous stem cell transplantation"	-4.4	5.30839e-05
ENSG00000184178	SCFD2	homo sapiens	E-MTAB-9767	after autologous stem cell transplantation vs "before autologous stem cell transplantation"	-3.6	9.53e-08
ENSG00000153253	SCN3A	homo sapiens	E-GEOD-39685	'CMA03/06' vs 'CMA03' in 'absence of IL-6'	-3.6	1.24843e-05
ENSG00000100003	SEC14L2	homo sapiens	E-MTAB-9767	after autologous stem cell transplantation vs "before autologous stem cell transplantation"	-4.3	4.7e-10
ENSG00000180096	SEPTIN1	homo sapiens	E-MTAB-9767	after autologous stem cell transplantation vs "before autologous stem cell transplantation"	-4.8	4.52e-25
ENSG00000197249	SERPINA1	homo sapiens	E-GEOD-39685	'CMA03/06' vs 'CMA03' in 'absence of IL-6'	4.1	6.24e-07
ENSG00000235101	SETP9	homo sapiens	E-MTAB-9767	after autologous stem cell transplantation vs "before autologous stem cell transplantation"	3.7	0.00131006
ENSG00000163069	SGCB	homo sapiens	E-MTAB-9767	after autologous stem cell transplantation vs "before autologous stem cell transplantation"	-4.1	1.22e-10
ENSG00000183918	SH2D1A	homo sapiens	E-MTAB-9767	after autologous stem cell transplantation vs "before autologous stem cell transplantation"	-5	2.05e-14
ENSG00000183918	SH2D1A	homo sapiens	E-GEOD-39685	'CMA03/06' vs 'CMA03' in 'absence of IL-6'	-3.4	1.70028e-06
ENSG00000198574	SH2D1B	homo sapiens	E-MTAB-9767	after autologous stem cell transplantation vs "before autologous stem cell transplantation"	-3.8	4.05424e-06
ENSG00000027869	SH2D2A	homo sapiens	E-MTAB-9767	after autologous stem cell transplantation vs "before autologous stem cell transplantation"	-4.9	6.93e-11
ENSG00000130147	SH3BP4	homo sapiens	E-MTAB-9767	after autologous stem cell transplantation vs "before autologous stem cell transplantation"	-4.2	0.00024305
ENSG00000168779	SHOX2	homo sapiens	E-MTAB-9767	after autologous stem cell transplantation vs "before autologous stem cell transplantation"	3.5	7.61698e-05
ENSG00000072858	SIDT1	homo sapiens	E-MTAB-9767	after autologous stem cell transplantation vs "before autologous stem cell transplantation"	-3.6	5.09e-12
ENSG00000239453	SIDT1-AS1	homo sapiens	E-MTAB-9767	after autologous stem cell transplantation vs "before autologous stem cell transplantation"	-3.6	0.0027429
ENSG00000089012	SIRPG	homo sapiens	E-MTAB-9767	after autologous stem cell transplantation vs "before autologous stem cell transplantation"	-5.5	9.75e-13
ENSG00000137078	SIT1	homo sapiens	E-MTAB-9767	after autologous stem cell transplantation vs "before autologous stem cell transplantation"	-6	2.02e-15
ENSG00000141293	SKAP1	homo sapiens	E-MTAB-9767	after autologous stem cell transplantation vs "before autologous stem cell transplantation"	-4.8	3.46e-18
ENSG00000263787	SKAP1-AS1	homo sapiens	E-MTAB-9767	after autologous stem cell transplantation vs "before autologous stem cell transplantation"	-4.4	1.52902e-05
ENSG00000235300	SKAP1-AS2	homo sapiens	E-MTAB-9767	after autologous stem cell transplantation vs "before autologous stem cell transplantation"	-3.7	2.45081e-05
ENSG00000112394	SLC16A10	homo sapiens	E-MTAB-9767	after autologous stem cell transplantation vs "before autologous stem cell transplantation"	-4.9	2.21382e-06
ENSG00000163053	SLC16A14	homo sapiens	E-MTAB-9767	after autologous stem cell transplantation vs "before autologous stem cell transplantation"	3.5	0.00119762
ENSG00000036565	SLC18A1	homo sapiens	E-MTAB-9767	after autologous stem cell transplantation vs "before autologous stem cell transplantation"	-3.5	0.00462271
ENSG00000225936	SLC18A2-AS1	homo sapiens	E-MTAB-9767	after autologous stem cell transplantation vs "before autologous stem cell transplantation"	-4.1	3.26e-07
ENSG00000162383	SLC1A7	homo sapiens	E-MTAB-9767	after autologous stem cell transplantation vs "before autologous stem cell transplantation"	-4.3	0.0011459
ENSG00000092096	SLC22A17	homo sapiens	E-MTAB-9767	after autologous stem cell transplantation vs "before autologous stem cell transplantation"	-3.7	9.42626e-05
ENSG00000102743	SLC25A15	homo sapiens	E-MTAB-9767	after autologous stem cell transplantation vs "before autologous stem cell transplantation"	-3.6	1.22031e-05
ENSG00000125648	SLC25A23	homo sapiens	E-MTAB-9767	after autologous stem cell transplantation vs "before autologous stem cell transplantation"	-3.8	6.49369e-06
ENSG00000151729	SLC25A4	homo sapiens	E-MTAB-9767	after autologous stem cell transplantation vs "before autologous stem cell transplantation"	-5.7	5.54e-10
ENSG00000091137	SLC26A4	homo sapiens	E-GEOD-39685	'CMA03/06' vs 'CMA03' in 'absence of IL-6'	4.2	1.32413e-05
ENSG00000112053	SLC26A8	homo sapiens	E-MTAB-9767	after autologous stem cell transplantation vs "before autologous stem cell transplantation"	4	1.29e-15
ENSG00000197506	SLC28A3	homo sapiens	E-MTAB-9767	after autologous stem cell transplantation vs "before autologous stem cell transplantation"	3.6	1.34e-11
ENSG00000174669	SLC29A2	homo sapiens	E-MTAB-9767	after autologous stem cell transplantation vs "before autologous stem cell transplantation"	-3.7	0.000102902
ENSG00000110660	SLC35F2	homo sapiens	E-MTAB-9767	after autologous stem cell transplantation vs "before autologous stem cell transplantation"	-3.4	6.28742e-05
ENSG00000176273	SLC35G1	homo sapiens	E-MTAB-9767	after autologous stem cell transplantation vs "before autologous stem cell transplantation"	-3.4	5.2e-07
ENSG00000104635	SLC39A14	homo sapiens	E-MTAB-9767	after autologous stem cell transplantation vs "before autologous stem cell transplantation"	-4.7	8.4266e-06
ENSG00000144290	SLC4A10	homo sapiens	E-MTAB-9767	after autologous stem cell transplantation vs "before autologous stem cell transplantation"	-4.1	0.00165014
ENSG00000163959	SLC51A	homo sapiens	E-MTAB-9767	after autologous stem cell transplantation vs "before autologous stem cell transplantation"	4	5.05e-13
ENSG00000164038	SLC9B2	homo sapiens	E-MTAB-9767	after autologous stem cell transplantation vs "before autologous stem cell transplantation"	-3.4	7.9e-07
ENSG00000236320	SLFN14	homo sapiens	E-MTAB-9767	after autologous stem cell transplantation vs "before autologous stem cell transplantation"	-3.4	5.21433e-06
ENSG00000240204	SMKR1	homo sapiens	E-MTAB-9767	after autologous stem cell transplantation vs "before autologous stem cell transplantation"	-4	0.000425883
ENSG00000135632	SMYD5	homo sapiens	E-MTAB-9767	after autologous stem cell transplantation vs "before autologous stem cell transplantation"	-3.5	3.29001e-05
ENSG00000101298	SNPH	homo sapiens	E-MTAB-9767	after autologous stem cell transplantation vs "before autologous stem cell transplantation"	-3.9	1.35696e-05
ENSG00000109762	SNX25	homo sapiens	E-MTAB-9767	after autologous stem cell transplantation vs "before autologous stem cell transplantation"	-3.7	5.83e-07
ENSG00000246985	SOCS2-AS1	homo sapiens	E-MTAB-9767	after autologous stem cell transplantation vs "before autologous stem cell transplantation"	-4	2.52253e-05
ENSG00000120896	SORBS3	homo sapiens	E-MTAB-9767	after autologous stem cell transplantation vs "before autologous stem cell transplantation"	-4.4	3.36e-10
ENSG00000156395	SORCS3	homo sapiens	E-MTAB-9767	after autologous stem cell transplantation vs "before autologous stem cell transplantation"	-3.9	0.00151344
ENSG00000186451	SPATA12	homo sapiens	E-MTAB-9767	after autologous stem cell transplantation vs "before autologous stem cell transplantation"	4.2	0.000245134
ENSG00000152253	SPC25	homo sapiens	E-GEOD-17385	'beta-catenin knockdown' vs 'control'	-4	2.82e-10
ENSG00000186787	SPIN2B	homo sapiens	E-MTAB-9767	after autologous stem cell transplantation vs "before autologous stem cell transplantation"	-3.7	6.46783e-06
ENSG00000204271	SPIN3	homo sapiens	E-MTAB-9767	after autologous stem cell transplantation vs "before autologous stem cell transplantation"	-4.5	4.27e-15
ENSG00000107742	SPOCK2	homo sapiens	E-MTAB-9767	after autologous stem cell transplantation vs "before autologous stem cell transplantation"	-4.9	2.69e-17
ENSG00000262655	SPON1	homo sapiens	E-MTAB-9767	after autologous stem cell transplantation vs "before autologous stem cell transplantation"	-4.4	4.30068e-05
ENSG00000159674	SPON2	homo sapiens	E-MTAB-9767	after autologous stem cell transplantation vs "before autologous stem cell transplantation"	-4.2	2.71e-09
ENSG00000263465	SRSF8	homo sapiens	E-MTAB-9767	after autologous stem cell transplantation vs "before autologous stem cell transplantation"	-3.5	1.67e-10
ENSG00000117155	SSX2IP	homo sapiens	E-MTAB-9767	after autologous stem cell transplantation vs "before autologous stem cell transplantation"	-3.8	5.73e-09
ENSG00000070526	ST6GALNAC1	homo sapiens	E-MTAB-9767	after autologous stem cell transplantation vs "before autologous stem cell transplantation"	-4.6	3.66363e-05
ENSG00000160408	ST6GALNAC6	homo sapiens	E-MTAB-9767	after autologous stem cell transplantation vs "before autologous stem cell transplantation"	-4.4	2.60973e-05
ENSG00000097096	SYDE2	homo sapiens	E-MTAB-9767	after autologous stem cell transplantation vs "before autologous stem cell transplantation"	-5.5	8.36e-07
ENSG00000137501	SYTL2	homo sapiens	E-MTAB-9767	after autologous stem cell transplantation vs "before autologous stem cell transplantation"	-4.2	1.35e-10
ENSG00000141384	TAF4B	homo sapiens	E-MTAB-9767	after autologous stem cell transplantation vs "before autologous stem cell transplantation"	-3.7	7.33e-08
ENSG00000267369	TAF5LP1	homo sapiens	E-MTAB-9767	after autologous stem cell transplantation vs "before autologous stem cell transplantation"	-4	1.58263e-05
ENSG00000183662	TAFA1	homo sapiens	E-MTAB-9767	after autologous stem cell transplantation vs "before autologous stem cell transplantation"	-3.7	0.00147856
ENSG00000224467	TANK-AS1	homo sapiens	E-MTAB-9767	after autologous stem cell transplantation vs "before autologous stem cell transplantation"	3.6	0.000605336
ENSG00000136111	TBC1D4	homo sapiens	E-MTAB-9767	after autologous stem cell transplantation vs "before autologous stem cell transplantation"	-3.9	1.19e-09
ENSG00000073861	TBX21	homo sapiens	E-MTAB-9767	after autologous stem cell transplantation vs "before autologous stem cell transplantation"	-4.4	2.08e-08
ENSG00000165929	TC2N	homo sapiens	E-MTAB-9767	after autologous stem cell transplantation vs "before autologous stem cell transplantation"	-6.2	1.09e-28
ENSG00000204219	TCEA3	homo sapiens	E-MTAB-9767	after autologous stem cell transplantation vs "before autologous stem cell transplantation"	-6	4.59e-09
ENSG00000081059	TCF7	homo sapiens	E-MTAB-9767	after autologous stem cell transplantation vs "before autologous stem cell transplantation"	-4.2	6.46e-23
ENSG00000134827	TCN1	homo sapiens	E-MTAB-9767	after autologous stem cell transplantation vs "before autologous stem cell transplantation"	4	2.02e-10
ENSG00000180113	TDRD6	homo sapiens	E-MTAB-9767	after autologous stem cell transplantation vs "before autologous stem cell transplantation"	-5	2.02e-07
ENSG00000180190	TDRP	homo sapiens	E-MTAB-9767	after autologous stem cell transplantation vs "before autologous stem cell transplantation"	-3.7	0.00157521
ENSG00000135426	TESPA1	homo sapiens	E-MTAB-9767	after autologous stem cell transplantation vs "before autologous stem cell transplantation"	-4.5	2.16e-14
ENSG00000138336	TET1	homo sapiens	E-MTAB-9767	after autologous stem cell transplantation vs "before autologous stem cell transplantation"	-4.7	6.20826e-06
ENSG00000160180	TFF3	homo sapiens	E-MTAB-9767	after autologous stem cell transplantation vs "before autologous stem cell transplantation"	4.9	1.83e-10
ENSG00000003436	TFPI	homo sapiens	E-MTAB-9767	after autologous stem cell transplantation vs "before autologous stem cell transplantation"	-3.9	1.54e-08
ENSG00000092969	TGFB2	homo sapiens	E-MTAB-9767	after autologous stem cell transplantation vs "before autologous stem cell transplantation"	-4	0.00101289
ENSG00000069702	TGFBR3	homo sapiens	E-MTAB-9767	after autologous stem cell transplantation vs "before autologous stem cell transplantation"	-4.9	5.09e-12
ENSG00000104055	TGM5	homo sapiens	E-MTAB-9767	after autologous stem cell transplantation vs "before autologous stem cell transplantation"	3.5	0.0142332
ENSG00000159445	THEM4	homo sapiens	E-MTAB-9767	after autologous stem cell transplantation vs "before autologous stem cell transplantation"	-4	6.6e-14
ENSG00000172673	THEMIS	homo sapiens	E-MTAB-9767	after autologous stem cell transplantation vs "before autologous stem cell transplantation"	-7.3	3.83e-26
ENSG00000151090	THRB	homo sapiens	E-MTAB-9767	after autologous stem cell transplantation vs "before autologous stem cell transplantation"	-4.3	1.97e-08
ENSG00000181847	TIGIT	homo sapiens	E-MTAB-9767	after autologous stem cell transplantation vs "before autologous stem cell transplantation"	-4.7	1.27e-14
ENSG00000102265	TIMP1	homo sapiens	E-GEOD-39685	'CMA03/06' vs 'CMA03' in 'absence of IL-6'	5.6	3.78e-07
ENSG00000105289	TJP3	homo sapiens	E-MTAB-9767	after autologous stem cell transplantation vs "before autologous stem cell transplantation"	-5.7	1.08e-08
ENSG00000164342	TLR3	homo sapiens	E-MTAB-9767	after autologous stem cell transplantation vs "before autologous stem cell transplantation"	-3.5	1.38241e-05
ENSG00000169908	TM4SF1	homo sapiens	E-GEOD-39685	'CMA03/06' vs 'CMA03' in 'absence of IL-6'	3.8	2.69538e-05
ENSG00000121895	TMEM156	homo sapiens	E-MTAB-9767	after autologous stem cell transplantation vs "before autologous stem cell transplantation"	-3.4	7.12e-08
ENSG00000144120	TMEM177	homo sapiens	E-MTAB-9767	after autologous stem cell transplantation vs "before autologous stem cell transplantation"	-4.2	1.4051e-06
ENSG00000131634	TMEM204	homo sapiens	E-MTAB-9767	after autologous stem cell transplantation vs "before autologous stem cell transplantation"	-4.4	3.08e-11
ENSG00000149582	TMEM25	homo sapiens	E-MTAB-9767	after autologous stem cell transplantation vs "before autologous stem cell transplantation"	-3.8	5.85083e-06
ENSG00000151135	TMEM263	homo sapiens	E-MTAB-9767	after autologous stem cell transplantation vs "before autologous stem cell transplantation"	-5.8	2.14e-18
ENSG00000088726	TMEM40	homo sapiens	E-MTAB-9767	after autologous stem cell transplantation vs "before autologous stem cell transplantation"	-3.4	3.09277e-05
ENSG00000151715	TMEM45B	homo sapiens	E-MTAB-9767	after autologous stem cell transplantation vs "before autologous stem cell transplantation"	3.7	5.43e-19
ENSG00000167105	TMEM92	homo sapiens	E-MTAB-9767	after autologous stem cell transplantation vs "before autologous stem cell transplantation"	6	3.2e-18
ENSG00000167664	TMIGD2	homo sapiens	E-MTAB-9767	after autologous stem cell transplantation vs "before autologous stem cell transplantation"	-4.8	3.65e-08
ENSG00000170439	TMT1B	homo sapiens	E-MTAB-9767	after autologous stem cell transplantation vs "before autologous stem cell transplantation"	6.8	1.48e-17
ENSG00000183578	TNFAIP8L3	homo sapiens	E-MTAB-9767	after autologous stem cell transplantation vs "before autologous stem cell transplantation"	5.4	8.62969e-06
ENSG00000048462	TNFRSF17	homo sapiens	E-MTAB-9767	after autologous stem cell transplantation vs "before autologous stem cell transplantation"	-4.7	1.11612e-06
ENSG00000215788	TNFRSF25	homo sapiens	E-MTAB-9767	after autologous stem cell transplantation vs "before autologous stem cell transplantation"	-5.1	1.16e-19
ENSG00000186827	TNFRSF4	homo sapiens	E-MTAB-9767	after autologous stem cell transplantation vs "before autologous stem cell transplantation"	-4.7	7.59e-08
ENSG00000117586	TNFSF4	homo sapiens	E-MTAB-9767	after autologous stem cell transplantation vs "before autologous stem cell transplantation"	-4	4.15e-08
ENSG00000174292	TNK1	homo sapiens	E-MTAB-9767	after autologous stem cell transplantation vs "before autologous stem cell transplantation"	-4.1	1.16399e-06
ENSG00000255987	TOMM20P2	homo sapiens	E-MTAB-9767	after autologous stem cell transplantation vs "before autologous stem cell transplantation"	-3.8	2.53218e-05
ENSG00000198846	TOX	homo sapiens	E-MTAB-9767	after autologous stem cell transplantation vs "before autologous stem cell transplantation"	-3.7	2.99956e-06
ENSG00000146242	TPBG	homo sapiens	E-MTAB-9767	after autologous stem cell transplantation vs "before autologous stem cell transplantation"	-4	0.000440402
ENSG00000076554	TPD52	homo sapiens	E-MTAB-9767	after autologous stem cell transplantation vs "before autologous stem cell transplantation"	-4.9	4.42e-13
ENSG00000186854	TRABD2A	homo sapiens	E-MTAB-9767	after autologous stem cell transplantation vs "before autologous stem cell transplantation"	-5.5	1.73e-16
ENSG00000277734	TRAC	homo sapiens	E-MTAB-9767	after autologous stem cell transplantation vs "before autologous stem cell transplantation"	-5.5	1.56e-12
ENSG00000082512	TRAF5	homo sapiens	E-MTAB-9767	after autologous stem cell transplantation vs "before autologous stem cell transplantation"	-3.9	5.25e-15
ENSG00000173626	TRAPPC3L	homo sapiens	E-MTAB-9767	after autologous stem cell transplantation vs "before autologous stem cell transplantation"	-4.3	2.13e-08
ENSG00000163519	TRAT1	homo sapiens	E-MTAB-9767	after autologous stem cell transplantation vs "before autologous stem cell transplantation"	-5.6	5.37e-23
ENSG00000211784	TRAV10	homo sapiens	E-MTAB-9767	after autologous stem cell transplantation vs "before autologous stem cell transplantation"	-4.5	2.5086e-05
ENSG00000255569	TRAV1-1	homo sapiens	E-MTAB-9767	after autologous stem cell transplantation vs "before autologous stem cell transplantation"	-4.9	4.5721e-06
ENSG00000256553	TRAV1-2	homo sapiens	E-MTAB-9767	after autologous stem cell transplantation vs "before autologous stem cell transplantation"	-5.2	2.40941e-06
ENSG00000211785	TRAV12-1	homo sapiens	E-MTAB-9767	after autologous stem cell transplantation vs "before autologous stem cell transplantation"	-4.5	1.23159e-05
ENSG00000211789	TRAV12-2	homo sapiens	E-MTAB-9767	after autologous stem cell transplantation vs "before autologous stem cell transplantation"	-5.7	1.74e-08
ENSG00000211794	TRAV12-3	homo sapiens	E-MTAB-9767	after autologous stem cell transplantation vs "before autologous stem cell transplantation"	-5.9	4.41e-08
ENSG00000211788	TRAV13-1	homo sapiens	E-MTAB-9767	after autologous stem cell transplantation vs "before autologous stem cell transplantation"	-5.2	1.26e-08
ENSG00000211791	TRAV13-2	homo sapiens	E-MTAB-9767	after autologous stem cell transplantation vs "before autologous stem cell transplantation"	-4.9	1.44681e-06
ENSG00000211792	TRAV14DV4	homo sapiens	E-MTAB-9767	after autologous stem cell transplantation vs "before autologous stem cell transplantation"	-4.7	9.57677e-06
ENSG00000211796	TRAV16	homo sapiens	E-MTAB-9767	after autologous stem cell transplantation vs "before autologous stem cell transplantation"	-4.6	1.7346e-05
ENSG00000211797	TRAV17	homo sapiens	E-MTAB-9767	after autologous stem cell transplantation vs "before autologous stem cell transplantation"	-4.4	5.69206e-06
ENSG00000211799	TRAV19	homo sapiens	E-MTAB-9767	after autologous stem cell transplantation vs "before autologous stem cell transplantation"	-4.2	7.19148e-05
ENSG00000211776	TRAV2	homo sapiens	E-MTAB-9767	after autologous stem cell transplantation vs "before autologous stem cell transplantation"	-3.8	0.000133971
ENSG00000211800	TRAV20	homo sapiens	E-MTAB-9767	after autologous stem cell transplantation vs "before autologous stem cell transplantation"	-4.7	6.92359e-06
ENSG00000211801	TRAV21	homo sapiens	E-MTAB-9767	after autologous stem cell transplantation vs "before autologous stem cell transplantation"	-5	5.1e-07
ENSG00000211803	TRAV23DV6	homo sapiens	E-MTAB-9767	after autologous stem cell transplantation vs "before autologous stem cell transplantation"	-5.3	1.40433e-06
ENSG00000211806	TRAV25	homo sapiens	E-MTAB-9767	after autologous stem cell transplantation vs "before autologous stem cell transplantation"	-4.4	5.58805e-05
ENSG00000211807	TRAV26-1	homo sapiens	E-MTAB-9767	after autologous stem cell transplantation vs "before autologous stem cell transplantation"	-4.6	1.84763e-05
ENSG00000211809	TRAV27	homo sapiens	E-MTAB-9767	after autologous stem cell transplantation vs "before autologous stem cell transplantation"	-5.2	1.47849e-06
ENSG00000211810	TRAV29DV5	homo sapiens	E-MTAB-9767	after autologous stem cell transplantation vs "before autologous stem cell transplantation"	-5.4	6.39e-09
ENSG00000211777	TRAV3	homo sapiens	E-MTAB-9767	after autologous stem cell transplantation vs "before autologous stem cell transplantation"	-5.1	5.74e-07
ENSG00000259092	TRAV30	homo sapiens	E-MTAB-9767	after autologous stem cell transplantation vs "before autologous stem cell transplantation"	-3.5	0.00358752
ENSG00000211814	TRAV35	homo sapiens	E-MTAB-9767	after autologous stem cell transplantation vs "before autologous stem cell transplantation"	-4.2	0.000198631
ENSG00000211815	TRAV36DV7	homo sapiens	E-MTAB-9767	after autologous stem cell transplantation vs "before autologous stem cell transplantation"	-4.1	0.000159769
ENSG00000211816	TRAV38-1	homo sapiens	E-MTAB-9767	after autologous stem cell transplantation vs "before autologous stem cell transplantation"	-4.3	0.000174174
ENSG00000211817	TRAV38-2DV8	homo sapiens	E-MTAB-9767	after autologous stem cell transplantation vs "before autologous stem cell transplantation"	-4.7	1.37866e-05
ENSG00000211778	TRAV4	homo sapiens	E-MTAB-9767	after autologous stem cell transplantation vs "before autologous stem cell transplantation"	-4.9	6.12e-08
ENSG00000211820	TRAV41	homo sapiens	E-MTAB-9767	after autologous stem cell transplantation vs "before autologous stem cell transplantation"	-4.1	0.000973013
ENSG00000211779	TRAV5	homo sapiens	E-MTAB-9767	after autologous stem cell transplantation vs "before autologous stem cell transplantation"	-4.2	0.000141273
ENSG00000211780	TRAV6	homo sapiens	E-MTAB-9767	after autologous stem cell transplantation vs "before autologous stem cell transplantation"	-4	0.000339785
ENSG00000211782	TRAV8-1	homo sapiens	E-MTAB-9767	after autologous stem cell transplantation vs "before autologous stem cell transplantation"	-4.5	3.17357e-05
ENSG00000211786	TRAV8-2	homo sapiens	E-MTAB-9767	after autologous stem cell transplantation vs "before autologous stem cell transplantation"	-5.1	1.36147e-06
ENSG00000211787	TRAV8-3	homo sapiens	E-MTAB-9767	after autologous stem cell transplantation vs "before autologous stem cell transplantation"	-5.3	9.31e-09
ENSG00000211790	TRAV8-4	homo sapiens	E-MTAB-9767	after autologous stem cell transplantation vs "before autologous stem cell transplantation"	-5.3	1.56547e-06
ENSG00000211793	TRAV9-2	homo sapiens	E-MTAB-9767	after autologous stem cell transplantation vs "before autologous stem cell transplantation"	-4.4	2.0525e-06
ENSG00000211751	TRBC1	homo sapiens	E-MTAB-9767	after autologous stem cell transplantation vs "before autologous stem cell transplantation"	-5.3	8.28e-21
ENSG00000211772	TRBC2	homo sapiens	E-MTAB-9767	after autologous stem cell transplantation vs "before autologous stem cell transplantation"	-5.8	4.24e-22
ENSG00000281958	TRBJ1-4	homo sapiens	E-MTAB-9767	after autologous stem cell transplantation vs "before autologous stem cell transplantation"	-3.9	0.000623752
ENSG00000282173	TRBJ1-5	homo sapiens	E-MTAB-9767	after autologous stem cell transplantation vs "before autologous stem cell transplantation"	-3.6	0.0023243
ENSG00000211766	TRBJ2-2P	homo sapiens	E-MTAB-9767	after autologous stem cell transplantation vs "before autologous stem cell transplantation"	-3.9	0.00108514
ENSG00000211767	TRBJ2-3	homo sapiens	E-MTAB-9767	after autologous stem cell transplantation vs "before autologous stem cell transplantation"	-4.2	0.000262817
ENSG00000229769	TRBV10-2	homo sapiens	E-MTAB-9767	after autologous stem cell transplantation vs "before autologous stem cell transplantation"	-3.5	0.00631057
ENSG00000275791	TRBV10-3	homo sapiens	E-MTAB-9767	after autologous stem cell transplantation vs "before autologous stem cell transplantation"	-5.5	5.57e-07
ENSG00000241657	TRBV11-2	homo sapiens	E-MTAB-9767	after autologous stem cell transplantation vs "before autologous stem cell transplantation"	-5	1.52007e-06
ENSG00000274752	TRBV12-3	homo sapiens	E-MTAB-9767	after autologous stem cell transplantation vs "before autologous stem cell transplantation"	-4.2	2.6922e-05
ENSG00000276953	TRBV12-4	homo sapiens	E-MTAB-9767	after autologous stem cell transplantation vs "before autologous stem cell transplantation"	-3.6	0.000771029
ENSG00000276405	TRBV13	homo sapiens	E-MTAB-9767	after autologous stem cell transplantation vs "before autologous stem cell transplantation"	-4.5	3.60224e-05
ENSG00000275743	TRBV14	homo sapiens	E-MTAB-9767	after autologous stem cell transplantation vs "before autologous stem cell transplantation"	-3.9	0.00132065
ENSG00000276819	TRBV15	homo sapiens	E-MTAB-9767	after autologous stem cell transplantation vs "before autologous stem cell transplantation"	-4.7	2.14052e-05
ENSG00000276557	TRBV18	homo sapiens	E-MTAB-9767	after autologous stem cell transplantation vs "before autologous stem cell transplantation"	-5.1	1.98486e-06
ENSG00000211746	TRBV19	homo sapiens	E-MTAB-9767	after autologous stem cell transplantation vs "before autologous stem cell transplantation"	-6.5	1.06e-10
ENSG00000226660	TRBV2	homo sapiens	E-MTAB-9767	after autologous stem cell transplantation vs "before autologous stem cell transplantation"	-6	2.72e-08
ENSG00000211747	TRBV20-1	homo sapiens	E-MTAB-9767	after autologous stem cell transplantation vs "before autologous stem cell transplantation"	-5.2	1.03e-09
ENSG00000251578	TRBV21-1	homo sapiens	E-MTAB-9767	after autologous stem cell transplantation vs "before autologous stem cell transplantation"	-4	0.000767811
ENSG00000211749	TRBV23-1	homo sapiens	E-MTAB-9767	after autologous stem cell transplantation vs "before autologous stem cell transplantation"	-5.6	5.03e-09
ENSG00000211750	TRBV24-1	homo sapiens	E-MTAB-9767	after autologous stem cell transplantation vs "before autologous stem cell transplantation"	-5.1	1.81002e-06
ENSG00000282499	TRBV25-1	homo sapiens	E-MTAB-9767	after autologous stem cell transplantation vs "before autologous stem cell transplantation"	-3.5	0.00143846
ENSG00000211752	TRBV27	homo sapiens	E-MTAB-9767	after autologous stem cell transplantation vs "before autologous stem cell transplantation"	-5.6	1.1e-07
ENSG00000211753	TRBV28	homo sapiens	E-MTAB-9767	after autologous stem cell transplantation vs "before autologous stem cell transplantation"	-4.1	5.84e-07
ENSG00000232869	TRBV29-1	homo sapiens	E-MTAB-9767	after autologous stem cell transplantation vs "before autologous stem cell transplantation"	-4.2	4.31431e-05
ENSG00000237254	TRBV30	homo sapiens	E-MTAB-9767	after autologous stem cell transplantation vs "before autologous stem cell transplantation"	-5.2	1.56547e-06
ENSG00000237702	TRBV3-1	homo sapiens	E-MTAB-9767	after autologous stem cell transplantation vs "before autologous stem cell transplantation"	-4.2	7.85031e-06
ENSG00000211710	TRBV4-1	homo sapiens	E-MTAB-9767	after autologous stem cell transplantation vs "before autologous stem cell transplantation"	-4.3	4.74861e-06
ENSG00000211745	TRBV4-2	homo sapiens	E-MTAB-9767	after autologous stem cell transplantation vs "before autologous stem cell transplantation"	-4.8	6.23027e-06
ENSG00000211734	TRBV5-1	homo sapiens	E-MTAB-9767	after autologous stem cell transplantation vs "before autologous stem cell transplantation"	-6	1.35e-10
ENSG00000230099	TRBV5-4	homo sapiens	E-MTAB-9767	after autologous stem cell transplantation vs "before autologous stem cell transplantation"	-5	5.83e-07
ENSG00000211725	TRBV5-5	homo sapiens	E-MTAB-9767	after autologous stem cell transplantation vs "before autologous stem cell transplantation"	-4.8	2.05199e-05
ENSG00000211728	TRBV5-6	homo sapiens	E-MTAB-9767	after autologous stem cell transplantation vs "before autologous stem cell transplantation"	-4.1	0.000102774
ENSG00000211706	TRBV6-1	homo sapiens	E-MTAB-9767	after autologous stem cell transplantation vs "before autologous stem cell transplantation"	-5.1	1.59574e-06
ENSG00000283063	TRBV6-2	homo sapiens	E-MTAB-9767	after autologous stem cell transplantation vs "before autologous stem cell transplantation"	-4.8	7.14311e-06
ENSG00000211713	TRBV6-4	homo sapiens	E-MTAB-9767	after autologous stem cell transplantation vs "before autologous stem cell transplantation"	-3.9	0.00158018
ENSG00000211721	TRBV6-5	homo sapiens	E-MTAB-9767	after autologous stem cell transplantation vs "before autologous stem cell transplantation"	-4.9	4.26e-07
ENSG00000211724	TRBV6-6	homo sapiens	E-MTAB-9767	after autologous stem cell transplantation vs "before autologous stem cell transplantation"	-4	0.00016039
ENSG00000282939	TRBV7-2	homo sapiens	E-MTAB-9767	after autologous stem cell transplantation vs "before autologous stem cell transplantation"	-5.5	3.36e-09
ENSG00000211714	TRBV7-3	homo sapiens	E-MTAB-9767	after autologous stem cell transplantation vs "before autologous stem cell transplantation"	-4.9	2.1808e-06
ENSG00000227550	TRBV7-5	homo sapiens	E-MTAB-9767	after autologous stem cell transplantation vs "before autologous stem cell transplantation"	-3.5	0.000410612
ENSG00000211727	TRBV7-6	homo sapiens	E-MTAB-9767	after autologous stem cell transplantation vs "before autologous stem cell transplantation"	-4.6	8.66376e-05
ENSG00000278030	TRBV7-9	homo sapiens	E-MTAB-9767	after autologous stem cell transplantation vs "before autologous stem cell transplantation"	-5	2.94e-09
ENSG00000211716	TRBV9	homo sapiens	E-MTAB-9767	after autologous stem cell transplantation vs "before autologous stem cell transplantation"	-6.9	1.01e-10
ENSG00000211829	TRDC	homo sapiens	E-MTAB-9767	after autologous stem cell transplantation vs "before autologous stem cell transplantation"	-3.7	0.00137262
ENSG00000211825	TRDJ1	homo sapiens	E-MTAB-9767	after autologous stem cell transplantation vs "before autologous stem cell transplantation"	-3.8	0.000158792
ENSG00000211804	TRDV1	homo sapiens	E-MTAB-9767	after autologous stem cell transplantation vs "before autologous stem cell transplantation"	-4.5	0.000120781
ENSG00000211821	TRDV2	homo sapiens	E-MTAB-9767	after autologous stem cell transplantation vs "before autologous stem cell transplantation"	-5.7	4.77e-07
ENSG00000211694	TRGV10	homo sapiens	E-MTAB-9767	after autologous stem cell transplantation vs "before autologous stem cell transplantation"	-4	3.58073e-06
ENSG00000233306	TRGV2	homo sapiens	E-MTAB-9767	after autologous stem cell transplantation vs "before autologous stem cell transplantation"	-4.1	3.53421e-05
ENSG00000211699	TRGV3	homo sapiens	E-MTAB-9767	after autologous stem cell transplantation vs "before autologous stem cell transplantation"	-4.6	4.09e-07
ENSG00000211698	TRGV4	homo sapiens	E-MTAB-9767	after autologous stem cell transplantation vs "before autologous stem cell transplantation"	-4.6	2.30341e-06
ENSG00000249978	TRGV7	homo sapiens	E-MTAB-9767	after autologous stem cell transplantation vs "before autologous stem cell transplantation"	-4.2	9.9383e-06
ENSG00000211695	TRGV9	homo sapiens	E-MTAB-9767	after autologous stem cell transplantation vs "before autologous stem cell transplantation"	-5.1	5.75e-10
ENSG00000071575	TRIB2	homo sapiens	E-MTAB-9767	after autologous stem cell transplantation vs "before autologous stem cell transplantation"	-4.3	9.04e-15
ENSG00000119401	TRIM32	homo sapiens	E-MTAB-9767	after autologous stem cell transplantation vs "before autologous stem cell transplantation"	-4.1	1.29646e-05
ENSG00000204614	TRIM40	homo sapiens	E-MTAB-9767	after autologous stem cell transplantation vs "before autologous stem cell transplantation"	-3.5	0.000617823
ENSG00000132481	TRIM47	homo sapiens	E-MTAB-9767	after autologous stem cell transplantation vs "before autologous stem cell transplantation"	-3.7	0.000582433
ENSG00000144935	TRPC1	homo sapiens	E-MTAB-9767	after autologous stem cell transplantation vs "before autologous stem cell transplantation"	-4.6	1.22596e-05
ENSG00000137672	TRPC6	homo sapiens	E-MTAB-9767	after autologous stem cell transplantation vs "before autologous stem cell transplantation"	-3.6	0.000589896
ENSG00000182463	TSHZ2	homo sapiens	E-MTAB-9767	after autologous stem cell transplantation vs "before autologous stem cell transplantation"	-4.4	2.13e-08
ENSG00000157570	TSPAN18	homo sapiens	E-MTAB-9767	after autologous stem cell transplantation vs "before autologous stem cell transplantation"	-3.7	2.15e-07
ENSG00000167094	TTC16	homo sapiens	E-MTAB-9767	after autologous stem cell transplantation vs "before autologous stem cell transplantation"	-5.6	1.23e-08
ENSG00000224490	TTC21B-AS1	homo sapiens	E-MTAB-9767	after autologous stem cell transplantation vs "before autologous stem cell transplantation"	-3.8	0.00084218
ENSG00000187862	TTC24	homo sapiens	E-MTAB-9767	after autologous stem cell transplantation vs "before autologous stem cell transplantation"	-4.6	1.53886e-05
ENSG00000264745	TTC39C-AS1	homo sapiens	E-MTAB-9767	after autologous stem cell transplantation vs "before autologous stem cell transplantation"	-3.8	0.00118347
ENSG00000101162	TUBB1	homo sapiens	E-MTAB-9767	after autologous stem cell transplantation vs "before autologous stem cell transplantation"	-3.5	0.000490909
ENSG00000159247	TUBBP5	homo sapiens	E-MTAB-9767	after autologous stem cell transplantation vs "before autologous stem cell transplantation"	4	4.79217e-05
ENSG00000107815	TWNK	homo sapiens	E-MTAB-9767	after autologous stem cell transplantation vs "before autologous stem cell transplantation"	-4.4	1.32712e-05
ENSG00000264964	TWSG1-DT	homo sapiens	E-MTAB-9767	after autologous stem cell transplantation vs "before autologous stem cell transplantation"	-3.8	1.40441e-05
ENSG00000074966	TXK	homo sapiens	E-MTAB-9767	after autologous stem cell transplantation vs "before autologous stem cell transplantation"	-4.4	6.15e-23
ENSG00000160185	UBASH3A	homo sapiens	E-MTAB-9767	after autologous stem cell transplantation vs "before autologous stem cell transplantation"	-7.3	3.61e-14
ENSG00000215218	UBE2QL1	homo sapiens	E-GEOD-21912	'Bmi1 knockdown' vs 'control'	-3.5	0.00137131
ENSG00000233392	UICLM	homo sapiens	E-MTAB-9767	after autologous stem cell transplantation vs "before autologous stem cell transplantation"	-4.3	0.000284456
ENSG00000141161	UNC45B	homo sapiens	E-MTAB-9767	after autologous stem cell transplantation vs "before autologous stem cell transplantation"	-4	0.000521001
ENSG00000076248	UNG	homo sapiens	E-MTAB-9767	after autologous stem cell transplantation vs "before autologous stem cell transplantation"	-4.3	1.25e-12
ENSG00000114638	UPK1B	homo sapiens	E-GEOD-39685	'CMA03/06' vs 'CMA03' in 'absence of IL-6'	4.3	6.24e-07
ENSG00000136014	USP44	homo sapiens	E-MTAB-9767	after autologous stem cell transplantation vs "before autologous stem cell transplantation"	-4.4	0.000172118
ENSG00000111962	UST	homo sapiens	E-MTAB-9767	after autologous stem cell transplantation vs "before autologous stem cell transplantation"	-4	1.32247e-06
ENSG00000120800	UTP20	homo sapiens	E-MTAB-9767	after autologous stem cell transplantation vs "before autologous stem cell transplantation"	-3.8	1.88e-09
ENSG00000160293	VAV2	homo sapiens	E-MTAB-9767	after autologous stem cell transplantation vs "before autologous stem cell transplantation"	-3.6	6.52e-07
ENSG00000101842	VSIG1	homo sapiens	E-MTAB-9767	after autologous stem cell transplantation vs "before autologous stem cell transplantation"	-6.5	5.32e-11
ENSG00000227165	WDR11-DT	homo sapiens	E-MTAB-9767	after autologous stem cell transplantation vs "before autologous stem cell transplantation"	-5	3.17e-15
ENSG00000243836	WDR86-AS1	homo sapiens	E-MTAB-9767	after autologous stem cell transplantation vs "before autologous stem cell transplantation"	-3.8	9.17692e-06
ENSG00000248334	WHAMMP2	homo sapiens	E-MTAB-9767	after autologous stem cell transplantation vs "before autologous stem cell transplantation"	-3.6	3.68e-07
ENSG00000135925	WNT10A	homo sapiens	E-MTAB-9767	after autologous stem cell transplantation vs "before autologous stem cell transplantation"	-3.8	0.00129984
ENSG00000169884	WNT10B	homo sapiens	E-MTAB-9767	after autologous stem cell transplantation vs "before autologous stem cell transplantation"	-3.8	0.00174532
ENSG00000154764	WNT7A	homo sapiens	E-MTAB-9767	after autologous stem cell transplantation vs "before autologous stem cell transplantation"	-4.9	6.41957e-06
ENSG00000163092	XIRP2	homo sapiens	E-MTAB-9767	after autologous stem cell transplantation vs "before autologous stem cell transplantation"	-5.1	1.58061e-06
ENSG00000115085	ZAP70	homo sapiens	E-MTAB-9767	after autologous stem cell transplantation vs "before autologous stem cell transplantation"	-5.2	1.42e-24
ENSG00000177494	ZBED2	homo sapiens	E-MTAB-9767	after autologous stem cell transplantation vs "before autologous stem cell transplantation"	-3.9	0.000937282
ENSG00000011590	ZBTB32	homo sapiens	E-MTAB-9767	after autologous stem cell transplantation vs "before autologous stem cell transplantation"	-3.5	0.00256022
ENSG00000179627	ZBTB42	homo sapiens	E-MTAB-9767	after autologous stem cell transplantation vs "before autologous stem cell transplantation"	-3.7	0.00163578
ENSG00000126970	ZC4H2	homo sapiens	E-MTAB-9767	after autologous stem cell transplantation vs "before autologous stem cell transplantation"	-3.7	1.73e-09
ENSG00000166707	ZCCHC18	homo sapiens	E-MTAB-9767	after autologous stem cell transplantation vs "before autologous stem cell transplantation"	-4.2	0.000167882
ENSG00000196867	ZFP28	homo sapiens	E-MTAB-9767	after autologous stem cell transplantation vs "before autologous stem cell transplantation"	-4.3	7.62639e-06
ENSG00000171649	ZIK1	homo sapiens	E-MTAB-9767	after autologous stem cell transplantation vs "before autologous stem cell transplantation"	-6.3	3.85e-11
ENSG00000176293	ZNF135	homo sapiens	E-MTAB-9767	after autologous stem cell transplantation vs "before autologous stem cell transplantation"	-3.5	0.00799106
ENSG00000105708	ZNF14	homo sapiens	E-MTAB-9767	after autologous stem cell transplantation vs "before autologous stem cell transplantation"	-3.4	8.55e-07
ENSG00000204789	ZNF204P	homo sapiens	E-MTAB-9767	after autologous stem cell transplantation vs "before autologous stem cell transplantation"	-4.6	0.000284456
ENSG00000152454	ZNF256	homo sapiens	E-MTAB-9767	after autologous stem cell transplantation vs "before autologous stem cell transplantation"	-4	1.89801e-06
ENSG00000275004	ZNF280B	homo sapiens	E-MTAB-9767	after autologous stem cell transplantation vs "before autologous stem cell transplantation"	-5	1.2881e-06
ENSG00000141040	ZNF287	homo sapiens	E-MTAB-9767	after autologous stem cell transplantation vs "before autologous stem cell transplantation"	-5.5	4.33e-10
ENSG00000168661	ZNF30	homo sapiens	E-MTAB-9767	after autologous stem cell transplantation vs "before autologous stem cell transplantation"	-5.1	4.39e-07
ENSG00000181894	ZNF329	homo sapiens	E-MTAB-9767	after autologous stem cell transplantation vs "before autologous stem cell transplantation"	-4.9	3.94e-11
ENSG00000130844	ZNF331	homo sapiens	E-MTAB-9767	after autologous stem cell transplantation vs "before autologous stem cell transplantation"	-3.8	2.88e-14
ENSG00000213742	ZNF337-AS1	homo sapiens	E-MTAB-9767	after autologous stem cell transplantation vs "before autologous stem cell transplantation"	-3.9	5.51378e-05
ENSG00000197937	ZNF347	homo sapiens	E-MTAB-9767	after autologous stem cell transplantation vs "before autologous stem cell transplantation"	-3.6	3.04e-08
ENSG00000177932	ZNF354C	homo sapiens	E-MTAB-9767	after autologous stem cell transplantation vs "before autologous stem cell transplantation"	-4	1.13974e-05
ENSG00000138311	ZNF365	homo sapiens	E-MTAB-9767	after autologous stem cell transplantation vs "before autologous stem cell transplantation"	-4.3	0.000118433
ENSG00000124613	ZNF391	homo sapiens	E-MTAB-9767	after autologous stem cell transplantation vs "before autologous stem cell transplantation"	-3.7	0.000227336
ENSG00000170954	ZNF415	homo sapiens	E-MTAB-9767	after autologous stem cell transplantation vs "before autologous stem cell transplantation"	-3.8	0.000615798
ENSG00000197050	ZNF420	homo sapiens	E-MTAB-9767	after autologous stem cell transplantation vs "before autologous stem cell transplantation"	-3.9	1.27e-10
ENSG00000198298	ZNF485	homo sapiens	E-MTAB-9767	after autologous stem cell transplantation vs "before autologous stem cell transplantation"	-4.5	1.41e-07
ENSG00000175322	ZNF519	homo sapiens	E-MTAB-9767	after autologous stem cell transplantation vs "before autologous stem cell transplantation"	-4	1.55e-07
ENSG00000189164	ZNF527	homo sapiens	E-MTAB-9767	after autologous stem cell transplantation vs "before autologous stem cell transplantation"	-3.7	1.38e-11
ENSG00000167555	ZNF528	homo sapiens	E-MTAB-9767	after autologous stem cell transplantation vs "before autologous stem cell transplantation"	-3.8	4.75e-12
ENSG00000269834	ZNF528-AS1	homo sapiens	E-MTAB-9767	after autologous stem cell transplantation vs "before autologous stem cell transplantation"	-3.7	0.00106738
ENSG00000171817	ZNF540	homo sapiens	E-MTAB-9767	after autologous stem cell transplantation vs "before autologous stem cell transplantation"	-5.2	4.97e-07
ENSG00000240225	ZNF542P	homo sapiens	E-MTAB-9767	after autologous stem cell transplantation vs "before autologous stem cell transplantation"	-4	1.36e-08
ENSG00000251369	ZNF550	homo sapiens	E-MTAB-9767	after autologous stem cell transplantation vs "before autologous stem cell transplantation"	-4.2	1.87e-13
ENSG00000188868	ZNF563	homo sapiens	E-MTAB-9767	after autologous stem cell transplantation vs "before autologous stem cell transplantation"	-4.5	8.81e-12
ENSG00000171827	ZNF570	homo sapiens	E-MTAB-9767	after autologous stem cell transplantation vs "before autologous stem cell transplantation"	-3.6	9.58e-08
ENSG00000180479	ZNF571	homo sapiens	E-MTAB-9767	after autologous stem cell transplantation vs "before autologous stem cell transplantation"	-4.5	2.8e-10
ENSG00000189144	ZNF573	homo sapiens	E-MTAB-9767	after autologous stem cell transplantation vs "before autologous stem cell transplantation"	-4	1.3e-12
ENSG00000018869	ZNF582	homo sapiens	E-MTAB-9767	after autologous stem cell transplantation vs "before autologous stem cell transplantation"	-4.7	8.21e-10
ENSG00000153896	ZNF599	homo sapiens	E-MTAB-9767	after autologous stem cell transplantation vs "before autologous stem cell transplantation"	-3.9	9.2322e-05
ENSG00000197124	ZNF682	homo sapiens	E-MTAB-9767	after autologous stem cell transplantation vs "before autologous stem cell transplantation"	-3.6	1.10671e-06
ENSG00000176083	ZNF683	homo sapiens	E-MTAB-9767	after autologous stem cell transplantation vs "before autologous stem cell transplantation"	-5.9	5.56559e-06
ENSG00000147180	ZNF711	homo sapiens	E-MTAB-9767	after autologous stem cell transplantation vs "before autologous stem cell transplantation"	-4.2	0.00037653
ENSG00000237440	ZNF737	homo sapiens	E-MTAB-9767	after autologous stem cell transplantation vs "before autologous stem cell transplantation"	-4.3	3.63e-09
ENSG00000196381	ZNF781	homo sapiens	E-MTAB-9767	after autologous stem cell transplantation vs "before autologous stem cell transplantation"	-4.2	0.000147467
ENSG00000267254	ZNF790-AS1	homo sapiens	E-MTAB-9767	after autologous stem cell transplantation vs "before autologous stem cell transplantation"	-3.9	9.91855e-05
ENSG00000174255	ZNF80	homo sapiens	E-MTAB-9767	after autologous stem cell transplantation vs "before autologous stem cell transplantation"	-4.3	5.98702e-05
ENSG00000124203	ZNF831	homo sapiens	E-MTAB-9767	after autologous stem cell transplantation vs "before autologous stem cell transplantation"	-5.6	1.63e-13
ENSG00000105750	ZNF85	homo sapiens	E-MTAB-9767	after autologous stem cell transplantation vs "before autologous stem cell transplantation"	-3.9	4.73e-10
ENSG00000158691	ZSCAN12	homo sapiens	E-MTAB-9767	after autologous stem cell transplantation vs "before autologous stem cell transplantation"	-3.6	1.32e-07
ENSG00000121413	ZSCAN18	homo sapiens	E-MTAB-9767	after autologous stem cell transplantation vs "before autologous stem cell transplantation"	-3.9	2.74e-08
