# Supplementary material for: Integrative Network Analysis of Single-Cell RNA Findings and a Priori Knowledge Highlights Gene Regulators in Multiple Myeloma Progression
Source: Int J Mol Sci. 2026 Jan 13;27(2):793. doi: 10.3390/ijms27020793 (PMC12840655; doi:10.3390/ijms27020793)
Supplement: Supplementary file 1 [file ijms-27-00793-s001.zip › SFile5_miRNAs.xlsx]

## Sheet: HMDD
miRNA	Gene	regulation
hsa-mir-29a	SPARC	downregulation
hsa-mir-29a	MCL1	downregulation
hsa-mir-29a	MUC1	downregulation
hsa-mir-149	BCL2L1	downregulation
hsa-mir-149	HLA-A	downregulation
hsa-mir-149	IL6	downregulation
hsa-mir-18a	CBX7	downregulation
hsa-mir-222	SOD2	downregulation
hsa-mir-16	IRF4	downregulation
hsa-mir-16	BCL2	downregulation
hsa-mir-16	CCND1	downregulation
hsa-mir-16	CDKN2A	downregulation
hsa-mir-16-1	CCND1	downregulation
hsa-let-7c	BCL2L1	downregulation
hsa-let-7c	CCND1	downregulation
hsa-mir-19a	CCND1	downregulation
hsa-mir-19a	BTG1	downregulation
hsa-mir-150	SOD2	downregulation
hsa-mir-181b	CBX7	downregulation
hsa-mir-181b	BCL2	downregulation
hsa-mir-130b	PARP1	downregulation
hsa-mir-130b	CD86	downregulation
hsa-mir-192	SPARC	downregulation
hsa-mir-192	BCL2	downregulation
hsa-let-7a	BCL2	downregulation
hsa-let-7a	BTG1	downregulation
hsa-mir-106b	SOD2	downregulation
hsa-mir-106b	CCND1	downregulation
hsa-mir-106b	MCL1	downregulation
hsa-mir-335	PARP1	downregulation
hsa-mir-21	BCL2	downregulation
hsa-mir-21	CCND1	downregulation
hsa-mir-21	MUC1	downregulation
hsa-mir-561	SOD2	downregulation
hsa-mir-331	IRF4	downregulation
hsa-mir-331	SOD2	downregulation
hsa-mir-331	BTG1	downregulation
hsa-mir-17	SOD2	downregulation
hsa-mir-17	BCL2	downregulation
hsa-mir-17	CCND1	downregulation
hsa-mir-223	CCND1	downregulation
hsa-mir-24	CCND1	downregulation
hsa-mir-24	CDKN2A	downregulation
hsa-mir-1271	CCND1	downregulation
hsa-mir-660	MCL1	downregulation
hsa-mir-20a	SOD2	downregulation
hsa-mir-20a	BCL2	downregulation
hsa-mir-20a	CCND1	downregulation
hsa-mir-92a	CCND1	downregulation
hsa-mir-92a	MCL1	downregulation
hsa-mir-125a	IRF4	downregulation
hsa-mir-125a	BCL2	downregulation
hsa-mir-125a	MCL1	downregulation
hsa-mir-29b	BCL2	downregulation
hsa-mir-199a	SOD2	downregulation
hsa-mir-197	BCL2L1	downregulation
hsa-mir-197	SOD2	downregulation
hsa-mir-625	CCND1	downregulation
hsa-mir-424	CCND1	downregulation
hsa-mir-19b	CBX7	downregulation
hsa-mir-19b	BTG1	downregulation
hsa-mir-186	SOD2	downregulation
hsa-mir-33b	BCL2	downregulation
hsa-let-7b	SOD2	downregulation
hsa-let-7b	CCND1	downregulation
hsa-let-7b	BTG1	downregulation
hsa-mir-152	CCND1	downregulation
hsa-mir-152	HLA-A	downregulation
hsa-mir-99a	FGFR3	downregulation
hsa-mir-23a	SOD2	downregulation
hsa-mir-30b	BCL2L1	downregulation
hsa-mir-30b	BCL2	downregulation
hsa-mir-34a	BCL2L1	downregulation
hsa-mir-34a	BCL2	downregulation
hsa-mir-34a	CCND1	downregulation
hsa-mir-202	SOD2	downregulation
hsa-mir-202	CCND1	downregulation
hsa-mir-23b	BCL2L1	downregulation
hsa-mir-23b	SOD2	downregulation
hsa-let-7e	SOD2	downregulation
hsa-let-7e	CCND1	downregulation
hsa-mir-125b	BCL2	downregulation
hsa-mir-125b	CDKN2A	downregulation
hsa-mir-125b	MCL1	downregulation
hsa-mir-15a	IRF4	downregulation
hsa-mir-15a	BCL2	downregulation
hsa-mir-15a	CCND1	downregulation
hsa-mir-215	BCL2	downregulation
hsa-mir-145	SOD2	downregulation
hsa-mir-145	CCND1	downregulation
hsa-mir-145	BTG1	downregulation
hsa-mir-145	MUC1	downregulation
hsa-mir-148a	BCL2	downregulation
hsa-mir-148a	HLA-A	downregulation
hsa-mir-146a	SOD2	downregulation
hsa-mir-301a	BTG1	downregulation
hsa-mir-155	CCND1	downregulation
hsa-mir-155	CDKN2A	downregulation
hsa-mir-96	BCL2	downregulation
hsa-mir-96	CCND1	downregulation
hsa-mir-139	BCL2	downregulation
hsa-mir-139	HLA-A	downregulation
hsa-mir-139	MCL1	downregulation

## Sheet: MirTarBase
ID	Species (miRNA)	Species (Target)	miRNA	Target	sum of evidence	papers
MIRT003367	Homo sapiens	Homo sapiens	hsa-miR-221-3p	BBC3	5	4
MIRT003890	Homo sapiens	Homo sapiens	hsa-miR-16-5p	VEGFA	6	20
MIRT004275	Homo sapiens	Homo sapiens	hsa-miR-15a-5p	VEGFA	9	18
MIRT004534	Homo sapiens	Homo sapiens	hsa-miR-125b-5p	IRF4	5	8
MIRT005369	Homo sapiens	Homo sapiens	hsa-miR-222-3p	BBC3	4	4
MIRT027310	Homo sapiens	Homo sapiens	hsa-miR-101-3p	BIRC5	2	1
MIRT187423	Homo sapiens	Homo sapiens	hsa-miR-129-5p	SP1	4	1
MIRT364544	Homo sapiens	Homo sapiens	hsa-miR-320a	PBX3	3	2
MIRT571824	Homo sapiens	Homo sapiens	hsa-miR-15a-5p	PHF19	5	2
MIRT733767	Homo sapiens	Homo sapiens	hsa-miR-218-5p	LRRC28	3	0
MIRT735364	Homo sapiens	Homo sapiens	hsa-miR-1180-3p	CDYL	3	0
MIRT735699	Homo sapiens	Homo sapiens	hsa-miR-129-5p	PCAT1	2	0
MIRT735700	Homo sapiens	Homo sapiens	hsa-miR-129-5p	MAP3K7	2	0

## Sheet: MirWalk 3utr
mirnaid	refseqid	genesymbol	duplex	start	end	bindingp	energy	seed	accessibility	au	phylopstem	phylopflank	me	number_of_pairings	binding_region_length	longest_consecutive_pairings	position	validated	TargetScan	miRDB
hsa-miR-1908-5p	NM_000041	APOE	CGGCGGGGACGGCGATTGGTC#GCCTCCTGCCTCCGCGCAGCCTGCAGCGGGAGACCCTGTCCCCGCCC#.(((((((((((.....((((#.))))))))))))))).	1063	1110	0.8461538461538461	-28.2	1	0.000187094	0.265	-1.01359	-0.54444	-6.90779	15	17	15	3UTR	MIRT053554	0	0
hsa-miR-9500	NM_000074	CD40LG	AAGGGAAGATGGTGACCAC#GTCAGTCTCTTCCCTC#.((((((((.(.((((...#)))).).)))))))).	1520	1536	0.8076923076923077	-18.9	1	0.449392	0.5	-0.0381654	0.005869279999999949	-8.38263	13	16	8	3UTR	MIRT619128	0	0
hsa-miR-4522	NM_000074	CD40LG	TGACTCTGCCTGTAGGCCGGT#TCACCTTGCAGGCTGTGGTGGAGCTGACGCTGGGAGTCT#.(((((((((((((((.....#.)))))))))...................)))))).	883	922	0.8461538461538461	-20	1	0.000111856	0.441	0.09176591764705883	0.6896038225000001	-3.79332	15	36	9	3UTR	MIRT786094	0	1
hsa-miR-4723-5p	NM_000074	CD40LG	TGGGGGAGCCATGAGATAAGAGCA#TGTCAGTCTCTTCCCTCCCCCAG#((((((((....(((((.......#.)))))....)))))))).	1519	1542	0.8461538461538461	-23.1	1	0.730625	0.5	-0.151803	-0.0204095	-12.408	13	19	8	3UTR	MIRT619114	0	0
hsa-miR-6797-5p	NM_000074	CD40LG	AGGAGGGAAGGGGCTGAGAACAGGA#TCCCTTTGTCAGTCTCTTCCCTCCC#.((((((((((((((((.((..(((#)))..)).)))))))))))))))).	1513	1538	0.8461538461538461	-36	1	0.48702	0.515	-0.0204089	0.0016078399999999715	-3.79332	21	25	16	3UTR	MIRT619121	0	0
hsa-miR-6870-5p	NM_000074	CD40LG	TGGGGGAGATGGGGGTTGA#AACCCCCCCCCCCCCCC#.(((((.(..(((((((..#)))))))..).))))).	1380	1397	0.8461538461538461	-25	0	0.533519	0.397	-0.284718	-0.139019	-7.63591	13	17	7	3UTR	MIRT619112	0	0
hsa-miR-4499	NM_000074	CD40LG	AAGACTGAGAGGAGGGA#TCTCTCCATCTCTCTCTTTCAGTCTC#.((((((((((((((((#.)))))).)))))))))).	1439	1465	0.8717948717948717	-23.2	1	0.854277	0.574	0.38755848823529404	0.20189466374999998	-3.79332	16	19	10	3UTR	MIRT619129	0	1
hsa-miR-574-5p	NM_000074	CD40LG	TGAGTGTGTGTGTGTGAGTGTGT#ACACACACACACACACACACA#...(((((((((((((.((((((#)))))).))))))))))))).	1573	1594	0.9047619047619047	-32.6	0	0.994517	0.5	0.16671023846153848	-0.0118866	-6.51454	19	21	13	3UTR	MIRT663020	0	0
hsa-miR-146a-5p	NM_000074	CD40LG	TGAGAACTGAATTCCATGGGTT#GGCCGTTGCTAGTCAGTTCTCT#.(((((((((....((..((((#))))..))....))))))))).	1626	1648	0.9230769230769231	-18.7	1	0.0422962	0.485	0.4250664444444444	0.22817311750000002	-12.1109	15	22	9	3UTR	MIRT005463	0	0
hsa-miR-345-5p	NM_000074	CD40LG	GCTGACTCCTAGTCCAGGGCTC#GGCTGTGGTGGAGCTGACGCTGGGAGTCTTCATAATACAGCA#((((((((((((((((.((((.#)))).)))..........))))))))))..........))).	893	935	0.9230769230769231	-25.7	1	0.0894411	0.456	0.03364710833333335	0.522169	-3.93757	20	42	10	3UTR	MIRT784903	0	0
hsa-miR-1275	NM_000074	CD40LG	GTGGGGGAGAGGCTGTC#CAGTCTCTCTCTCTCA#(.(((((((((((((..#))))))))))))).).	1458	1474	0.9230769230769231	-22.7	1	0.845143	0.574	0.24538276153846153	0.16212125249999992	-5.3343	14	16	13	3UTR	MIRT619108	0	0
hsa-miR-3152-3p	NM_000074	CD40LG	TGTGTTAGAATAGGGGCAATAA#CCCCCTTTCTAACACAC#((((((((((.(((((......#.))))))))))))))).	1556	1573	0.9230769230769231	-21.9	1	0.977569	0.5	0.0399606	-0.0225402	-6.76235	15	17	15	3UTR	MIRT663022	0	1
hsa-miR-3152-3p	NM_000074	CD40LG	TGTGTTAGAATAGGGGCAATAA#TGTCCCTATCTCTACCACT#.(((.(((((((((((((....#))))))))).)))).))).	1659	1678	0.9230769230769231	-20.6	0	0.0780094	0.5	0.20635881428571437	0.2572927950000001	-7.91236	16	19	9	3UTR	MIRT663022	0	1
hsa-miR-4499	NM_000074	CD40LG	AAGACTGAGAGGAGGGA#TCCCTCCCCCAGTCTC#.((((((.(.(((((((#)))))))).)))))).	1530	1546	0.9230769230769231	-22.5	1	0.731577	0.5	-0.179197	-0.0246709	-7.34947	14	16	8	3UTR	MIRT619129	0	1
hsa-miR-4499	NM_000074	CD40LG	AAGACTGAGAGGAGGGA#TCCCTTTGTCAGTCTC#.(((((((..(((((((#))))))).))))))).	1513	1529	0.9230769230769231	-19.2	1	0.417415	0.515	-0.495761	-0.0147275	-6.09222	14	16	7	3UTR	MIRT619129	0	1
hsa-miR-4723-5p	NM_000074	CD40LG	TGGGGGAGCCATGAGATAAGAGCA#CTCTCTTCTCAATCCCCCT#.((((((....(((((..((((..#))))..))))).)))))).	1543	1562	0.9230769230769231	-22.3	1	0.84988	0.485	-0.0168583	-0.0303528	-11.2306	15	19	6	3UTR	MIRT619114	0	0
hsa-miR-4728-5p	NM_000074	CD40LG	TGGGAGGGGAGAGGCAGCAAGCA#TGTTTCCCTTTGTCAGTCTCTTCCCTCCCC#.((((((((((((((.(((((..#.)))))..)))))))))))))).	1509	1539	0.9230769230769231	-31.1	1	0.495063	0.515	-0.102087	-0.0296425	-4.02637	19	23	14	3UTR	MIRT619119	0	0
hsa-miR-5698	NM_000074	CD40LG	TGGGGGAGTGCAGTGATTGTGG#CCTTTGTCAGTCTCTTCCCTCCCCCAG#((((((((.(.((.(((((...#.))))).)).).)))))))).	1515	1542	0.9230769230769231	-23.6	1	0.730625	0.5	-0.0381654	0.005869279999999949	-8.67558	16	21	8	3UTR	MIRT619113	0	0
hsa-miR-6077	NM_000074	CD40LG	GGGAAGAGCTGTACGGCCTTC#GCCAAGTTCAGTTTTGTTTCTTTGCGTGCAGTGTCTTTCCA#(((((((((((((((......#.)))))))).))))))).	1195	1236	0.9230769230769231	-22.1	1	0.0117242	0.632	-0.439449	-0.150383	-4.17062	15	18	8	3UTR	MIRT619123	0	1
hsa-miR-6077	NM_000074	CD40LG	GGGAAGAGCTGTACGGCCTTC#TTGTCAGTCTCTTCCCT#(((((((((((.((((.....#))))))).)))))))).	1518	1535	0.9230769230769231	-20.1	1	0.443821	0.515	0.01628639166666666	0.010840854999999983	-7.28438	15	17	8	3UTR	MIRT619123	0	1
hsa-miR-6867-5p	NM_000074	CD40LG	TGTGTGTGTAGAGGAAGAAGGGA#TCCCCCTTTCTAACACACACAC#(((((((((..((((((..((((#)))).)))))).))))))))).	1555	1577	0.9230769230769231	-24.6	1	0.977353	0.515	-0.0736772	-0.0239607	-8.00486	19	22	9	3UTR	MIRT663023	0	1
hsa-miR-6870-5p	NM_000074	CD40LG	TGGGGGAGATGGGGGTTGA#TCTCTCTCCATCTCTCTCT#.((((((((((((((..((#))..)))))))))))))).	1437	1456	0.9230769230769231	-23.2	1	0.670295	0.603	0.3402891071428571	0.21894	-4.02637	16	19	14	3UTR	MIRT619112	0	0
hsa-miR-149-3p	NM_000074	CD40LG	AGGGAGGGACGGGGGCTGTGC#GTGCAGCCCTGAGCCTGCCCA#.(((.(((...((((((((((#))))))))))...))).))).	1702	1723	0.9615384615384616	-28.5	0	0.00337972	0.485	0.11950695000000003	0.294935	-13.036	16	21	10	3UTR	MIRT619120	0	0
hsa-miR-873-3p	NM_000074	CD40LG	GGAGACTGATGAGTTCCCGGGA#TCCCTTTGTCAGTCTCTT#(((((((((((((.....((((#))))))))))))))))).	1513	1531	0.9615384615384616	-20.3	1	0.428752	0.5	-0.117384	-0.0268016	-5.76291	17	18	17	3UTR	MIRT619124	0	1
hsa-miR-1275	NM_000074	CD40LG	GTGGGGGAGAGGCTGTC#GTCAGTCTCTTCCCTC#..(((((((((((((.(#).))))))))))))).	1520	1536	0.9692307692307692	-22.8	1	0.449392	0.5	0.018107484615384608	0.007999908749999993	-5.19005	14	16	13	3UTR	MIRT619108	0	0
hsa-miR-149-3p	NM_000074	CD40LG	AGGGAGGGACGGGGGCTGTGC#GTCAGTCTCTTCCCTCCCC#.((((((((.((((((((.((#)))))))))))))))))).	1520	1539	1	-27.9	1	0.495063	0.515	0.10388239999999999	0.004448726249999979	-5.03583	18	19	18	3UTR	MIRT619120	0	0
hsa-miR-637	NM_000074	CD40LG	ACTGGGGGCTTTCGGGCTCTGCGT#GTGGAGCTGACGCTGGGAGTCTTCAT#..((((((((((((((((((((..#))))))).....))))))))))))).	900	926	1	-25.2	1	0.00110975	0.412	0.0035961680000000194	0.514262	-4.957	20	26	13	3UTR	MIRT619127	0	0
hsa-miR-873-3p	NM_000074	CD40LG	GGAGACTGATGAGTTCCCGGGA#TCCATCTCTCTCTTTCAGTCTCTC#(((((((((.(((......(((#)))......)))..))))))))).	1443	1467	1	-19.5	1	0.851005	0.574	0.11571876666666665	0.22107077374999998	-7.00542	15	24	9	3UTR	MIRT619124	0	1
hsa-miR-1249-5p	NM_000074	CD40LG	AGGAGGGAGGAGATGGGCCAAGTT#CTTTGTCAGTCTCTTCCCTCCC#.(((((((((((((.(((.(((..#))).))).))))))))))))).	1516	1538	1	-29.9	1	0.48702	0.515	0.07929743846153844	0.017232986249999943	-4.52877	19	22	13	3UTR	MIRT619122	0	0
hsa-miR-4513	NM_000074	CD40LG	AGACTGACGGCTGGAGGCCCAT#GGCCGTTGCTAGTCAGTTC#.((((((((((....((((...#))))...))).))))))).	1626	1645	1	-21.2	1	0.0197061	0.485	0.03996072727272725	0.23882663125000003	-10.0215	14	19	7	3UTR	MIRT619126	0	1
hsa-miR-6870-5p	NM_000074	CD40LG	TGGGGGAGATGGGGGTTGA#TCAGTCTCTTCCCTCCCCCAG#((((((((..(((((((((#)))).)))))..)))))))).	1521	1542	1	-23.7	1	0.730625	0.5	0.102462	-0.0133071	-6.23647	17	21	8	3UTR	MIRT619112	0	0
hsa-miR-6883-5p	NM_000074	CD40LG	AGGGAGGGTGTGGTATGGATGT#CCCCCCCGCCACCCTCTCG#.((((((((((((...((....#))...)))).)))))))).	1391	1410	1	-22.1	1	0.0209998	0.412	0.2672364615384615	-0.179503	-5.61866	14	19	8	3UTR	MIRT619117	0	0
hsa-miR-7111-5p	NM_000074	CD40LG	TGGGGGAGGAAGGACAGGCCAT#TGTTTCCCTTTGTCAGTCTCTTCCCTCCCCCAG#(((((((((((((((.(((...#.))).))).))))).))))))).	1509	1542	1	-28.9	1	0.730625	0.5	-0.143865	-0.0118866	-4.17062	18	23	7	3UTR	MIRT619111	0	0
hsa-miR-7111-5p	NM_000074	CD40LG	TGGGGGAGGAAGGACAGGCCAT#TGAGCCTGCCCACTCCTCA#..((((((...((.(((((((.#)).)))))))..)))))).	1711	1730	1	-22.8	1	0.014848	0.515	-0.00975634	0.26013367750000005	-10.9375	15	19	7	3UTR	MIRT619111	0	0
hsa-miR-155-5p	NM_001195132	CDKN2A	TTAATGCTAATCGTGATAGGGGTT#ACGCCTTCGCGCCTGGCATTAC#.((((((((..(((((.(((.((.#)).))))))))..)))))))).	664	686	0.8076923076923077	-21.4	1	0.00410906	0.441	0.09016737500000001	-0.676945	-7.86061	18	22	8	3UTR	MIRT020886	0	0
hsa-miR-492	NM_058195	CDKN2A	AGGACCTGCGGGACAAGATTCTT#GAGAAACCTCGGGAAACTTAGATCATCAGTCACCGAAGGTCCTA#(((((((.(((((((((.(((((#.))))).))).........))).))).))))))).	593	637	0.8461538461538461	-22.3	1	0.00104825	0.412	2.9146826947368423	1.10035	-6.25121	21	35	7	3UTR	MIRT006071	0	0
hsa-miR-34a-5p	NM_058197	CDKN2A	TGGCAGTGTCTTAGCTGGTTGT#CGACCCGTGCACGACGCTGCCC#.(((((((((...((.(((((.#))))).))....))))))))).	541	563	0.8461538461538461	-24.5	1	0.000172809	0.279	1.1992912222222225	0.7453252124999998	-11.4871	16	22	9	3UTR	MIRT025556	0	0
hsa-miR-296-3p	NM_058197	CDKN2A	GAGGGTTGGGTGGAGGCTCTCC#GCCCCCGCCACAACCCA#..(((((((((((.(((.....#))).))))).)))))).	850	867	0.8461538461538461	-26.8	1	0.144811	0.471	-0.871974	-0.505648	-5.81384	14	17	6	3UTR	MIRT038476	0	0
hsa-miR-423-5p	NM_058197	CDKN2A	TGAGGGGCAGAGAGCGAGACTTT#CGCTTCTGCCTTTTC#.((((((((((.((((.......#)))))))))))))).	1014	1029	0.8461538461538461	-19.8	1	0.0110594	0.618	-0.538816	-0.269048	-7.14013	14	15	14	3UTR	MIRT038036	0	0
hsa-miR-492	NM_058197	CDKN2A	AGGACCTGCGGGACAAGATTCTT#GAGGCTCTGAGAAACCTCGGGAAACTTAGATCATCAGTCACCGAAGGTCCTA#(((((((.(((((((((.(((((#.))))).))).........))).))).))))))).	785	837	0.8461538461538461	-22.3	1	0.00104825	0.412	1.4368168578947371	0.6799165275000001	-6.25121	21	35	7	3UTR	MIRT006071	0	0
hsa-miR-423-5p	NM_001195132	CDKN2A	TGAGGGGCAGAGAGCGAGACTTT#CGCTTCTGCCTTTTC#.((((((((((.((((.......#)))))))))))))).	937	952	0.8846153846153846	-19.8	1	0.0110594	0.618	2.21199	2.6753328525000004	-7.14013	14	15	14	3UTR	MIRT038036	0	0
hsa-miR-10b-5p	NM_058197	CDKN2A	TACCCTGTAGAACCGAATTTGTG#GGTCCTACAGGGC#..((((((((.(((.........#))).)))))))).	830	843	0.8846153846153846	-19.4	1	1.552881e-05	0.397	-0.967793	0.36684780375000026	-8.75027	11	13	8	3UTR	MIRT006368	0	0
hsa-miR-423-5p	NM_000077	CDKN2A	TGAGGGGCAGAGAGCGAGACTTT#CGCTTCTGCCTTTTC#.((((((((((.((((.......#)))))))))))))).	740	755	0.8846153846153846	-19.8	1	0.0110594	0.618	2.21199	2.6753328525000004	-7.14013	14	15	14	3UTR	MIRT038036	0	0
hsa-miR-296-3p	NM_001195132	CDKN2A	GAGGGTTGGGTGGAGGCTCTCC#GCCCCCGCCACAACCCA#..(((((((((((.(((.....#))).))))).)))))).	773	790	0.9230769230769231	-26.8	1	0.144811	0.471	1.5872956333333335	1.2313017000000004	-5.81384	14	17	6	3UTR	MIRT038476	0	0
hsa-miR-423-5p	NM_058195	CDKN2A	TGAGGGGCAGAGAGCGAGACTTT#CGCTTCTGCCTTTTC#.((((((((((.((((.......#)))))))))))))).	814	829	0.9230769230769231	-19.8	1	0.0110594	0.618	0.8481886599999999	1.7579248774999998	-7.14013	14	15	14	3UTR	MIRT038036	0	0
hsa-miR-24-3p	NM_058197	CDKN2A	TGGCTCAGTTCAGCAGGAACAG#CTGGGGCCGTCTGCCCGTGGACCTGGCTGAGGAGCTGGGCCAT#(((((((((((((((((..((.#.))..)))).))))...))))))))).	630	673	0.9230769230769231	-27.5	1	0.00308044	0.265	1.2270062952380953	2.9336744874999994	-3.93757	19	27	9	3UTR	MIRT004362	0	0
hsa-miR-296-3p	NM_058197	CDKN2A	GAGGGTTGGGTGGAGGCTCTCC#GGAGGGCTTCCTGGACACGCTGGTGGTGCTGCACCGGGCCG#...((((.((((((((((((((#))))))))))).....................))).)))).	564	605	0.9230769230769231	-27.7	0	4.11624e-07	0.25	1.149404977142857	0.8108010449999994	-8.82818	18	41	11	3UTR	MIRT038476	0	0
hsa-miR-455-3p	NM_058197	CDKN2A	GCAGTCCATGGGCATATACAC#GTGCGCGATGCCTGGGGCCGTCTGCCCGTGGACCTGGCT#((.(((((((((((.......#.)))))))))))...)).	619	658	0.9230769230769231	-23.4	0	2.201924e-05	0.279	1.0405612363636363	2.0897633349999998	-6.46361	13	18	11	3UTR	MIRT037910	0	0
hsa-miR-296-3p	NM_000077	CDKN2A	GAGGGTTGGGTGGAGGCTCTCC#GCCCCCGCCACAACCCA#..(((((((((((.(((.....#))).))))).)))))).	576	593	0.9230769230769231	-26.8	1	0.144811	0.471	1.5872956333333335	1.2313017000000004	-5.81384	14	17	6	3UTR	MIRT038476	0	0
hsa-miR-10b-5p	NM_001363763	CDKN2A	TACCCTGTAGAACCGAATTTGTG#GGTCCTACAGGGC#..((((((((.(((.........#))).)))))))).	880	893	1	-19.4	1	1.552881e-05	0.397	0	0	-8.75027	11	13	8	3UTR	MIRT006368	0	0
hsa-miR-124-3p	NM_001363763	CDKN2A	TAAGGCACGCGGTGAATGCCAA#GGCATTTCTTGCGAGCCTC#..((((.(((((.(((((((..#))))))).))))).)))).	1134	1153	1	-23.6	0	0.0145965	0.441	0	0	-7.78982	16	19	7	3UTR	MIRT022931	0	0
hsa-miR-125b-5p	NM_001363763	CDKN2A	TCCCTGAGACCCTAACTTGTGA#TAGGGAAGCTCAGGGGG#((((((((.(((((........#)))))...)))))))).	1198	1215	1	-21	1	0.00244396	0.515	0	0	-5.96246	13	17	8	3UTR	MIRT004709	0	0
hsa-miR-296-3p	NM_001363763	CDKN2A	GAGGGTTGGGTGGAGGCTCTCC#GCCCCCGCCACAACCCA#..(((((((((((.(((.....#))).))))).)))))).	900	917	1	-26.8	1	0.144811	0.471	0	0	-5.81384	14	17	6	3UTR	MIRT038476	0	0
hsa-miR-423-5p	NM_001363763	CDKN2A	TGAGGGGCAGAGAGCGAGACTTT#CGCTTCTGCCTTTTC#.((((((((((.((((.......#)))))))))))))).	1064	1079	1	-19.8	1	0.0110594	0.618	0	0	-7.14013	14	15	14	3UTR	MIRT038036	0	0
hsa-miR-10b-5p	XM_047422597	CDKN2A	TACCCTGTAGAACCGAATTTGTG#GGTCCTACAGGGC#..((((((((.(((.........#))).)))))))).	464	477	1	-19.4	1	1.552881e-05	0.397	0	0	-8.75027	11	13	8	3UTR	MIRT006368	0	0
hsa-miR-124-3p	XM_047422597	CDKN2A	TAAGGCACGCGGTGAATGCCAA#GGCATTTCTTGCGAGCCTC#..((((.(((((.(((((((..#))))))).))))).)))).	718	737	1	-23.6	0	0.0145965	0.441	0	0	-7.78982	16	19	7	3UTR	MIRT022931	0	0
hsa-miR-125b-5p	XM_047422597	CDKN2A	TCCCTGAGACCCTAACTTGTGA#TAGGGAAGCTCAGGGGG#((((((((.(((((........#)))))...)))))))).	782	799	1	-21	1	0.00244396	0.515	0	0	-5.96246	13	17	8	3UTR	MIRT004709	0	0
hsa-miR-296-3p	XM_047422597	CDKN2A	GAGGGTTGGGTGGAGGCTCTCC#GCCCCCGCCACAACCCA#..(((((((((((.(((.....#))).))))).)))))).	484	501	1	-26.8	1	0.144811	0.471	0	0	-5.81384	14	17	6	3UTR	MIRT038476	0	0
hsa-miR-423-5p	XM_047422597	CDKN2A	TGAGGGGCAGAGAGCGAGACTTT#CGCTTCTGCCTTTTC#.((((((((((.((((.......#)))))))))))))).	648	663	1	-19.8	1	0.0110594	0.618	0	0	-7.14013	14	15	14	3UTR	MIRT038036	0	0
hsa-miR-10b-5p	NM_001195132	CDKN2A	TACCCTGTAGAACCGAATTTGTG#GGTCCTACAGGGC#..((((((((.(((.........#))).)))))))).	753	766	1	-19.4	1	1.552881e-05	0.397	1.25749	0.8733668025000001	-8.75027	11	13	8	3UTR	MIRT006368	0	0
hsa-miR-124-3p	NM_001195132	CDKN2A	TAAGGCACGCGGTGAATGCCAA#GGCATTTCTTGCGAGCCTC#..((((.(((((.(((((((..#))))))).))))).)))).	1007	1026	1	-23.6	0	0.0145965	0.441	2.1511834999999997	1.6449522175000004	-7.78982	16	19	7	3UTR	MIRT022931	0	0
hsa-miR-125b-5p	NM_001195132	CDKN2A	TCCCTGAGACCCTAACTTGTGA#TAGGGAAGCTCAGGGGG#((((((((.(((((........#)))))...)))))))).	1071	1088	1	-21	1	0.00244396	0.515	1.5817518750000001	0.269245	-5.96246	13	17	8	3UTR	MIRT004709	0	0
hsa-miR-10b-5p	NM_058195	CDKN2A	TACCCTGTAGAACCGAATTTGTG#GGTCCTACAGGGC#..((((((((.(((.........#))).)))))))).	630	643	1	-19.4	1	1.552881e-05	0.397	1.1992924500000002	2.4346028875000005	-8.75027	11	13	8	3UTR	MIRT006368	0	0
hsa-miR-124-3p	NM_058195	CDKN2A	TAAGGCACGCGGTGAATGCCAA#GGCATTTCTTGCGAGCCTC#..((((.(((((.(((((((..#))))))).))))).)))).	884	903	1	-23.6	0	0.0145965	0.441	0.06022142857142854	0.6978062762499999	-7.78982	16	19	7	3UTR	MIRT022931	0	0
hsa-miR-125b-5p	NM_058195	CDKN2A	TCCCTGAGACCCTAACTTGTGA#TAGGGAAGCTCAGGGGG#((((((((.(((((........#)))))...)))))))).	948	965	1	-21	1	0.00244396	0.515	0.8868843750000002	0.49905559499999996	-5.96246	13	17	8	3UTR	MIRT004709	0	0
hsa-miR-423-5p	NM_058195	CDKN2A	TGAGGGGCAGAGAGCGAGACTTT#CGCGGAAGGTCCCTCAG#((((((((.....(((.......#))).....)))))))).	544	561	1	-19.6	1	0.000809864	0.426	0.6754838750000001	0.6769391924999997	-13.6972	11	17	8	3UTR	MIRT038036	0	0
hsa-miR-124-3p	NM_058197	CDKN2A	TAAGGCACGCGGTGAATGCCAA#GGCATTTCTTGCGAGCCTC#..((((.(((((.(((((((..#))))))).))))).)))).	1084	1103	1	-23.6	0	0.0145965	0.441	2.1511834999999997	0.128709	-7.78982	16	19	7	3UTR	MIRT022931	0	0
hsa-miR-125b-5p	NM_058197	CDKN2A	TCCCTGAGACCCTAACTTGTGA#TAGGGAAGCTCAGGGGG#((((((((.(((((........#)))))...)))))))).	1148	1165	1	-21	1	0.00244396	0.515	1.5817518750000001	0.269245	-5.96246	13	17	8	3UTR	MIRT004709	0	0
hsa-miR-423-5p	NM_058197	CDKN2A	TGAGGGGCAGAGAGCGAGACTTT#CGCGGAAGGTCCCTCAG#((((((((.....(((.......#))).....)))))))).	744	761	1	-19.6	1	0.000809864	0.426	2.3196565749999998	2.2627775112500004	-13.6972	11	17	8	3UTR	MIRT038036	0	0
hsa-miR-10b-5p	NM_000077	CDKN2A	TACCCTGTAGAACCGAATTTGTG#GGTCCTACAGGGC#..((((((((.(((.........#))).)))))))).	556	569	1	-19.4	1	1.552881e-05	0.397	1.25749	0.8733668025000001	-8.75027	11	13	8	3UTR	MIRT006368	0	0
hsa-miR-124-3p	NM_000077	CDKN2A	TAAGGCACGCGGTGAATGCCAA#GGCATTTCTTGCGAGCCTC#..((((.(((((.(((((((..#))))))).))))).)))).	810	829	1	-23.6	0	0.0145965	0.441	2.1511834999999997	1.6449522175000004	-7.78982	16	19	7	3UTR	MIRT022931	0	0
hsa-miR-125b-5p	NM_000077	CDKN2A	TCCCTGAGACCCTAACTTGTGA#TAGGGAAGCTCAGGGGG#((((((((.(((((........#)))))...)))))))).	874	891	1	-21	1	0.00244396	0.515	1.5817518750000001	0.269245	-5.96246	13	17	8	3UTR	MIRT004709	0	0
hsa-miR-25-5p	NM_001278138	ENG	AGGCGGAGACTTGGGCAATTG#GTTGTAAAAACCCAAGTCCCTGTCA#.(((((.((((((((......#.)))))))).))))).	2368	2393	0.8461538461538461	-22	0	0.0768968	0.5	0.19267712499999998	0.41387	-5.57006	13	16	8	3UTR	MIRT493959	0	0
hsa-miR-658	NM_001278138	ENG	GGCGGAGGGAAGTAGGTCCGTTGGT#GCCACATGGAGCCCCCTCTGCCG#(((((((((.....(((((((((((#)))).))))).))))))))))).	2655	2678	0.8461538461538461	-29.6	1	0.00049624	0.294	-0.312433	0.15015363250000002	-13.4976	20	23	11	3UTR	MIRT493962	0	0
hsa-miR-1228-5p	NM_001278138	ENG	GTGGGCGGGGGCAGGTGTGTG#GGGCCTGCCCCTGTGTATTCACCACC#((((((((((((((((.(...#).)))))))))))).......)))).	2721	2747	0.8461538461538461	-29.4	1	0.0642255	0.492	-0.167912	-0.049285	-3.93757	17	26	12	3UTR	MIRT493952	0	0
hsa-miR-4763-3p	NM_001278138	ENG	AGGCAGGGGCTGGTGCTGGGCGGG#CTCGCCCAGCAGGAGAGACTGAGCAGCCGCCAGCTGGGAGCACTGGTGTGAACTCACCCTGGGAGCCA#.(((((((((((((((((((((((#))))))))))..................))))))......................))))....))).	2118	2186	0.8461538461538461	-33.9	1	1.442868e-05	0.368	0.9570593029850746	0.5978057929999998	-3.79332	23	68	10	3UTR	MIRT493960	0	0
hsa-miR-4781-5p	NM_001278138	ENG	TAGCGGGGATTCCAATATTGG#CCACCTGGATCTATCCCTGCG#..((((((((((((....(((#)))..))))...)))))))).	2520	2541	0.8461538461538461	-18.7	1	0.00210977	0.397	0.028778933333333357	0.8926817174999998	-5.9255	15	21	8	3UTR	MIRT493966	0	0
hsa-miR-486-3p	NM_001114753	ENG	CGGGGCAGCTCAGTACAGGAT#CTTGTCCTGGGCCTGCCCCT#.((((((((((((.(((((..#))))).)))))).)))))).	2890	2910	0.8461538461538461	-29.1	1	0.00144973	0.456	-0.178395	0.25535718500000004	-4.65016	17	20	6	3UTR	MIRT493957	0	0
hsa-miR-25-5p	NM_000118	ENG	AGGCGGAGACTTGGGCAATTG#GTTGTAAAAACCCAAGTCCCTGTCA#.(((((.((((((((......#.)))))))).))))).	2796	2821	0.8461538461538461	-22	0	0.0768968	0.5	0.667546	1.27824	-5.57006	13	16	8	3UTR	MIRT493959	0	0
hsa-miR-3180-3p	NM_000118	ENG	TGGGGCGGAGCTTCCGGAGGCC#GCCTCTGAGGGATTGAGGGGCCCTGGCCAGGACCCTGACCTCCGCCCCT#.((((((((((((((((.((((#.))))))))..)))........))))))))).	2337	2386	0.8461538461538461	-31.6	1	0.0365316	0.25	0.08068571538461537	0.190553	-3.79332	20	32	9	3UTR	MIRT493955	0	0
hsa-miR-6721-5p	NM_000118	ENG	TGGGCAGGGGCTTATTGTAGGAG#CCTGACCTCCGCCCCTGCCCC#.((((((((((......((((..#))))......)))))))))).	2370	2391	0.8461538461538461	-29.1	1	0.0830763	0.235	-0.466366	0.5430392162499998	-10.2546	14	21	10	3UTR	MIRT493958	0	1
hsa-miR-486-3p	NM_001278138	ENG	CGGGGCAGCTCAGTACAGGAT#CTTGTCCTGGGCCTGCCCCT#.((((((((((((.(((((..#))))).)))))).)))))).	2713	2733	0.9230769230769231	-29.1	1	0.00144973	0.456	-0.516986	-0.0123518	-4.65016	17	20	6	3UTR	MIRT493957	0	0
hsa-miR-1228-5p	NM_001278138	ENG	GTGGGCGGGGGCAGGTGTGTG#CACACCTGAACTTGCCTAA#.((((((((..((((((((..#))))))))..)))))))).	2546	2565	0.9230769230769231	-28.6	1	0.097795	0.412	2.02831	0.589532	-7.86061	16	19	8	3UTR	MIRT493952	0	0
hsa-miR-1207-5p	NM_001278138	ENG	TGGCAGGGAGGCTGGGAGGGG#CCCTTCCCGCCTCCCTCTCAGAGGCCTGCTGCCAG#((((((((((((.((((((((#))))))))))))))))..............)))).	2228	2263	0.9230769230769231	-36	1	4.469001e-07	0.338	-0.343132	0.6564081562499999	-5.22671	20	35	16	3UTR	MIRT493961	0	0
hsa-miR-4763-3p	NM_001278138	ENG	AGGCAGGGGCTGGTGCTGGGCGGG#CTTGTCCTGGGCCTGCCCCTGTGTA#(.((((((((.(((.(.(((((((#))))))).).))).)))))))).).	2713	2738	0.9230769230769231	-34.5	1	0.000656114	0.485	-0.127768	0.013501333749999983	-8.66147	20	25	8	3UTR	MIRT493960	0	0
hsa-miR-4763-3p	NM_001278138	ENG	AGGCAGGGGCTGGTGCTGGGCGGG#CCCAGCCTGGGAGCCCAGAGGGTGGCAAGAACAGTGGGCGTTGGGAGCCTAGCTCCTGCCA#.((((((((((((.((((((((((#))).........))))).............................)))))))))))))).	2598	2659	0.9230769230769231	-34.1	1	5.208153e-07	0.324	-0.70023	0.114144	-4.65016	22	61	14	3UTR	MIRT493960	0	0
hsa-miR-6722-3p	NM_001278138	ENG	TGCAGGGGTCGGGTGGGCCAGG#CCCGGCCCCCCGCGCTCGCCCAGCAG#(((..((((((((.(((((.((#)).))))))))).....)))).))).	2104	2130	0.9230769230769231	-29.8	0	8.525207e-06	0.265	0.18746299230769242	0.6100312946249999	-11.9455	18	26	9	3UTR	MIRT493963	0	0
hsa-miR-6722-3p	NM_001278138	ENG	TGCAGGGGTCGGGTGGGCCAGG#GGCCCAGCCCAGAGCCACCTGGATCTATCCCTGCGG#(((((((((((((((((((...#)))))).))).))..............)))))))).	2506	2542	0.9230769230769231	-30.1	1	0.00287749	0.397	0.8100282714285713	0.7252868049999999	-3.93757	19	36	8	3UTR	MIRT493963	0	0
hsa-miR-25-5p	NM_001114753	ENG	AGGCGGAGACTTGGGCAATTG#GTTGTAAAAACCCAAGTCCCTGTCA#.(((((.((((((((......#.)))))))).))))).	2545	2570	0.9230769230769231	-22	0	0.0768968	0.5	2.11493	0.9183396374999999	-5.57006	13	16	8	3UTR	MIRT493959	0	0
hsa-miR-658	NM_001114753	ENG	GGCGGAGGGAAGTAGGTCCGTTGGT#GCCACATGGAGCCCCCTCTGCCG#(((((((((.....(((((((((((#)))).))))).))))))))))).	2832	2855	0.9230769230769231	-29.6	1	0.00049624	0.294	0.6087377769230768	0.9877355425000002	-13.4976	20	23	11	3UTR	MIRT493962	0	0
hsa-miR-658	NM_000118	ENG	GGCGGAGGGAAGTAGGTCCGTTGGT#GCCCTGGCCAGGACCCTGACCTCCGCCC#((((((((..((..(((((..((((#.)))))))))))..)))))))).	2356	2384	0.9230769230769231	-32.8	1	0.0188645	0.235	0.04645508750000002	0.323726	-8.38244	19	23	11	3UTR	MIRT493962	0	0
hsa-miR-3196	NM_001278138	ENG	CGGGGCGGCAGGGGCCTC#GGGGTCCCTCCACCCCA#.((((.((.(((((((((#))))))))))).)))).	2288	2305	1	-29.2	0	7.56436e-06	0.397	1.2621347888888887	0.08032385625000003	-6.75067	15	17	11	3UTR	MIRT493954	0	0
hsa-miR-6722-3p	NM_001278138	ENG	TGCAGGGGTCGGGTGGGCCAGG#CCTGGGAGCCAGTCCTCCACTCGACCCAGAATGGAGCCTGCT#.(((((((((((((((((((((#)))))..........))))))))))))..........)))).	2175	2217	1	-31.5	1	1.877842e-05	0.324	0.9028789487804881	0.5041792549999999	-3.79332	21	42	12	3UTR	MIRT493963	0	0
hsa-miR-1207-5p	NM_001114753	ENG	TGGCAGGGAGGCTGGGAGGGG#CCCTTCCCGCCTCCCTCTCAGAGGCCTGCTGCCAG#((((((((((((.((((((((#))))))))))))))))..............)))).	2405	2440	1	-36	1	4.469001e-07	0.338	0.304126	0.30058640000000003	-5.22671	20	35	16	3UTR	MIRT493961	0	0
hsa-miR-486-3p	NM_000118	ENG	CGGGGCAGCTCAGTACAGGAT#CTTGTCCTGGGCCTGCCCCT#.((((((((((((.(((((..#))))).)))))).)))))).	3141	3161	1	-29.1	1	0.00130829	0.456	2.719476384615384	1.85061	-4.65016	17	20	6	3UTR	MIRT493957	0	0
hsa-miR-1207-5p	NM_000118	ENG	TGGCAGGGAGGCTGGGAGGGG#CCCTTCCCGCCTCCCTCTCAGAGGCCTGCTGCCAG#((((((((((((.((((((((#))))))))))))))))..............)))).	2656	2691	1	-36	1	4.469001e-07	0.338	1.0304858076923078	0.8380587875000001	-5.22671	20	35	16	3UTR	MIRT493961	0	0
hsa-miR-1909-3p	NM_000118	ENG	CGCAGGGGCCGGGTGCTCACCG#CGGGAGCACCCAGAGCACCCCCTGCT#.((((((((.((((((((.(((#))))))))))).).....))))))).	2485	2511	1	-34.3	1	8.363167e-06	0.309	1.5809165000000003	0.36574414250000004	-5.03583	19	26	11	3UTR	MIRT493964	0	0
hsa-miR-1296-5p	NM_001358263	HK1	TTAGGGCCCTGGCTCCATCTCC#GGAGACGCTGGCGCCAGGGCCTG#...((((((((((.((((((((#)))))...))).)))))))))).	3334	3357	0.8461538461538461	-33.6	0	3.413434e-06	0.309	0.740221	1.1783125630000004	-7.37138	18	23	10	3UTR	MIRT036117	0	0
hsa-miR-23b-3p	NM_033496	HK1	ATCACATTGCCAGGGATTACCAC#GTGGACAGTCCTGCGGAAATGTGT#..((((((.((.((((((.((((#))))..))))))..)).)))))).	3548	3572	0.8461538461538461	-19.6	1	0.0029276	0.485	2.5131720000000004	1.5914765041810348	-9.36019	18	24	6	3UTR	MIRT046245	0	0
hsa-miR-23b-3p	NM_033497	HK1	ATCACATTGCCAGGGATTACCAC#GTGGACAGTCCTGCGGAAATGTGT#..((((((.((.((((((.((((#))))..))))))..)).)))))).	3676	3700	0.8461538461538461	-19.6	1	0.0029276	0.485	1.64738	1.14382	-9.36019	18	24	6	3UTR	MIRT046245	0	0
hsa-miR-1296-5p	NM_001322366	HK1	TTAGGGCCCTGGCTCCATCTCC#GGAGACGCTGGCGCCAGGGCCTG#...((((((((((.((((((((#)))))...))).)))))))))).	2829	2852	0.8461538461538461	-33.6	0	3.413434e-06	0.309	0.740221	1.1783125630000004	-7.37138	18	23	10	3UTR	MIRT036117	0	0
hsa-miR-1296-5p	NM_000188	HK1	TTAGGGCCCTGGCTCCATCTCC#GGAGACGCTGGCGCCAGGGCCTG#...((((((((((.((((((((#)))))...))).)))))))))).	2938	2961	0.8461538461538461	-33.6	0	3.413434e-06	0.309	0.740221	1.1783125630000004	-7.37138	18	23	10	3UTR	MIRT036117	0	0
hsa-miR-1296-5p	NM_033496	HK1	TTAGGGCCCTGGCTCCATCTCC#GGAGACGCTGGCGCCAGGGCCTG#...((((((((((.((((((((#)))))...))).)))))))))).	3020	3043	0.9230769230769231	-33.6	0	3.413434e-06	0.309	1.4864762000000002	1.8279546502500001	-7.37138	18	23	10	3UTR	MIRT036117	0	0
hsa-miR-17-5p	NM_000201	ICAM1	CAAAGTGCTTACAGTGCAGGTAG#CTATCGGCACAAAAGCACTA#...(((((((...((((.(((((#))))).))))..))))))).	2363	2383	0.8461538461538461	-19.4	0	0.0239068	0.574	-0.217191	-0.234583	-13.9752	16	20	7	3UTR	MIRT005708	0	0
hsa-miR-98-5p	NM_000201	ICAM1	TGAGGTAGTAAGTTGTATTGTT#AACTTGCTGCCTA#..((((((((((((........#)))))))))))).	1983	1996	0.8461538461538461	-17.3	1	0.00358065	0.515	-0.171801	-0.285613	-5.9255	12	13	12	3UTR	MIRT027615	0	0
hsa-miR-221-3p	NM_000201	ICAM1	AGCTACATTGTCTGCTGGGTTTC#GAGGCCCCACAGACTTACAGAAGAAGTGGCCCTCCATAGACATGTGTAGCA#.(((((((((((((..(((((..#.)))))....)))))).))))))).	2007	2058	0.8461538461538461	-22.8	1	0.0163797	0.529	-0.0431856	-0.512387	-4.76182	18	25	7	3UTR	MIRT004430	0	0
hsa-miR-3186-3p	NM_000201	ICAM1	TCACGCGGAGAGATGGCTTTG#GAAGCCTCATCCGCGTGT#.((((((((..((.((((((.#)))))))).)))))))).	2695	2713	0.8461538461538461	-24.8	1	0.0121363	0.456	-0.608024	-0.19765	-8.71745	16	18	8	3UTR	MIRT611892	0	1
hsa-miR-93-5p	NM_000201	ICAM1	CAAAGTGCTGTTCGTGCAGGTAG#CTATCGGCACAAAAGCACTA#...((((((....((((.(((((#))))).))))...)))))).	2363	2383	0.8974358974358974	-19.4	0	0.0239068	0.574	-0.225008	-0.234583	-15.2178	15	20	6	3UTR	MIRT438035	0	0
hsa-miR-17-3p	NM_000201	ICAM1	ACTGCAGTGAAGGCACTTGTAG#TACAGGTTGTACACTGCAGG#.((((((((...(((((((((.#))))))).)).)))))))).	2264	2284	0.9230769230769231	-22.2	1	0.000164598	0.5	-0.104632	-0.077273	-11.2074	17	20	8	3UTR	MIRT004020	0	0
hsa-miR-324-3p	NM_000201	ICAM1	CCCACTGCCCCAGGTGCTGCTGG#CCTGCAGTGATCAGGGTCCTGCAAGCAGTGGGG#(((((((((((.((((((((.((#)).))))).))).)))........)))))))).	2623	2656	0.9230769230769231	-29.8	1	2.068024e-05	0.412	-0.0896565	-0.19081	-7.28438	21	33	8	3UTR	MIRT438044	0	1
hsa-miR-3188	NM_000201	ICAM1	AGAGGCTTTGTGCGGATACGGGG#CCTATCCCGGGACAGGGCCTCTT#(((((((((((.((((((.((..#)))))))..).))))))))))).	1640	1663	0.9230769230769231	-25.9	1	3.342661e-09	0.353	-0.554778	-0.130183	-7.28438	19	23	11	3UTR	MIRT611889	0	0
hsa-miR-2467-5p	NM_000201	ICAM1	TGAGGCTCTGTTAGCCTTGGCTC#GGGCCAAGGTATTGGAGGACTCCCTCCCAGCTTTGGAAGCCTCAT#((((((((((...((((((((((#)))))))))).......................)))).)))))).	2660	2705	0.9230769230769231	-25.7	1	0.0048286	0.471	0.404232	-0.258522	-11.3983	20	45	10	3UTR	MIRT611890	0	0
hsa-miR-92a-3p	NM_000201	ICAM1	TATTGCACTTGTCCCGGCCTGT#CAGGCTGGAGTGCAGTGGTGCAATC#.((((((((((((((((((((.#)))))))).).)))..)))))))).	2754	2779	0.9615384615384616	-26.1	1	1.696172e-05	0.441	-0.0175414	-0.0540189	-3.79332	20	25	8	3UTR	MIRT727476	0	0
hsa-miR-17-3p	NM_000201	ICAM1	ACTGCAGTGAAGGCACTTGTAG#CTATTTATTGAGTGTCTTTTATGTAGG#.(((((..((((((((((....#.))))))))))..))))).	2164	2191	1	-20	0	0.00208593	0.632	1.37272	0.15917201762500008	-7.65065	15	19	10	3UTR	MIRT004020	0	0
hsa-miR-6884-5p	NM_000201	ICAM1	AGAGGCTGAGAAGGTGATGTTG#GACAGGGCCTCTTCCTCGGCCTTC#.(((((((((.((((..((((.#))))..))))....))))))))).	1650	1674	1	-21.9	1	0.0083285	0.397	-0.386967	-0.221912	-6.85115	17	24	9	3UTR	MIRT149176	0	0
hsa-miR-8485	NM_000201	ICAM1	CACACACACACACACACGTAT#TCATCCGCGTGTGTGTGTGTGTGTA#.((((((((((((((((((..#.)))))))))))))))))).	2701	2726	1	-33.7	1	0.00227848	0.456	0.0637733761111111	-0.183971	-3.79332	18	20	18	3UTR	MIRT611897	0	1
hsa-miR-27b-3p	NM_001127500	MET	TTCACAGTGGCTAAGTTCTGC#GCAGAACTTTGTGATGCTTCATTCTGTGGAA#((((((((.((.(((((((((#))))))))).)).).........))))))).	6009	6040	0.8461538461538461	-20.3	1	0.00868215	0.574	0.4459845633333333	1.5501391958749997	-8.34077	19	31	9	3UTR	MIRT732479	1	1
hsa-miR-155-5p	NM_001127500	MET	TTAATGCTAATCGTGATAGGGGTT#ACTCCTGTCATATTGGA#......(((((.(((((((((((.#)))))))))))))))).	4851	4868	0.8461538461538461	-18.6	0	3.836162e-05	0.559	0.28078483363636364	0.3525270924999999	-18.9134	16	17	16	3UTR	MIRT001539	0	0
hsa-miR-34b-3p	NM_001127500	MET	CAATCACTAACTCCACTGCCAT#TGGACAGATTGTGGGAGTAAGTGATTC#.(((((((.(((((.((((((.#))).)))......))))).))))))).	6739	6766	0.8461538461538461	-19.1	1	0.00381409	0.618	2.329402571428571	2.11693	-5.58516	18	27	7	3UTR	MIRT004825	0	0
hsa-miR-34c-5p	NM_001127500	MET	AGGCAGTGTAGTTAGCTGATTGC#GTGATCATAGCTCACTGCA#..((((((.(((((..(((((((#)))))))))))))))))).	5195	5214	0.8461538461538461	-19.6	1	0.00501441	0.397	0.06369114285714285	0.0036142625000000206	-6.98189	18	19	18	3UTR	MIRT000757	1	1
hsa-miR-562	NM_001127500	MET	AAAGTAGCTGTACCATTTGC#GCATGTGGTGTAGGTTACTC#..(((((((.((((((.(((#))).))))))..))))))).	6063	6083	0.8461538461538461	-18.2	1	0.00328421	0.603	1.6911334285714286	2.8932533350000007	-6.19951	16	20	7	3UTR	MIRT005024	0	0
hsa-miR-4701-3p	NM_001127500	MET	ATGGGTGATGGGTGTGGTGT#GCGCACACCACCATCCCCGG#.((((.(((((..(((((((#)))).)))..))))))))).	5260	5280	0.8461538461538461	-22.1	0	0.00490996	0.5	-0.0423819	0.0719512	-10.3302	16	20	9	3UTR	MIRT790571	0	0
hsa-miR-27b-3p	NM_000245	MET	TTCACAGTGGCTAAGTTCTGC#GCAGAACTTTGTGATGCTTCATTCTGTGGAA#((((((((.((.(((((((((#))))))))).)).).........))))))).	5955	5986	0.8461538461538461	-20.3	1	0.00868215	0.574	0.4459845633333333	1.5501391958749997	-8.34077	19	31	9	3UTR	MIRT732479	1	1
hsa-miR-155-5p	NM_000245	MET	TTAATGCTAATCGTGATAGGGGTT#ACTCCTGTCATATTGGA#......(((((.(((((((((((.#)))))))))))))))).	4797	4814	0.8461538461538461	-18.6	0	3.836162e-05	0.559	0.28078483363636364	0.3525270924999999	-18.9134	16	17	16	3UTR	MIRT001539	0	0
hsa-miR-34b-3p	NM_000245	MET	CAATCACTAACTCCACTGCCAT#TGGACAGATTGTGGGAGTAAGTGATTC#.(((((((.(((((.((((((.#))).)))......))))).))))))).	6685	6712	0.8461538461538461	-19.1	1	0.00381409	0.618	2.329402571428571	2.11693	-5.58516	18	27	7	3UTR	MIRT004825	0	0
hsa-miR-34c-5p	NM_000245	MET	AGGCAGTGTAGTTAGCTGATTGC#GTGATCATAGCTCACTGCA#..((((((.(((((..(((((((#)))))))))))))))))).	5141	5160	0.8461538461538461	-19.6	1	0.00501441	0.397	0.06369114285714285	0.0036142625000000206	-6.98189	18	19	18	3UTR	MIRT000757	1	1
hsa-miR-562	NM_000245	MET	AAAGTAGCTGTACCATTTGC#GCATGTGGTGTAGGTTACTC#..(((((((.((((((.(((#))).))))))..))))))).	6009	6029	0.8461538461538461	-18.2	1	0.00328421	0.603	1.6911334285714286	2.8932533350000007	-6.19951	16	20	7	3UTR	MIRT005024	0	0
hsa-miR-4701-3p	NM_000245	MET	ATGGGTGATGGGTGTGGTGT#GCGCACACCACCATCCCCGG#.((((.(((((..(((((((#)))).)))..))))))))).	5206	5226	0.8461538461538461	-22.1	0	0.00490996	0.5	-0.0423819	0.0719512	-10.3302	16	20	9	3UTR	MIRT790571	0	0
hsa-miR-198	XM_047420400	MET	GGTCCAGAGGGGAGATAGGTTC#GAATCTGCAACTCCCCCTGAAAACCA#(((.(((.((((((.(((((((#)))))))...)))))))))...))).	2772	2798	0.9230769230769231	-24.5	0	0.174407	0.529	0	0	-10.0187	19	26	9	3UTR	MIRT006778	0	1
hsa-miR-130a-3p	NM_001127500	MET	CAGTGCAATGTTAAAAGGGCAT#TGCTCTTGCCAAAATTGCACTA#.((((((((.....(((((((.#)))))))......)))))))).	4708	4730	0.9230769230769231	-19.7	1	0.025244	0.691	2.1345205000000003	1.0452751950000003	-13.3534	15	22	8	3UTR	MIRT007137	1	1
hsa-miR-130a-3p	NM_001127500	MET	CAGTGCAATGTTAAAAGGGCAT#GCCACAAAAACACTGCACTGT#(((((((.((((.....(((..#))).....)))).))))))).	6170	6191	0.9230769230769231	-19.8	1	0.00423556	0.647	3.86753	2.0161551997499996	-9.36568	14	21	7	3UTR	MIRT007137	1	1
hsa-miR-206	NM_001127500	MET	TGGAATGTAAGGAAGTGTGTGG#CTACACACTTGTATATACATTCTT#.((((((((.(.((((((((((#)))))))))).)...)))))))).	6652	6676	0.9230769230769231	-21.9	1	0.0542565	0.632	0.7682578600000001	1.17293	-8.38263	19	24	10	3UTR	MIRT000185	1	1
hsa-miR-34b-5p	NM_001127500	MET	TAGGCAGTGTCATTAGCTGATTG#AATTAGATACTTGTCACTGCCTAT#(((((((((.((....((((((.#)))))).....)).))))))))).	6773	6797	0.9230769230769231	-21.6	1	0.017306	0.603	1.8394065555555557	2.44143	-8.29455	17	24	9	3UTR	MIRT000758	0	1
hsa-miR-449a	NM_001127500	MET	TGGCAGTGTATTGTTAGCTGGT#GCCACAAAAACACTGCACTGTGAA#(.((((((((.((((...((((#))))....)))).)))))))).).	6170	6194	0.9230769230769231	-18	1	0.00696743	0.632	4.1265	1.9960130872499997	-8.15907	17	24	8	3UTR	MIRT006346	1	1
hsa-miR-130a-3p	NM_000245	MET	CAGTGCAATGTTAAAAGGGCAT#TGCTCTTGCCAAAATTGCACTA#.((((((((.....(((((((.#)))))))......)))))))).	4654	4676	0.9230769230769231	-19.7	1	0.025244	0.691	2.1345205000000003	1.0452751950000003	-13.3534	15	22	8	3UTR	MIRT007137	1	1
hsa-miR-130a-3p	NM_000245	MET	CAGTGCAATGTTAAAAGGGCAT#GCCACAAAAACACTGCACTGT#(((((((.((((.....(((..#))).....)))).))))))).	6116	6137	0.9230769230769231	-19.8	1	0.00423556	0.647	3.86753	2.0161551997499996	-9.36568	14	21	7	3UTR	MIRT007137	1	1
hsa-miR-206	NM_000245	MET	TGGAATGTAAGGAAGTGTGTGG#CTACACACTTGTATATACATTCTT#.((((((((.(.((((((((((#)))))))))).)...)))))))).	6598	6622	0.9230769230769231	-21.9	1	0.0542565	0.632	0.7682578600000001	1.17293	-8.38263	19	24	10	3UTR	MIRT000185	1	1
hsa-miR-34b-5p	NM_000245	MET	TAGGCAGTGTCATTAGCTGATTG#AATTAGATACTTGTCACTGCCTAT#(((((((((.((....((((((.#)))))).....)).))))))))).	6719	6743	0.9230769230769231	-21.6	1	0.017306	0.603	1.8394065555555557	2.44143	-8.29455	17	24	9	3UTR	MIRT000758	0	1
hsa-miR-449a	NM_000245	MET	TGGCAGTGTATTGTTAGCTGGT#GCCACAAAAACACTGCACTGTGAA#(.((((((((.((((...((((#))))....)))).)))))))).).	6116	6140	0.9230769230769231	-18	1	0.00696743	0.632	4.1265	1.9960130872499997	-8.15907	17	24	8	3UTR	MIRT006346	1	1
hsa-miR-199a-3p	NM_001127500	MET	ACAGTAGTCTGCACATTGGTTA#AATTTTGTGCTTGCTACTGTA#((((((((..(((((.......#.)))))..)))))))).	6038	6059	1	-19.5	1	0.00389024	0.603	3.6046363749999997	1.4063975483750002	-6.46952	13	17	8	3UTR	MIRT001969	0	0
hsa-miR-148a-3p	NM_001127500	MET	TCAGTGCACTACAGAACTTTGT#ACAGGATCTCACTCTGTTGCCAGGGCTGTAGTGCAGTGGT#(((.((((((((((..((....#.))..)))))))))).))).	5155	5195	1	-24	0	4.989737e-06	0.456	-0.422177	0.4221782963749999	-7.9381	15	20	10	3UTR	MIRT054388	1	1
hsa-miR-199b-3p	NM_001127500	MET	ACAGTAGTCTGCACATTGGTTA#AATTTTGTGCTTGCTACTGTA#((((((((..(((((.......#.)))))..)))))))).	6038	6059	1	-19.5	1	0.00389024	0.603	3.6046363749999997	1.4063975483750002	-6.46952	13	17	8	3UTR	MIRT004514	0	0
hsa-miR-155-5p	NM_001127500	MET	TTAATGCTAATCGTGATAGGGGTT#AGCCTCTGTCTCGGTGGCAG#....((((.((((.((((((((((#)))))))))).)))))))).	5835	5855	1	-22.8	0	3.651471e-06	0.515	0.3947137690000001	0.03856372562500002	-11.4598	18	20	10	3UTR	MIRT001539	0	0
hsa-miR-4506	NM_001127500	MET	AAATGGGTGGTCTGAGGCAA#GCCCCAGAACAGGCCACTCATTTA#((((((((((((((.(((..#)))......)))))))))))))).	5011	5035	1	-23.8	1	0.0367056	0.529	0.34154458571428575	0.14685902524999997	-4.67302	17	24	14	3UTR	MIRT790503	0	0
hsa-miR-4701-3p	NM_001127500	MET	ATGGGTGATGGGTGTGGTGT#CACTGCGCCCAGCCCT#..((((..(((((((((((.#))))))))))))))).	5403	5419	1	-24.2	0	0.00732611	0.544	0.0896330909090909	0.4832875042500002	-8.81432	15	16	15	3UTR	MIRT790571	0	0
hsa-miR-199a-3p	NM_000245	MET	ACAGTAGTCTGCACATTGGTTA#AATTTTGTGCTTGCTACTGTA#((((((((..(((((.......#.)))))..)))))))).	5984	6005	1	-19.5	1	0.00389024	0.603	3.6046363749999997	1.4063975483750002	-6.46952	13	17	8	3UTR	MIRT001969	0	0
hsa-miR-148a-3p	NM_000245	MET	TCAGTGCACTACAGAACTTTGT#ACAGGATCTCACTCTGTTGCCAGGGCTGTAGTGCAGTGGT#(((.((((((((((..((....#.))..)))))))))).))).	5101	5141	1	-24	0	4.989737e-06	0.456	-0.422177	0.4221782963749999	-7.9381	15	20	10	3UTR	MIRT054388	1	1
hsa-miR-199b-3p	NM_000245	MET	ACAGTAGTCTGCACATTGGTTA#AATTTTGTGCTTGCTACTGTA#((((((((..(((((.......#.)))))..)))))))).	5984	6005	1	-19.5	1	0.00389024	0.603	3.6046363749999997	1.4063975483750002	-6.46952	13	17	8	3UTR	MIRT004514	0	0
hsa-miR-155-5p	NM_000245	MET	TTAATGCTAATCGTGATAGGGGTT#AGCCTCTGTCTCGGTGGCAG#....((((.((((.((((((((((#)))))))))).)))))))).	5781	5801	1	-22.8	0	3.651471e-06	0.515	0.3947137690000001	0.03856372562500002	-11.4598	18	20	10	3UTR	MIRT001539	0	0
hsa-miR-4506	NM_000245	MET	AAATGGGTGGTCTGAGGCAA#GCCCCAGAACAGGCCACTCATTTA#((((((((((((((.(((..#)))......)))))))))))))).	4957	4981	1	-23.8	1	0.0367056	0.529	0.34154458571428575	0.14685902524999997	-4.67302	17	24	14	3UTR	MIRT790503	0	0
hsa-miR-4701-3p	NM_000245	MET	ATGGGTGATGGGTGTGGTGT#CACTGCGCCCAGCCCT#..((((..(((((((((((.#))))))))))))))).	5349	5365	1	-24.2	0	0.00732611	0.544	0.0896330909090909	0.4832875042500002	-8.81432	15	16	15	3UTR	MIRT790571	0	0
hsa-miR-30c-5p	XM_047421184	MTR	TGTAAACATCCTACACTCTCAGC#GCTGAGGTGGGAGGATCGGTTG#....((((((((.(((.((((((#)))))))))..)))))..))).	9419	9441	0.8461538461538461	-19.2	0	0.0164318	0.412	0	0	-10.8357	17	22	9	3UTR	MIRT134330	0	0
hsa-miR-10a-5p	XM_047421184	MTR	TACCCTGTAGATCCGAATTTGTG#GCAAAGGTTGGGTCTGACAGTACCAGTTGTTAGATCTGTAGGGA#..((((((((((((((.(((((.#)))))..)))))))))......................))))).	6296	6340	0.8461538461538461	-18.3	1	0.000162442	0.559	0	0	-4.957	19	44	9	3UTR	MIRT047589	0	0
hsa-miR-218-5p	XM_047421184	MTR	TTGTGCTTGATCTAACCATGT#AGATGGAGGTCAGGCTGCAGT#(((((((((((((..((((.(#).))))))))))))).)))).	7384	7405	0.8461538461538461	-17.8	1	3.285008e-05	0.485	0	0	-5.52986	18	21	13	3UTR	MIRT440197	0	0
hsa-miR-106b-5p	XM_047421184	MTR	TAAAGTGCTGACAGTGCAGAT#TCTGCACTGTTTCAAATTTTTACAAGTGTATGTTATTGTACTTTT#.(((((((.(((((((((((.#)))))))))))..........................))))))).	9636	9681	0.8461538461538461	-20.3	1	0.0486436	0.706	0	0	-4.84971	18	45	11	3UTR	MIRT044357	0	0
hsa-miR-3064-3p	XM_047421184	MTR	TTGCCACACTGCAACACCTTACA#GAGGGTTGCAGATAGTGCAGA#(((.(((.(((((((.((((...#)))))))))))...)))))).	7801	7822	0.8461538461538461	-19.7	0	0.000110235	0.632	0	0	-9.51628	17	21	11	3UTR	MIRT497498	0	0
hsa-miR-548ao-5p	XM_047421184	MTR	AGAAGTAACTACGGTTTTTGCA#TGCAAAGGTTGGGTCTGACAGTACCAGTTGTTAGATCTGTAGGGACTTGTA#(.((((..((((((((((((((#))))))))............................))))))..)))).).	6295	6346	0.8461538461538461	-15.4	0	0.000483157	0.559	0	0	-8.95857	19	51	8	3UTR	MIRT497503	0	0
hsa-miR-5585-5p	XM_047421184	MTR	TGAAGTACCAGCTACTCGAGAG#TTCTCCTGCCTCAGCCTCCAGAGTAGCTGGGACTACAG#((.(((.((((((((((..(((#.)))..)))))))))).))).)).	4892	4930	0.8461538461538461	-25.8	0	1.958307e-07	0.426	0	0	-7.0388	18	24	10	3UTR	MIRT497501	0	0
hsa-miR-30c-5p	XM_047421187	MTR	TGTAAACATCCTACACTCTCAGC#GCTGAGGTGGGAGGATCGGTTG#....((((((((.(((.((((((#)))))))))..)))))..))).	8338	8360	0.8461538461538461	-19.2	0	0.0164318	0.412	0	0	-10.8357	17	22	9	3UTR	MIRT134330	0	0
hsa-miR-10a-5p	XM_047421187	MTR	TACCCTGTAGATCCGAATTTGTG#GCAAAGGTTGGGTCTGACAGTACCAGTTGTTAGATCTGTAGGGA#..((((((((((((((.(((((.#)))))..)))))))))......................))))).	5215	5259	0.8461538461538461	-18.3	1	0.000162442	0.559	0	0	-4.957	19	44	9	3UTR	MIRT047589	0	0
hsa-miR-218-5p	XM_047421187	MTR	TTGTGCTTGATCTAACCATGT#AGATGGAGGTCAGGCTGCAGT#(((((((((((((..((((.(#).))))))))))))).)))).	6303	6324	0.8461538461538461	-17.8	1	3.285008e-05	0.485	0	0	-5.52986	18	21	13	3UTR	MIRT440197	0	0
hsa-miR-106b-5p	XM_047421187	MTR	TAAAGTGCTGACAGTGCAGAT#TCTGCACTGTTTCAAATTTTTACAAGTGTATGTTATTGTACTTTT#.(((((((.(((((((((((.#)))))))))))..........................))))))).	8555	8600	0.8461538461538461	-20.3	1	0.0486436	0.706	0	0	-4.84971	18	45	11	3UTR	MIRT044357	0	0
hsa-miR-3064-3p	XM_047421187	MTR	TTGCCACACTGCAACACCTTACA#GAGGGTTGCAGATAGTGCAGA#(((.(((.(((((((.((((...#)))))))))))...)))))).	6720	6741	0.8461538461538461	-19.7	0	0.000110235	0.632	0	0	-9.51628	17	21	11	3UTR	MIRT497498	0	0
hsa-miR-548ao-5p	XM_047421187	MTR	AGAAGTAACTACGGTTTTTGCA#TGCAAAGGTTGGGTCTGACAGTACCAGTTGTTAGATCTGTAGGGACTTGTA#(.((((..((((((((((((((#))))))))............................))))))..)))).).	5214	5265	0.8461538461538461	-15.4	0	0.000483157	0.559	0	0	-8.95857	19	51	8	3UTR	MIRT497503	0	0
hsa-miR-5585-5p	XM_047421187	MTR	TGAAGTACCAGCTACTCGAGAG#TTCTCCTGCCTCAGCCTCCAGAGTAGCTGGGACTACAG#((.(((.((((((((((..(((#.)))..)))))))))).))).)).	3811	3849	0.8461538461538461	-25.8	0	1.958307e-07	0.426	0	0	-7.0388	18	24	10	3UTR	MIRT497501	0	0
hsa-miR-30c-5p	XM_011544194	MTR	TGTAAACATCCTACACTCTCAGC#GCTGAGGTGGGAGGATCGGTTG#....((((((((.(((.((((((#)))))))))..)))))..))).	9393	9415	0.8461538461538461	-19.2	0	0.0164318	0.412	0	0	-10.8357	17	22	9	3UTR	MIRT134330	0	0
hsa-miR-10a-5p	XM_011544194	MTR	TACCCTGTAGATCCGAATTTGTG#GCAAAGGTTGGGTCTGACAGTACCAGTTGTTAGATCTGTAGGGA#..((((((((((((((.(((((.#)))))..)))))))))......................))))).	6270	6314	0.8461538461538461	-18.3	1	0.000162442	0.559	0	0	-4.957	19	44	9	3UTR	MIRT047589	0	0
hsa-miR-218-5p	XM_011544194	MTR	TTGTGCTTGATCTAACCATGT#AGATGGAGGTCAGGCTGCAGT#(((((((((((((..((((.(#).))))))))))))).)))).	7358	7379	0.8461538461538461	-17.8	1	3.285008e-05	0.485	0	0	-5.52986	18	21	13	3UTR	MIRT440197	0	0
hsa-miR-106b-5p	XM_011544194	MTR	TAAAGTGCTGACAGTGCAGAT#TCTGCACTGTTTCAAATTTTTACAAGTGTATGTTATTGTACTTTT#.(((((((.(((((((((((.#)))))))))))..........................))))))).	9610	9655	0.8461538461538461	-20.3	1	0.0486436	0.706	0	0	-4.84971	18	45	11	3UTR	MIRT044357	0	0
hsa-miR-3064-3p	XM_011544194	MTR	TTGCCACACTGCAACACCTTACA#GAGGGTTGCAGATAGTGCAGA#(((.(((.(((((((.((((...#)))))))))))...)))))).	7775	7796	0.8461538461538461	-19.7	0	0.000110235	0.632	0	0	-9.51628	17	21	11	3UTR	MIRT497498	0	0
hsa-miR-548ao-5p	XM_011544194	MTR	AGAAGTAACTACGGTTTTTGCA#TGCAAAGGTTGGGTCTGACAGTACCAGTTGTTAGATCTGTAGGGACTTGTA#(.((((..((((((((((((((#))))))))............................))))))..)))).).	6269	6320	0.8461538461538461	-15.4	0	0.000483157	0.559	0	0	-8.95857	19	51	8	3UTR	MIRT497503	0	0
hsa-miR-5585-5p	XM_011544194	MTR	TGAAGTACCAGCTACTCGAGAG#TTCTCCTGCCTCAGCCTCCAGAGTAGCTGGGACTACAG#((.(((.((((((((((..(((#.)))..)))))))))).))).)).	4866	4904	0.8461538461538461	-25.8	0	1.958307e-07	0.426	0	0	-7.0388	18	24	10	3UTR	MIRT497501	0	0
hsa-miR-30c-5p	NM_001291939	MTR	TGTAAACATCCTACACTCTCAGC#GCTGAGGTGGGAGGATCGGTTG#....((((((((.(((.((((((#)))))))))..)))))..))).	9455	9477	0.8461538461538461	-19.2	0	0.0164318	0.412	-0.871006	0.009667114999999999	-10.8357	17	22	9	3UTR	MIRT134330	0	0
hsa-miR-10a-5p	NM_001291939	MTR	TACCCTGTAGATCCGAATTTGTG#GCAAAGGTTGGGTCTGACAGTACCAGTTGTTAGATCTGTAGGGA#..((((((((((((((.(((((.#)))))..)))))))))......................))))).	6332	6376	0.8461538461538461	-18.3	1	0.000162442	0.559	-0.231652	-0.164763	-4.957	19	44	9	3UTR	MIRT047589	0	0
hsa-miR-484	NM_001291939	MTR	TCAGGCTCAGTCCCCTCCCGAT#TGGAGGAGGAGGAGGGGGAGCCA#...(((((...(((((((....#.)))))))))))).	7482	7505	0.8461538461538461	-24.1	0	0.00532202	0.382	-0.902221	-0.155752	-11.6382	12	14	12	3UTR	MIRT042208	0	0
hsa-miR-193b-3p	NM_001291939	MTR	AACTGGCCCTCAAAGTCCCGCT#GGTGGGAGGATCGGTTGAGGCCAGG#..((((.((((((..(((((((#))))))).......)))))))))).	9460	9485	0.8461538461538461	-24.9	0	0.00408869	0.441	-0.328723	0.07498561499999999	-8.09298	17	25	10	3UTR	MIRT041354	0	0
hsa-miR-3616-5p	NM_001291939	MTR	ATGAAGTGCACTCATGATATGT#ACAGTGTCATGGTGCAG#......(((((.((((((((((#))).)))))))))))).	5723	5740	0.8461538461538461	-16.7	0	2.274324e-05	0.559	-0.303983	-0.0881851	-18.9134	15	17	12	3UTR	MIRT497500	0	0
hsa-miR-4715-3p	NM_001291939	MTR	GTGCCACCTTAACTGCAGCCAAT#GGCTGGAGTGCAGGGGCGCA#(((((.(((..(((.(((((...#))))).)))..)))))))).	4867	4887	0.8461538461538461	-29.1	0	1.158439e-07	0.353	0.116567	-0.0322745	-10.6413	16	20	8	3UTR	MIRT497497	0	0
hsa-miR-5585-5p	NM_001291939	MTR	TGAAGTACCAGCTACTCGAGAG#TTCTCCTGCCTCAGCCTCCAGAGTAGCTGGGACTACAG#((.(((.((((((((((..(((#.)))..)))))))))).))).)).	4928	4966	0.8461538461538461	-25.8	0	1.958307e-07	0.426	0.116567	-0.0752392	-7.0388	18	24	10	3UTR	MIRT497501	0	0
hsa-miR-30c-5p	NM_000254	MTR	TGTAAACATCCTACACTCTCAGC#GCTGAGGTGGGAGGATCGGTTG#....((((((((.(((.((((((#)))))))))..)))))..))).	9597	9619	0.8461538461538461	-19.2	0	0.0164318	0.412	-0.871006	0.009667114999999999	-10.8357	17	22	9	3UTR	MIRT134330	0	0
hsa-miR-10a-5p	NM_000254	MTR	TACCCTGTAGATCCGAATTTGTG#GCAAAGGTTGGGTCTGACAGTACCAGTTGTTAGATCTGTAGGGA#..((((((((((((((.(((((.#)))))..)))))))))......................))))).	6474	6518	0.8461538461538461	-18.3	1	0.000162442	0.559	-0.231652	-0.164763	-4.957	19	44	9	3UTR	MIRT047589	0	0
hsa-miR-484	NM_000254	MTR	TCAGGCTCAGTCCCCTCCCGAT#TGGAGGAGGAGGAGGGGGAGCCA#...(((((...(((((((....#.)))))))))))).	7624	7647	0.8461538461538461	-24.1	0	0.00532202	0.382	-0.902221	-0.155752	-11.6382	12	14	12	3UTR	MIRT042208	0	0
hsa-miR-193b-3p	NM_000254	MTR	AACTGGCCCTCAAAGTCCCGCT#GGTGGGAGGATCGGTTGAGGCCAGG#..((((.((((((..(((((((#))))))).......)))))))))).	9602	9627	0.8461538461538461	-24.9	0	0.00408869	0.441	-0.328723	0.07498561499999999	-8.09298	17	25	10	3UTR	MIRT041354	0	0
hsa-miR-3616-5p	NM_000254	MTR	ATGAAGTGCACTCATGATATGT#ACAGTGTCATGGTGCAG#......(((((.((((((((((#))).)))))))))))).	5865	5882	0.8461538461538461	-16.7	0	2.274324e-05	0.559	-0.303983	-0.0881851	-18.9134	15	17	12	3UTR	MIRT497500	0	0
hsa-miR-4715-3p	NM_000254	MTR	GTGCCACCTTAACTGCAGCCAAT#GGCTGGAGTGCAGGGGCGCA#(((((.(((..(((.(((((...#))))).)))..)))))))).	5009	5029	0.8461538461538461	-29.1	0	1.158439e-07	0.353	0.116567	-0.0322745	-10.6413	16	20	8	3UTR	MIRT497497	0	0
hsa-miR-5585-5p	NM_000254	MTR	TGAAGTACCAGCTACTCGAGAG#TTCTCCTGCCTCAGCCTCCAGAGTAGCTGGGACTACAG#((.(((.((((((((((..(((#.)))..)))))))))).))).)).	5070	5108	0.8461538461538461	-25.8	0	1.958307e-07	0.426	0.116567	-0.0752392	-7.0388	18	24	10	3UTR	MIRT497501	0	0
hsa-miR-484	XM_047421187	MTR	TCAGGCTCAGTCCCCTCCCGAT#GTCAGGGGATTGTGGGGACTGTTGGCA#....((((((((((((((((((#))).)))).....))))))))..))).	6551	6578	0.8846153846153846	-23.7	0	0.000450232	0.456	0	0	-9.54656	18	27	8	3UTR	MIRT042208	0	0
hsa-miR-484	NM_001291939	MTR	TCAGGCTCAGTCCCCTCCCGAT#TCGGGGCGGGGGGAGCATGAT#(((.((((..(((((((((((.#)))))).))))))))).))).	9098	9119	0.8846153846153846	-26.6	0	1.810728e-05	0.5	-0.506277	-0.0529396	-9.26849	18	21	9	3UTR	MIRT042208	0	0
hsa-miR-484	NM_000254	MTR	TCAGGCTCAGTCCCCTCCCGAT#TCGGGGCGGGGGGAGCATGAT#(((.((((..(((((((((((.#)))))).))))))))).))).	9240	9261	0.8846153846153846	-26.6	0	1.810728e-05	0.5	-0.506277	-0.0529396	-9.26849	18	21	9	3UTR	MIRT042208	0	0
hsa-miR-10a-5p	XM_047421184	MTR	TACCCTGTAGATCCGAATTTGTG#ATGAGTTCGGGGCGGGGG#..((((((...(((((((((((.#))))))))))))))))).	9056	9074	0.8974358974358974	-21	1	1.752392e-06	0.5	0	0	-10.0807	17	18	17	3UTR	MIRT047589	0	0
hsa-miR-10a-5p	XM_011544194	MTR	TACCCTGTAGATCCGAATTTGTG#ATGAGTTCGGGGCGGGGG#..((((((...(((((((((((.#))))))))))))))))).	9030	9048	0.8974358974358974	-21	1	1.752392e-06	0.5	0	0	-10.0807	17	18	17	3UTR	MIRT047589	0	0
hsa-miR-10a-5p	NM_001291939	MTR	TACCCTGTAGATCCGAATTTGTG#ATGAGTTCGGGGCGGGGG#..((((((...(((((((((((.#))))))))))))))))).	9092	9110	0.8974358974358974	-21	1	1.752392e-06	0.5	0.01152563636363637	-0.0492625	-10.0807	17	18	17	3UTR	MIRT047589	0	0
hsa-miR-10a-5p	NM_000254	MTR	TACCCTGTAGATCCGAATTTGTG#ATGAGTTCGGGGCGGGGG#..((((((...(((((((((((.#))))))))))))))))).	9234	9252	0.8974358974358974	-21	1	1.752392e-06	0.5	0.01152563636363637	-0.0492625	-10.0807	17	18	17	3UTR	MIRT047589	0	0
hsa-miR-484	XM_047421184	MTR	TCAGGCTCAGTCCCCTCCCGAT#TGGAGGAGGAGGAGGGGGAGCCA#...(((((...(((((((....#.)))))))))))).	7446	7469	0.9230769230769231	-24.1	0	0.00532202	0.382	0	0	-11.6382	12	14	12	3UTR	MIRT042208	0	0
hsa-miR-193b-3p	XM_047421184	MTR	AACTGGCCCTCAAAGTCCCGCT#GGTGGGAGGATCGGTTGAGGCCAGG#..((((.((((((..(((((((#))))))).......)))))))))).	9424	9449	0.9230769230769231	-24.9	0	0.00408869	0.441	0	0	-8.09298	17	25	10	3UTR	MIRT041354	0	0
hsa-miR-4715-3p	XM_047421184	MTR	GTGCCACCTTAACTGCAGCCAAT#GGCTGGAGTGCAGGGGCGCA#(((((.(((..(((.(((((...#))))).)))..)))))))).	4831	4851	0.9230769230769231	-29.1	0	1.158439e-07	0.353	0	0	-10.6413	16	20	8	3UTR	MIRT497497	0	0
hsa-miR-10a-5p	XM_047421187	MTR	TACCCTGTAGATCCGAATTTGTG#CACTCCATCAAGCCTTGTTAAATGAGTTCGGGGCGGGGG#..((((((...(((((((((((.#.))))))))))))))))).	7954	7993	0.9230769230769231	-21.4	1	1.752392e-06	0.5	0	0	-10.0807	17	19	17	3UTR	MIRT047589	0	0
hsa-miR-484	XM_047421187	MTR	TCAGGCTCAGTCCCCTCCCGAT#TGGAGGAGGAGGAGGGGGAGCCA#...(((((...(((((((....#.)))))))))))).	6365	6388	0.9230769230769231	-24.1	0	0.00532202	0.382	0	0	-11.6382	12	14	12	3UTR	MIRT042208	0	0
hsa-miR-193b-3p	XM_047421187	MTR	AACTGGCCCTCAAAGTCCCGCT#GGTGGGAGGATCGGTTGAGGCCAGG#..((((.((((((..(((((((#))))))).......)))))))))).	8343	8368	0.9230769230769231	-24.9	0	0.00408869	0.441	0	0	-8.09298	17	25	10	3UTR	MIRT041354	0	0
hsa-miR-4715-3p	XM_047421187	MTR	GTGCCACCTTAACTGCAGCCAAT#GGCTGGAGTGCAGGGGCGCA#(((((.(((..(((.(((((...#))))).)))..)))))))).	3750	3770	0.9230769230769231	-29.1	0	1.158439e-07	0.353	0	0	-10.6413	16	20	8	3UTR	MIRT497497	0	0
hsa-miR-484	XM_011544194	MTR	TCAGGCTCAGTCCCCTCCCGAT#TGGAGGAGGAGGAGGGGGAGCCA#...(((((...(((((((....#.)))))))))))).	7420	7443	0.9230769230769231	-24.1	0	0.00532202	0.382	0	0	-11.6382	12	14	12	3UTR	MIRT042208	0	0
hsa-miR-193b-3p	XM_011544194	MTR	AACTGGCCCTCAAAGTCCCGCT#GGTGGGAGGATCGGTTGAGGCCAGG#..((((.((((((..(((((((#))))))).......)))))))))).	9398	9423	0.9230769230769231	-24.9	0	0.00408869	0.441	0	0	-8.09298	17	25	10	3UTR	MIRT041354	0	0
hsa-miR-4715-3p	XM_011544194	MTR	GTGCCACCTTAACTGCAGCCAAT#GGCTGGAGTGCAGGGGCGCA#(((((.(((..(((.(((((...#))))).)))..)))))))).	4805	4825	0.9230769230769231	-29.1	0	1.158439e-07	0.353	0	0	-10.6413	16	20	8	3UTR	MIRT497497	0	0
hsa-miR-218-5p	NM_001291939	MTR	TTGTGCTTGATCTAACCATGT#ACGTGGAGATGGAGGTCAGGCTGCAGT#(((((((((((((..((((((#))))))......))))))))).)))).	7414	7441	0.9230769230769231	-19.7	1	3.285008e-05	0.485	0.17461402857142863	-0.163262	-5.52986	19	27	9	3UTR	MIRT440197	0	0
hsa-miR-106b-5p	NM_001291939	MTR	TAAAGTGCTGACAGTGCAGAT#TCTGCACTGTTTCAAATTTTTACAAGTGTATGTTATTGTACTTTT#.(((((((.(((((((((((.#)))))))))))..........................))))))).	9672	9717	0.9230769230769231	-20.3	1	0.0486436	0.706	0.453656	0.14105497449999999	-4.84971	18	45	11	3UTR	MIRT044357	0	0
hsa-miR-3064-3p	NM_001291939	MTR	TTGCCACACTGCAACACCTTACA#GAGGGTTGCAGATAGTGCAGA#(((.(((.(((((((.((((...#)))))))))))...)))))).	7837	7858	0.9230769230769231	-19.7	0	0.000110235	0.632	0.47893681428571433	-0.0936189	-9.51628	17	21	11	3UTR	MIRT497498	0	0
hsa-miR-218-5p	NM_000254	MTR	TTGTGCTTGATCTAACCATGT#ACGTGGAGATGGAGGTCAGGCTGCAGT#(((((((((((((..((((((#))))))......))))))))).)))).	7556	7583	0.9230769230769231	-19.7	1	3.285008e-05	0.485	0.17461402857142863	-0.163262	-5.52986	19	27	9	3UTR	MIRT440197	0	0
hsa-miR-106b-5p	NM_000254	MTR	TAAAGTGCTGACAGTGCAGAT#TCTGCACTGTTTCAAATTTTTACAAGTGTATGTTATTGTACTTTT#.(((((((.(((((((((((.#)))))))))))..........................))))))).	9814	9859	0.9230769230769231	-20.3	1	0.0486436	0.706	0.453656	0.14105497449999999	-4.84971	18	45	11	3UTR	MIRT044357	0	0
hsa-miR-3064-3p	NM_000254	MTR	TTGCCACACTGCAACACCTTACA#GAGGGTTGCAGATAGTGCAGA#(((.(((.(((((((.((((...#)))))))))))...)))))).	7979	8000	0.9230769230769231	-19.7	0	0.000110235	0.632	0.47893681428571433	-0.0936189	-9.51628	17	21	11	3UTR	MIRT497498	0	0
hsa-miR-193b-3p	XM_047421184	MTR	AACTGGCCCTCAAAGTCCCGCT#GGCCTGGGAATGGGATTGCTGAGGGCCC#....((((((((.(((((((..#.)))))))..)))))))).	7576	7604	1	-26.5	0	2.165221e-05	0.397	0	0	-10.8357	15	19	8	3UTR	MIRT041354	0	0
hsa-miR-4715-3p	XM_047421184	MTR	GTGCCACCTTAACTGCAGCCAAT#GGCTGCAGTGAGCTATGATTGCACA#((((((.(((.(((((((((...#))))))))))))...))...)))).	9456	9481	1	-24.2	0	0.000307219	0.426	0	0	-8.30604	18	25	12	3UTR	MIRT497497	0	0
hsa-miR-193b-3p	XM_047421187	MTR	AACTGGCCCTCAAAGTCCCGCT#GCAAAGAGGCCTGGGAATGGGATTGCTGAGGGCCC#....((((((((.(((((((..#.)))))))..)))))))).	6488	6523	1	-26.5	0	2.165221e-05	0.397	0	0	-10.8357	15	19	8	3UTR	MIRT041354	0	0
hsa-miR-4715-3p	XM_047421187	MTR	GTGCCACCTTAACTGCAGCCAAT#GGCTGCAGTGAGCTATGATTGCACA#((((((.(((.(((((((((...#))))))))))))...))...)))).	8375	8400	1	-24.2	0	0.000307219	0.426	0	0	-8.30604	18	25	12	3UTR	MIRT497497	0	0
hsa-miR-193b-3p	XM_011544194	MTR	AACTGGCCCTCAAAGTCCCGCT#GGCCTGGGAATGGGATTGCTGAGGGCCC#....((((((((.(((((((..#.)))))))..)))))))).	7550	7578	1	-26.5	0	2.165221e-05	0.397	0	0	-10.8357	15	19	8	3UTR	MIRT041354	0	0
hsa-miR-4715-3p	XM_011544194	MTR	GTGCCACCTTAACTGCAGCCAAT#GGCTGCAGTGAGCTATGATTGCACA#((((((.(((.(((((((((...#))))))))))))...))...)))).	9430	9455	1	-24.2	0	0.000307219	0.426	0	0	-8.30604	18	25	12	3UTR	MIRT497497	0	0
hsa-miR-4715-3p	NM_001291939	MTR	GTGCCACCTTAACTGCAGCCAAT#GGCTGCAGTGAGCTATGATTGCACA#((((((.(((.(((((((((...#))))))))))))...))...)))).	9492	9517	1	-24.2	0	0.000307219	0.426	0.3662910888888889	-0.147998	-8.30604	18	25	12	3UTR	MIRT497497	0	0
hsa-miR-4715-3p	NM_000254	MTR	GTGCCACCTTAACTGCAGCCAAT#GGCTGCAGTGAGCTATGATTGCACA#((((((.(((.(((((((((...#))))))))))))...))...)))).	9634	9659	1	-24.2	0	0.000307219	0.426	0.3662910888888889	-0.147998	-8.30604	18	25	12	3UTR	MIRT497497	0	0
hsa-miR-17-5p	XM_011526611	ERCC2	CAAAGTGCTTACAGTGCAGGTAG#GCCTGTCTGCTGTACTTTGG#((((((((...(((.((((((..#)))))))))..)))))))).	3857	3877	0.8461538461538461	-21.2	1	0.000705916	0.382	0	0	-9.79669	17	20	9	3UTR	MIRT050977	0	0
hsa-miR-17-5p	XM_011526611	ERCC2	CAAAGTGCTTACAGTGCAGGTAG#TGCCTGTGTTGGGGGCACC#....(((((..(((((((((((.#)))))))))))..))))).	3335	3354	0.8461538461538461	-21.5	0	0.000114366	0.397	0	0	-13.6138	16	19	11	3UTR	MIRT050977	0	0
hsa-miR-770-5p	XM_011526611	ERCC2	TCCAGTACCACGTGTCAGGGCCA#GCCCTGGGGCAGAGTGGGTTTGGAG#(((((..((((((.(((((((..#))))))).))...))))..))))).	3778	3803	0.8461538461538461	-28.3	0	2.595623e-05	0.368	0	0	-8.23906	18	25	7	3UTR	MIRT732774	0	0
hsa-miR-17-5p	NM_000400	ERCC2	CAAAGTGCTTACAGTGCAGGTAG#GCCTGTCTGCTGTACTTTGG#((((((((...(((.((((((..#)))))))))..)))))))).	3935	3955	0.8461538461538461	-21.2	1	0.000705916	0.382	0	0	-9.79669	17	20	9	3UTR	MIRT050977	0	0
hsa-miR-17-5p	NM_000400	ERCC2	CAAAGTGCTTACAGTGCAGGTAG#TGCCTGTGTTGGGGGCACC#....(((((..(((((((((((.#)))))))))))..))))).	3413	3432	0.8461538461538461	-21.5	0	0.000114366	0.397	0	0	-13.6138	16	19	11	3UTR	MIRT050977	0	0
hsa-miR-770-5p	NM_000400	ERCC2	TCCAGTACCACGTGTCAGGGCCA#GCCCTGGGGCAGAGTGGGTTTGGAG#(((((..((((((.(((((((..#))))))).))...))))..))))).	3856	3881	0.8461538461538461	-28.3	0	2.595623e-05	0.368	0	0	-8.23906	18	25	7	3UTR	MIRT732774	0	0
hsa-miR-200c-3p	NM_139003	HFE	TAATACTGCCGGGTAATGATGGA#TTGTCTATTACCTGTTAGTATTAT#((((((((.(((((((((((((.#))))).)))))))).)))))))).	3272	3296	0.8461538461538461	-19.6	1	0.00917384	0.779	-0.364487	0.03642209249999998	-4.99396	21	24	8	3UTR	MIRT054543	0	0
hsa-miR-378a-5p	NM_139003	HFE	CTCCTGACTCCAGGTCCTGTGT#ACACGGTGTCCTCCCTAGGCCAGTGCCTCTGGAGTCAGA#...((((((((((((.(((.((#.))))).))))..)))))))).	2419	2458	0.8461538461538461	-23.5	0	2.41762e-06	0.456	-0.325374	-0.244214	-6.74759	17	22	8	3UTR	MIRT676958	0	0
hsa-miR-640	NM_139003	HFE	ATGATCCAGGAACCTGCCTCT#GGGCAGGTGCTTCAGGATA#...(((((((.((((((((..#)))))))).)))..)))).	3049	3068	0.8461538461538461	-19.6	0	0.000486729	0.588	0.29500360000000003	-0.261706	-9.33931	15	19	8	3UTR	MIRT676957	0	0
hsa-miR-2392	NM_139003	HFE	TAGGATGGGGGTGAGAGGTG#CACCTCTGGCAAAACCATTCA#..((((((..((.(((((((#))))))).))....)))))).	3931	3952	0.8461538461538461	-22.7	1	0.0185357	0.618	-0.686633	-0.00762745	-8.54503	15	21	7	3UTR	MIRT676964	0	0
hsa-miR-4537	NM_139003	HFE	TGAGCCGAGCTGAGCTTAGCTG#GGCATGATCTCGGCTCACTGTAACCTCTGCCTCCCAGGTTCAA#((((((((((((((.((((((.#))).))).))))))))....................)))))).	2706	2749	0.8461538461538461	-22.4	1	0.00138433	0.456	-0.0382886	-0.213032	-4.67302	20	43	8	3UTR	MIRT770160	0	0
hsa-miR-6821-3p	NM_139003	HFE	TGACCTCTCCGCTCCGCACAG#CTGTAATCCCAGCACTTTGGGAGGCCAAAGCGGGTGGATCACGAGGTCAG#((((((((((((.((((....#.)))))))))....))))))).	1744	1794	0.8461538461538461	-26.3	1	5.366238e-05	0.426	-0.0353163	-0.15565	-5.22671	16	22	9	3UTR	MIRT676959	0	0
hsa-miR-6843-3p	NM_139003	HFE	ATGGTCTCCTGTTCTCTGCAG#GTAGAGACAGGGTTTCACCATGTTGGCCAG#.((((((((((.(((((((..#))))))))))))............))))).	2829	2859	0.8461538461538461	-21.6	1	0.000302035	0.5	-0.647365	-0.415333	-7.14013	17	30	12	3UTR	MIRT676955	0	0
hsa-miR-200c-3p	NM_139004	HFE	TAATACTGCCGGGTAATGATGGA#TTGTCTATTACCTGTTAGTATTAT#((((((((.(((((((((((((.#))))).)))))))).)))))))).	3314	3338	0.8461538461538461	-19.6	1	0.00917384	0.779	-0.364487	0.03642209249999998	-4.99396	21	24	8	3UTR	MIRT054543	0	0
hsa-miR-378a-5p	NM_139004	HFE	CTCCTGACTCCAGGTCCTGTGT#ACACGGTGTCCTCCCTAGGCCAGTGCCTCTGGAGTCAGA#...((((((((((((.(((.((#.))))).))))..)))))))).	2461	2500	0.8461538461538461	-23.5	0	2.41762e-06	0.456	-0.325374	-0.244214	-6.74759	17	22	8	3UTR	MIRT676958	0	0
hsa-miR-640	NM_139004	HFE	ATGATCCAGGAACCTGCCTCT#GGGCAGGTGCTTCAGGATA#...(((((((.((((((((..#)))))))).)))..)))).	3091	3110	0.8461538461538461	-19.6	0	0.000486729	0.588	0.29500360000000003	-0.261706	-9.33931	15	19	8	3UTR	MIRT676957	0	0
hsa-miR-2392	NM_139004	HFE	TAGGATGGGGGTGAGAGGTG#CACCTCTGGCAAAACCATTCA#..((((((..((.(((((((#))))))).))....)))))).	3973	3994	0.8461538461538461	-22.7	1	0.0185357	0.618	-0.686633	-0.00762745	-8.54503	15	21	7	3UTR	MIRT676964	0	0
hsa-miR-4537	NM_139004	HFE	TGAGCCGAGCTGAGCTTAGCTG#GGCATGATCTCGGCTCACTGTAACCTCTGCCTCCCAGGTTCAA#((((((((((((((.((((((.#))).))).))))))))....................)))))).	2748	2791	0.8461538461538461	-22.4	1	0.00138433	0.456	-0.0382886	-0.213032	-4.67302	20	43	8	3UTR	MIRT770160	0	0
hsa-miR-6821-3p	NM_139004	HFE	TGACCTCTCCGCTCCGCACAG#CTGTAATCCCAGCACTTTGGGAGGCCAAAGCGGGTGGATCACGAGGTCAG#((((((((((((.((((....#.)))))))))....))))))).	1786	1836	0.8461538461538461	-26.3	1	5.366238e-05	0.426	-0.0353163	-0.15565	-5.22671	16	22	9	3UTR	MIRT676959	0	0
hsa-miR-6843-3p	NM_139004	HFE	ATGGTCTCCTGTTCTCTGCAG#GTAGAGACAGGGTTTCACCATGTTGGCCAG#.((((((((((.(((((((..#))))))))))))............))))).	2871	2901	0.8461538461538461	-21.6	1	0.000302035	0.5	-0.647365	-0.415333	-7.14013	17	30	12	3UTR	MIRT676955	0	0
hsa-miR-200c-3p	NM_139006	HFE	TAATACTGCCGGGTAATGATGGA#TTGTCTATTACCTGTTAGTATTAT#((((((((.(((((((((((((.#))))).)))))))).)))))))).	3548	3572	0.8461538461538461	-19.6	1	0.00917384	0.779	-0.364487	0.03642209249999998	-4.99396	21	24	8	3UTR	MIRT054543	0	0
hsa-miR-2392	NM_139006	HFE	TAGGATGGGGGTGAGAGGTG#CACCTCTGGCAAAACCATTCA#..((((((..((.(((((((#))))))).))....)))))).	4207	4228	0.8461538461538461	-22.7	1	0.0185357	0.618	-0.686633	-0.00762745	-8.54503	15	21	7	3UTR	MIRT676964	0	0
hsa-miR-4537	NM_139006	HFE	TGAGCCGAGCTGAGCTTAGCTG#GGCATGATCTCGGCTCACTGTAACCTCTGCCTCCCAGGTTCAA#((((((((((((((.((((((.#))).))).))))))))....................)))))).	2982	3025	0.8461538461538461	-22.4	1	0.00138433	0.456	-0.0382886	-0.213032	-4.67302	20	43	8	3UTR	MIRT770160	0	0
hsa-miR-6843-3p	NM_139006	HFE	ATGGTCTCCTGTTCTCTGCAG#GTAGAGACAGGGTTTCACCATGTTGGCCAG#.((((((((((.(((((((..#))))))))))))............))))).	3105	3135	0.8461538461538461	-21.6	1	0.000302035	0.5	-0.647365	-0.415333	-7.14013	17	30	12	3UTR	MIRT676955	0	0
hsa-miR-200c-3p	NM_139007	HFE	TAATACTGCCGGGTAATGATGGA#TTGTCTATTACCTGTTAGTATTAT#((((((((.(((((((((((((.#))))).)))))))).)))))))).	3326	3350	0.8461538461538461	-19.6	1	0.00917384	0.779	-0.364487	0.03642209249999998	-4.99396	21	24	8	3UTR	MIRT054543	0	0
hsa-miR-2392	NM_139007	HFE	TAGGATGGGGGTGAGAGGTG#CACCTCTGGCAAAACCATTCA#..((((((..((.(((((((#))))))).))....)))))).	3985	4006	0.8461538461538461	-22.7	1	0.0185357	0.618	-0.686633	-0.00762745	-8.54503	15	21	7	3UTR	MIRT676964	0	0
hsa-miR-4537	NM_139007	HFE	TGAGCCGAGCTGAGCTTAGCTG#GGCATGATCTCGGCTCACTGTAACCTCTGCCTCCCAGGTTCAA#((((((((((((((.((((((.#))).))).))))))))....................)))))).	2760	2803	0.8461538461538461	-22.4	1	0.00138433	0.456	-0.0382886	-0.213032	-4.67302	20	43	8	3UTR	MIRT770160	0	0
hsa-miR-6843-3p	NM_139007	HFE	ATGGTCTCCTGTTCTCTGCAG#GTAGAGACAGGGTTTCACCATGTTGGCCAG#.((((((((((.(((((((..#))))))))))))............))))).	2883	2913	0.8461538461538461	-21.6	1	0.000302035	0.5	-0.647365	-0.415333	-7.14013	17	30	12	3UTR	MIRT676955	0	0
hsa-miR-200c-3p	NM_139008	HFE	TAATACTGCCGGGTAATGATGGA#TTGTCTATTACCTGTTAGTATTAT#((((((((.(((((((((((((.#))))).)))))))).)))))))).	3284	3308	0.8461538461538461	-19.6	1	0.00917384	0.779	-0.364487	0.03642209249999998	-4.99396	21	24	8	3UTR	MIRT054543	0	0
hsa-miR-2392	NM_139008	HFE	TAGGATGGGGGTGAGAGGTG#CACCTCTGGCAAAACCATTCA#..((((((..((.(((((((#))))))).))....)))))).	3943	3964	0.8461538461538461	-22.7	1	0.0185357	0.618	-0.686633	-0.00762745	-8.54503	15	21	7	3UTR	MIRT676964	0	0
hsa-miR-4537	NM_139008	HFE	TGAGCCGAGCTGAGCTTAGCTG#GGCATGATCTCGGCTCACTGTAACCTCTGCCTCCCAGGTTCAA#((((((((((((((.((((((.#))).))).))))))))....................)))))).	2718	2761	0.8461538461538461	-22.4	1	0.00138433	0.456	-0.0382886	-0.213032	-4.67302	20	43	8	3UTR	MIRT770160	0	0
hsa-miR-6843-3p	NM_139008	HFE	ATGGTCTCCTGTTCTCTGCAG#GTAGAGACAGGGTTTCACCATGTTGGCCAG#.((((((((((.(((((((..#))))))))))))............))))).	2841	2871	0.8461538461538461	-21.6	1	0.000302035	0.5	-0.647365	-0.415333	-7.14013	17	30	12	3UTR	MIRT676955	0	0
hsa-miR-200c-3p	NM_139009	HFE	TAATACTGCCGGGTAATGATGGA#TTGTCTATTACCTGTTAGTATTAT#((((((((.(((((((((((((.#))))).)))))))).)))))))).	3521	3545	0.8461538461538461	-19.6	1	0.00917384	0.779	-0.364487	0.03642209249999998	-4.99396	21	24	8	3UTR	MIRT054543	0	0
hsa-miR-2392	NM_139009	HFE	TAGGATGGGGGTGAGAGGTG#CACCTCTGGCAAAACCATTCA#..((((((..((.(((((((#))))))).))....)))))).	4180	4201	0.8461538461538461	-22.7	1	0.0185357	0.618	-0.686633	-0.00762745	-8.54503	15	21	7	3UTR	MIRT676964	0	0
hsa-miR-4537	NM_139009	HFE	TGAGCCGAGCTGAGCTTAGCTG#GGCATGATCTCGGCTCACTGTAACCTCTGCCTCCCAGGTTCAA#((((((((((((((.((((((.#))).))).))))))))....................)))))).	2955	2998	0.8461538461538461	-22.4	1	0.00138433	0.456	-0.0382886	-0.213032	-4.67302	20	43	8	3UTR	MIRT770160	0	0
hsa-miR-6843-3p	NM_139009	HFE	ATGGTCTCCTGTTCTCTGCAG#GTAGAGACAGGGTTTCACCATGTTGGCCAG#.((((((((((.(((((((..#))))))))))))............))))).	3078	3108	0.8461538461538461	-21.6	1	0.000302035	0.5	-0.647365	-0.415333	-7.14013	17	30	12	3UTR	MIRT676955	0	0
hsa-miR-200c-3p	NM_139010	HFE	TAATACTGCCGGGTAATGATGGA#TTGTCTATTACCTGTTAGTATTAT#((((((((.(((((((((((((.#))))).)))))))).)))))))).	3050	3074	0.8461538461538461	-19.6	1	0.00917384	0.779	-0.364487	0.03642209249999998	-4.99396	21	24	8	3UTR	MIRT054543	0	0
hsa-miR-378a-5p	NM_139010	HFE	CTCCTGACTCCAGGTCCTGTGT#ACACGGTGTCCTCCCTAGGCCAGTGCCTCTGGAGTCAGA#...((((((((((((.(((.((#.))))).))))..)))))))).	2197	2236	0.8461538461538461	-23.5	0	2.41762e-06	0.456	-0.325374	-0.244214	-6.74759	17	22	8	3UTR	MIRT676958	0	0
hsa-miR-640	NM_139010	HFE	ATGATCCAGGAACCTGCCTCT#GGGCAGGTGCTTCAGGATA#...(((((((.((((((((..#)))))))).)))..)))).	2827	2846	0.8461538461538461	-19.6	0	0.000486729	0.588	0.29500360000000003	-0.261706	-9.33931	15	19	8	3UTR	MIRT676957	0	0
hsa-miR-2392	NM_139010	HFE	TAGGATGGGGGTGAGAGGTG#CACCTCTGGCAAAACCATTCA#..((((((..((.(((((((#))))))).))....)))))).	3709	3730	0.8461538461538461	-22.7	1	0.0185357	0.618	-0.686633	-0.00762745	-8.54503	15	21	7	3UTR	MIRT676964	0	0
hsa-miR-4537	NM_139010	HFE	TGAGCCGAGCTGAGCTTAGCTG#GGCATGATCTCGGCTCACTGTAACCTCTGCCTCCCAGGTTCAA#((((((((((((((.((((((.#))).))).))))))))....................)))))).	2484	2527	0.8461538461538461	-22.4	1	0.00138433	0.456	-0.0382886	-0.213032	-4.67302	20	43	8	3UTR	MIRT770160	0	0
hsa-miR-6821-3p	NM_139010	HFE	TGACCTCTCCGCTCCGCACAG#CTGTAATCCCAGCACTTTGGGAGGCCAAAGCGGGTGGATCACGAGGTCAG#((((((((((((.((((....#.)))))))))....))))))).	1522	1572	0.8461538461538461	-26.3	1	5.366238e-05	0.426	-0.0353163	-0.15565	-5.22671	16	22	9	3UTR	MIRT676959	0	0
hsa-miR-6843-3p	NM_139010	HFE	ATGGTCTCCTGTTCTCTGCAG#GTAGAGACAGGGTTTCACCATGTTGGCCAG#.((((((((((.(((((((..#))))))))))))............))))).	2607	2637	0.8461538461538461	-21.6	1	0.000302035	0.5	-0.647365	-0.415333	-7.14013	17	30	12	3UTR	MIRT676955	0	0
hsa-miR-200c-3p	NM_139011	HFE	TAATACTGCCGGGTAATGATGGA#TTGTCTATTACCTGTTAGTATTAT#((((((((.(((((((((((((.#))))).)))))))).)))))))).	2774	2798	0.8461538461538461	-19.6	1	0.00917384	0.779	-0.364487	0.03642209249999998	-4.99396	21	24	8	3UTR	MIRT054543	0	0
hsa-miR-378a-5p	NM_139011	HFE	CTCCTGACTCCAGGTCCTGTGT#ACACGGTGTCCTCCCTAGGCCAGTGCCTCTGGAGTCAGA#...((((((((((((.(((.((#.))))).))))..)))))))).	1921	1960	0.8461538461538461	-23.5	0	2.41762e-06	0.456	-0.325374	-0.244214	-6.74759	17	22	8	3UTR	MIRT676958	0	0
hsa-miR-640	NM_139011	HFE	ATGATCCAGGAACCTGCCTCT#GGGCAGGTGCTTCAGGATA#...(((((((.((((((((..#)))))))).)))..)))).	2551	2570	0.8461538461538461	-19.6	0	0.000486729	0.588	0.29500360000000003	-0.261706	-9.33931	15	19	8	3UTR	MIRT676957	0	0
hsa-miR-640	NM_139011	HFE	ATGATCCAGGAACCTGCCTCT#AGGAAGGTCCTGGAA#....((((((.((((.(((..#))).)))))))))).	1801	1816	0.8461538461538461	-19.4	0	9.933203e-06	0.515	-0.76933	-0.188833	-12.6044	13	15	10	3UTR	MIRT676957	0	0
hsa-miR-640	NM_139011	HFE	ATGATCCAGGAACCTGCCTCT#GAGGCAGGAGAATGGCATGAA#.(.(((((....((((((((.#))))))))....))).)).).	1406	1427	0.8461538461538461	-19.9	0	0.0789896	0.397	-0.0107579	-0.495371	-13.8213	14	21	8	3UTR	MIRT676957	0	0
hsa-miR-2392	NM_139011	HFE	TAGGATGGGGGTGAGAGGTG#CACCTCTGGCAAAACCATTCA#..((((((..((.(((((((#))))))).))....)))))).	3433	3454	0.8461538461538461	-22.7	1	0.0185357	0.618	-0.686633	-0.00762745	-8.54503	15	21	7	3UTR	MIRT676964	0	0
hsa-miR-4537	NM_139011	HFE	TGAGCCGAGCTGAGCTTAGCTG#GGCATGATCTCGGCTCACTGTAACCTCTGCCTCCCAGGTTCAA#((((((((((((((.((((((.#))).))).))))))))....................)))))).	2208	2251	0.8461538461538461	-22.4	1	0.00138433	0.456	-0.0382886	-0.213032	-4.67302	20	43	8	3UTR	MIRT770160	0	0
hsa-miR-6821-3p	NM_139011	HFE	TGACCTCTCCGCTCCGCACAG#CTGTAATCCCAGCACTTTGGGAGGCCAAAGCGGGTGGATCACGAGGTCAG#((((((((((((.((((....#.)))))))))....))))))).	1246	1296	0.8461538461538461	-26.3	1	5.366238e-05	0.426	-0.0353163	-0.15565	-5.22671	16	22	9	3UTR	MIRT676959	0	0
hsa-miR-6843-3p	NM_139011	HFE	ATGGTCTCCTGTTCTCTGCAG#GTAGAGACAGGGTTTCACCATGTTGGCCAG#.((((((((((.(((((((..#))))))))))))............))))).	2331	2361	0.8461538461538461	-21.6	1	0.000302035	0.5	-0.647365	-0.415333	-7.14013	17	30	12	3UTR	MIRT676955	0	0
hsa-miR-200c-3p	NM_000410	HFE	TAATACTGCCGGGTAATGATGGA#GTCAGAACTCTGGTGGTATTT#.(((((((((((((..((((...#))))..)).))))))))))).	2770	2791	0.8461538461538461	-18.8	1	0.00273334	0.5	0	0	-4.76182	17	21	11	3UTR	MIRT054543	0	0
hsa-miR-1976	NM_000410	HFE	CCTCCTGCCCTCCTTGCTGT#CAGCACTTTGGGAGGCCAAAGCGGGTGGA#((.((((((((((((((((.#)))))....)))))).....))))).)).	2071	2100	0.8461538461538461	-25.5	0	0.000330273	0.426	0	0	-5.49511	18	29	6	3UTR	MIRT676963	0	0
hsa-miR-2392	NM_000410	HFE	TAGGATGGGGGTGAGAGGTG#CACCTCTGGCAAAACCATTCA#..((((((..((.(((((((#))))))).))....)))))).	4249	4270	0.8461538461538461	-22.7	1	0.0185357	0.618	0	0	-8.54503	15	21	7	3UTR	MIRT676964	0	0
hsa-miR-4511	NM_000410	HFE	GAAGAACTGTTGCATTTGCCCT#AGGGCAGGTGCTTCAGGATACCATATACAGCTCAGAAGTTTCTTCT#(((((((((..(((((((((((#)))))))))))..))).......................)))))).	3366	3412	0.8461538461538461	-26	1	0.00183368	0.662	0	0	-8.00486	20	46	11	3UTR	MIRT693483	0	0
hsa-miR-4537	NM_000410	HFE	TGAGCCGAGCTGAGCTTAGCTG#GGCATGATCTCGGCTCACTGTAACCTCTGCCTCCCAGGTTCAA#((((((((((((((.((((((.#))).))).))))))))....................)))))).	3024	3067	0.8461538461538461	-22.4	1	0.00138433	0.456	0	0	-4.67302	20	43	8	3UTR	MIRT770160	0	0
hsa-miR-4537	NM_000410	HFE	TGAGCCGAGCTGAGCTTAGCTG#GGCCGGGCACGGTGGCTCAC#((((((..((((.((((.(((.#))).)))).)))))))))).	2040	2060	0.8461538461538461	-21.5	0	3.752535e-06	0.441	0	0	-9.08403	17	20	10	3UTR	MIRT770160	0	0
hsa-miR-6790-3p	NM_000410	HFE	CGACCTCGGCGACCCCTCACT#AGGGGTTGTGAAGAGGTG#..(((((.(((((((((....#)))))))))...))))).	1735	1753	0.8461538461538461	-22.6	0	0.00360085	0.603	0	0	-7.27064	14	18	9	3UTR	MIRT676961	0	0
hsa-miR-6790-3p	NM_000410	HFE	CGACCTCGGCGACCCCTCACT#GGGAGGCCAAAGCGGGTGGATCACGAGGTCA#.(((((((..((.(((((.((#.)).))).)).)).))))))).	2080	2111	0.8461538461538461	-21	1	1.534528e-05	0.426	0	0	-7.38135	16	22	7	3UTR	MIRT676961	0	0
hsa-miR-6843-3p	NM_000410	HFE	ATGGTCTCCTGTTCTCTGCAG#GCAGAGCTTGCAGTGAGCCG#..((.(((((((.((((((..#))))))...)))).))))).	2251	2271	0.8461538461538461	-21.8	0	3.300961e-06	0.412	0	0	-10.3652	15	20	6	3UTR	MIRT676955	0	0
hsa-miR-4537	NM_001300749	HFE	TGAGCCGAGCTGAGCTTAGCTG#GGCCGGGCACGGTGGCTCAC#((((((..((((.((((.(((.#))).)))).)))))))))).	1822	1842	0.8974358974358974	-21.5	0	6.372072e-06	0.453	-0.00530027	-0.224686	-9.08403	17	20	10	3UTR	MIRT770160	0	0
hsa-miR-6878-3p	NM_139011	HFE	CTGGCCTCTTCTTTCTCCTAG#AGGGGTTGTGAAGAGGTG#...((((((((...(((((..#)))))....)))))))).	919	937	0.8974358974358976	-19.6	0	0.00360085	0.603	-0.346384	-0.282534	-12.0073	13	18	8	3UTR	MIRT676956	0	0
hsa-miR-4511	NM_139003	HFE	GAAGAACTGTTGCATTTGCCCT#AGGGCAGGTGCTTCAGGATACCATATACAGCTCAGAAGTTTCTTCT#(((((((((..(((((((((((#)))))))))))..))).......................)))))).	3048	3094	0.9230769230769231	-26	1	0.00183368	0.662	0.14635416363636367	-0.222919	-8.00486	20	46	11	3UTR	MIRT693483	0	0
hsa-miR-6790-3p	NM_139003	HFE	CGACCTCGGCGACCCCTCACT#GGGAGGCCAAAGCGGGTGGATCACGAGGTCA#.(((((((..((.(((((.((#.)).))).)).)).))))))).	1762	1793	0.9230769230769231	-21	1	1.534528e-05	0.426	-0.228272	-0.074609	-7.38135	16	22	7	3UTR	MIRT676961	0	0
hsa-miR-6843-3p	NM_139003	HFE	ATGGTCTCCTGTTCTCTGCAG#GCAGAGCTTGCAGTGAGCCG#..((.(((((((.((((((..#))))))...)))).))))).	1933	1953	0.9230769230769231	-21.8	0	3.300961e-06	0.412	-0.330013	-0.374217	-10.3652	15	20	6	3UTR	MIRT676955	0	0
hsa-miR-6848-3p	NM_139003	HFE	GTGGTCTCTTGGCCCCCAG#GGGTGGATCACGAGGTCAGGAGATCGA#.((((((((((((((((..#)))..........))))))))))))).	1775	1802	0.9230769230769231	-22.9	1	0.000515288	0.412	-0.367165	-0.0533253	-3.79332	16	27	13	3UTR	MIRT676954	0	0
hsa-miR-6878-3p	NM_139003	HFE	CTGGCCTCTTCTTTCTCCTAG#TAGAGAAGGAAGGAGATGGCTC#..((((((((((((((((((.#))).)).))))))))).)))).	2167	2189	0.9230769230769231	-20	1	0.000399222	0.603	0.002495654285714294	-0.0426833	-4.957	18	22	9	3UTR	MIRT676956	0	0
hsa-miR-4511	NM_139004	HFE	GAAGAACTGTTGCATTTGCCCT#AGGGCAGGTGCTTCAGGATACCATATACAGCTCAGAAGTTTCTTCT#(((((((((..(((((((((((#)))))))))))..))).......................)))))).	3090	3136	0.9230769230769231	-26	1	0.00183368	0.662	0.14635416363636367	-0.222919	-8.00486	20	46	11	3UTR	MIRT693483	0	0
hsa-miR-6790-3p	NM_139004	HFE	CGACCTCGGCGACCCCTCACT#GGGAGGCCAAAGCGGGTGGATCACGAGGTCA#.(((((((..((.(((((.((#.)).))).)).)).))))))).	1804	1835	0.9230769230769231	-21	1	1.534528e-05	0.426	-0.228272	-0.074609	-7.38135	16	22	7	3UTR	MIRT676961	0	0
hsa-miR-6843-3p	NM_139004	HFE	ATGGTCTCCTGTTCTCTGCAG#GCAGAGCTTGCAGTGAGCCG#..((.(((((((.((((((..#))))))...)))).))))).	1975	1995	0.9230769230769231	-21.8	0	3.300961e-06	0.412	-0.330013	-0.374217	-10.3652	15	20	6	3UTR	MIRT676955	0	0
hsa-miR-6848-3p	NM_139004	HFE	GTGGTCTCTTGGCCCCCAG#GGGTGGATCACGAGGTCAGGAGATCGA#.((((((((((((((((..#)))..........))))))))))))).	1817	1844	0.9230769230769231	-22.9	1	0.000515288	0.412	-0.367165	-0.0533253	-3.79332	16	27	13	3UTR	MIRT676954	0	0
hsa-miR-6878-3p	NM_139004	HFE	CTGGCCTCTTCTTTCTCCTAG#TAGAGAAGGAAGGAGATGGCTC#..((((((((((((((((((.#))).)).))))))))).)))).	2209	2231	0.9230769230769231	-20	1	0.000399222	0.603	0.002495654285714294	-0.0426833	-4.957	18	22	9	3UTR	MIRT676956	0	0
hsa-miR-4511	NM_139006	HFE	GAAGAACTGTTGCATTTGCCCT#AGGGCAGGTGCTTCAGGATACCATATACAGCTCAGAAGTTTCTTCT#(((((((((..(((((((((((#)))))))))))..))).......................)))))).	3324	3370	0.9230769230769231	-26	1	0.00183368	0.662	0.14635416363636367	-0.222919	-8.00486	20	46	11	3UTR	MIRT693483	0	0
hsa-miR-6790-3p	NM_139006	HFE	CGACCTCGGCGACCCCTCACT#GGGAGGCCAAAGCGGGTGGATCACGAGGTCA#.(((((((..((.(((((.((#.)).))).)).)).))))))).	2038	2069	0.9230769230769231	-21	1	1.534528e-05	0.426	-0.228272	-0.074609	-7.38135	16	22	7	3UTR	MIRT676961	0	0
hsa-miR-6843-3p	NM_139006	HFE	ATGGTCTCCTGTTCTCTGCAG#GCAGAGCTTGCAGTGAGCCG#..((.(((((((.((((((..#))))))...)))).))))).	2209	2229	0.9230769230769231	-21.8	0	3.300961e-06	0.412	-0.330013	-0.374217	-10.3652	15	20	6	3UTR	MIRT676955	0	0
hsa-miR-4511	NM_139007	HFE	GAAGAACTGTTGCATTTGCCCT#AGGGCAGGTGCTTCAGGATACCATATACAGCTCAGAAGTTTCTTCT#(((((((((..(((((((((((#)))))))))))..))).......................)))))).	3102	3148	0.9230769230769231	-26	1	0.00183368	0.662	0.14635416363636367	-0.222919	-8.00486	20	46	11	3UTR	MIRT693483	0	0
hsa-miR-6843-3p	NM_139007	HFE	ATGGTCTCCTGTTCTCTGCAG#GCAGAGCTTGCAGTGAGCCG#..((.(((((((.((((((..#))))))...)))).))))).	1987	2007	0.9230769230769231	-21.8	0	3.300961e-06	0.412	-0.330013	-0.374217	-10.3652	15	20	6	3UTR	MIRT676955	0	0
hsa-miR-6848-3p	NM_139007	HFE	GTGGTCTCTTGGCCCCCAG#GGGTGGATCACGAGGTCAGGAGATCGA#.((((((((((((((((..#)))..........))))))))))))).	1829	1856	0.9230769230769231	-22.9	1	0.000515288	0.412	-0.367165	-0.0533253	-3.79332	16	27	13	3UTR	MIRT676954	0	0
hsa-miR-4511	NM_139008	HFE	GAAGAACTGTTGCATTTGCCCT#AGGGCAGGTGCTTCAGGATACCATATACAGCTCAGAAGTTTCTTCT#(((((((((..(((((((((((#)))))))))))..))).......................)))))).	3060	3106	0.9230769230769231	-26	1	0.00183368	0.662	0.14635416363636367	-0.222919	-8.00486	20	46	11	3UTR	MIRT693483	0	0
hsa-miR-6843-3p	NM_139008	HFE	ATGGTCTCCTGTTCTCTGCAG#GCAGAGCTTGCAGTGAGCCG#..((.(((((((.((((((..#))))))...)))).))))).	1945	1965	0.9230769230769231	-21.8	0	3.300961e-06	0.412	-0.330013	-0.374217	-10.3652	15	20	6	3UTR	MIRT676955	0	0
hsa-miR-4511	NM_139009	HFE	GAAGAACTGTTGCATTTGCCCT#AGGGCAGGTGCTTCAGGATACCATATACAGCTCAGAAGTTTCTTCT#(((((((((..(((((((((((#)))))))))))..))).......................)))))).	3297	3343	0.9230769230769231	-26	1	0.00183368	0.662	0.14635416363636367	-0.222919	-8.00486	20	46	11	3UTR	MIRT693483	0	0
hsa-miR-6790-3p	NM_139009	HFE	CGACCTCGGCGACCCCTCACT#GGGAGGCCAAAGCGGGTGGATCACGAGGTCA#.(((((((..((.(((((.((#.)).))).)).)).))))))).	2011	2042	0.9230769230769231	-21	1	1.534528e-05	0.426	-0.228272	-0.074609	-7.38135	16	22	7	3UTR	MIRT676961	0	0
hsa-miR-6843-3p	NM_139009	HFE	ATGGTCTCCTGTTCTCTGCAG#GCAGAGCTTGCAGTGAGCCG#..((.(((((((.((((((..#))))))...)))).))))).	2182	2202	0.9230769230769231	-21.8	0	3.300961e-06	0.412	-0.330013	-0.374217	-10.3652	15	20	6	3UTR	MIRT676955	0	0
hsa-miR-6848-3p	NM_139009	HFE	GTGGTCTCTTGGCCCCCAG#GGGTGGATCACGAGGTCAGGAGATCGA#.((((((((((((((((..#)))..........))))))))))))).	2024	2051	0.9230769230769231	-22.9	1	0.000515288	0.412	-0.367165	-0.0533253	-3.79332	16	27	13	3UTR	MIRT676954	0	0
hsa-miR-4511	NM_139010	HFE	GAAGAACTGTTGCATTTGCCCT#AGGGCAGGTGCTTCAGGATACCATATACAGCTCAGAAGTTTCTTCT#(((((((((..(((((((((((#)))))))))))..))).......................)))))).	2826	2872	0.9230769230769231	-26	1	0.00183368	0.662	0.14635416363636367	-0.222919	-8.00486	20	46	11	3UTR	MIRT693483	0	0
hsa-miR-6790-3p	NM_139010	HFE	CGACCTCGGCGACCCCTCACT#GGGAGGCCAAAGCGGGTGGATCACGAGGTCA#.(((((((..((.(((((.((#.)).))).)).)).))))))).	1540	1571	0.9230769230769231	-21	1	1.534528e-05	0.426	-0.228272	-0.074609	-7.38135	16	22	7	3UTR	MIRT676961	0	0
hsa-miR-6843-3p	NM_139010	HFE	ATGGTCTCCTGTTCTCTGCAG#GCAGAGCTTGCAGTGAGCCG#..((.(((((((.((((((..#))))))...)))).))))).	1711	1731	0.9230769230769231	-21.8	0	3.300961e-06	0.412	-0.330013	-0.374217	-10.3652	15	20	6	3UTR	MIRT676955	0	0
hsa-miR-6848-3p	NM_139010	HFE	GTGGTCTCTTGGCCCCCAG#GGGTGGATCACGAGGTCAGGAGATCGA#.((((((((((((((((..#)))..........))))))))))))).	1553	1580	0.9230769230769231	-22.9	1	0.000515288	0.412	-0.367165	-0.0533253	-3.79332	16	27	13	3UTR	MIRT676954	0	0
hsa-miR-6878-3p	NM_139010	HFE	CTGGCCTCTTCTTTCTCCTAG#TAGAGAAGGAAGGAGATGGCTC#..((((((((((((((((((.#))).)).))))))))).)))).	1945	1967	0.9230769230769231	-20	1	0.000399222	0.603	0.002495654285714294	-0.0426833	-4.957	18	22	9	3UTR	MIRT676956	0	0
hsa-miR-4511	NM_139011	HFE	GAAGAACTGTTGCATTTGCCCT#AGGGCAGGTGCTTCAGGATACCATATACAGCTCAGAAGTTTCTTCT#(((((((((..(((((((((((#)))))))))))..))).......................)))))).	2550	2596	0.9230769230769231	-26	1	0.00183368	0.662	0.14635416363636367	-0.222919	-8.00486	20	46	11	3UTR	MIRT693483	0	0
hsa-miR-6790-3p	NM_139011	HFE	CGACCTCGGCGACCCCTCACT#GGGAGGCCAAAGCGGGTGGATCACGAGGTCA#.(((((((..((.(((((.((#.)).))).)).)).))))))).	1264	1295	0.9230769230769231	-21	1	1.534528e-05	0.426	-0.228272	-0.074609	-7.38135	16	22	7	3UTR	MIRT676961	0	0
hsa-miR-6843-3p	NM_139011	HFE	ATGGTCTCCTGTTCTCTGCAG#GCAGAGCTTGCAGTGAGCCG#..((.(((((((.((((((..#))))))...)))).))))).	1435	1455	0.9230769230769231	-21.8	0	3.300961e-06	0.412	-0.330013	-0.374217	-10.3652	15	20	6	3UTR	MIRT676955	0	0
hsa-miR-6848-3p	NM_139011	HFE	GTGGTCTCTTGGCCCCCAG#GGGTGGATCACGAGGTCAGGAGATCGA#.((((((((((((((((..#)))..........))))))))))))).	1277	1304	0.9230769230769231	-22.9	1	0.000515288	0.412	-0.367165	-0.0533253	-3.79332	16	27	13	3UTR	MIRT676954	0	0
hsa-miR-6878-3p	NM_139011	HFE	CTGGCCTCTTCTTTCTCCTAG#TAGAGAAGGAAGGAGATGGCTC#..((((((((((((((((((.#))).)).))))))))).)))).	1669	1691	0.9230769230769231	-20	1	0.000399222	0.603	0.002495654285714294	-0.0426833	-4.957	18	22	9	3UTR	MIRT676956	0	0
hsa-miR-1193	NM_001300749	HFE	GGGATGGTAGACCGGTGACGTGC#TATGAGATAGGTACTATTATCCCC#(((((((((((((.((..((((.#))))..)).))).)))))))))).	1768	1792	0.9230769230769231	-20.6	1	0.0148855	0.735	-0.429415	-0.131092	-4.79441	19	24	10	3UTR	MIRT676960	0	0
hsa-miR-200c-3p	NM_000410	HFE	TAATACTGCCGGGTAATGATGGA#TTGTCTATTACCTGTTAGTATTAT#((((((((.(((((((((((((.#))))).)))))))).)))))))).	3590	3614	0.9230769230769231	-19.6	1	0.00917384	0.779	0	0	-4.99396	21	24	8	3UTR	MIRT054543	0	0
hsa-miR-1193	NM_000410	HFE	GGGATGGTAGACCGGTGACGTGC#GCTCACTGTAACCTCTGCCTCCCA#((((.((((((.((((((.((..#)))))))).....)))))))))).	3036	3060	0.9230769230769231	-22.3	0	0.00225997	0.456	0	0	-11.4034	18	24	10	3UTR	MIRT676960	0	0
hsa-miR-6821-3p	NM_000410	HFE	TGACCTCTCCGCTCCGCACAG#GCGGGTGGATCACGAGGTCAG#((((((((((((.((((....#)))))))))....))))))).	2091	2112	0.9230769230769231	-26.5	1	5.366238e-05	0.426	0	0	-5.22671	16	21	9	3UTR	MIRT676959	0	0
hsa-miR-1193	NM_139003	HFE	GGGATGGTAGACCGGTGACGTGC#GCTCACTGTAACCTCTGCCTCCCA#((((.((((((.((((((.((..#)))))))).....)))))))))).	2718	2742	0.9743589743589743	-22.3	0	0.00225997	0.456	0.22655499999999998	-0.235848	-11.4034	18	24	10	3UTR	MIRT676960	0	0
hsa-miR-1193	NM_139004	HFE	GGGATGGTAGACCGGTGACGTGC#GCTCACTGTAACCTCTGCCTCCCA#((((.((((((.((((((.((..#)))))))).....)))))))))).	2760	2784	0.9743589743589743	-22.3	0	0.00225997	0.456	0.22655499999999998	-0.235848	-11.4034	18	24	10	3UTR	MIRT676960	0	0
hsa-miR-1193	NM_139006	HFE	GGGATGGTAGACCGGTGACGTGC#GCTCACTGTAACCTCTGCCTCCCA#((((.((((((.((((((.((..#)))))))).....)))))))))).	2994	3018	0.9743589743589743	-22.3	0	0.00225997	0.456	0.22655499999999998	-0.235848	-11.4034	18	24	10	3UTR	MIRT676960	0	0
hsa-miR-1193	NM_139009	HFE	GGGATGGTAGACCGGTGACGTGC#GCTCACTGTAACCTCTGCCTCCCA#((((.((((((.((((((.((..#)))))))).....)))))))))).	2967	2991	0.9743589743589743	-22.3	0	0.00225997	0.456	0.22655499999999998	-0.235848	-11.4034	18	24	10	3UTR	MIRT676960	0	0
hsa-miR-1193	NM_139010	HFE	GGGATGGTAGACCGGTGACGTGC#GCTCACTGTAACCTCTGCCTCCCA#((((.((((((.((((((.((..#)))))))).....)))))))))).	2496	2520	0.9743589743589743	-22.3	0	0.00225997	0.456	0.22655499999999998	-0.235848	-11.4034	18	24	10	3UTR	MIRT676960	0	0
hsa-miR-1976	NM_139003	HFE	CCTCCTGCCCTCCTTGCTGT#CGGAAGGCTGAGGCAGGAGA#.(((((((((.((((.(((.#)))))))..).)))))))).	1895	1915	1	-23.1	1	0.000818503	0.397	0.0514559	-0.474087	-6.85115	16	20	8	3UTR	MIRT676963	0	0
hsa-miR-2392	NM_139003	HFE	TAGGATGGGGGTGAGAGGTG#ACCTCTCCCCTGGAACTGT#(((..(.((((.(((((((.#))))))))))).)..))).	956	975	1	-22	0	0.00868495	0.441	-0.0270494	-0.221081	-15.9791	15	19	11	3UTR	MIRT676964	0	0
hsa-miR-1976	NM_139004	HFE	CCTCCTGCCCTCCTTGCTGT#CGGAAGGCTGAGGCAGGAGA#.(((((((((.((((.(((.#)))))))..).)))))))).	1937	1957	1	-23.1	1	0.000818503	0.397	0.0514559	-0.474087	-6.85115	16	20	8	3UTR	MIRT676963	0	0
hsa-miR-2392	NM_139004	HFE	TAGGATGGGGGTGAGAGGTG#ACCTCTCCCCTGGAACTGT#(((..(.((((.(((((((.#))))))))))).)..))).	998	1017	1	-22	0	0.00868495	0.441	-0.0270494	-0.221081	-15.9791	15	19	11	3UTR	MIRT676964	0	0
hsa-miR-1976	NM_139006	HFE	CCTCCTGCCCTCCTTGCTGT#CGGAAGGCTGAGGCAGGAGA#.(((((((((.((((.(((.#)))))))..).)))))))).	2171	2191	1	-23.1	1	0.000818503	0.397	0.0514559	-0.474087	-6.85115	16	20	8	3UTR	MIRT676963	0	0
hsa-miR-2392	NM_139006	HFE	TAGGATGGGGGTGAGAGGTG#ACCTCTCCCCTGGAACTGT#(((..(.((((.(((((((.#))))))))))).)..))).	1232	1251	1	-22	0	0.00868495	0.441	-0.0270494	-0.221081	-15.9791	15	19	11	3UTR	MIRT676964	0	0
hsa-miR-6821-3p	NM_139006	HFE	TGACCTCTCCGCTCCGCACAG#GCGGGTGGATCACGAGGTCAG#((((((((((((.((((....#)))))))))....))))))).	2049	2070	1	-26.5	1	5.366238e-05	0.426	-0.14992	-0.0426835	-5.22671	16	21	9	3UTR	MIRT676959	0	0
hsa-miR-1976	NM_139007	HFE	CCTCCTGCCCTCCTTGCTGT#CGGAAGGCTGAGGCAGGAGA#.(((((((((.((((.(((.#)))))))..).)))))))).	1949	1969	1	-23.1	1	0.000818503	0.397	0.0514559	-0.474087	-6.85115	16	20	8	3UTR	MIRT676963	0	0
hsa-miR-2392	NM_139007	HFE	TAGGATGGGGGTGAGAGGTG#ACCTCTCCCCTGGAACTGT#(((..(.((((.(((((((.#))))))))))).)..))).	1010	1029	1	-22	0	0.00868495	0.441	-0.0270494	-0.221081	-15.9791	15	19	11	3UTR	MIRT676964	0	0
hsa-miR-6821-3p	NM_139007	HFE	TGACCTCTCCGCTCCGCACAG#GCGGGTGGATCACGAGGTCAG#((((((((((((.((((....#)))))))))....))))))).	1827	1848	1	-26.5	1	5.366238e-05	0.426	-0.14992	-0.0426835	-5.22671	16	21	9	3UTR	MIRT676959	0	0
hsa-miR-1976	NM_139008	HFE	CCTCCTGCCCTCCTTGCTGT#CGGAAGGCTGAGGCAGGAGA#.(((((((((.((((.(((.#)))))))..).)))))))).	1907	1927	1	-23.1	1	0.000818503	0.397	0.0514559	-0.474087	-6.85115	16	20	8	3UTR	MIRT676963	0	0
hsa-miR-2392	NM_139008	HFE	TAGGATGGGGGTGAGAGGTG#ACCTCTCCCCTGGAACTGT#(((..(.((((.(((((((.#))))))))))).)..))).	968	987	1	-22	0	0.00868495	0.441	-0.0270494	-0.221081	-15.9791	15	19	11	3UTR	MIRT676964	0	0
hsa-miR-6821-3p	NM_139008	HFE	TGACCTCTCCGCTCCGCACAG#GCGGGTGGATCACGAGGTCAG#((((((((((((.((((....#)))))))))....))))))).	1785	1806	1	-26.5	1	5.366238e-05	0.426	-0.14992	-0.0426835	-5.22671	16	21	9	3UTR	MIRT676959	0	0
hsa-miR-1976	NM_139009	HFE	CCTCCTGCCCTCCTTGCTGT#CGGAAGGCTGAGGCAGGAGA#.(((((((((.((((.(((.#)))))))..).)))))))).	2144	2164	1	-23.1	1	0.000818503	0.397	0.0514559	-0.474087	-6.85115	16	20	8	3UTR	MIRT676963	0	0
hsa-miR-2392	NM_139009	HFE	TAGGATGGGGGTGAGAGGTG#ACCTCTCCCCTGGAACTGT#(((..(.((((.(((((((.#))))))))))).)..))).	1205	1224	1	-22	0	0.00868495	0.441	-0.0270494	-0.221081	-15.9791	15	19	11	3UTR	MIRT676964	0	0
hsa-miR-6821-3p	NM_139009	HFE	TGACCTCTCCGCTCCGCACAG#GCGGGTGGATCACGAGGTCAG#((((((((((((.((((....#)))))))))....))))))).	2022	2043	1	-26.5	1	5.366238e-05	0.426	-0.14992	-0.0426835	-5.22671	16	21	9	3UTR	MIRT676959	0	0
hsa-miR-1976	NM_139010	HFE	CCTCCTGCCCTCCTTGCTGT#CGGAAGGCTGAGGCAGGAGA#.(((((((((.((((.(((.#)))))))..).)))))))).	1673	1693	1	-23.1	1	0.000818503	0.397	0.0514559	-0.474087	-6.85115	16	20	8	3UTR	MIRT676963	0	0
hsa-miR-2392	NM_139010	HFE	TAGGATGGGGGTGAGAGGTG#ACCTCTCCCCTGGAACTGT#(((..(.((((.(((((((.#))))))))))).)..))).	734	753	1	-22	0	0.00868495	0.441	-0.0270494	-0.221081	-15.9791	15	19	11	3UTR	MIRT676964	0	0
hsa-miR-1976	NM_139011	HFE	CCTCCTGCCCTCCTTGCTGT#CGGAAGGCTGAGGCAGGAGA#.(((((((((.((((.(((.#)))))))..).)))))))).	1397	1417	1	-23.1	1	0.000818503	0.397	0.0514559	-0.474087	-6.85115	16	20	8	3UTR	MIRT676963	0	0
hsa-miR-2392	NM_139011	HFE	TAGGATGGGGGTGAGAGGTG#ACCTCTCCCCTGGAACTGT#(((..(.((((.(((((((.#))))))))))).)..))).	458	477	1	-22	0	0.00868495	0.441	-0.0270494	-0.221081	-15.9791	15	19	11	3UTR	MIRT676964	0	0
hsa-miR-2392	NM_001300749	HFE	TAGGATGGGGGTGAGAGGTG#ACCTCTCCCCTGGAACTGT#(((..(.((((.(((((((.#))))))))))).)..))).	1056	1075	1	-22	0	0.0133923	0.441	-0.0270494	-0.134863	-15.9791	15	19	11	3UTR	MIRT676964	0	0
hsa-miR-200c-3p	NM_000410	HFE	TAATACTGCCGGGTAATGATGGA#CCACCATGCCCGGCT#.......(((((((.(((.(((.#))).)))))))))).	3116	3131	1	-21	0	0.00123793	0.529	0	0	-17.8457	13	15	10	3UTR	MIRT054543	0	0
hsa-miR-1976	NM_000410	HFE	CCTCCTGCCCTCCTTGCTGT#CGGAAGGCTGAGGCAGGAGA#.(((((((((.((((.(((.#)))))))..).)))))))).	2213	2233	1	-23.1	1	0.000818503	0.397	0	0	-6.85115	16	20	8	3UTR	MIRT676963	0	0
hsa-miR-2392	NM_000410	HFE	TAGGATGGGGGTGAGAGGTG#ACCTCTCCCCTGGAACTGT#(((..(.((((.(((((((.#))))))))))).)..))).	1274	1293	1	-22	0	0.00868495	0.441	0	0	-15.9791	15	19	11	3UTR	MIRT676964	0	0
hsa-miR-6843-3p	NM_000410	HFE	ATGGTCTCCTGTTCTCTGCAG#GTAGAGACAGGGTTTCACCATGTTGGCCAG#.((((((((((.(((((((..#))))))))))))............))))).	3147	3177	1	-21.6	1	0.000302035	0.5	0	0	-7.14013	17	30	12	3UTR	MIRT676955	0	0
hsa-miR-6848-3p	NM_000410	HFE	GTGGTCTCTTGGCCCCCAG#GGGTGGATCACGAGGTCAGGAGATCGA#.((((((((((((((((..#)))..........))))))))))))).	2093	2120	1	-22.9	1	0.000515288	0.412	0	0	-3.79332	16	27	13	3UTR	MIRT676954	0	0
hsa-miR-616-3p	NM_000446	PON1	AGTCATTGGAGGGTTTGAGCAG#TTGTTCACTTCGATGACTG#(((((((((((....(((((((#)))))))))))))))))).	1869	1888	0.8461538461538461	-19.3	1	6.839124e-05	0.632	0	0	-10.1658	18	19	18	3UTR	MIRT007325	0	0
hsa-miR-766-3p	NM_000446	PON1	ACTCCAGCCCCACAGCCTCAGC#GCTGGTGGGTTTTTGTTTAATATTTAAACTTCTTGTTGTGGAGGCTGA#....((((((((((((((((((#))))..))))..........................))))).))))).	1970	2018	0.8461538461538461	-22.8	0	0.00248668	0.765	0	0	-9.54656	18	48	5	3UTR	MIRT540913	0	0
hsa-miR-5186	NM_000446	PON1	AGAGATTGGTAGAAATCAGGT#ACCTGAAAATTATGAGTCTCTA#(((((((.((((...((((((#))))))...)))).))))))).	1794	1816	0.8461538461538461	-19.3	1	0.0289079	0.618	0	0	-9.13263	17	22	7	3UTR	MIRT540907	0	0
hsa-miR-6860	NM_000446	PON1	ACTGGGCAGGGCTGTGGTGAGT#TATCGCTGCCTTGCCATGTC#((..((((((((.((((((...#)))))).))))))))..)).	1470	1490	0.8461538461538461	-24.1	0	0.00669874	0.456	0	0	-9.81627	16	20	8	3UTR	MIRT540908	0	0
hsa-miR-661	NM_000446	PON1	TGCCTGGGTCTCTGGCCTGCGCGT#ACGTGTCTTTAGAACTCCAGTACTCACCCAGGGACTCCAGTTCACAGGCC#.((((((((((((((...((((((#)))))).....................)))))))))........))))).	1524	1574	0.9230769230769231	-23.5	1	0.00577161	0.515	0	0	-4.02637	20	50	9	3UTR	MIRT540906	0	0
hsa-miR-5189-5p	NM_000446	PON1	TCTGGGCACAGGCGGATGGACAGG#CTTGTGCCTCAGCCTCCCGGAT#((((((...((((.((.(((((((#))))).)))).)))))))))).	2366	2388	0.9230769230769231	-22.7	0	2.176648e-06	0.432	0	0	-9.70813	19	22	10	3UTR	MIRT540909	0	0
hsa-miR-6860	NM_000446	PON1	ACTGGGCAGGGCTGTGGTGAGT#ACTTACCCTAAAACATGTGTTGCCTGGA#.((((((((.((((((((((((#))))))).....))).)).)))))))).	1430	1458	0.9230769230769231	-23.2	1	0.00042387	0.529	0	0	-5.03583	20	28	8	3UTR	MIRT540908	0	0
hsa-miR-7703	NM_000446	PON1	TTGCACTCTGGCCTTCTCCCAGG#AGGCTGGAGTGCAGT#((((((((((((((.........#)))))))))))))).	2302	2317	0.9230769230769231	-23.2	1	1.260151e-07	0.456	0	0	-4.90607	14	15	14	3UTR	MIRT782041	0	0
hsa-miR-508-5p	NM_000446	PON1	TACTCCAGAGGGCGTCACTCATG#CACTCTGTTGCCCAGGCTGGAGTGC#((((((((.(((((.((......#.)).)))))...)))))))).	2289	2314	1	-21	1	7.913324e-07	0.456	0	0	-5.72941	15	21	8	3UTR	MIRT540918	0	0
hsa-miR-939-3p	NM_000446	PON1	CCCTGGGCCTCTGCTCCCCAG#CTTGTTCAGAAGACACAGGGGAGCAGGGTTAGCTCACGTGTCTTTAGAACTCCAGTACTCACCCAGGGA#(((((((((((((((((((..#.)))))))))))...)).............................)))))).	1489	1558	1	-32.4	1	0.00129048	0.5	0	0	-3.93757	19	53	11	3UTR	MIRT540914	0	0
hsa-miR-1285-3p	NM_000446	PON1	TCTGGGCAACAAAGTGAGACCT#GTTTTTGAGACCGAATCTCACTCTGTTGCCCAGGC#(((((((((((.(((((((...#.))))))).))))))))))).	2271	2306	1	-30.4	1	0.00330851	0.485	0	0	-7.28438	18	21	11	3UTR	MIRT540912	0	0
hsa-miR-3187-5p	NM_000446	PON1	CCTGGGCAGCGTGTGGCTGAAGG#TCACTCTGTTGCCCAGGC#(((((((((((.((((.......#))))..))))))))))).	2288	2306	1	-24	1	0.00330851	0.485	0	0	-7.28438	15	18	11	3UTR	MIRT540911	0	0
hsa-miR-4793-3p	NM_000446	PON1	TCTGCACTGTGAGTTGGCTGGCT#CCAGGGACTCCAGTTCACAGGCCAGAA#((((..(((((((((((((((..#)))).....)))))))))))..)))).	1551	1578	1	-23.1	0	0.0173933	0.515	0	0	-9.95757	19	27	11	3UTR	MIRT772418	0	0
hsa-miR-6849-3p	NM_000446	PON1	ACCAGCCTGTGTCCACCTCCAG#TGTCCCCAAAGACTACACTGTTGTTGAGGTGGTGGTAGTGCTGGTG#(((((((((...(((((((...#.)))))))...))).)))))).	1931	1977	1	-25.9	1	0.0189607	0.632	0	0	-11.3517	16	22	7	3UTR	MIRT540915	0	0
hsa-miR-6860	NM_000446	PON1	ACTGGGCAGGGCTGTGGTGAGT#GCTTGCCATATTCCGAGGACCCAGTG#(((((((.(((.((((((((((#)))))))))).)))...).)))))).	1174	1200	1	-24.7	1	0.000969475	0.544	0	0	-9.59801	20	26	10	3UTR	MIRT540908	0	0
hsa-miR-492	NM_000477	ALB	AGGACCTGCGGGACAAGATTCTT#ATCCTGAAAATTCTGTAGGTTCTG#(((((((((((((..........#.))))))))))))).	2100	2124	1	-18.5	1	0.0134498	0.603	0	0	-5.76291	13	15	13	3UTR	MIRT006073	0	0
hsa-miR-4294	NM_001319216	CYP1A1	GGGAGTCTACAGCAGGG#CCCTGAGGCCTAGACTCTG#.(((((((((..(((((#)))))..)..)))))))).	1580	1599	0.8076923076923077	-19	1	0.00031246	0.397	3.509140454545454	2.59382	-9.9649	14	19	8	3UTR	MIRT489675	0	0
hsa-miR-4294	NM_001319217	CYP1A1	GGGAGTCTACAGCAGGG#CCCTGAGGCCTAGACTCTG#.(((((((((..(((((#)))))..)..)))))))).	1667	1686	0.8076923076923077	-19	1	0.00031246	0.397	3.509140454545454	2.59382	-9.9649	14	19	8	3UTR	MIRT489675	0	0
hsa-miR-155-5p	NM_001319216	CYP1A1	TTAATGCTAATCGTGATAGGGGTT#GACCCTTATTGCTGTCCTGGAGGGGCT#.....(((..((((((((((((((#)))))))))))).......))..))).	2174	2201	0.8461538461538461	-16.8	0	8.126085e-05	0.397	3.278129642857143	2.6363776425000003	-15.9645	17	27	12	3UTR	MIRT497718	0	0
hsa-miR-452-5p	NM_001319216	CYP1A1	AACTGTTTGCAGAGGAAACTGA#TTCCTGCAGGCAGG#..((((((((((.(((......#))))))))))))).	2130	2144	0.8461538461538461	-17.6	1	2.038177e-06	0.441	2.8077	3.31658	-6.24613	13	14	13	3UTR	MIRT497724	0	0
hsa-miR-3120-5p	NM_001319216	CYP1A1	CCTGTCTGTGCCTGCTGTACA#GTGCACATATCCAGGCACCAGGACTAGGG#((((((((((((((.(((((.#)))))......)))))))..)))).))).	2238	2267	0.8461538461538461	-23.2	1	0.00133022	0.426	2.82845	2.0460791837500008	-4.67302	19	29	7	3UTR	MIRT497721	0	0
hsa-miR-4288	NM_001319216	CYP1A1	TTGTCTGCTGAGTTTCC#GAAACTCATAGACAC#.((((((.((((((((.#)))))))))))))).	1662	1677	0.8461538461538461	-17.3	1	0.0109221	0.515	2.22781	2.26633	-6.10696	14	15	14	3UTR	MIRT497717	0	0
hsa-miR-3664-5p	NM_001319216	CYP1A1	AACTCTGTCTTCACTCATGAGT#GCCAAGAGTGAAGGGAAGAGA#..((((.(((((((((.((.((#)))).)))))))))..)))).	2001	2022	0.8461538461538461	-19.1	0	0.0367391	0.471	3.142428144444444	2.38194	-6.50069	17	21	9	3UTR	MIRT489679	0	0
hsa-miR-4680-5p	NM_001319216	CYP1A1	AGAACTCTTGCAGTCTTAGATGT#CTAGGGCTGGAGTGAGG#....(((((.(((((((((....#))))))))).)).))).	2261	2278	0.8461538461538461	-17.7	0	0.000667443	0.485	2.0718996666666665	1.8934155000000001	-10.7891	14	17	9	3UTR	MIRT489676	0	0
hsa-miR-4768-5p	NM_001319216	CYP1A1	ATTCTCTCTGGATCCCATGGAT#CTATGGGTCTAGGACACAGTTCCTGGGAAC#.(((((((((((.(((((((..#)))))))))))))...........))))).	2083	2113	0.8461538461538461	-18.9	1	0.000599067	0.471	3.1013071045454548	2.4107754949999993	-5.08246	18	30	13	3UTR	MIRT489673	0	0
hsa-miR-6809-3p	NM_001319216	CYP1A1	CTTCTCTTCTCTCCTTCCCAG#GGGAGTGCACATATCCAGGCACCAGGACTAGGGCTGGAGTGAGGGGGGGG#(((((((((.((((..(((((#.)).)))..)))).))))))))).	2234	2284	0.8461538461538461	-25.1	1	9.002723e-06	0.471	2.8861054444444445	2.40229	-6.14858	18	24	9	3UTR	MIRT489671	0	0
hsa-miR-155-5p	NM_001319217	CYP1A1	TTAATGCTAATCGTGATAGGGGTT#GACCCTTATTGCTGTCCTGGAGGGGCT#.....(((..((((((((((((((#)))))))))))).......))..))).	2261	2288	0.8461538461538461	-16.8	0	8.126085e-05	0.397	3.278129642857143	2.6363776425000003	-15.9645	17	27	12	3UTR	MIRT497718	0	0
hsa-miR-452-5p	NM_001319217	CYP1A1	AACTGTTTGCAGAGGAAACTGA#TTCCTGCAGGCAGG#..((((((((((.(((......#))))))))))))).	2217	2231	0.8461538461538461	-17.6	1	2.038177e-06	0.441	2.8077	3.31658	-6.24613	13	14	13	3UTR	MIRT497724	0	0
hsa-miR-3120-5p	NM_001319217	CYP1A1	CCTGTCTGTGCCTGCTGTACA#GTGCACATATCCAGGCACCAGGACTAGGG#((((((((((((((.(((((.#)))))......)))))))..)))).))).	2325	2354	0.8461538461538461	-23.2	1	0.00133022	0.426	2.82845	2.0460791837500008	-4.67302	19	29	7	3UTR	MIRT497721	0	0
hsa-miR-4288	NM_001319217	CYP1A1	TTGTCTGCTGAGTTTCC#GAAACTCATAGACAC#.((((((.((((((((.#)))))))))))))).	1749	1764	0.8461538461538461	-17.3	1	0.0109221	0.515	2.22781	2.26633	-6.10696	14	15	14	3UTR	MIRT497717	0	0
hsa-miR-3664-5p	NM_001319217	CYP1A1	AACTCTGTCTTCACTCATGAGT#GCCAAGAGTGAAGGGAAGAGA#..((((.(((((((((.((.((#)))).)))))))))..)))).	2088	2109	0.8461538461538461	-19.1	0	0.0367391	0.471	3.142428144444444	2.38194	-6.50069	17	21	9	3UTR	MIRT489679	0	0
hsa-miR-4680-5p	NM_001319217	CYP1A1	AGAACTCTTGCAGTCTTAGATGT#CTAGGGCTGGAGTGAGG#....(((((.(((((((((....#))))))))).)).))).	2348	2365	0.8461538461538461	-17.7	0	0.000667443	0.485	2.0718996666666665	1.8934155000000001	-10.7891	14	17	9	3UTR	MIRT489676	0	0
hsa-miR-4768-5p	NM_001319217	CYP1A1	ATTCTCTCTGGATCCCATGGAT#CTATGGGTCTAGGACACAGTTCCTGGGAAC#.(((((((((((.(((((((..#)))))))))))))...........))))).	2170	2200	0.8461538461538461	-18.9	1	0.000599067	0.471	3.1013071045454548	2.4107754949999993	-5.08246	18	30	13	3UTR	MIRT489673	0	0
hsa-miR-6809-3p	NM_001319217	CYP1A1	CTTCTCTTCTCTCCTTCCCAG#GGGAGTGCACATATCCAGGCACCAGGACTAGGGCTGGAGTGAGGGGGGGG#(((((((((.((((..(((((#.)).)))..)))).))))))))).	2321	2371	0.8461538461538461	-25.1	1	9.002723e-06	0.471	2.8861054444444445	2.40229	-6.14858	18	24	9	3UTR	MIRT489671	0	0
hsa-miR-6809-3p	NM_000499	CYP1A1	CTTCTCTTCTCTCCTTCCCAG#GGGAGTGCACATATCCAGGCACCAGGACTAGGGCTGGAGTGAGGGGGGGG#(((((((((.((((..(((((#.)).)))..)))).))))))))).	2318	2368	0.8461538461538461	-25.1	1	9.002723e-06	0.471	0	0	-6.14858	18	24	9	3UTR	MIRT489671	0	0
hsa-miR-632	NM_001319217	CYP1A1	GTGTCTGCTTCCTGTGGGA#CCTATGGGTCTAGGACACA#((((((....((((((((.#))))))))....)))))).	2169	2188	0.8974358974358974	-21.2	0	1.71939e-06	0.471	3.61173	2.69235	-10.0938	14	19	8	3UTR	MIRT497715	0	0
hsa-miR-6833-3p	NM_001319216	CYP1A1	TTTCTCTCTCCACTTCCTCAG#GAGTGAAGGGAAGAGAC#..(((((.(((.(((((((..#))).)))))))))))).	2006	2023	0.9230769230769231	-18.5	0	0.0403912	0.485	2.9671479124999998	2.4311302337500003	-10.6174	15	17	12	3UTR	MIRT489672	0	0
hsa-miR-6833-3p	NM_001319217	CYP1A1	TTTCTCTCTCCACTTCCTCAG#GAGTGAAGGGAAGAGAC#..(((((.(((.(((((((..#))).)))))))))))).	2093	2110	0.9230769230769231	-18.5	0	0.0403912	0.485	2.9671479124999998	2.4311302337500003	-10.6174	15	17	12	3UTR	MIRT489672	0	0
hsa-miR-452-5p	NM_000499	CYP1A1	AACTGTTTGCAGAGGAAACTGA#TTCCTGCAGGCAGG#..((((((((((.(((......#))))))))))))).	2214	2228	0.9230769230769231	-17.6	1	2.038177e-06	0.441	0	0	-6.24613	13	14	13	3UTR	MIRT497724	0	0
hsa-miR-3664-5p	NM_000499	CYP1A1	AACTCTGTCTTCACTCATGAGT#ACTAGGGCTGGAGTGAGGGGGGGGTA#.(((((.(((((((((...(((#.))).))))))))).))))).	2344	2370	0.9230769230769231	-21.9	0	8.229656e-05	0.456	0	0	-5.33701	17	21	9	3UTR	MIRT489679	0	0
hsa-miR-3664-5p	NM_000499	CYP1A1	AACTCTGTCTTCACTCATGAGT#GCCAAGAGTGAAGGGAAGAGA#..((((.(((((((((.((.((#)))).)))))))))..)))).	2085	2106	0.9230769230769231	-19.1	0	0.0367391	0.471	0	0	-6.50069	17	21	9	3UTR	MIRT489679	0	0
hsa-miR-4680-5p	NM_000499	CYP1A1	AGAACTCTTGCAGTCTTAGATGT#CTAGGGCTGGAGTGAGG#....(((((.(((((((((....#))))))))).)).))).	2345	2362	0.9230769230769231	-17.7	0	0.000667443	0.485	0	0	-10.7891	14	17	9	3UTR	MIRT489676	0	0
hsa-miR-6809-3p	NM_000499	CYP1A1	CTTCTCTTCTCTCCTTCCCAG#TTGGGAGCTGCCAAGAGTGAAGGGAAGA#(((((((((.(((.(((((((#))))))).......))).))))))))).	2076	2104	0.9230769230769231	-21.8	1	0.0259771	0.485	0	0	-6.03692	19	28	9	3UTR	MIRT489671	0	0
hsa-miR-6833-3p	NM_000499	CYP1A1	TTTCTCTCTCCACTTCCTCAG#GAGTGAAGGGAAGAGAC#..(((((.(((.(((((((..#))).)))))))))))).	2090	2107	0.9230769230769231	-18.5	0	0.0403912	0.485	0	0	-10.6174	15	17	12	3UTR	MIRT489672	0	0
hsa-miR-3664-5p	NM_001319216	CYP1A1	AACTCTGTCTTCACTCATGAGT#ACTAGGGCTGGAGTGAGGGGGGGGTA#.(((((.(((((((((...(((#.))).))))))))).))))).	2260	2286	1	-21.9	0	8.229656e-05	0.456	2.901181888888889	1.8086027749999998	-5.33701	17	21	9	3UTR	MIRT489679	0	0
hsa-miR-6809-3p	NM_001319216	CYP1A1	CTTCTCTTCTCTCCTTCCCAG#TTGGGAGCTGCCAAGAGTGAAGGGAAGA#(((((((((.(((.(((((((#))))))).......))).))))))))).	1992	2020	1	-21.8	1	0.0259771	0.485	2.0266658111111107	2.45488	-6.03692	19	28	9	3UTR	MIRT489671	0	0
hsa-miR-3664-5p	NM_001319217	CYP1A1	AACTCTGTCTTCACTCATGAGT#ACTAGGGCTGGAGTGAGGGGGGGGTA#.(((((.(((((((((...(((#.))).))))))))).))))).	2347	2373	1	-21.9	0	8.229656e-05	0.456	2.901181888888889	1.8086027749999998	-5.33701	17	21	9	3UTR	MIRT489679	0	0
hsa-miR-6809-3p	NM_001319217	CYP1A1	CTTCTCTTCTCTCCTTCCCAG#TTGGGAGCTGCCAAGAGTGAAGGGAAGA#(((((((((.(((.(((((((#))))))).......))).))))))))).	2079	2107	1	-21.8	1	0.0259771	0.485	2.0266658111111107	2.45488	-6.03692	19	28	9	3UTR	MIRT489671	0	0
hsa-miR-3191-5p	NM_000499	CYP1A1	CTCTCTGGCCGTCTACCTTCCA#GGAAGAGACAGCCCAGGATACTGGCACAGAGGT#.(((((((((((((..(((((.#))))))))).............))).)))))).	2098	2131	1	-21.2	1	0.000122673	0.471	0	0	-4.76182	18	33	9	3UTR	MIRT489674	0	0
hsa-miR-6760-5p	NM_001276696	TP53	CAGGGAGAAGGTGGAAGTGCAGA#TCTGCAAGCACATCTGCATTTTCACCCCACCCTTCCCCTCCTTCTCCCTT#.((((((((((((((((((((((#.))))))))))))))...............)))))))).	2541	2591	0.8021978021978022	-31.8	1	0.947689	0.588	0	0	-3.79332	22	39	14	3UTR	MIRT465430	0	1
hsa-miR-6760-5p	NM_001276697	TP53	CAGGGAGAAGGTGGAAGTGCAGA#TCTGCAAGCACATCTGCATTTTCACCCCACCCTTCCCCTCCTTCTCCCTT#.((((((((((((((((((((((#.))))))))))))))...............)))))))).	1899	1949	0.8021978021978022	-31.8	1	0.947689	0.588	0	0	-3.79332	22	39	14	3UTR	MIRT465430	0	1
hsa-miR-6760-5p	NM_001276760	TP53	CAGGGAGAAGGTGGAAGTGCAGA#TCTGCAAGCACATCTGCATTTTCACCCCACCCTTCCCCTCCTTCTCCCTT#.((((((((((((((((((((((#.))))))))))))))...............)))))))).	2408	2458	0.8021978021978022	-31.8	1	0.947689	0.588	0	0	-3.79332	22	39	14	3UTR	MIRT465430	0	1
hsa-miR-6760-5p	NM_000546	TP53	CAGGGAGAAGGTGGAAGTGCAGA#TCTGCAAGCACATCTGCATTTTCACCCCACCCTTCCCCTCCTTCTCCCTT#.((((((((((((((((((((((#.))))))))))))))...............)))))))).	2408	2458	0.8021978021978022	-31.8	1	0.947689	0.588	0	0	-3.79332	22	39	14	3UTR	MIRT465430	0	1
hsa-miR-30e-5p	NM_001276695	TP53	TGTAAACATCCTTGACTGGAAG#CTTGCAGTTAAGGGTTAGTTTACAA#((((((((((((((((((.(((#))).)))))))))))..))))))).	1653	1678	0.8076923076923077	-24.8	1	0.064854	0.588	2.39754	4.573342915000001	-3.93757	21	25	11	3UTR	MIRT437495	0	0
hsa-miR-5703	NM_001276696	TP53	AGGAGAAGTCGGGAAGGT#GCCTGACTCAGACTGACATTCTCCA#.(((((((((((..((((#))))........))))).)))))).	1441	1466	0.8076923076923077	-18.1	1	0.0207258	0.471	0	0	-5.9393	15	25	6	3UTR	MIRT465440	0	1
hsa-miR-27a-3p	NM_001276699	TP53	TTCACAGTGGCTAAGTTCCGC#CGGGGCTCCACTGA#....((((((...(((((((.#))))))))))))).	1015	1029	0.8076923076923077	-17.8	0	3.807375e-06	0.456	-0.384228	-0.163973	-17.0073	13	14	13	3UTR	MIRT028744	0	0
hsa-miR-324-5p	NM_001276699	TP53	CGCATCCCCTAGGGCATTGGTG#CACTGGTGTTTTGTTGTGGGGAGGAGGATGGGG#(.((((((((((((((((((((#)))))))))))).........))).))))).).	1042	1075	0.8076923076923077	-21.6	1	0.00667606	0.485	-0.271112	-0.139484	-5.10125	21	33	12	3UTR	MIRT043041	0	0
hsa-miR-30e-5p	NM_001276761	TP53	TGTAAACATCCTTGACTGGAAG#CTTGCAGTTAAGGGTTAGTTTACAA#((((((((((((((((((.(((#))).)))))))))))..))))))).	1590	1615	0.8076923076923077	-24.8	1	0.064854	0.588	2.9919	4.635509002500001	-3.93757	21	25	11	3UTR	MIRT437495	0	0
hsa-miR-30e-5p	NM_001126112	TP53	TGTAAACATCCTTGACTGGAAG#CTTGCAGTTAAGGGTTAGTTTACAA#((((((((((((((((((.(((#))).)))))))))))..))))))).	1590	1615	0.8076923076923077	-24.8	1	0.064854	0.588	2.9919	4.635509002500001	-3.93757	21	25	11	3UTR	MIRT437495	0	0
hsa-miR-30e-5p	NM_001126113	TP53	TGTAAACATCCTTGACTGGAAG#CTTGCAGTTAAGGGTTAGTTTACAA#((((((((((((((((((.(((#))).)))))))))))..))))))).	1653	1678	0.8076923076923077	-24.8	1	0.064854	0.588	2.39754	4.573342915000001	-3.93757	21	25	11	3UTR	MIRT437495	0	0
hsa-miR-30e-5p	NM_001126114	TP53	TGTAAACATCCTTGACTGGAAG#CTTGCAGTTAAGGGTTAGTTTACAA#((((((((((((((((((.(((#))).)))))))))))..))))))).	1726	1751	0.8076923076923077	-24.8	1	0.064854	0.588	2.39754	4.573342915000001	-3.93757	21	25	11	3UTR	MIRT437495	0	0
hsa-miR-27a-3p	NM_001126115	TP53	TTCACAGTGGCTAAGTTCCGC#CGGGGCTCCACTGA#....((((((...(((((((.#))))))))))))).	955	969	0.8076923076923077	-17.8	0	3.807375e-06	0.456	-0.384228	-0.172136	-17.0073	13	14	13	3UTR	MIRT028744	0	0
hsa-miR-27a-3p	NM_001126117	TP53	TTCACAGTGGCTAAGTTCCGC#CGGGGCTCCACTGA#....((((((...(((((((.#))))))))))))).	1015	1029	0.8076923076923077	-17.8	0	3.807375e-06	0.456	-0.384228	-0.163973	-17.0073	13	14	13	3UTR	MIRT028744	0	0
hsa-miR-324-5p	NM_001126117	TP53	CGCATCCCCTAGGGCATTGGTG#CACTGGTGTTTTGTTGTGGGGAGGAGGATGGGG#(.((((((((((((((((((((#)))))))))))).........))).))))).).	1042	1075	0.8076923076923077	-21.6	1	0.00667606	0.485	-0.271112	-0.139484	-5.10125	21	33	12	3UTR	MIRT043041	0	0
hsa-miR-1233-5p	NM_001276698	TP53	AGTGGGAGGCCAGGGCACGGCA#TGGCGTGATCTTGGCTTACTGCA#.((((..((((((((((((.((#)).)))).))))))))..)))).	1769	1792	0.8205128205128205	-26	0	0.000240482	0.368	4.637841815384615	3.8125875275000003	-7.23797	18	23	8	3UTR	MIRT465398	0	0
hsa-miR-1233-5p	NM_001276699	TP53	AGTGGGAGGCCAGGGCACGGCA#TGGCGTGATCTTGGCTTACTGCA#.((((..((((((((((((.((#)).)))).))))))))..)))).	1696	1719	0.8205128205128205	-26	0	0.000240482	0.368	4.637841815384615	3.8125875275000003	-7.23797	18	23	8	3UTR	MIRT465398	0	0
hsa-miR-1233-5p	NM_001126115	TP53	AGTGGGAGGCCAGGGCACGGCA#TGGCGTGATCTTGGCTTACTGCA#.((((..((((((((((((.((#)).)))).))))))))..)))).	1636	1659	0.8205128205128205	-26	0	0.000240482	0.368	4.637841815384615	3.8125875275000003	-7.23797	18	23	8	3UTR	MIRT465398	0	0
hsa-miR-1233-5p	NM_001126116	TP53	AGTGGGAGGCCAGGGCACGGCA#TGGCGTGATCTTGGCTTACTGCA#.((((..((((((((((((.((#)).)))).))))))))..)))).	1769	1792	0.8205128205128205	-26	0	0.000240482	0.368	4.637841815384615	3.8125875275000003	-7.23797	18	23	8	3UTR	MIRT465398	0	0
hsa-miR-1233-5p	NM_001126117	TP53	AGTGGGAGGCCAGGGCACGGCA#TGGCGTGATCTTGGCTTACTGCA#.((((..((((((((((((.((#)).)))).))))))))..)))).	1696	1719	0.8205128205128205	-26	0	0.000240482	0.368	4.637841815384615	3.8125875275000003	-7.23797	18	23	8	3UTR	MIRT465398	0	0
hsa-miR-151a-5p	NM_001276698	TP53	TCGAGGAGCTCACAGTCTAGT#ACTCGTCGTAAGTTGAAAATATTATCCGTGGGCGTGAGCGCTTCGAG#((((((.((((((.(((((..#.))))))))))).)))))).	736	783	0.8269230769230769	-24.4	0	3.593662e-05	0.515	-0.415325	0.04332060025000002	-6.3381	17	20	11	3UTR	MIRT733165	0	0
hsa-miR-4271	NM_001276698	TP53	GGGGGAAGAAAAGGTGGGG#CCCCATCTCTCCCTCCCCTG#((((((.(...((((((((#))))))))...).)))))).	986	1006	0.8269230769230769	-23.6	0	0.153699	0.412	0.251319	-0.226216	-10.6049	15	20	8	3UTR	MIRT465439	0	0
hsa-miR-4271	NM_001126115	TP53	GGGGGAAGAAAAGGTGGGG#CCCCATCTCTCCCTCCCCTG#((((((.(...((((((((#))))))))...).)))))).	853	873	0.8269230769230769	-23.6	0	0.153699	0.412	-0.309887	0.028877511249999974	-10.6049	15	20	8	3UTR	MIRT465439	0	0
hsa-miR-151a-5p	NM_001126116	TP53	TCGAGGAGCTCACAGTCTAGT#ACTCGTCGTAAGTTGAAAATATTATCCGTGGGCGTGAGCGCTTCGAG#((((((.((((((.(((((..#.))))))))))).)))))).	736	783	0.8269230769230769	-24.4	0	3.593662e-05	0.515	-0.415325	0.04332060025000002	-6.3381	17	20	11	3UTR	MIRT733165	0	0
hsa-miR-4271	NM_001126116	TP53	GGGGGAAGAAAAGGTGGGG#CCCCATCTCTCCCTCCCCTG#((((((.(...((((((((#))))))))...).)))))).	986	1006	0.8269230769230769	-23.6	0	0.153699	0.412	0.251319	-0.226216	-10.6049	15	20	8	3UTR	MIRT465439	0	0
hsa-miR-6133	NM_001276695	TP53	TGAGGGAGGAGGTTGGGTA#CCCCTCCTTCTCCCTTT#.(((((((((((..(((..#)))..))))))))))).	2502	2519	0.8278388278388278	-25.6	1	0.941684	0.588	0.6318194818181818	0.344857	-5.9393	14	17	11	3UTR	MIRT465423	0	0
hsa-miR-6133	NM_001276696	TP53	TGAGGGAGGAGGTTGGGTA#CCCCTCCTTCTCCCTTT#.(((((((((((..(((..#)))..))))))))))).	2575	2592	0.8278388278388278	-25.6	1	0.941684	0.588	0	0	-5.9393	14	17	11	3UTR	MIRT465423	0	0
hsa-miR-6133	NM_001276697	TP53	TGAGGGAGGAGGTTGGGTA#CCCCTCCTTCTCCCTTT#.(((((((((((..(((..#)))..))))))))))).	1933	1950	0.8278388278388278	-25.6	1	0.941684	0.588	0	0	-5.9393	14	17	11	3UTR	MIRT465423	0	0
hsa-miR-6133	NM_001276760	TP53	TGAGGGAGGAGGTTGGGTA#CCCCTCCTTCTCCCTTT#.(((((((((((..(((..#)))..))))))))))).	2442	2459	0.8278388278388278	-25.6	1	0.941684	0.588	0	0	-5.9393	14	17	11	3UTR	MIRT465423	0	0
hsa-miR-6133	NM_001276761	TP53	TGAGGGAGGAGGTTGGGTA#CCCCTCCTTCTCCCTTT#.(((((((((((..(((..#)))..))))))))))).	2439	2456	0.8278388278388278	-25.6	1	0.941684	0.588	0.6318194818181818	0.361746	-5.9393	14	17	11	3UTR	MIRT465423	0	0
hsa-miR-6133	NM_001126112	TP53	TGAGGGAGGAGGTTGGGTA#CCCCTCCTTCTCCCTTT#.(((((((((((..(((..#)))..))))))))))).	2439	2456	0.8278388278388278	-25.6	1	0.941684	0.588	0.6318194818181818	0.361746	-5.9393	14	17	11	3UTR	MIRT465423	0	0
hsa-miR-6133	NM_001126113	TP53	TGAGGGAGGAGGTTGGGTA#CCCCTCCTTCTCCCTTT#.(((((((((((..(((..#)))..))))))))))).	2502	2519	0.8278388278388278	-25.6	1	0.941684	0.588	0.6318194818181818	0.344857	-5.9393	14	17	11	3UTR	MIRT465423	0	0
hsa-miR-6133	NM_001126114	TP53	TGAGGGAGGAGGTTGGGTA#CCCCTCCTTCTCCCTTT#.(((((((((((..(((..#)))..))))))))))).	2575	2592	0.8278388278388278	-25.6	1	0.941684	0.588	0.6318194818181818	0.344857	-5.9393	14	17	11	3UTR	MIRT465423	0	0
hsa-miR-6133	NM_001126118	TP53	TGAGGGAGGAGGTTGGGTA#CCCCTCCTTCTCCCTTT#.(((((((((((..(((..#)))..))))))))))).	2559	2576	0.8278388278388278	-25.6	1	0.941684	0.588	0.6318194818181818	0.344857	-5.9393	14	17	11	3UTR	MIRT465423	0	0
hsa-miR-6133	NM_000546	TP53	TGAGGGAGGAGGTTGGGTA#CCCCTCCTTCTCCCTTT#.(((((((((((..(((..#)))..))))))))))).	2442	2459	0.8278388278388278	-25.6	1	0.941684	0.588	0	0	-5.9393	14	17	11	3UTR	MIRT465423	0	0
hsa-miR-3065-5p	NM_001126118	TP53	TCAACAAAATCACTGATGCTGGA#CCTGCACTGGTGTTTTGTTGT#.((((((((.(((((.(((.((.#)).))).))))))))))))).	1604	1625	0.8333333333333333	-18.7	1	0.00133791	0.456	4.42324	3.93652	-5.26888	18	21	13	3UTR	MIRT613610	0	0
hsa-miR-17-5p	NM_001276695	TP53	CAAAGTGCTTACAGTGCAGGTAG#GCCTGCACTGGTGTTTTGT#((((((((...((((((((((..#)))))))))))))))))).	1546	1565	0.8461538461538461	-20.8	1	0.000680199	0.441	0.02007460000000001	1.2618755399999997	-9.06125	18	19	18	3UTR	MIRT438795	0	0
hsa-miR-26a-1-3p	NM_001276695	TP53	CCTATTCTTGGTTACTTGCACG#TGCACTGGTGTTTTGTTGTGGGGAGGAGGATGGGGAGTAGGA#(((((((((.(((.(((.((((#.))))..)))...))).))))))))).	1549	1591	0.8461538461538461	-18	1	0.0594309	0.559	0.4473181333333332	2.12158	-6.03692	19	27	9	3UTR	MIRT733190	0	0
hsa-miR-30a-5p	NM_001276695	TP53	TGTAAACATCCTCGACTGGAAG#CTTGCAGTTAAGGGTTAGTTTACAA#((((((((((((.(((((.(((#))).))))).)))))..))))))).	1653	1678	0.8461538461538461	-21	1	0.064854	0.588	2.699054614285714	4.3352931775000005	-5.22671	20	25	7	3UTR	MIRT437492	0	0
hsa-miR-30d-5p	NM_001276695	TP53	TGTAAACATCCCCGACTGGAAG#CTTGCAGTTAAGGGTTAGTTTACAA#(((((((...((((((((.(((#))).)))))..)))...))))))).	1653	1678	0.8461538461538461	-19.2	1	0.064854	0.588	2.9433840000000004	4.49298	-8.55011	18	25	7	3UTR	MIRT005418	0	0
hsa-miR-30b-5p	NM_001276695	TP53	TGTAAACATCCTACACTCAGCT#GTGAGGGATGTTTGGGA#(.((((((((((.(((......#))).)))))))))).).	1621	1638	0.8461538461538461	-16.8	1	0.0513759	0.632	3.4043214399999995	2.91609	-6.39038	14	17	10	3UTR	MIRT437493	0	0
hsa-miR-125b-1-3p	NM_001276695	TP53	ACGGGTTAGGCTCTTGGGAGCT#GGCTCCACTGAACAAGTTGGCCTGCACTGGTG#((.(((((((((((((((((((#))))))......))))..)))))).))).)).	1527	1559	0.8461538461538461	-23.6	0	9.865704e-05	0.412	0.8622382714285713	1.5166	-5.49511	21	32	6	3UTR	MIRT733498	0	0
hsa-miR-150-3p	NM_001276695	TP53	CTGGTACAGGCCTGGGGGACAG#TGTTGCCCAGGCTGGTCTCAA#.(((.((.((((((((.((((.#)))).)))))))).)).))).	2346	2367	0.8461538461538461	-26	0	2.468686e-05	0.412	0.8320444625000001	0.610296	-10.226	17	21	8	3UTR	MIRT735266	0	0
hsa-miR-185-5p	NM_001276695	TP53	TGGAGAGAAAGGCAGTTCCTGA#CAGGGAAGCTGTCCCTCACTGTTGAATTTTCTCTAA#(((((((((.(((((((((((.#)))))..)))))).............))))))))).	1719	1755	0.8461538461538461	-19.4	1	0.0726399	0.544	4.18997	3.77657	-5.18008	20	36	9	3UTR	MIRT465420	0	0
hsa-miR-485-5p	NM_001276695	TP53	AGAGGCTGGCCGTGATGAATTC#CACCATGGCCAGCCA#...(((((((((((.((.....#)).))))))))))).	2296	2311	0.8461538461538461	-25.2	0	8.959739e-05	0.471	-0.732568	-0.268674	-7.24999	13	15	11	3UTR	MIRT016616	0	0
hsa-miR-518c-3p	NM_001276695	TP53	CAAAGCGCTTCTCTTTAGAGTGT#ACATTCTAGGTAGGGGCC#......((((((.((((((((((#)))))))))).)))))).	1684	1702	0.8461538461538461	-17.4	0	0.000735912	0.5	4.1078585599999995	3.8305266724999996	-16.8557	16	18	10	3UTR	MIRT734280	0	0
hsa-miR-1972	NM_001276695	TP53	TCAGGCCAGGCACAGTGGCTCA#GAGTGCATTGTGAGGGTTAATGAAATAATGTACATCTGGCCTTGAA#(((((((((((((((((((((.#)))).)))))))......................)))))))).)).	1803	1849	0.8461538461538461	-25.3	1	0.0145968	0.618	2.0488660866666666	3.6999	-3.93757	21	46	8	3UTR	MIRT465450	0	1
hsa-miR-3065-5p	NM_001276695	TP53	TCAACAAAATCACTGATGCTGGA#CCTGCACTGGTGTTTTGTTGT#.((((((((.(((((.(((.((.#)).))).))))))))))))).	1547	1568	0.8461538461538461	-18.7	1	0.00133791	0.456	0.026139749999999934	1.8046894549999997	-5.26888	18	21	13	3UTR	MIRT613610	0	0
hsa-miR-4650-5p	NM_001276695	TP53	TCAGGCCTCTTTCTACCTT#AGGTAGAGGGAGTTGTCAAGTCTCTGCTGGCCC#...(((((((((((((((.#))))))))))).................)))).	1955	1988	0.8461538461538461	-19.5	0	2.539347e-05	0.456	3.5548294218749996	3.1596347474999993	-6.51454	15	33	11	3UTR	MIRT465449	0	0
hsa-miR-4651	NM_001276695	TP53	CGGGGTGGGTGAGGTCGGGC#GCCTTTGCCTCCCCGGCTCGA#((((.((((.(((((.((((#))))..))))))))).)))).	2228	2249	0.8461538461538461	-27.3	0	0.000311066	0.382	0.0705206	-0.0110437	-9.53217	17	21	9	3UTR	MIRT465402	0	1
hsa-miR-4682	NM_001276695	TP53	TCTGAGTTCCTGGAGCCTGGTCT#GGATGCCCAGGCTGGGAAGGAGCCAGGG#((((.((((((..(((((((...#.)))))))....)))))))))).	1254	1282	0.8461538461538461	-27	0	3.011951e-06	0.368	2.0879915714285713	1.1974461287499998	-12.6925	17	23	10	3UTR	MIRT465445	0	0
hsa-miR-3529-3p	NM_001276695	TP53	AACAACAAAATCACTAGTCTTCCA#ACTGGTGTTTTGTTGTG#.(((((((((.(((((((......#)))))))))))))))).	1552	1569	0.8461538461538461	-18.4	1	0.00166685	0.471	0.016031488888888827	1.7607185799999998	-6.6181	16	17	16	3UTR	MIRT613611	0	0
hsa-miR-4736	NM_001276695	TP53	AGGCAGGTTATCTGGGCTG#GGCCCAGCCAAACCCTGTCTG#(((((((....(((((((.#)))))))......))))))).	1983	2004	0.8461538461538461	-22.5	1	0.018429	0.5	1.2672746285714285	3.05959	-11.3749	14	21	7	3UTR	MIRT465413	0	0
hsa-miR-5193	NM_001276695	TP53	TCCTCCTCTACCTCATCCCAGT#GCTGGGAAGGAGCCAGGGGGGAG#(((.(((((..(((.(((((((#)))))))..)))..)))))))).	1264	1287	0.8461538461538461	-26.3	0	5.795736e-07	0.353	1.0501248857142857	1.22645	-11.7723	18	23	8	3UTR	MIRT613606	0	0
hsa-miR-5193	NM_001276695	TP53	TCCTCCTCTACCTCATCCCAGT#GCTGGTTAGGTAGAGGGA#...((((((((((....(((((#)))))..)))))))))).	1948	1966	0.8461538461538461	-22.3	0	0.00406251	0.471	4.8484663999999995	2.59936	-8.33988	15	18	10	3UTR	MIRT613606	0	0
hsa-miR-5196-3p	NM_001276695	TP53	TCATCCTCGTCTCCCTCCCAG#CTGGGAAGGAGCCAGGGGGGAG#((.(((((..((((.((((((#)))))).))))...))))))).	1265	1287	0.8461538461538461	-23.6	0	5.795736e-07	0.353	0.8091223666666666	1.24379	-8.52946	17	22	7	3UTR	MIRT613608	0	0
hsa-miR-6129	NM_001276695	TP53	TGAGGGAGTTGGGTGTATA#GCACCCAGGACTTCCA#...(((((((((((((...#)))))))..)))))).	1496	1512	0.8461538461538461	-19.7	0	4.517112e-06	0.456	0.8085191600000001	0.987436	-6.51454	13	16	7	3UTR	MIRT465425	0	0
hsa-miR-6722-3p	NM_001276695	TP53	TGCAGGGGTCGGGTGGGCCAGG#CTGGCCCAGCCAAACCCTGTC#.((((((...((.((((((((.#)))))))).))...)))))).	1981	2002	0.8461538461538461	-33.8	1	0.00358524	0.471	0.398275	3.0996053662499996	-9.69499	16	21	8	3UTR	MIRT465421	0	0
hsa-miR-6731-5p	NM_001276695	TP53	TGGGAGAGCAGGGTATTGTGGA#TCCACCTGTCTCAGCCTCCCAG#((((((.((.(((....(((((#)))))....))).)))))))).	2385	2407	0.8461538461538461	-22.8	0	1.913385e-05	0.412	2.360282833333333	0.697023	-8.54911	16	22	8	3UTR	MIRT465411	0	1
hsa-miR-6731-5p	NM_001276695	TP53	TGGGAGAGCAGGGTATTGTGGA#CCACCCTTCCCCTCCTTCTCCCT#.(((((((.((((....((((.#)))).....)))).)).))))).	2494	2517	0.8461538461538461	-22.1	1	0.957621	0.574	0.659413	0.360117	-6.67505	15	23	5	3UTR	MIRT465411	0	1
hsa-miR-6778-5p	NM_001276695	TP53	AGTGGGAGGACAGGAGGCAGGT#ACCTGTCTCAGCCTCCCAG#..(((((((.(..(((((((((#))))))))).)))))))).	2388	2407	0.8461538461538461	-28.9	1	1.913385e-05	0.412	1.7647636666666664	0.5281370287499999	-10.8354	17	19	9	3UTR	MIRT465397	0	0
hsa-miR-6778-5p	NM_001276695	TP53	AGTGGGAGGACAGGAGGCAGGT#GCCTGACTCAGACTGACATTCTCCACTTCTTGTTCCCCACTG#((((((.(((((((((((((((#)))))....................)))))))))))))))).	1368	1410	0.8461538461538461	-27.3	0	0.0512078	0.426	1.8739133028571429	1.02212	-5.48126	21	42	16	3UTR	MIRT465397	0	0
hsa-miR-6835-5p	NM_001276695	TP53	AGGGGGTAGAAAGTGGCTGAAG#TCAGCCACATTCTAGGTAGGGGCCCA#.(((..(((((.((((((((..#)))))))).)))))........))).	1678	1704	0.8461538461538461	-23.2	0	0.000203891	0.485	4.51421	3.98959	-13.1601	16	26	8	3UTR	MIRT465405	0	0
hsa-miR-6880-5p	NM_001276695	TP53	TGGTGGAGGAAGAGGGCAGCTC#GCAGCCTTTGCCTCCCCGG#(((.(((((..((((((.((..#)).)))))).)))))))).	2225	2244	0.8461538461538461	-24	0	5.594769e-06	0.353	-0.481602	0.04542341999999991	-11.0369	16	19	8	3UTR	MIRT716578	0	0
hsa-miR-17-5p	NM_001276696	TP53	CAAAGTGCTTACAGTGCAGGTAG#GCCTGCACTGGTGTTTTGT#((((((((...((((((((((..#)))))))))))))))))).	1619	1638	0.8461538461538461	-20.8	1	0.000680199	0.441	0	0	-9.06125	18	19	18	3UTR	MIRT438795	0	0
hsa-miR-18a-5p	NM_001276696	TP53	TAAGGTGCATCTAGTGCAGATAG#TATCTGTGAAATGCTGGCATTTGCACCTA#..(((((((.((((((((((((.#))))))).....)))))....))))))).	1840	1869	0.8461538461538461	-21.6	1	0.00434297	0.529	0	0	-6.19951	19	29	7	3UTR	MIRT438792	0	0
hsa-miR-28-5p	NM_001276696	TP53	AAGGAGCTCACAGTCTATTGAG#TCCGTGGGCGTGAGCGCTTC#.(((.((((((.((((((.((.#)).)))))))))))).))).	1269	1289	0.8461538461538461	-19.7	0	3.28197e-05	0.515	0	0	-11.2592	17	20	12	3UTR	MIRT733332	0	0
hsa-miR-30a-5p	NM_001276696	TP53	TGTAAACATCCTCGACTGGAAG#CTTGCAGTTAAGGGTTAGTTTACAA#((((((((((((.(((((.(((#))).))))).)))))..))))))).	1726	1751	0.8461538461538461	-21	1	0.064854	0.588	0	0	-5.22671	20	25	7	3UTR	MIRT437492	0	0
hsa-miR-30c-5p	NM_001276696	TP53	TGTAAACATCCTACACTCTCAGC#GCTTAGATTTTAAGGTTTTTACTGTGAGGGATGTTTGGGA#(.((((((((((.((((((.(((#))).)))................))).)))))))))).).	1671	1711	0.8461538461538461	-17.8	1	0.0513759	0.632	0	0	-6.39038	20	40	10	3UTR	MIRT437494	0	0
hsa-miR-223-3p	NM_001276696	TP53	TGTCAGTTTGTCAAATACCCCA#GGGCCTGACTCAGACTGACAT#((((((((((.......(((..#))).......)))))))))).	1439	1460	0.8461538461538461	-18.2	1	0.0178691	0.485	0	0	-13.2236	13	21	10	3UTR	MIRT465435	0	1
hsa-miR-185-5p	NM_001276696	TP53	TGGAGAGAAAGGCAGTTCCTGA#CAGGGAAGCTGTCCCTCACTGTTGAATTTTCTCTAA#(((((((((.(((((((((((.#)))))..)))))).............))))))))).	1792	1828	0.8461538461538461	-19.4	1	0.0726399	0.544	0	0	-5.18008	20	36	9	3UTR	MIRT465420	0	0
hsa-miR-504-5p	NM_001276696	TP53	AGACCCTGGTCTGCACTCTATC#AGAGTGCATTGTGAGGGTTAATGAAATAATGTACATCTGGCCTTGAAACCACCTTTTATTACATGGGGTCTA#(((((((((((((((((((...#))))))))..............................))))......................))))))).	1875	1947	0.8461538461538461	-22.5	1	5.666797e-05	0.515	0	0	-3.93757	19	72	8	3UTR	MIRT016257	0	1
hsa-miR-608	NM_001276696	TP53	AGGGGTGGTGTTGGGACAGCTCCGT#AGGGAAGCTGTCCCTCACTGTTGAATTTTCTCTAACTTCAAGGCCCA#..((((((((..(((((((((((.(#).))).)))))))).)))).......................)))).	1793	1840	0.8461538461538461	-28.3	1	0.03016	0.574	0	0	-11.1286	20	47	8	3UTR	MIRT016154	0	1
hsa-miR-1225-3p	NM_001276696	TP53	TGAGCCCCTGTGCCGCCCCCAG#CTGGGAAGGAGCCAGGGGGGAGCAGGGCTCAC#(((((((...(((..(((((..#.)))))..)))))))))).	1338	1370	0.8461538461538461	-29.4	1	1.705265e-07	0.353	0	0	-10.1424	15	19	10	3UTR	MIRT790048	0	0
hsa-miR-1233-5p	NM_001276696	TP53	AGTGGGAGGCCAGGGCACGGCA#TGGCGTGATCTTGGCTTACTGCA#.((((..((((((((((((.((#)).)))).))))))))..)))).	2278	2301	0.8461538461538461	-26	0	0.000240482	0.368	0	0	-7.23797	18	23	8	3UTR	MIRT465398	0	0
hsa-miR-1207-5p	NM_001276696	TP53	TGGCAGGGAGGCTGGGAGGGG#CCTGTCTCAGCCTCCCAGAGTGCTG#.((((((((((((((((.(((#))).))))))))))))....)))).	2462	2487	0.8461538461538461	-33.8	1	1.751387e-07	0.412	0	0	-3.79332	19	25	12	3UTR	MIRT465415	0	1
hsa-miR-1285-3p	NM_001276696	TP53	TCTGGGCAACAAAGTGAGACCT#GGGTCTCACAGTGTTGCCCAGGC#(((((((((((..(((((((((#)))))))))..))))))))))).	2408	2431	0.8461538461538461	-35.8	1	0.00011513	0.456	0	0	-8.57351	20	23	11	3UTR	MIRT005474	0	1
hsa-miR-1247-3p	NM_001276696	TP53	CCCCGGGAACGTCGAGACTGGAGC#CTGGTCTCAAACTCCTGGGC#.(((((((.....((((((((...#))))))))....))))))).	2430	2450	0.8461538461538461	-22.8	1	5.723425e-05	0.397	0	0	-13.5529	15	20	8	3UTR	MIRT790057	0	0
hsa-miR-4644	NM_001276696	TP53	TGGAGAGAGAAAAGAGACAGAAG#CTGTCCCTCACTGTTGAATTTTCTCTAACTTCAA#(((((((((((((..(((((...#.)))))...))))))))..))))).	1800	1834	0.8461538461538461	-18.6	1	0.0461028	0.559	0	0	-5.52986	18	25	8	3UTR	MIRT465418	0	0
hsa-miR-4650-5p	NM_001276696	TP53	TCAGGCCTCTTTCTACCTT#AGGTAGAGGGAGTTGTCAAGTCTCTGCTGGCCC#...(((((((((((((((.#))))))))))).................)))).	2028	2061	0.8461538461538461	-19.5	0	2.539347e-05	0.456	0	0	-6.51454	15	33	11	3UTR	MIRT465449	0	0
hsa-miR-4651	NM_001276696	TP53	CGGGGTGGGTGAGGTCGGGC#CCCCATCTCTCCCTCCCCT#.((((.(((.(((((.(((.#))).))))).))).)))).	1495	1514	0.8461538461538461	-27.2	0	0.187482	0.397	0	0	-7.16984	15	19	5	3UTR	MIRT465402	0	1
hsa-miR-3529-3p	NM_001276696	TP53	AACAACAAAATCACTAGTCTTCCA#ACTGGTGTTTTGTTGTG#.(((((((((.(((((((......#)))))))))))))))).	1625	1642	0.8461538461538461	-18.4	1	0.00166685	0.471	0	0	-6.6181	16	17	16	3UTR	MIRT613611	0	0
hsa-miR-4725-3p	NM_001276696	TP53	TGGGGAAGGCGTCAGTGTCGGG#CTGACATTCTCCACTTCTTGTTCCCCACTGACAGCCTCCCACCCCCATCTCTCCCTCCCCT#.((((((((((((((((..(((#.)))))))))).))))..................))))).	1453	1514	0.8461538461538461	-27.3	1	0.187482	0.397	0	0	-3.79332	19	40	10	3UTR	MIRT465438	0	0
hsa-miR-4728-5p	NM_001276696	TP53	TGGGAGGGGAGAGGCAGCAAGCA#GCTTACTGCAGCCTTTGCCTCCCCGG#((((.(((.((((((.((((((.#)))...))).)))))).))).)))).	2291	2317	0.8461538461538461	-28.1	0	5.594769e-06	0.353	0	0	-9.34605	19	26	6	3UTR	MIRT465409	0	1
hsa-miR-4736	NM_001276696	TP53	AGGCAGGTTATCTGGGCTG#CGGCTCGAGCAGTCCTGCCTC#(((((((....((((((((#)))))).))....))))))).	2314	2335	0.8461538461538461	-21	1	0.000274881	0.338	0	0	-11.3749	15	21	7	3UTR	MIRT465413	0	0
hsa-miR-5003-5p	NM_001276696	TP53	TCACAACAACCTTGCAGGGTAGA#TTTGCTTTGTCCCGGGGCTCCACTGAACAAGTTGGCCTGCACTGGTGTTTTGTTGTGGG#(((((((((((.((((((.(((.#.))).))))))..)))....)))))))).	1585	1644	0.8461538461538461	-24.3	1	0.00608259	0.456	0	0	-7.28438	20	29	8	3UTR	MIRT613609	0	0
hsa-miR-6127	NM_001276696	TP53	TGAGGGAGTGGGTGGGAGG#CCTCCCACCCCCATCTCTCCCTCC#.(((((((.((((((((((#))))))))))......))))))).	1487	1511	0.8461538461538461	-32.5	1	0.295178	0.426	0	0	-4.84971	17	24	10	3UTR	MIRT465426	0	0
hsa-miR-6129	NM_001276696	TP53	TGAGGGAGTTGGGTGTATA#GCACCCAGGACTTCCA#...(((((((((((((...#)))))))..)))))).	1569	1585	0.8461538461538461	-19.7	0	4.517112e-06	0.456	0	0	-6.51454	13	16	7	3UTR	MIRT465425	0	0
hsa-miR-6722-3p	NM_001276696	TP53	TGCAGGGGTCGGGTGGGCCAGG#CTGGCCCAGCCAAACCCTGTC#.((((((...((.((((((((.#)))))))).))...)))))).	2054	2075	0.8461538461538461	-33.8	1	0.00358524	0.471	0	0	-9.69499	16	21	8	3UTR	MIRT465421	0	0
hsa-miR-6749-3p	NM_001276696	TP53	CTCCTCCCCTGCCTGGCCCAG#CTGGGAAGGAGCCAGGGGGGAGC#((((.(((((((((..(((((#)))))..)).)).))))))))).	1338	1361	0.8461538461538461	-30.3	0	3.899754e-07	0.353	0	0	-9.02511	18	23	9	3UTR	MIRT613604	0	0
hsa-miR-6749-3p	NM_001276696	TP53	CTCCTCCCCTGCCTGGCCCAG#CTGAACAAGTTGGCCTGCACTGGTGTTTTGTTGTGGGGAGGAGG#((((((((((((..((((...#.)))).)))...............))))))))).	1607	1651	0.8461538461538461	-28.3	1	0.00483547	0.485	0	0	-6.08354	16	34	9	3UTR	MIRT613604	0	0
hsa-miR-6756-5p	NM_001276696	TP53	AGGGTGGGGCTGGAGGTGGGGCT#CCCCACTGACAGCCTCCCACCCC#.(((((((((((..(((((((..#)))))))..)))))..)))))).	1475	1498	0.8461538461538461	-37.1	1	0.257691	0.426	0	0	-5.9393	18	23	7	3UTR	MIRT465400	0	1
hsa-miR-6778-5p	NM_001276696	TP53	AGTGGGAGGACAGGAGGCAGGT#GCCTGACTCAGACTGACATTCTCCACTTCTTGTTCCCCACTG#((((((.(((((((((((((((#)))))....................)))))))))))))))).	1441	1483	0.8461538461538461	-27.3	0	0.0512078	0.426	0	0	-5.48126	21	42	16	3UTR	MIRT465397	0	0
hsa-miR-6880-5p	NM_001276696	TP53	TGGTGGAGGAAGAGGGCAGCTC#GCAGCCTTTGCCTCCCCGG#(((.(((((..((((((.((..#)).)))))).)))))))).	2298	2317	0.8461538461538461	-24	0	5.594769e-06	0.353	0	0	-11.0369	16	19	8	3UTR	MIRT716578	0	0
hsa-miR-17-5p	NM_001276697	TP53	CAAAGTGCTTACAGTGCAGGTAG#GCCTGCACTGGTGTTTTGT#((((((((...((((((((((..#)))))))))))))))))).	977	996	0.8461538461538461	-20.8	1	0.000680199	0.441	0	0	-9.06125	18	19	18	3UTR	MIRT438795	0	0
hsa-miR-18a-5p	NM_001276697	TP53	TAAGGTGCATCTAGTGCAGATAG#TATCTGTGAAATGCTGGCATTTGCACCTA#..(((((((.((((((((((((.#))))))).....)))))....))))))).	1198	1227	0.8461538461538461	-21.6	1	0.00434297	0.529	0	0	-6.19951	19	29	7	3UTR	MIRT438792	0	0
hsa-miR-30a-5p	NM_001276697	TP53	TGTAAACATCCTCGACTGGAAG#CTTGCAGTTAAGGGTTAGTTTACAA#((((((((((((.(((((.(((#))).))))).)))))..))))))).	1084	1109	0.8461538461538461	-21	1	0.064854	0.588	0	0	-5.22671	20	25	7	3UTR	MIRT437492	0	0
hsa-miR-30c-5p	NM_001276697	TP53	TGTAAACATCCTACACTCTCAGC#GCTTAGATTTTAAGGTTTTTACTGTGAGGGATGTTTGGGA#(.((((((((((.((((((.(((#))).)))................))).)))))))))).).	1029	1069	0.8461538461538461	-17.8	1	0.0513759	0.632	0	0	-6.39038	20	40	10	3UTR	MIRT437494	0	0
hsa-miR-150-3p	NM_001276697	TP53	CTGGTACAGGCCTGGGGGACAG#TTGTCCCGGGGCTCCACTGAACAAGTTGGCCTGCACTGGT#(((((.((((((((((((((((#)))))))......)))...........)))))).))))).	949	989	0.8461538461538461	-24.5	0	4.551483e-05	0.412	0	0	-5.83853	21	40	7	3UTR	MIRT735266	0	0
hsa-miR-185-5p	NM_001276697	TP53	TGGAGAGAAAGGCAGTTCCTGA#CAGGGAAGCTGTCCCTCACTGTTGAATTTTCTCTAA#(((((((((.(((((((((((.#)))))..)))))).............))))))))).	1150	1186	0.8461538461538461	-19.4	1	0.0726399	0.544	0	0	-5.18008	20	36	9	3UTR	MIRT465420	0	0
hsa-miR-504-5p	NM_001276697	TP53	AGACCCTGGTCTGCACTCTATC#AGAGTGCATTGTGAGGGTTAATGAAATAATGTACATCTGGCCTTGAAACCACCTTTTATTACATGGGGTCTA#(((((((((((((((((((...#))))))))..............................))))......................))))))).	1233	1305	0.8461538461538461	-22.5	1	5.666797e-05	0.515	0	0	-3.93757	19	72	8	3UTR	MIRT016257	0	1
hsa-miR-608	NM_001276697	TP53	AGGGGTGGTGTTGGGACAGCTCCGT#AGGGAAGCTGTCCCTCACTGTTGAATTTTCTCTAACTTCAAGGCCCA#..((((((((..(((((((((((.(#).))).)))))))).)))).......................)))).	1151	1198	0.8461538461538461	-28.3	1	0.03016	0.574	0	0	-11.1286	20	47	8	3UTR	MIRT016154	0	1
hsa-miR-1233-5p	NM_001276697	TP53	AGTGGGAGGCCAGGGCACGGCA#TGGCGTGATCTTGGCTTACTGCA#.((((..((((((((((((.((#)).)))).))))))))..)))).	1636	1659	0.8461538461538461	-26	0	0.000240482	0.368	0	0	-7.23797	18	23	8	3UTR	MIRT465398	0	0
hsa-miR-1207-5p	NM_001276697	TP53	TGGCAGGGAGGCTGGGAGGGG#CCTGTCTCAGCCTCCCAGAGTGCTG#.((((((((((((((((.(((#))).))))))))))))....)))).	1820	1845	0.8461538461538461	-33.8	1	1.751387e-07	0.412	0	0	-3.79332	19	25	12	3UTR	MIRT465415	0	1
hsa-miR-1207-5p	NM_001276697	TP53	TGGCAGGGAGGCTGGGAGGGG#CCCACTGACAGCCTCCCACCCCCATCTCTCCCTCCCCTGCCAT#(((((((((((..((((((((#.)))).))))..)))))).))))).	834	877	0.8461538461538461	-33.8	1	0.207727	0.426	0	0	-8.57351	19	25	6	3UTR	MIRT465415	0	1
hsa-miR-1285-3p	NM_001276697	TP53	TCTGGGCAACAAAGTGAGACCT#GGGTCTCACAGTGTTGCCCAGGC#(((((((((((..(((((((((#)))))))))..))))))))))).	1766	1789	0.8461538461538461	-35.8	1	0.00011513	0.456	0	0	-8.57351	20	23	11	3UTR	MIRT005474	0	1
hsa-miR-1247-3p	NM_001276697	TP53	CCCCGGGAACGTCGAGACTGGAGC#CTGGTCTCAAACTCCTGGGC#.(((((((.....((((((((...#))))))))....))))))).	1788	1808	0.8461538461538461	-22.8	1	5.723425e-05	0.397	0	0	-13.5529	15	20	8	3UTR	MIRT790057	0	0
hsa-miR-4516	NM_001276697	TP53	GGGAGAAGGGTCGGGGC#GCCTCCCACCCCCATCTCTCCCT#((((((.((((.(((((#))).)).)))).....)))))).	844	867	0.8461538461538461	-22.6	0	0.373289	0.426	0	0	-8.82806	15	23	6	3UTR	MIRT465441	0	1
hsa-miR-4644	NM_001276697	TP53	TGGAGAGAGAAAAGAGACAGAAG#CTGTCCCTCACTGTTGAATTTTCTCTAACTTCAA#(((((((((((((..(((((...#.)))))...))))))))..))))).	1158	1192	0.8461538461538461	-18.6	1	0.0461028	0.559	0	0	-5.52986	18	25	8	3UTR	MIRT465418	0	0
hsa-miR-4650-5p	NM_001276697	TP53	TCAGGCCTCTTTCTACCTT#AGGTAGAGGGAGTTGTCAAGTCTCTGCTGGCCC#...(((((((((((((((.#))))))))))).................)))).	1386	1419	0.8461538461538461	-19.5	0	2.539347e-05	0.456	0	0	-6.51454	15	33	11	3UTR	MIRT465449	0	0
hsa-miR-4651	NM_001276697	TP53	CGGGGTGGGTGAGGTCGGGC#CTGACAGCCTCCCACCCCC#.((((((((.(..(((((..#)))))..)..)))))))).	838	857	0.8461538461538461	-26.4	1	0.258661	0.426	0	0	-9.67177	14	19	8	3UTR	MIRT465402	0	1
hsa-miR-3529-3p	NM_001276697	TP53	AACAACAAAATCACTAGTCTTCCA#ACTGGTGTTTTGTTGTG#.(((((((((.(((((((......#)))))))))))))))).	983	1000	0.8461538461538461	-18.4	1	0.00166685	0.471	0	0	-6.6181	16	17	16	3UTR	MIRT613611	0	0
hsa-miR-4728-5p	NM_001276697	TP53	TGGGAGGGGAGAGGCAGCAAGCA#GCTTACTGCAGCCTTTGCCTCCCCGG#((((.(((.((((((.((((((.#)))...))).)))))).))).)))).	1649	1675	0.8461538461538461	-28.1	0	5.594769e-06	0.353	0	0	-9.34605	19	26	6	3UTR	MIRT465409	0	1
hsa-miR-4736	NM_001276697	TP53	AGGCAGGTTATCTGGGCTG#CGGCTCGAGCAGTCCTGCCTC#(((((((....((((((((#)))))).))....))))))).	1672	1693	0.8461538461538461	-21	1	0.000274881	0.338	0	0	-11.3749	15	21	7	3UTR	MIRT465413	0	0
hsa-miR-5003-5p	NM_001276697	TP53	TCACAACAACCTTGCAGGGTAGA#TTTGCTTTGTCCCGGGGCTCCACTGAACAAGTTGGCCTGCACTGGTGTTTTGTTGTGGG#(((((((((((.((((((.(((.#.))).))))))..)))....)))))))).	943	1002	0.8461538461538461	-24.3	1	0.00608259	0.456	0	0	-7.28438	20	29	8	3UTR	MIRT613609	0	0
hsa-miR-6127	NM_001276697	TP53	TGAGGGAGTGGGTGGGAGG#CCTCCCACCCCCATCTCTCCCTCC#.(((((((.((((((((((#))))))))))......))))))).	845	869	0.8461538461538461	-32.5	1	0.295178	0.426	0	0	-4.84971	17	24	10	3UTR	MIRT465426	0	0
hsa-miR-6129	NM_001276697	TP53	TGAGGGAGTTGGGTGTATA#GCACCCAGGACTTCCA#...(((((((((((((...#)))))))..)))))).	927	943	0.8461538461538461	-19.7	0	4.517112e-06	0.456	0	0	-6.51454	13	16	7	3UTR	MIRT465425	0	0
hsa-miR-6129	NM_001276697	TP53	TGAGGGAGTTGGGTGTATA#CACCCTTCCCCTCC#.(((((.(..(((((....#)))))..)))))).	1926	1940	0.8461538461538461	-19.4	0	0.995431	0.574	0	0	-7.86896	11	14	6	3UTR	MIRT465425	0	0
hsa-miR-6722-3p	NM_001276697	TP53	TGCAGGGGTCGGGTGGGCCAGG#CTGGCCCAGCCAAACCCTGTC#.((((((...((.((((((((.#)))))))).))...)))))).	1412	1433	0.8461538461538461	-33.8	1	0.00358524	0.471	0	0	-9.69499	16	21	8	3UTR	MIRT465421	0	0
hsa-miR-6749-3p	NM_001276697	TP53	CTCCTCCCCTGCCTGGCCCAG#CTGAACAAGTTGGCCTGCACTGGTGTTTTGTTGTGGGGAGGAGG#((((((((((((..((((...#.)))).)))...............))))))))).	965	1009	0.8461538461538461	-28.3	1	0.00483547	0.485	0	0	-6.08354	16	34	9	3UTR	MIRT613604	0	0
hsa-miR-6756-5p	NM_001276697	TP53	AGGGTGGGGCTGGAGGTGGGGCT#CCCCACTGACAGCCTCCCACCCC#.(((((((((((..(((((((..#)))))))..)))))..)))))).	833	856	0.8461538461538461	-37.1	1	0.257691	0.426	0	0	-5.9393	18	23	7	3UTR	MIRT465400	0	1
hsa-miR-6778-5p	NM_001276697	TP53	AGTGGGAGGACAGGAGGCAGGT#CCTGCCTCAGCCTCCGGA#..(.(((((.(..((((((((.#)))))))).)))))).).	1685	1703	0.8461538461538461	-26.5	0	7.255192e-05	0.338	0	0	-13.8675	15	18	8	3UTR	MIRT465397	0	0
hsa-miR-6880-5p	NM_001276697	TP53	TGGTGGAGGAAGAGGGCAGCTC#GCAGCCTTTGCCTCCCCGG#(((.(((((..((((((.((..#)).)))))).)))))))).	1656	1675	0.8461538461538461	-24	0	5.594769e-06	0.353	0	0	-11.0369	16	19	8	3UTR	MIRT716578	0	0
hsa-miR-17-5p	NM_001276698	TP53	CAAAGTGCTTACAGTGCAGGTAG#GCCTGCACTGGTGTTTTGT#((((((((...((((((((((..#)))))))))))))))))).	1110	1129	0.8461538461538461	-20.8	1	0.000680199	0.441	0.349275	-0.130301	-9.06125	18	19	18	3UTR	MIRT438795	0	0
hsa-miR-18a-5p	NM_001276698	TP53	TAAGGTGCATCTAGTGCAGATAG#CTGTCTGACAACCTCTTGGTGAACCTTAG#((((((.((((.(((((((((((#))))))).))....)).)))).)))))).	1561	1590	0.8461538461538461	-19.4	0	0.000948622	0.515	1.3604314375000004	1.01321	-8.82806	21	29	7	3UTR	MIRT438792	0	0
hsa-miR-19a-3p	NM_001276698	TP53	TGTGCAAATCTATGCAAAACTGA#TCTGTGAAATGCTGGCATTTGCACC#.(((((((((((.(((.......#.)))))).)))))))).	1333	1358	0.8461538461538461	-15.2	1	0.00299486	0.529	2.5554023750000003	1.4514143487500002	-5.08246	14	17	8	3UTR	MIRT726245	0	0
hsa-miR-30a-5p	NM_001276698	TP53	TGTAAACATCCTCGACTGGAAG#CTTGCAGTTAAGGGTTAGTTTACAA#((((((((((((.(((((.(((#))).))))).)))))..))))))).	1217	1242	0.8461538461538461	-21	1	0.064854	0.588	1.3474911428571428	0.9440921999999998	-5.22671	20	25	7	3UTR	MIRT437492	0	0
hsa-miR-30c-5p	NM_001276698	TP53	TGTAAACATCCTACACTCTCAGC#GCTTAGATTTTAAGGTTTTTACTGTGAGGGATGTTTGGGA#(.((((((((((.((((((.(((#))).)))................))).)))))))))).).	1162	1202	0.8461538461538461	-17.8	1	0.0513759	0.632	0.30846	0.6676311112499999	-6.39038	20	40	10	3UTR	MIRT437494	0	0
hsa-miR-30b-5p	NM_001276698	TP53	TGTAAACATCCTACACTCAGCT#GTGAGGGATGTTTGGGA#(.((((((((((.(((......#))).)))))))))).).	1185	1202	0.8461538461538461	-16.8	1	0.0513759	0.632	0.30846	0.6676311112499999	-6.39038	14	17	10	3UTR	MIRT437493	0	0
hsa-miR-150-5p	NM_001276698	TP53	TCTCCCAACCCTTGTACCAGTG#TACTGTGAGGGATGTTTGGGAGAT#((((((((((((((...(((((#)))))))))))....)))))))).	1181	1205	0.8461538461538461	-21.3	1	0.028439	0.647	0.04270930555555555	0.6411013374999999	-4.90607	19	24	11	3UTR	MIRT052652	1	1
hsa-miR-150-3p	NM_001276698	TP53	CTGGTACAGGCCTGGGGGACAG#TGTTGCCCAGGCTGGTCTCAA#.(((.((.((((((((.((((.#)))).)))))))).)).))).	1910	1931	0.8461538461538461	-26	0	2.468686e-05	0.412	-0.422126	3.1336220487499995	-10.226	17	21	8	3UTR	MIRT735266	0	0
hsa-miR-150-3p	NM_001276698	TP53	CTGGTACAGGCCTGGGGGACAG#TTGTCCCGGGGCTCCACTGAACAAGTTGGCCTGCACTGGT#(((((.((((((((((((((((#)))))))......)))...........)))))).))))).	1082	1122	0.8461538461538461	-24.5	0	4.551483e-05	0.412	0.03487595151515151	0.025816366250000014	-5.83853	21	40	7	3UTR	MIRT735266	0	0
hsa-miR-185-5p	NM_001276698	TP53	TGGAGAGAAAGGCAGTTCCTGA#CAGGGAAGCTGTCCCTCACTGTTGAATTTTCTCTAA#(((((((((.(((((((((((.#)))))..)))))).............))))))))).	1283	1319	0.8461538461538461	-19.4	1	0.0726399	0.544	1.275241307692308	1.28815	-5.18008	20	36	9	3UTR	MIRT465420	0	0
hsa-miR-518c-3p	NM_001276698	TP53	CAAAGCGCTTCTCTTTAGAGTGT#CAGGCTGGAGTGGAGTGGCGTGA#((...((((((.((((((..((.#))..)))))).))))))...)).	1754	1777	0.8461538461538461	-16.5	0	0.000752483	0.397	4.7871324333333325	3.9629521599999995	-15.993	16	23	6	3UTR	MIRT734280	0	0
hsa-miR-608	NM_001276698	TP53	AGGGGTGGTGTTGGGACAGCTCCGT#AGGGAAGCTGTCCCTCACTGTTGAATTTTCTCTAACTTCAAGGCCCA#..((((((((..(((((((((((.(#).))).)))))))).)))).......................)))).	1284	1331	0.8461538461538461	-28.3	1	0.03016	0.574	1.4743200000000003	1.32864	-11.1286	20	47	8	3UTR	MIRT016154	0	1
hsa-miR-1296-3p	NM_001276698	TP53	GAGTGGGGCTTCGACCCTAACC#GGAGCCAGGGGGGAGCAGGGCTCACTCC#(((((((.((((..((((....#.))))..).))).))))))).	836	864	0.8461538461538461	-23.7	1	1.40153e-05	0.368	0.1055511714285714	0.021734921249999997	-8.39718	15	21	7	3UTR	MIRT465451	0	0
hsa-miR-454-3p	NM_001276698	TP53	TAGTGCAATATTGCTTATAGGGT#ACCCTTGCTTGCAATAGGTGTGCG#..(((((.((((((....(((((#))))).....))))))..))))).	1030	1054	0.8461538461538461	-18.2	0	0.00143023	0.515	1.0268025333333333	-0.388455	-8.23913	16	24	6	3UTR	MIRT039245	0	0
hsa-miR-1225-3p	NM_001276698	TP53	TGAGCCCCTGTGCCGCCCCCAG#GGGGGGAGCAGGGCTCAC#(((((((...(((..(((((..#)))))..)))))))))).	843	861	0.8461538461538461	-29.6	1	1.705265e-07	0.353	-0.349244	0.022755273749999985	-10.1424	15	18	10	3UTR	MIRT790048	0	0
hsa-miR-1207-5p	NM_001276698	TP53	TGGCAGGGAGGCTGGGAGGGG#CCCACTGACAGCCTCCCACCCCCATCTCTCCCTCCCCTGCCAT#(((((((((((..((((((((#.)))).))))..)))))).))))).	967	1010	0.8461538461538461	-33.8	1	0.207727	0.426	-0.047991	-0.327233	-8.57351	19	25	6	3UTR	MIRT465415	0	1
hsa-miR-4286	NM_001276698	TP53	ACCCCACTCCTGGTACC#GGAGCCAGGGGGGA#...((.((((((((.((#)).)))))))))).	836	850	0.8461538461538461	-18.8	0	3.139516e-06	0.353	0.434986	0.17377043249999996	-9.15095	12	14	10	3UTR	MIRT613607	0	0
hsa-miR-4510	NM_001276698	TP53	TGAGGGAGTAGGATGTATGGTT#ACCCCCATCTCTCCCTCC#.(((((((..(((((...(((.#)))..)))))))))))).	984	1002	0.8461538461538461	-19.2	1	0.295178	0.426	-0.489181	-0.141525	-6.32527	15	18	12	3UTR	MIRT465427	0	0
hsa-miR-4644	NM_001276698	TP53	TGGAGAGAGAAAAGAGACAGAAG#CTGTCCCTCACTGTTGAATTTTCTCTAACTTCAA#(((((((((((((..(((((...#.)))))...))))))))..))))).	1291	1325	0.8461538461538461	-18.6	1	0.0461028	0.559	0.8417071666666666	1.9169862700000002	-5.52986	18	25	8	3UTR	MIRT465418	0	0
hsa-miR-4650-5p	NM_001276698	TP53	TCAGGCCTCTTTCTACCTT#AGGTAGAGGGAGTTGTCAAGTCTCTGCTGGCCC#...(((((((((((((((.#))))))))))).................)))).	1519	1552	0.8461538461538461	-19.5	0	2.539347e-05	0.456	1.46278	0.6341524175000002	-6.51454	15	33	11	3UTR	MIRT465449	0	0
hsa-miR-4651	NM_001276698	TP53	CGGGGTGGGTGAGGTCGGGC#CTGACAGCCTCCCACCCCC#.((((((((.(..(((((..#)))))..)..)))))))).	971	990	0.8461538461538461	-26.4	1	0.258661	0.426	0.27172617499999996	-0.422127	-9.67177	14	19	8	3UTR	MIRT465402	0	1
hsa-miR-4682	NM_001276698	TP53	TCTGAGTTCCTGGAGCCTGGTCT#CCAGGCTGGTCTCAAACTCCTGGGCTCAGGC#((((((.(((.(((((((((...#))))))...........))).))))))))).	1916	1947	0.8461538461538461	-24.2	0	2.231337e-05	0.382	2.3352298499999997	2.4833	-8.30604	18	31	9	3UTR	MIRT465445	0	0
hsa-miR-3529-3p	NM_001276698	TP53	AACAACAAAATCACTAGTCTTCCA#ACTGGTGTTTTGTTGTG#.(((((((((.(((((((......#)))))))))))))))).	1116	1133	0.8461538461538461	-18.4	1	0.00166685	0.471	0.5914430444444445	-0.0139784	-6.6181	16	17	16	3UTR	MIRT613611	0	0
hsa-miR-4725-3p	NM_001276698	TP53	TGGGGAAGGCGTCAGTGTCGGG#CCTGACTCAGACTGACATTCTCCACTTCTTGTTCCCCACTGACAGCCTCCCACCCCCATCTCTCCCTCCCCT#.((((((((((((((((..(((#.)))))))))).))))..................))))).	933	1005	0.8461538461538461	-27.3	1	0.187482	0.397	-0.204642	-0.150708	-3.79332	19	40	10	3UTR	MIRT465438	0	0
hsa-miR-4736	NM_001276698	TP53	AGGCAGGTTATCTGGGCTG#GGCCCAGCCAAACCCTGTCTG#(((((((....(((((((.#)))))))......))))))).	1547	1568	0.8461538461538461	-22.5	1	0.018429	0.5	1.6333558000000001	0.7660650425000002	-11.3749	14	21	7	3UTR	MIRT465413	0	0
hsa-miR-4736	NM_001276698	TP53	AGGCAGGTTATCTGGGCTG#GGCTCAGGCGATCCACCTGTCTC#((((((((..((((((((.#))))))))......)))))))).	1938	1961	0.8461538461538461	-20.2	1	0.000391975	0.441	5.82095	2.12112	-6.23647	16	23	8	3UTR	MIRT465413	0	0
hsa-miR-5003-5p	NM_001276698	TP53	TCACAACAACCTTGCAGGGTAGA#TTTGCTTTGTCCCGGGGCTCCACTGAACAAGTTGGCCTGCACTGGTGTTTTGTTGTGGG#(((((((((((.((((((.(((.#.))).))))))..)))....)))))))).	1076	1135	0.8461538461538461	-24.3	1	0.00608259	0.456	-0.268391	0.06254983750000005	-7.28438	20	29	8	3UTR	MIRT613609	0	0
hsa-miR-5193	NM_001276698	TP53	TCCTCCTCTACCTCATCCCAGT#TGGGGAGGAGGATGGGGAGTAGGAC#((((((((((((((.(((((..#)))))..)))).))))).).)))).	1131	1156	0.8461538461538461	-23.3	1	0.041936	0.559	0.39777189999999996	-0.102751	-4.67302	19	25	5	3UTR	MIRT613606	0	0
hsa-miR-5703	NM_001276698	TP53	AGGAGAAGTCGGGAAGGT#CCTTCCCCTCCTTCTCCC#.(((((((..(((((((.#)))))))...))))))).	2062	2080	0.8461538461538461	-23.4	1	0.986841	0.574	0.7184342857142857	3.2736908149999993	-6.09222	14	18	7	3UTR	MIRT465440	0	1
hsa-miR-6129	NM_001276698	TP53	TGAGGGAGTTGGGTGTATA#GCACCCAGGACTTCCA#...(((((((((((((...#)))))))..)))))).	1060	1076	0.8461538461538461	-19.7	0	4.517112e-06	0.456	-0.333695	0.0074495162499999615	-6.51454	13	16	7	3UTR	MIRT465425	0	0
hsa-miR-6130	NM_001276698	TP53	TGAGGGAGTGGATTGTATG#CAGGCGATCCACCTGTCTCAG#(((((.((((((((((.((#)).))))))))).).))))).	1942	1963	0.8461538461538461	-19.8	0	0.00083498	0.441	4.181955645454546	2.4012617462499994	-5.83853	17	21	9	3UTR	MIRT465424	0	0
hsa-miR-6749-3p	NM_001276698	TP53	CTCCTCCCCTGCCTGGCCCAG#CTGAACAAGTTGGCCTGCACTGGTGTTTTGTTGTGGGGAGGAGG#((((((((((((..((((...#.)))).)))...............))))))))).	1098	1142	0.8461538461538461	-28.3	1	0.00483547	0.485	0.5612097592592593	-0.245603	-6.08354	16	34	9	3UTR	MIRT613604	0	0
hsa-miR-6756-5p	NM_001276698	TP53	AGGGTGGGGCTGGAGGTGGGGCT#CCCCACTGACAGCCTCCCACCCC#.(((((((((((..(((((((..#)))))))..)))))..)))))).	966	989	0.8461538461538461	-37.1	1	0.257691	0.426	0.2984124153846154	-0.397638	-5.9393	18	23	7	3UTR	MIRT465400	0	1
hsa-miR-6785-5p	NM_001276698	TP53	TGGGAGGGCGTGGATGATGGTG#CACCCCCATCTCTCCCTCCCC#.(((((((.(.(((((..((((#))))..)))))).))))))).	983	1004	0.8461538461538461	-26.3	1	0.271006	0.412	-0.699086	-0.132342	-7.67449	17	21	7	3UTR	MIRT465408	0	1
hsa-miR-6803-5p	NM_001276698	TP53	CTGGGGGTGGGGGGCTGGGCGT#TGACATTCTCCACTTCTTGTTCCCCACTGACAGCCTCCCACCCCCAT#.((((((((((((((((...((#.))...)))))))))))))))).	945	992	0.8461538461538461	-37.9	1	0.325679	0.426	-0.330294	-0.159891	-3.79332	18	23	16	3UTR	MIRT465394	0	0
hsa-miR-6835-5p	NM_001276698	TP53	AGGGGGTAGAAAGTGGCTGAAG#TCAGCCACATTCTAGGTAGGGGCCCA#.(((..(((((.((((((((..#)))))))).)))))........))).	1242	1268	0.8461538461538461	-23.2	0	0.000203891	0.485	1.39414	1.2129	-13.1601	16	26	8	3UTR	MIRT465405	0	0
hsa-miR-6842-5p	NM_001276698	TP53	TGGGGGTGGTCTCTAGCCAAGG#CCCAGGCTGGAGTGGAGTGGCGTGATCTTGGCTTACTGCAGCCTTTGCCTCCC#.(((((((((((((((((..((#))..))))))))............................)))...)))))).	1752	1805	0.8461538461538461	-23.6	1	0.000366274	0.353	4.660779475000003	3.49489	-3.79332	19	53	8	3UTR	MIRT465403	0	1
hsa-miR-7110-5p	NM_001276698	TP53	TGGGGGTGTGGGGAGAGAGAG#TTCTTGTTCCCCACTGACAGCCTCCCACCCCCAT#(((((((((((((((.(((((#))))).))))))))............))))))).	958	992	0.8461538461538461	-29.1	1	0.325679	0.426	-0.0555492	-0.300703	-4.17062	20	34	8	3UTR	MIRT465401	0	1
hsa-miR-7150	NM_001276698	TP53	CTGGCAGGGGGAGAGGTA#CCCTCTCCCTGTTGGT#(((((((((((((.((..#))))))))))))))).	1466	1482	0.8461538461538461	-23.6	1	1.19773e-05	0.426	0.6069770769230769	0.2520597600000001	-4.79441	15	16	15	3UTR	MIRT465396	0	0
hsa-miR-18a-5p	NM_001276699	TP53	TAAGGTGCATCTAGTGCAGATAG#TATCTGTGAAATGCTGGCATTTGCACCTA#..(((((((.((((((((((((.#))))))).....)))))....))))))).	1258	1287	0.8461538461538461	-21.6	1	0.00434297	0.529	1.502176364705882	1.1809021499999999	-6.19951	19	29	7	3UTR	MIRT438792	0	0
hsa-miR-18a-5p	NM_001276699	TP53	TAAGGTGCATCTAGTGCAGATAG#CTGTCTGACAACCTCTTGGTGAACCTTAG#((((((.((((.(((((((((((#))))))).))....)).)))).)))))).	1488	1517	0.8461538461538461	-19.4	0	0.000948622	0.515	1.3604314375000004	0.946498	-8.82806	21	29	7	3UTR	MIRT438792	0	0
hsa-miR-19a-3p	NM_001276699	TP53	TGTGCAAATCTATGCAAAACTGA#TCTGTGAAATGCTGGCATTTGCACC#.(((((((((((.(((.......#.)))))).)))))))).	1260	1285	0.8461538461538461	-15.2	1	0.00299486	0.529	1.4485564333333334	1.1230124625000002	-5.08246	14	17	8	3UTR	MIRT726245	0	0
hsa-miR-28-5p	NM_001276699	TP53	AAGGAGCTCACAGTCTATTGAG#TCCGTGGGCGTGAGCGCTTC#.(((.((((((.((((((.((.#)).)))))))))))).))).	687	707	0.8461538461538461	-19.7	0	3.28197e-05	0.515	0.013318833333333316	-0.107753	-11.2592	17	20	12	3UTR	MIRT733332	0	0
hsa-miR-30a-5p	NM_001276699	TP53	TGTAAACATCCTCGACTGGAAG#CTTGCAGTTAAGGGTTAGTTTACAA#((((((((((((.(((((.(((#))).))))).)))))..))))))).	1144	1169	0.8461538461538461	-21	1	0.064854	0.588	-0.226798	0.2982561462500001	-5.22671	20	25	7	3UTR	MIRT437492	0	0
hsa-miR-30d-5p	NM_001276699	TP53	TGTAAACATCCCCGACTGGAAG#TTTTTACTGTGAGGGATGTTTGGGA#(.((((((((((..((......#.))..)))))))))).).	1104	1129	0.8461538461538461	-17.1	1	0.0513759	0.632	0.33294872999999997	-0.102751	-7.24722	13	18	10	3UTR	MIRT005418	0	0
hsa-miR-150-5p	NM_001276699	TP53	TCTCCCAACCCTTGTACCAGTG#TACTGTGAGGGATGTTTGGGAGAT#((((((((((((((...(((((#)))))))))))....)))))))).	1108	1132	0.8461538461538461	-21.3	1	0.028439	0.647	0.4327184111111111	-0.166014	-4.90607	19	24	11	3UTR	MIRT052652	1	1
hsa-miR-150-3p	NM_001276699	TP53	CTGGTACAGGCCTGGGGGACAG#TGTTGCCCAGGCTGGTCTCAA#.(((.((.((((((((.((((.#)))).)))))))).)).))).	1837	1858	0.8461538461538461	-26	0	2.468686e-05	0.412	-0.422126	3.1336220487499995	-10.226	17	21	8	3UTR	MIRT735266	0	0
hsa-miR-518c-3p	NM_001276699	TP53	CAAAGCGCTTCTCTTTAGAGTGT#CAGGCTGGAGTGGAGTGGCGTGA#((...((((((.((((((..((.#))..)))))).))))))...)).	1681	1704	0.8461538461538461	-16.5	0	0.000752483	0.397	4.7871324333333325	3.9629521599999995	-15.993	16	23	6	3UTR	MIRT734280	0	0
hsa-miR-1207-5p	NM_001276699	TP53	TGGCAGGGAGGCTGGGAGGGG#CCCACTGACAGCCTCCCACCCCCATCTCTCCCTCCCCTGCCAT#(((((((((((..((((((((#.)))).))))..)))))).))))).	894	937	0.8461538461538461	-33.8	1	0.207727	0.426	-0.0820031	-0.199686	-8.57351	19	25	6	3UTR	MIRT465415	0	1
hsa-miR-1972	NM_001276699	TP53	TCAGGCCAGGCACAGTGGCTCA#GAGTGCATTGTGAGGGTTAATGAAATAATGTACATCTGGCCTTGAA#(((((((((((((((((((((.#)))).)))))))......................)))))))).)).	1294	1340	0.8461538461538461	-25.3	1	0.0145968	0.618	1.0426064022222221	1.88976	-3.93757	21	46	8	3UTR	MIRT465450	0	1
hsa-miR-4286	NM_001276699	TP53	ACCCCACTCCTGGTACC#GGAGCCAGGGGGGA#...((.((((((((.((#)).)))))))))).	763	777	0.8461538461538461	-18.8	0	3.139516e-06	0.353	0.10846639999999999	0.11311641650000001	-9.15095	12	14	10	3UTR	MIRT613607	0	0
hsa-miR-4286	NM_001276699	TP53	ACCCCACTCCTGGTACC#GGGGAGGAGGATGGGGA#.((((((((((....((#))..)))))..))))).	1059	1076	0.8461538461538461	-17	1	0.00850208	0.5	-0.231657	-0.0241821	-10.0215	12	17	5	3UTR	MIRT613607	0	0
hsa-miR-4644	NM_001276699	TP53	TGGAGAGAGAAAAGAGACAGAAG#CTGTCCCTCACTGTTGAATTTTCTCTAACTTCAA#(((((((((((((..(((((...#.)))))...))))))))..))))).	1218	1252	0.8461538461538461	-18.6	1	0.0461028	0.559	1.03769	0.9484514500000001	-5.52986	18	25	8	3UTR	MIRT465418	0	0
hsa-miR-4650-5p	NM_001276699	TP53	TCAGGCCTCTTTCTACCTT#AGGTAGAGGGAGTTGTCAAGTCTCTGCTGGCCC#...(((((((((((((((.#))))))))))).................)))).	1446	1479	0.8461538461538461	-19.5	0	2.539347e-05	0.456	1.41729	0.5537856737500002	-6.51454	15	33	11	3UTR	MIRT465449	0	0
hsa-miR-4651	NM_001276699	TP53	CGGGGTGGGTGAGGTCGGGC#CTGACAGCCTCCCACCCCC#.((((((((.(..(((((..#)))))..)..)))))))).	898	917	0.8461538461538461	-26.4	1	0.258661	0.426	0.04724437500000002	-0.227236	-9.67177	14	19	8	3UTR	MIRT465402	0	1
hsa-miR-4682	NM_001276699	TP53	TCTGAGTTCCTGGAGCCTGGTCT#CCAGGCTGGGAAGGAGCCAGGG#((((.((((((..(((((((...#)))))))....)))))))))).	751	773	0.8461538461538461	-26.6	0	3.011951e-06	0.368	-0.162661	0.10342326775000002	-12.6925	17	22	10	3UTR	MIRT465445	0	0
hsa-miR-4682	NM_001276699	TP53	TCTGAGTTCCTGGAGCCTGGTCT#CCAGGCTGGTCTCAAACTCCTGGGCTCAGGC#((((((.(((.(((((((((...#))))))...........))).))))))))).	1843	1874	0.8461538461538461	-24.2	0	2.231337e-05	0.382	2.3352298499999997	2.4833	-8.30604	18	31	9	3UTR	MIRT465445	0	0
hsa-miR-4725-3p	NM_001276699	TP53	TGGGGAAGGCGTCAGTGTCGGG#CTGACATTCTCCACTTCTTGTTCCCCACTGACAGCCTCCCACCCCCATCTCTCCCTCCCCT#.((((((((((((((((..(((#.)))))))))).))))..................))))).	871	932	0.8461538461538461	-27.3	1	0.187482	0.397	-0.116016	-0.133362	-3.79332	19	40	10	3UTR	MIRT465438	0	0
hsa-miR-4736	NM_001276699	TP53	AGGCAGGTTATCTGGGCTG#GGCCCAGCCAAACCCTGTCTG#(((((((....(((((((.#)))))))......))))))).	1474	1495	0.8461538461538461	-22.5	1	0.018429	0.5	1.6333558000000001	0.6644769125000001	-11.3749	14	21	7	3UTR	MIRT465413	0	0
hsa-miR-4736	NM_001276699	TP53	AGGCAGGTTATCTGGGCTG#GGCTCAGGCGATCCACCTGTCTC#((((((((..((((((((.#))))))))......)))))))).	1865	1888	0.8461538461538461	-20.2	1	0.000391975	0.441	5.82095	2.12112	-6.23647	16	23	8	3UTR	MIRT465413	0	0
hsa-miR-5003-5p	NM_001276699	TP53	TCACAACAACCTTGCAGGGTAGA#TTTGCTTTGTCCCGGGGCTCCACTGAACAAGTTGGCCTGCACTGGTGTTTTGTTGTGGG#(((((((((((.((((((.(((.#.))).))))))..)))....)))))))).	1003	1062	0.8461538461538461	-24.3	1	0.00608259	0.456	-0.545933	-0.12724	-7.28438	20	29	8	3UTR	MIRT613609	0	0
hsa-miR-5193	NM_001276699	TP53	TCCTCCTCTACCTCATCCCAGT#GCTGGGAAGGAGCCAGGGGGGAG#(((.(((((..(((.(((((((#)))))))..)))..)))))))).	755	778	0.8461538461538461	-26.3	0	5.795736e-07	0.353	-0.617455	0.10695172900000002	-11.7723	18	23	8	3UTR	MIRT613606	0	0
hsa-miR-5196-3p	NM_001276699	TP53	TCATCCTCGTCTCCCTCCCAG#CTGGTGTTTTGTTGTGGGGAGGAGGATGGG#((((((((.(((((..(((((#)))).).........))))).)))))))).	1044	1074	0.8461538461538461	-23.8	1	0.00962976	0.5	-0.299682	-0.0241821	-5.96246	18	30	8	3UTR	MIRT613608	0	0
hsa-miR-5703	NM_001276699	TP53	AGGAGAAGTCGGGAAGGT#CCTTCCCCTCCTTCTCCC#.(((((((..(((((((.#)))))))...))))))).	1989	2007	0.8461538461538461	-23.4	1	0.986841	0.574	0.7184342857142857	3.2736908149999993	-6.09222	14	18	7	3UTR	MIRT465440	0	1
hsa-miR-6129	NM_001276699	TP53	TGAGGGAGTTGGGTGTATA#GCACCCAGGACTTCCA#...(((((((((((((...#)))))))..)))))).	987	1003	0.8461538461538461	-19.7	0	4.517112e-06	0.456	-0.197646	-0.123158	-6.51454	13	16	7	3UTR	MIRT465425	0	0
hsa-miR-6130	NM_001276699	TP53	TGAGGGAGTGGATTGTATG#CAGGCGATCCACCTGTCTCAG#(((((.((((((((((.((#)).))))))))).).))))).	1869	1890	0.8461538461538461	-19.8	0	0.00083498	0.441	4.181955645454546	2.4012617462499994	-5.83853	17	21	9	3UTR	MIRT465424	0	0
hsa-miR-6749-3p	NM_001276699	TP53	CTCCTCCCCTGCCTGGCCCAG#CTGGGAAGGAGCCAGGGGGGAGC#((((.(((((((((..(((((#)))))..)).)).))))))))).	756	779	0.8461538461538461	-30.3	0	3.899754e-07	0.353	0.1585574909090909	0.12877035274999996	-9.02511	18	23	9	3UTR	MIRT613604	0	0
hsa-miR-6749-3p	NM_001276699	TP53	CTCCTCCCCTGCCTGGCCCAG#CTGAACAAGTTGGCCTGCACTGGTGTTTTGTTGTGGGGAGGAGG#((((((((((((..((((...#.)))).)))...............))))))))).	1025	1069	0.8461538461538461	-28.3	1	0.00483547	0.485	0.0532906962962963	-0.159892	-6.08354	16	34	9	3UTR	MIRT613604	0	0
hsa-miR-6752-5p	NM_001276699	TP53	GGGGGGTGTGGAGCCAGGGGGC#CCCCACTGACAGCCTCCCACCCCCA#.(((((((.((((((((((((.#)))).)))...)).)))))))))).	893	918	0.8461538461538461	-32.5	1	0.315863	0.426	-0.284077	-0.194584	-4.84971	19	25	10	3UTR	MIRT465404	0	1
hsa-miR-6756-5p	NM_001276699	TP53	AGGGTGGGGCTGGAGGTGGGGCT#CCCCACTGACAGCCTCCCACCCC#.(((((((((((..(((((((..#)))))))..)))))..)))))).	893	916	0.8461538461538461	-37.1	1	0.257691	0.426	-0.134853	-0.202747	-5.9393	18	23	7	3UTR	MIRT465400	0	1
hsa-miR-6778-5p	NM_001276699	TP53	AGTGGGAGGACAGGAGGCAGGT#GCCTGACTCAGACTGACATTCTCCACTTCTTGTTCCCCACTG#((((((.(((((((((((((((#)))))....................)))))))))))))))).	859	901	0.8461538461538461	-27.3	0	0.0512078	0.426	-0.0297209	-0.025202	-5.48126	21	42	16	3UTR	MIRT465397	0	0
hsa-miR-6842-5p	NM_001276699	TP53	TGGGGGTGGTCTCTAGCCAAGG#CCCAGGCTGGAGTGGAGTGGCGTGATCTTGGCTTACTGCAGCCTTTGCCTCCC#.(((((((((((((((((..((#))..))))))))............................)))...)))))).	1679	1732	0.8461538461538461	-23.6	1	0.000366274	0.353	4.660779475000003	3.49489	-3.79332	19	53	8	3UTR	MIRT465403	0	1
hsa-miR-17-5p	NM_001276760	TP53	CAAAGTGCTTACAGTGCAGGTAG#GCCTGCACTGGTGTTTTGT#((((((((...((((((((((..#)))))))))))))))))).	1486	1505	0.8461538461538461	-20.8	1	0.000680199	0.441	0	0	-9.06125	18	19	18	3UTR	MIRT438795	0	0
hsa-miR-18a-5p	NM_001276760	TP53	TAAGGTGCATCTAGTGCAGATAG#TATCTGTGAAATGCTGGCATTTGCACCTA#..(((((((.((((((((((((.#))))))).....)))))....))))))).	1707	1736	0.8461538461538461	-21.6	1	0.00434297	0.529	0	0	-6.19951	19	29	7	3UTR	MIRT438792	0	0
hsa-miR-30a-5p	NM_001276760	TP53	TGTAAACATCCTCGACTGGAAG#CTTGCAGTTAAGGGTTAGTTTACAA#((((((((((((.(((((.(((#))).))))).)))))..))))))).	1593	1618	0.8461538461538461	-21	1	0.064854	0.588	0	0	-5.22671	20	25	7	3UTR	MIRT437492	0	0
hsa-miR-30c-5p	NM_001276760	TP53	TGTAAACATCCTACACTCTCAGC#GCTTAGATTTTAAGGTTTTTACTGTGAGGGATGTTTGGGA#(.((((((((((.((((((.(((#))).)))................))).)))))))))).).	1538	1578	0.8461538461538461	-17.8	1	0.0513759	0.632	0	0	-6.39038	20	40	10	3UTR	MIRT437494	0	0
hsa-miR-185-5p	NM_001276760	TP53	TGGAGAGAAAGGCAGTTCCTGA#CAGGGAAGCTGTCCCTCACTGTTGAATTTTCTCTAA#(((((((((.(((((((((((.#)))))..)))))).............))))))))).	1659	1695	0.8461538461538461	-19.4	1	0.0726399	0.544	0	0	-5.18008	20	36	9	3UTR	MIRT465420	0	0
hsa-miR-504-5p	NM_001276760	TP53	AGACCCTGGTCTGCACTCTATC#AGAGTGCATTGTGAGGGTTAATGAAATAATGTACATCTGGCCTTGAAACCACCTTTTATTACATGGGGTCTA#(((((((((((((((((((...#))))))))..............................))))......................))))))).	1742	1814	0.8461538461538461	-22.5	1	5.666797e-05	0.515	0	0	-3.93757	19	72	8	3UTR	MIRT016257	0	1
hsa-miR-608	NM_001276760	TP53	AGGGGTGGTGTTGGGACAGCTCCGT#AGGGAAGCTGTCCCTCACTGTTGAATTTTCTCTAACTTCAAGGCCCA#..((((((((..(((((((((((.(#).))).)))))))).)))).......................)))).	1660	1707	0.8461538461538461	-28.3	1	0.03016	0.574	0	0	-11.1286	20	47	8	3UTR	MIRT016154	0	1
hsa-miR-1233-5p	NM_001276760	TP53	AGTGGGAGGCCAGGGCACGGCA#TGGCGTGATCTTGGCTTACTGCA#.((((..((((((((((((.((#)).)))).))))))))..)))).	2145	2168	0.8461538461538461	-26	0	0.000240482	0.368	0	0	-7.23797	18	23	8	3UTR	MIRT465398	0	0
hsa-miR-1207-5p	NM_001276760	TP53	TGGCAGGGAGGCTGGGAGGGG#CCTGTCTCAGCCTCCCAGAGTGCTG#.((((((((((((((((.(((#))).))))))))))))....)))).	2329	2354	0.8461538461538461	-33.8	1	1.751387e-07	0.412	0	0	-3.79332	19	25	12	3UTR	MIRT465415	0	1
hsa-miR-1285-3p	NM_001276760	TP53	TCTGGGCAACAAAGTGAGACCT#GGGTCTCACAGTGTTGCCCAGGC#(((((((((((..(((((((((#)))))))))..))))))))))).	2275	2298	0.8461538461538461	-35.8	1	0.00011513	0.456	0	0	-8.57351	20	23	11	3UTR	MIRT005474	0	1
hsa-miR-1247-3p	NM_001276760	TP53	CCCCGGGAACGTCGAGACTGGAGC#CTGGTCTCAAACTCCTGGGC#.(((((((.....((((((((...#))))))))....))))))).	2297	2317	0.8461538461538461	-22.8	1	5.723425e-05	0.397	0	0	-13.5529	15	20	8	3UTR	MIRT790057	0	0
hsa-miR-4644	NM_001276760	TP53	TGGAGAGAGAAAAGAGACAGAAG#CTGTCCCTCACTGTTGAATTTTCTCTAACTTCAA#(((((((((((((..(((((...#.)))))...))))))))..))))).	1667	1701	0.8461538461538461	-18.6	1	0.0461028	0.559	0	0	-5.52986	18	25	8	3UTR	MIRT465418	0	0
hsa-miR-4650-5p	NM_001276760	TP53	TCAGGCCTCTTTCTACCTT#AGGTAGAGGGAGTTGTCAAGTCTCTGCTGGCCC#...(((((((((((((((.#))))))))))).................)))).	1895	1928	0.8461538461538461	-19.5	0	2.539347e-05	0.456	0	0	-6.51454	15	33	11	3UTR	MIRT465449	0	0
hsa-miR-4651	NM_001276760	TP53	CGGGGTGGGTGAGGTCGGGC#CCCCATCTCTCCCTCCCCT#.((((.(((.(((((.(((.#))).))))).))).)))).	1362	1381	0.8461538461538461	-27.2	0	0.187482	0.397	0	0	-7.16984	15	19	5	3UTR	MIRT465402	0	1
hsa-miR-3529-3p	NM_001276760	TP53	AACAACAAAATCACTAGTCTTCCA#ACTGGTGTTTTGTTGTG#.(((((((((.(((((((......#)))))))))))))))).	1492	1509	0.8461538461538461	-18.4	1	0.00166685	0.471	0	0	-6.6181	16	17	16	3UTR	MIRT613611	0	0
hsa-miR-4728-5p	NM_001276760	TP53	TGGGAGGGGAGAGGCAGCAAGCA#GCTTACTGCAGCCTTTGCCTCCCCGG#((((.(((.((((((.((((((.#)))...))).)))))).))).)))).	2158	2184	0.8461538461538461	-28.1	0	5.594769e-06	0.353	0	0	-9.34605	19	26	6	3UTR	MIRT465409	0	1
hsa-miR-4736	NM_001276760	TP53	AGGCAGGTTATCTGGGCTG#CGGCTCGAGCAGTCCTGCCTC#(((((((....((((((((#)))))).))....))))))).	2181	2202	0.8461538461538461	-21	1	0.000274881	0.338	0	0	-11.3749	15	21	7	3UTR	MIRT465413	0	0
hsa-miR-5003-5p	NM_001276760	TP53	TCACAACAACCTTGCAGGGTAGA#TTTGCTTTGTCCCGGGGCTCCACTGAACAAGTTGGCCTGCACTGGTGTTTTGTTGTGGG#(((((((((((.((((((.(((.#.))).))))))..)))....)))))))).	1452	1511	0.8461538461538461	-24.3	1	0.00608259	0.456	0	0	-7.28438	20	29	8	3UTR	MIRT613609	0	0
hsa-miR-6127	NM_001276760	TP53	TGAGGGAGTGGGTGGGAGG#CCTCCCACCCCCATCTCTCCCTCC#.(((((((.((((((((((#))))))))))......))))))).	1354	1378	0.8461538461538461	-32.5	1	0.295178	0.426	0	0	-4.84971	17	24	10	3UTR	MIRT465426	0	0
hsa-miR-6129	NM_001276760	TP53	TGAGGGAGTTGGGTGTATA#GCACCCAGGACTTCCA#...(((((((((((((...#)))))))..)))))).	1436	1452	0.8461538461538461	-19.7	0	4.517112e-06	0.456	0	0	-6.51454	13	16	7	3UTR	MIRT465425	0	0
hsa-miR-6722-3p	NM_001276760	TP53	TGCAGGGGTCGGGTGGGCCAGG#CTGGCCCAGCCAAACCCTGTC#.((((((...((.((((((((.#)))))))).))...)))))).	1921	1942	0.8461538461538461	-33.8	1	0.00358524	0.471	0	0	-9.69499	16	21	8	3UTR	MIRT465421	0	0
hsa-miR-6749-3p	NM_001276760	TP53	CTCCTCCCCTGCCTGGCCCAG#CTGAACAAGTTGGCCTGCACTGGTGTTTTGTTGTGGGGAGGAGG#((((((((((((..((((...#.)))).)))...............))))))))).	1474	1518	0.8461538461538461	-28.3	1	0.00483547	0.485	0	0	-6.08354	16	34	9	3UTR	MIRT613604	0	0
hsa-miR-6756-5p	NM_001276760	TP53	AGGGTGGGGCTGGAGGTGGGGCT#CCCCACTGACAGCCTCCCACCCC#.(((((((((((..(((((((..#)))))))..)))))..)))))).	1342	1365	0.8461538461538461	-37.1	1	0.257691	0.426	0	0	-5.9393	18	23	7	3UTR	MIRT465400	0	1
hsa-miR-6880-5p	NM_001276760	TP53	TGGTGGAGGAAGAGGGCAGCTC#GCAGCCTTTGCCTCCCCGG#(((.(((((..((((((.((..#)).)))))).)))))))).	2165	2184	0.8461538461538461	-24	0	5.594769e-06	0.353	0	0	-11.0369	16	19	8	3UTR	MIRT716578	0	0
hsa-miR-17-5p	NM_001276761	TP53	CAAAGTGCTTACAGTGCAGGTAG#GCCTGCACTGGTGTTTTGT#((((((((...((((((((((..#)))))))))))))))))).	1483	1502	0.8461538461538461	-20.8	1	0.000680199	0.441	0.25054350000000003	1.2270020824999999	-9.06125	18	19	18	3UTR	MIRT438795	0	0
hsa-miR-26a-1-3p	NM_001276761	TP53	CCTATTCTTGGTTACTTGCACG#TGCACTGGTGTTTTGTTGTGGGGAGGAGGATGGGGAGTAGGA#(((((((((.(((.(((.((((#.))))..)))...))).))))))))).	1486	1528	0.8461538461538461	-18	1	0.0594309	0.559	0.4877509333333333	1.9836059675000004	-6.03692	19	27	9	3UTR	MIRT733190	0	0
hsa-miR-92a-3p	NM_001276761	TP53	TATTGCACTTGTCCCGGCCTGT#CAGGCTGGAGTGGAGTGGCGTGA#(((..(((((..(((((((((.#)))))))).)..)))))..))).	2127	2150	0.8461538461538461	-22.5	0	0.000752483	0.397	0.8535293999999997	1.0266946975000002	-17.2602	17	23	8	3UTR	MIRT052984	0	0
hsa-miR-30b-5p	NM_001276761	TP53	TGTAAACATCCTACACTCAGCT#GTGAGGGATGTTTGGGA#(.((((((((((.(((......#))).)))))))))).).	1558	1575	0.8461538461538461	-16.8	1	0.0513759	0.632	4.38684	2.93884	-6.39038	14	17	10	3UTR	MIRT437493	0	0
hsa-miR-485-5p	NM_001276761	TP53	AGAGGCTGGCCGTGATGAATTC#CACCATGGCCAGCCA#...(((((((((((.((.....#)).))))))))))).	2233	2248	0.8461538461538461	-25.2	0	8.959739e-05	0.471	-1.24362	-0.319077	-7.24999	13	15	11	3UTR	MIRT016616	0	0
hsa-miR-518c-3p	NM_001276761	TP53	CAAAGCGCTTCTCTTTAGAGTGT#ACATTCTAGGTAGGGGCC#......((((((.((((((((((#)))))))))).)))))).	1621	1639	0.8461538461538461	-17.4	0	0.000735912	0.5	4.31407	3.9508222274999993	-16.8557	16	18	10	3UTR	MIRT734280	0	0
hsa-miR-608	NM_001276761	TP53	AGGGGTGGTGTTGGGACAGCTCCGT#AGGGAAGCTGTCCCTCACTGTTGAATTTTCTCTAACTTCAAGGCCCA#..((((((((..(((((((((((.(#).))).)))))))).)))).......................)))).	1657	1704	0.8461538461538461	-28.3	1	0.03016	0.574	4.362585083333333	3.8405976324999997	-11.1286	20	47	8	3UTR	MIRT016154	0	1
hsa-miR-1207-5p	NM_001276761	TP53	TGGCAGGGAGGCTGGGAGGGG#CCCCATCTCTCCCTCCCCTGCCAT#(((((((((((..((((((((#)))).))))..)))))).))))).	1359	1383	0.8461538461538461	-33.5	1	0.207727	0.426	1.9472582749999996	1.9162474912499996	-8.57351	19	24	6	3UTR	MIRT465415	0	1
hsa-miR-1972	NM_001276761	TP53	TCAGGCCAGGCACAGTGGCTCA#GAGTGCATTGTGAGGGTTAATGAAATAATGTACATCTGGCCTTGAA#(((((((((((((((((((((.#)))).)))))))......................)))))))).)).	1740	1786	0.8461538461538461	-25.3	1	0.0145968	0.618	2.08444	3.8279639162499994	-3.93757	21	46	8	3UTR	MIRT465450	0	1
hsa-miR-4286	NM_001276761	TP53	ACCCCACTCCTGGTACC#GGGGAGGAGGATGGGGA#.((((((((((....((#))..)))))..))))).	1505	1522	0.8461538461538461	-17	1	0.00850208	0.5	1.2795652333333332	2.5567444150000007	-10.0215	12	17	5	3UTR	MIRT613607	0	0
hsa-miR-4650-5p	NM_001276761	TP53	TCAGGCCTCTTTCTACCTT#AGGTAGAGGGAGTTGTCAAGTCTCTGCTGGCCC#...(((((((((((((((.#))))))))))).................)))).	1892	1925	0.8461538461538461	-19.5	0	2.539347e-05	0.456	3.4597825968749993	2.9655392474999998	-6.51454	15	33	11	3UTR	MIRT465449	0	0
hsa-miR-4651	NM_001276761	TP53	CGGGGTGGGTGAGGTCGGGC#CCCCATCTCTCCCTCCCCT#.((((.(((.(((((.(((.#))).))))).))).)))).	1359	1378	0.8461538461538461	-27.2	0	0.187482	0.397	0.645648	1.7280571824999997	-7.16984	15	19	5	3UTR	MIRT465402	0	1
hsa-miR-6127	NM_001276761	TP53	TGAGGGAGTGGGTGGGAGG#CCTCCCACCCCCATCTCTCCCTCC#.(((((((.((((((((((#))))))))))......))))))).	1351	1375	0.8461538461538461	-32.5	1	0.295178	0.426	3.03103	1.5536172062499998	-4.84971	17	24	10	3UTR	MIRT465426	0	0
hsa-miR-6129	NM_001276761	TP53	TGAGGGAGTTGGGTGTATA#GCACCCAGGACTTCCA#...(((((((((((((...#)))))))..)))))).	1433	1449	0.8461538461538461	-19.7	0	4.517112e-06	0.456	1.1885901333333335	1.3515640924999999	-6.51454	13	16	7	3UTR	MIRT465425	0	0
hsa-miR-6731-5p	NM_001276761	TP53	TGGGAGAGCAGGGTATTGTGGA#CCACCCTTCCCCTCCTTCTCCCT#.(((((((.((((....((((.#)))).....)))).)).))))).	2431	2454	0.8461538461538461	-22.1	1	0.957621	0.574	0.659413	0.3488570100000001	-6.67505	15	23	5	3UTR	MIRT465411	0	1
hsa-miR-17-5p	NM_001126112	TP53	CAAAGTGCTTACAGTGCAGGTAG#GCCTGCACTGGTGTTTTGT#((((((((...((((((((((..#)))))))))))))))))).	1483	1502	0.8461538461538461	-20.8	1	0.000680199	0.441	0.25054350000000003	1.2270020824999999	-9.06125	18	19	18	3UTR	MIRT438795	0	0
hsa-miR-26a-1-3p	NM_001126112	TP53	CCTATTCTTGGTTACTTGCACG#TGCACTGGTGTTTTGTTGTGGGGAGGAGGATGGGGAGTAGGA#(((((((((.(((.(((.((((#.))))..)))...))).))))))))).	1486	1528	0.8461538461538461	-18	1	0.0594309	0.559	0.4877509333333333	1.9836059675000004	-6.03692	19	27	9	3UTR	MIRT733190	0	0
hsa-miR-92a-3p	NM_001126112	TP53	TATTGCACTTGTCCCGGCCTGT#CAGGCTGGAGTGGAGTGGCGTGA#(((..(((((..(((((((((.#)))))))).)..)))))..))).	2127	2150	0.8461538461538461	-22.5	0	0.000752483	0.397	0.8535293999999997	1.0266946975000002	-17.2602	17	23	8	3UTR	MIRT052984	0	0
hsa-miR-30b-5p	NM_001126112	TP53	TGTAAACATCCTACACTCAGCT#GTGAGGGATGTTTGGGA#(.((((((((((.(((......#))).)))))))))).).	1558	1575	0.8461538461538461	-16.8	1	0.0513759	0.632	4.38684	2.93884	-6.39038	14	17	10	3UTR	MIRT437493	0	0
hsa-miR-485-5p	NM_001126112	TP53	AGAGGCTGGCCGTGATGAATTC#CACCATGGCCAGCCA#...(((((((((((.((.....#)).))))))))))).	2233	2248	0.8461538461538461	-25.2	0	8.959739e-05	0.471	-1.24362	-0.319077	-7.24999	13	15	11	3UTR	MIRT016616	0	0
hsa-miR-518c-3p	NM_001126112	TP53	CAAAGCGCTTCTCTTTAGAGTGT#ACATTCTAGGTAGGGGCC#......((((((.((((((((((#)))))))))).)))))).	1621	1639	0.8461538461538461	-17.4	0	0.000735912	0.5	4.31407	3.9508222274999993	-16.8557	16	18	10	3UTR	MIRT734280	0	0
hsa-miR-608	NM_001126112	TP53	AGGGGTGGTGTTGGGACAGCTCCGT#AGGGAAGCTGTCCCTCACTGTTGAATTTTCTCTAACTTCAAGGCCCA#..((((((((..(((((((((((.(#).))).)))))))).)))).......................)))).	1657	1704	0.8461538461538461	-28.3	1	0.03016	0.574	4.362585083333333	3.8405976324999997	-11.1286	20	47	8	3UTR	MIRT016154	0	1
hsa-miR-1207-5p	NM_001126112	TP53	TGGCAGGGAGGCTGGGAGGGG#CCCCATCTCTCCCTCCCCTGCCAT#(((((((((((..((((((((#)))).))))..)))))).))))).	1359	1383	0.8461538461538461	-33.5	1	0.207727	0.426	1.9472582749999996	1.9162474912499996	-8.57351	19	24	6	3UTR	MIRT465415	0	1
hsa-miR-1972	NM_001126112	TP53	TCAGGCCAGGCACAGTGGCTCA#GAGTGCATTGTGAGGGTTAATGAAATAATGTACATCTGGCCTTGAA#(((((((((((((((((((((.#)))).)))))))......................)))))))).)).	1740	1786	0.8461538461538461	-25.3	1	0.0145968	0.618	2.08444	3.8279639162499994	-3.93757	21	46	8	3UTR	MIRT465450	0	1
hsa-miR-4286	NM_001126112	TP53	ACCCCACTCCTGGTACC#GGGGAGGAGGATGGGGA#.((((((((((....((#))..)))))..))))).	1505	1522	0.8461538461538461	-17	1	0.00850208	0.5	1.2795652333333332	2.5567444150000007	-10.0215	12	17	5	3UTR	MIRT613607	0	0
hsa-miR-4650-5p	NM_001126112	TP53	TCAGGCCTCTTTCTACCTT#AGGTAGAGGGAGTTGTCAAGTCTCTGCTGGCCC#...(((((((((((((((.#))))))))))).................)))).	1892	1925	0.8461538461538461	-19.5	0	2.539347e-05	0.456	3.4597825968749993	2.9655392474999998	-6.51454	15	33	11	3UTR	MIRT465449	0	0
hsa-miR-4651	NM_001126112	TP53	CGGGGTGGGTGAGGTCGGGC#CCCCATCTCTCCCTCCCCT#.((((.(((.(((((.(((.#))).))))).))).)))).	1359	1378	0.8461538461538461	-27.2	0	0.187482	0.397	0.645648	1.7280571824999997	-7.16984	15	19	5	3UTR	MIRT465402	0	1
hsa-miR-6127	NM_001126112	TP53	TGAGGGAGTGGGTGGGAGG#CCTCCCACCCCCATCTCTCCCTCC#.(((((((.((((((((((#))))))))))......))))))).	1351	1375	0.8461538461538461	-32.5	1	0.295178	0.426	3.03103	1.5536172062499998	-4.84971	17	24	10	3UTR	MIRT465426	0	0
hsa-miR-6129	NM_001126112	TP53	TGAGGGAGTTGGGTGTATA#GCACCCAGGACTTCCA#...(((((((((((((...#)))))))..)))))).	1433	1449	0.8461538461538461	-19.7	0	4.517112e-06	0.456	1.1885901333333335	1.3515640924999999	-6.51454	13	16	7	3UTR	MIRT465425	0	0
hsa-miR-6731-5p	NM_001126112	TP53	TGGGAGAGCAGGGTATTGTGGA#CCACCCTTCCCCTCCTTCTCCCT#.(((((((.((((....((((.#)))).....)))).)).))))).	2431	2454	0.8461538461538461	-22.1	1	0.957621	0.574	0.659413	0.3488570100000001	-6.67505	15	23	5	3UTR	MIRT465411	0	1
hsa-miR-17-5p	NM_001126113	TP53	CAAAGTGCTTACAGTGCAGGTAG#GCCTGCACTGGTGTTTTGT#((((((((...((((((((((..#)))))))))))))))))).	1546	1565	0.8461538461538461	-20.8	1	0.000680199	0.441	0.02007460000000001	1.2618755399999997	-9.06125	18	19	18	3UTR	MIRT438795	0	0
hsa-miR-26a-1-3p	NM_001126113	TP53	CCTATTCTTGGTTACTTGCACG#TGCACTGGTGTTTTGTTGTGGGGAGGAGGATGGGGAGTAGGA#(((((((((.(((.(((.((((#.))))..)))...))).))))))))).	1549	1591	0.8461538461538461	-18	1	0.0594309	0.559	0.4473181333333332	2.12158	-6.03692	19	27	9	3UTR	MIRT733190	0	0
hsa-miR-30a-5p	NM_001126113	TP53	TGTAAACATCCTCGACTGGAAG#CTTGCAGTTAAGGGTTAGTTTACAA#((((((((((((.(((((.(((#))).))))).)))))..))))))).	1653	1678	0.8461538461538461	-21	1	0.064854	0.588	2.699054614285714	4.3352931775000005	-5.22671	20	25	7	3UTR	MIRT437492	0	0
hsa-miR-30d-5p	NM_001126113	TP53	TGTAAACATCCCCGACTGGAAG#CTTGCAGTTAAGGGTTAGTTTACAA#(((((((...((((((((.(((#))).)))))..)))...))))))).	1653	1678	0.8461538461538461	-19.2	1	0.064854	0.588	2.9433840000000004	4.49298	-8.55011	18	25	7	3UTR	MIRT005418	0	0
hsa-miR-30b-5p	NM_001126113	TP53	TGTAAACATCCTACACTCAGCT#GTGAGGGATGTTTGGGA#(.((((((((((.(((......#))).)))))))))).).	1621	1638	0.8461538461538461	-16.8	1	0.0513759	0.632	3.4043214399999995	2.91609	-6.39038	14	17	10	3UTR	MIRT437493	0	0
hsa-miR-125b-1-3p	NM_001126113	TP53	ACGGGTTAGGCTCTTGGGAGCT#GGCTCCACTGAACAAGTTGGCCTGCACTGGTG#((.(((((((((((((((((((#))))))......))))..)))))).))).)).	1527	1559	0.8461538461538461	-23.6	0	9.865704e-05	0.412	0.8622382714285713	1.5166	-5.49511	21	32	6	3UTR	MIRT733498	0	0
hsa-miR-150-3p	NM_001126113	TP53	CTGGTACAGGCCTGGGGGACAG#TGTTGCCCAGGCTGGTCTCAA#.(((.((.((((((((.((((.#)))).)))))))).)).))).	2346	2367	0.8461538461538461	-26	0	2.468686e-05	0.412	0.8320444625000001	0.610296	-10.226	17	21	8	3UTR	MIRT735266	0	0
hsa-miR-185-5p	NM_001126113	TP53	TGGAGAGAAAGGCAGTTCCTGA#CAGGGAAGCTGTCCCTCACTGTTGAATTTTCTCTAA#(((((((((.(((((((((((.#)))))..)))))).............))))))))).	1719	1755	0.8461538461538461	-19.4	1	0.0726399	0.544	4.18997	3.77657	-5.18008	20	36	9	3UTR	MIRT465420	0	0
hsa-miR-485-5p	NM_001126113	TP53	AGAGGCTGGCCGTGATGAATTC#CACCATGGCCAGCCA#...(((((((((((.((.....#)).))))))))))).	2296	2311	0.8461538461538461	-25.2	0	8.959739e-05	0.471	-0.732568	-0.268674	-7.24999	13	15	11	3UTR	MIRT016616	0	0
hsa-miR-518c-3p	NM_001126113	TP53	CAAAGCGCTTCTCTTTAGAGTGT#ACATTCTAGGTAGGGGCC#......((((((.((((((((((#)))))))))).)))))).	1684	1702	0.8461538461538461	-17.4	0	0.000735912	0.5	4.1078585599999995	3.8305266724999996	-16.8557	16	18	10	3UTR	MIRT734280	0	0
hsa-miR-1972	NM_001126113	TP53	TCAGGCCAGGCACAGTGGCTCA#GAGTGCATTGTGAGGGTTAATGAAATAATGTACATCTGGCCTTGAA#(((((((((((((((((((((.#)))).)))))))......................)))))))).)).	1803	1849	0.8461538461538461	-25.3	1	0.0145968	0.618	2.0488660866666666	3.6999	-3.93757	21	46	8	3UTR	MIRT465450	0	1
hsa-miR-3065-5p	NM_001126113	TP53	TCAACAAAATCACTGATGCTGGA#CCTGCACTGGTGTTTTGTTGT#.((((((((.(((((.(((.((.#)).))).))))))))))))).	1547	1568	0.8461538461538461	-18.7	1	0.00133791	0.456	0.026139749999999934	1.8046894549999997	-5.26888	18	21	13	3UTR	MIRT613610	0	0
hsa-miR-4650-5p	NM_001126113	TP53	TCAGGCCTCTTTCTACCTT#AGGTAGAGGGAGTTGTCAAGTCTCTGCTGGCCC#...(((((((((((((((.#))))))))))).................)))).	1955	1988	0.8461538461538461	-19.5	0	2.539347e-05	0.456	3.5548294218749996	3.1596347474999993	-6.51454	15	33	11	3UTR	MIRT465449	0	0
hsa-miR-4651	NM_001126113	TP53	CGGGGTGGGTGAGGTCGGGC#GCCTTTGCCTCCCCGGCTCGA#((((.((((.(((((.((((#))))..))))))))).)))).	2228	2249	0.8461538461538461	-27.3	0	0.000311066	0.382	0.0705206	-0.0110437	-9.53217	17	21	9	3UTR	MIRT465402	0	1
hsa-miR-4682	NM_001126113	TP53	TCTGAGTTCCTGGAGCCTGGTCT#GGATGCCCAGGCTGGGAAGGAGCCAGGG#((((.((((((..(((((((...#.)))))))....)))))))))).	1254	1282	0.8461538461538461	-27	0	3.011951e-06	0.368	2.0879915714285713	1.1974461287499998	-12.6925	17	23	10	3UTR	MIRT465445	0	0
hsa-miR-3529-3p	NM_001126113	TP53	AACAACAAAATCACTAGTCTTCCA#ACTGGTGTTTTGTTGTG#.(((((((((.(((((((......#)))))))))))))))).	1552	1569	0.8461538461538461	-18.4	1	0.00166685	0.471	0.016031488888888827	1.7607185799999998	-6.6181	16	17	16	3UTR	MIRT613611	0	0
hsa-miR-4736	NM_001126113	TP53	AGGCAGGTTATCTGGGCTG#GGCCCAGCCAAACCCTGTCTG#(((((((....(((((((.#)))))))......))))))).	1983	2004	0.8461538461538461	-22.5	1	0.018429	0.5	1.2672746285714285	3.05959	-11.3749	14	21	7	3UTR	MIRT465413	0	0
hsa-miR-5193	NM_001126113	TP53	TCCTCCTCTACCTCATCCCAGT#GCTGGGAAGGAGCCAGGGGGGAG#(((.(((((..(((.(((((((#)))))))..)))..)))))))).	1264	1287	0.8461538461538461	-26.3	0	5.795736e-07	0.353	1.0501248857142857	1.22645	-11.7723	18	23	8	3UTR	MIRT613606	0	0
hsa-miR-5193	NM_001126113	TP53	TCCTCCTCTACCTCATCCCAGT#GCTGGTTAGGTAGAGGGA#...((((((((((....(((((#)))))..)))))))))).	1948	1966	0.8461538461538461	-22.3	0	0.00406251	0.471	4.8484663999999995	2.59936	-8.33988	15	18	10	3UTR	MIRT613606	0	0
hsa-miR-5196-3p	NM_001126113	TP53	TCATCCTCGTCTCCCTCCCAG#CTGGGAAGGAGCCAGGGGGGAG#((.(((((..((((.((((((#)))))).))))...))))))).	1265	1287	0.8461538461538461	-23.6	0	5.795736e-07	0.353	0.8091223666666666	1.24379	-8.52946	17	22	7	3UTR	MIRT613608	0	0
hsa-miR-6129	NM_001126113	TP53	TGAGGGAGTTGGGTGTATA#GCACCCAGGACTTCCA#...(((((((((((((...#)))))))..)))))).	1496	1512	0.8461538461538461	-19.7	0	4.517112e-06	0.456	0.8085191600000001	0.987436	-6.51454	13	16	7	3UTR	MIRT465425	0	0
hsa-miR-6722-3p	NM_001126113	TP53	TGCAGGGGTCGGGTGGGCCAGG#CTGGCCCAGCCAAACCCTGTC#.((((((...((.((((((((.#)))))))).))...)))))).	1981	2002	0.8461538461538461	-33.8	1	0.00358524	0.471	0.398275	3.0996053662499996	-9.69499	16	21	8	3UTR	MIRT465421	0	0
hsa-miR-6731-5p	NM_001126113	TP53	TGGGAGAGCAGGGTATTGTGGA#TCCACCTGTCTCAGCCTCCCAG#((((((.((.(((....(((((#)))))....))).)))))))).	2385	2407	0.8461538461538461	-22.8	0	1.913385e-05	0.412	2.360282833333333	0.697023	-8.54911	16	22	8	3UTR	MIRT465411	0	1
hsa-miR-6731-5p	NM_001126113	TP53	TGGGAGAGCAGGGTATTGTGGA#CCACCCTTCCCCTCCTTCTCCCT#.(((((((.((((....((((.#)))).....)))).)).))))).	2494	2517	0.8461538461538461	-22.1	1	0.957621	0.574	0.659413	0.360117	-6.67505	15	23	5	3UTR	MIRT465411	0	1
hsa-miR-6778-5p	NM_001126113	TP53	AGTGGGAGGACAGGAGGCAGGT#ACCTGTCTCAGCCTCCCAG#..(((((((.(..(((((((((#))))))))).)))))))).	2388	2407	0.8461538461538461	-28.9	1	1.913385e-05	0.412	1.7647636666666664	0.5281370287499999	-10.8354	17	19	9	3UTR	MIRT465397	0	0
hsa-miR-6778-5p	NM_001126113	TP53	AGTGGGAGGACAGGAGGCAGGT#GCCTGACTCAGACTGACATTCTCCACTTCTTGTTCCCCACTG#((((((.(((((((((((((((#)))))....................)))))))))))))))).	1368	1410	0.8461538461538461	-27.3	0	0.0512078	0.426	1.8739133028571429	1.02212	-5.48126	21	42	16	3UTR	MIRT465397	0	0
hsa-miR-6835-5p	NM_001126113	TP53	AGGGGGTAGAAAGTGGCTGAAG#TCAGCCACATTCTAGGTAGGGGCCCA#.(((..(((((.((((((((..#)))))))).)))))........))).	1678	1704	0.8461538461538461	-23.2	0	0.000203891	0.485	4.51421	3.98959	-13.1601	16	26	8	3UTR	MIRT465405	0	0
hsa-miR-6880-5p	NM_001126113	TP53	TGGTGGAGGAAGAGGGCAGCTC#GCAGCCTTTGCCTCCCCGG#(((.(((((..((((((.((..#)).)))))).)))))))).	2225	2244	0.8461538461538461	-24	0	5.594769e-06	0.353	-0.481602	0.04542341999999991	-11.0369	16	19	8	3UTR	MIRT716578	0	0
hsa-miR-17-5p	NM_001126114	TP53	CAAAGTGCTTACAGTGCAGGTAG#GCCTGCACTGGTGTTTTGT#((((((((...((((((((((..#)))))))))))))))))).	1619	1638	0.8461538461538461	-20.8	1	0.000680199	0.441	0.02007460000000001	1.2618755399999997	-9.06125	18	19	18	3UTR	MIRT438795	0	0
hsa-miR-24-3p	NM_001126114	TP53	TGGCTCAGTTCAGCAGGAACAG#TGTTCCGAGAGCTGAATGAGGCCT#.((((..(((((((.((((((.#))))))....)))))))..)))).	1293	1317	0.8461538461538461	-24.2	0	1.428445e-05	0.426	1.1964792857142859	1.733	-7.97342	17	24	7	3UTR	MIRT734677	0	0
hsa-miR-26a-1-3p	NM_001126114	TP53	CCTATTCTTGGTTACTTGCACG#TGCACTGGTGTTTTGTTGTGGGGAGGAGGATGGGGAGTAGGA#(((((((((.(((.(((.((((#.))))..)))...))).))))))))).	1622	1664	0.8461538461538461	-18	1	0.0594309	0.559	0.4473181333333332	2.12158	-6.03692	19	27	9	3UTR	MIRT733190	0	0
hsa-miR-30a-5p	NM_001126114	TP53	TGTAAACATCCTCGACTGGAAG#CTTGCAGTTAAGGGTTAGTTTACAA#((((((((((((.(((((.(((#))).))))).)))))..))))))).	1726	1751	0.8461538461538461	-21	1	0.064854	0.588	2.699054614285714	4.3352931775000005	-5.22671	20	25	7	3UTR	MIRT437492	0	0
hsa-miR-30d-5p	NM_001126114	TP53	TGTAAACATCCCCGACTGGAAG#CTTGCAGTTAAGGGTTAGTTTACAA#(((((((...((((((((.(((#))).)))))..)))...))))))).	1726	1751	0.8461538461538461	-19.2	1	0.064854	0.588	2.9433840000000004	4.49298	-8.55011	18	25	7	3UTR	MIRT005418	0	0
hsa-miR-223-3p	NM_001126114	TP53	TGTCAGTTTGTCAAATACCCCA#GGGCCTGACTCAGACTGACAT#((((((((((.......(((..#))).......)))))))))).	1439	1460	0.8461538461538461	-18.2	1	0.0178691	0.485	0.359713	0.3320781837500001	-13.2236	13	21	10	3UTR	MIRT465435	0	1
hsa-miR-30b-5p	NM_001126114	TP53	TGTAAACATCCTACACTCAGCT#GTGAGGGATGTTTGGGA#(.((((((((((.(((......#))).)))))))))).).	1694	1711	0.8461538461538461	-16.8	1	0.0513759	0.632	3.4043214399999995	2.91609	-6.39038	14	17	10	3UTR	MIRT437493	0	0
hsa-miR-125b-1-3p	NM_001126114	TP53	ACGGGTTAGGCTCTTGGGAGCT#GGCTCCACTGAACAAGTTGGCCTGCACTGGTG#((.(((((((((((((((((((#))))))......))))..)))))).))).)).	1600	1632	0.8461538461538461	-23.6	0	9.865704e-05	0.412	0.8622382714285713	1.5166	-5.49511	21	32	6	3UTR	MIRT733498	0	0
hsa-miR-149-3p	NM_001126114	TP53	AGGGAGGGACGGGGGCTGTGC#ACAGCCTCCCACCCCCATCTCTCCCTCCCC#.((((((((.(((((((((..#)))))))))............)))))))).	1483	1513	0.8461538461538461	-30.7	1	0.271006	0.412	0.4338407777777778	0.647798	-5.03583	17	30	9	3UTR	MIRT465410	0	1
hsa-miR-150-3p	NM_001126114	TP53	CTGGTACAGGCCTGGGGGACAG#TGTTGCCCAGGCTGGTCTCAA#.(((.((.((((((((.((((.#)))).)))))))).)).))).	2419	2440	0.8461538461538461	-26	0	2.468686e-05	0.412	0.8320444625000001	0.610296	-10.226	17	21	8	3UTR	MIRT735266	0	0
hsa-miR-185-5p	NM_001126114	TP53	TGGAGAGAAAGGCAGTTCCTGA#CAGGGAAGCTGTCCCTCACTGTTGAATTTTCTCTAA#(((((((((.(((((((((((.#)))))..)))))).............))))))))).	1792	1828	0.8461538461538461	-19.4	1	0.0726399	0.544	4.18997	3.77657	-5.18008	20	36	9	3UTR	MIRT465420	0	0
hsa-miR-485-5p	NM_001126114	TP53	AGAGGCTGGCCGTGATGAATTC#CACCATGGCCAGCCA#...(((((((((((.((.....#)).))))))))))).	2369	2384	0.8461538461538461	-25.2	0	8.959739e-05	0.471	-0.732568	-0.268674	-7.24999	13	15	11	3UTR	MIRT016616	0	0
hsa-miR-518c-3p	NM_001126114	TP53	CAAAGCGCTTCTCTTTAGAGTGT#ACATTCTAGGTAGGGGCC#......((((((.((((((((((#)))))))))).)))))).	1757	1775	0.8461538461538461	-17.4	0	0.000735912	0.5	4.1078585599999995	3.8305266724999996	-16.8557	16	18	10	3UTR	MIRT734280	0	0
hsa-miR-1972	NM_001126114	TP53	TCAGGCCAGGCACAGTGGCTCA#GAGTGCATTGTGAGGGTTAATGAAATAATGTACATCTGGCCTTGAA#(((((((((((((((((((((.#)))).)))))))......................)))))))).)).	1876	1922	0.8461538461538461	-25.3	1	0.0145968	0.618	2.0488660866666666	3.6999	-3.93757	21	46	8	3UTR	MIRT465450	0	1
hsa-miR-3065-5p	NM_001126114	TP53	TCAACAAAATCACTGATGCTGGA#CCTGCACTGGTGTTTTGTTGT#.((((((((.(((((.(((.((.#)).))).))))))))))))).	1620	1641	0.8461538461538461	-18.7	1	0.00133791	0.456	0.026139749999999934	1.8046894549999997	-5.26888	18	21	13	3UTR	MIRT613610	0	0
hsa-miR-4650-5p	NM_001126114	TP53	TCAGGCCTCTTTCTACCTT#AGGTAGAGGGAGTTGTCAAGTCTCTGCTGGCCC#...(((((((((((((((.#))))))))))).................)))).	2028	2061	0.8461538461538461	-19.5	0	2.539347e-05	0.456	3.5548294218749996	3.1596347474999993	-6.51454	15	33	11	3UTR	MIRT465449	0	0
hsa-miR-4651	NM_001126114	TP53	CGGGGTGGGTGAGGTCGGGC#GCCTTTGCCTCCCCGGCTCGA#((((.((((.(((((.((((#))))..))))))))).)))).	2301	2322	0.8461538461538461	-27.3	0	0.000311066	0.382	0.0705206	-0.0110437	-9.53217	17	21	9	3UTR	MIRT465402	0	1
hsa-miR-4682	NM_001126114	TP53	TCTGAGTTCCTGGAGCCTGGTCT#GGATGCCCAGGCTGGGAAGGAGCCAGGG#((((.((((((..(((((((...#.)))))))....)))))))))).	1327	1355	0.8461538461538461	-27	0	3.011951e-06	0.368	1.6477248571428569	1.81961	-12.6925	17	23	10	3UTR	MIRT465445	0	0
hsa-miR-3529-3p	NM_001126114	TP53	AACAACAAAATCACTAGTCTTCCA#ACTGGTGTTTTGTTGTG#.(((((((((.(((((((......#)))))))))))))))).	1625	1642	0.8461538461538461	-18.4	1	0.00166685	0.471	0.016031488888888827	1.7607185799999998	-6.6181	16	17	16	3UTR	MIRT613611	0	0
hsa-miR-4725-3p	NM_001126114	TP53	TGGGGAAGGCGTCAGTGTCGGG#CTGACATTCTCCACTTCTTGTTCCCCACTGACAGCCTCCCACCCCCATCTCTCCCTCCCCT#.((((((((((((((((..(((#.)))))))))).))))..................))))).	1453	1514	0.8461538461538461	-27.3	1	0.187482	0.397	0.45501964000000017	0.56299	-3.79332	19	40	10	3UTR	MIRT465438	0	0
hsa-miR-4736	NM_001126114	TP53	AGGCAGGTTATCTGGGCTG#GGCCCAGCCAAACCCTGTCTG#(((((((....(((((((.#)))))))......))))))).	2056	2077	0.8461538461538461	-22.5	1	0.018429	0.5	1.2672746285714285	3.05959	-11.3749	14	21	7	3UTR	MIRT465413	0	0
hsa-miR-5193	NM_001126114	TP53	TCCTCCTCTACCTCATCCCAGT#GCTGGGAAGGAGCCAGGGGGGAG#(((.(((((..(((.(((((((#)))))))..)))..)))))))).	1337	1360	0.8461538461538461	-26.3	0	5.795736e-07	0.353	1.196479642857143	1.6287870612500002	-11.7723	18	23	8	3UTR	MIRT613606	0	0
hsa-miR-5193	NM_001126114	TP53	TCCTCCTCTACCTCATCCCAGT#GCTGGTTAGGTAGAGGGA#...((((((((((....(((((#)))))..)))))))))).	2021	2039	0.8461538461538461	-22.3	0	0.00406251	0.471	4.8484663999999995	2.59936	-8.33988	15	18	10	3UTR	MIRT613606	0	0
hsa-miR-5196-3p	NM_001126114	TP53	TCATCCTCGTCTCCCTCCCAG#CTGGGAAGGAGCCAGGGGGGAG#((.(((((..((((.((((((#)))))).))))...))))))).	1338	1360	0.8461538461538461	-23.6	0	5.795736e-07	0.353	1.2665005833333332	1.6106828650000002	-8.52946	17	22	7	3UTR	MIRT613608	0	0
hsa-miR-6129	NM_001126114	TP53	TGAGGGAGTTGGGTGTATA#GCACCCAGGACTTCCA#...(((((((((((((...#)))))))..)))))).	1569	1585	0.8461538461538461	-19.7	0	4.517112e-06	0.456	0.8085191600000001	1.0056309300000001	-6.51454	13	16	7	3UTR	MIRT465425	0	0
hsa-miR-6722-3p	NM_001126114	TP53	TGCAGGGGTCGGGTGGGCCAGG#CTGGCCCAGCCAAACCCTGTC#.((((((...((.((((((((.#)))))))).))...)))))).	2054	2075	0.8461538461538461	-33.8	1	0.00358524	0.471	0.398275	3.0996053662499996	-9.69499	16	21	8	3UTR	MIRT465421	0	0
hsa-miR-6731-5p	NM_001126114	TP53	TGGGAGAGCAGGGTATTGTGGA#TCCACCTGTCTCAGCCTCCCAG#((((((.((.(((....(((((#)))))....))).)))))))).	2458	2480	0.8461538461538461	-22.8	0	1.913385e-05	0.412	2.360282833333333	0.697023	-8.54911	16	22	8	3UTR	MIRT465411	0	1
hsa-miR-6731-5p	NM_001126114	TP53	TGGGAGAGCAGGGTATTGTGGA#CCACCCTTCCCCTCCTTCTCCCT#.(((((((.((((....((((.#)))).....)))).)).))))).	2567	2590	0.8461538461538461	-22.1	1	0.957621	0.574	0.659413	0.360117	-6.67505	15	23	5	3UTR	MIRT465411	0	1
hsa-miR-6756-5p	NM_001126114	TP53	AGGGTGGGGCTGGAGGTGGGGCT#CCCCACTGACAGCCTCCCACCCC#.(((((((((((..(((((((..#)))))))..)))))..)))))).	1475	1498	0.8461538461538461	-37.1	1	0.257691	0.426	0.23374833846153847	0.728159	-5.9393	18	23	7	3UTR	MIRT465400	0	1
hsa-miR-6778-5p	NM_001126114	TP53	AGTGGGAGGACAGGAGGCAGGT#ACCTGTCTCAGCCTCCCAG#..(((((((.(..(((((((((#))))))))).)))))))).	2461	2480	0.8461538461538461	-28.9	1	1.913385e-05	0.412	1.7647636666666664	0.5281370287499999	-10.8354	17	19	9	3UTR	MIRT465397	0	0
hsa-miR-6835-5p	NM_001126114	TP53	AGGGGGTAGAAAGTGGCTGAAG#TCAGCCACATTCTAGGTAGGGGCCCA#.(((..(((((.((((((((..#)))))))).)))))........))).	1751	1777	0.8461538461538461	-23.2	0	0.000203891	0.485	4.51421	3.98959	-13.1601	16	26	8	3UTR	MIRT465405	0	0
hsa-miR-6880-5p	NM_001126114	TP53	TGGTGGAGGAAGAGGGCAGCTC#GCAGCCTTTGCCTCCCCGG#(((.(((((..((((((.((..#)).)))))).)))))))).	2298	2317	0.8461538461538461	-24	0	5.594769e-06	0.353	-0.481602	0.04542341999999991	-11.0369	16	19	8	3UTR	MIRT716578	0	0
hsa-miR-18a-5p	NM_001126115	TP53	TAAGGTGCATCTAGTGCAGATAG#CTGTCTGACAACCTCTTGGTGAACCTTAG#((((((.((((.(((((((((((#))))))).))....)).)))).)))))).	1428	1457	0.8461538461538461	-19.4	0	0.000948622	0.515	1.3604314375000004	1.4143186687499998	-8.82806	21	29	7	3UTR	MIRT438792	0	0
hsa-miR-19a-3p	NM_001126115	TP53	TGTGCAAATCTATGCAAAACTGA#TCTGTGAAATGCTGGCATTTGCACC#.(((((((((((.(((.......#.)))))).)))))))).	1200	1225	0.8461538461538461	-15.2	1	0.00299486	0.529	1.03361	0.517636	-5.08246	14	17	8	3UTR	MIRT726245	0	0
hsa-miR-30b-5p	NM_001126115	TP53	TGTAAACATCCTACACTCAGCT#GTGAGGGATGTTTGGGA#(.((((((((((.(((......#))).)))))))))).).	1052	1069	0.8461538461538461	-16.8	1	0.0513759	0.632	-0.973128	-0.0894859	-6.39038	14	17	10	3UTR	MIRT437493	0	0
hsa-miR-150-3p	NM_001126115	TP53	CTGGTACAGGCCTGGGGGACAG#TGTTGCCCAGGCTGGTCTCAA#.(((.((.((((((((.((((.#)))).)))))))).)).))).	1777	1798	0.8461538461538461	-26	0	2.468686e-05	0.412	-0.422126	3.1336220487499995	-10.226	17	21	8	3UTR	MIRT735266	0	0
hsa-miR-491-5p	NM_001126115	TP53	AGTGGGGAACCCTTCCATGAGG#TCTCCACTTCTTGTTCCCCACTG#((((((((((........((((#))))........)))))))))).	818	841	0.8461538461538461	-20.4	1	0.0512078	0.426	0.01459225000000001	0.11867037249999997	-13.2236	14	23	10	3UTR	MIRT054237	0	1
hsa-miR-518c-3p	NM_001126115	TP53	CAAAGCGCTTCTCTTTAGAGTGT#CAGGCTGGAGTGGAGTGGCGTGA#((...((((((.((((((..((.#))..)))))).))))))...)).	1621	1644	0.8461538461538461	-16.5	0	0.000752483	0.397	4.7871324333333325	3.9629521599999995	-15.993	16	23	6	3UTR	MIRT734280	0	0
hsa-miR-1207-5p	NM_001126115	TP53	TGGCAGGGAGGCTGGGAGGGG#CCCACTGACAGCCTCCCACCCCCATCTCTCCCTCCCCTGCCAT#(((((((((((..((((((((#.)))).))))..)))))).))))).	834	877	0.8461538461538461	-33.8	1	0.207727	0.426	-0.163633	0.08499804749999999	-8.57351	19	25	6	3UTR	MIRT465415	0	1
hsa-miR-3065-5p	NM_001126115	TP53	TCAACAAAATCACTGATGCTGGA#CCTGCACTGGTGTTTTGTTGT#.((((((((.(((((.(((.((.#)).))).))))))))))))).	978	999	0.8461538461538461	-18.7	1	0.00133791	0.456	0.526819	-0.158871	-5.26888	18	21	13	3UTR	MIRT613610	0	0
hsa-miR-4286	NM_001126115	TP53	ACCCCACTCCTGGTACC#GGGGAGGAGGATGGGGA#.((((((((((....((#))..)))))..))))).	999	1016	0.8461538461538461	-17	1	0.00850208	0.5	-0.326892	-0.170095	-10.0215	12	17	5	3UTR	MIRT613607	0	0
hsa-miR-4644	NM_001126115	TP53	TGGAGAGAGAAAAGAGACAGAAG#CTGTCCCTCACTGTTGAATTTTCTCTAACTTCAA#(((((((((((((..(((((...#.)))))...))))))))..))))).	1158	1192	0.8461538461538461	-18.6	1	0.0461028	0.559	-0.535049	0.571716	-5.52986	18	25	8	3UTR	MIRT465418	0	0
hsa-miR-4650-5p	NM_001126115	TP53	TCAGGCCTCTTTCTACCTT#AGGTAGAGGGAGTTGTCAAGTCTCTGCTGGCCC#...(((((((((((((((.#))))))))))).................)))).	1386	1419	0.8461538461538461	-19.5	0	2.539347e-05	0.456	2.23103	1.6664377462500004	-6.51454	15	33	11	3UTR	MIRT465449	0	0
hsa-miR-4651	NM_001126115	TP53	CGGGGTGGGTGAGGTCGGGC#CTGACAGCCTCCCACCCCC#.((((((((.(..(((((..#)))))..)..)))))))).	838	857	0.8461538461538461	-26.4	1	0.258661	0.426	0.07785527500000007	0.07173323374999999	-9.67177	14	19	8	3UTR	MIRT465402	0	1
hsa-miR-4682	NM_001126115	TP53	TCTGAGTTCCTGGAGCCTGGTCT#CCAGGCTGGTCTCAAACTCCTGGGCTCAGGC#((((((.(((.(((((((((...#))))))...........))).))))))))).	1783	1814	0.8461538461538461	-24.2	0	2.231337e-05	0.382	2.3352298499999997	2.4833	-8.30604	18	31	9	3UTR	MIRT465445	0	0
hsa-miR-3529-3p	NM_001126115	TP53	AACAACAAAATCACTAGTCTTCCA#GGGGCTCCACTGAACAAGTTGGCCTGCACTGGTGTTTTGTTGTG#.(((((((((.((((((((..(((#.)))...).)))))))))))))))).	956	1000	0.8461538461538461	-20.2	1	0.00166685	0.471	0.038173811111111115	-0.316008	-6.6181	20	26	16	3UTR	MIRT613611	0	0
hsa-miR-4736	NM_001126115	TP53	AGGCAGGTTATCTGGGCTG#GGCCCAGCCAAACCCTGTCTG#(((((((....(((((((.#)))))))......))))))).	1414	1435	0.8461538461538461	-22.5	1	0.018429	0.5	1.6333558000000001	1.40347	-11.3749	14	21	7	3UTR	MIRT465413	0	0
hsa-miR-4736	NM_001126115	TP53	AGGCAGGTTATCTGGGCTG#GGCTCAGGCGATCCACCTGTCTC#((((((((..((((((((.#))))))))......)))))))).	1805	1828	0.8461538461538461	-20.2	1	0.000391975	0.441	5.82095	2.12112	-6.23647	16	23	8	3UTR	MIRT465413	0	0
hsa-miR-5003-5p	NM_001126115	TP53	TCACAACAACCTTGCAGGGTAGA#TTTGCTTTGTCCCGGGGCTCCACTGAACAAGTTGGCCTGCACTGGTGTTTTGTTGTGGG#(((((((((((.((((((.(((.#.))).))))))..)))....)))))))).	943	1002	0.8461538461538461	-24.3	1	0.00608259	0.456	-0.502397	-0.228256	-7.28438	20	29	8	3UTR	MIRT613609	0	0
hsa-miR-5193	NM_001126115	TP53	TCCTCCTCTACCTCATCCCAGT#TGGGGAGGAGGATGGGGAGTAGGAC#((((((((((((((.(((((..#)))))..)))).))))).).)))).	998	1023	0.8461538461538461	-23.3	1	0.041936	0.559	-0.298482	-0.139484	-4.67302	19	25	5	3UTR	MIRT613606	0	0
hsa-miR-5703	NM_001126115	TP53	AGGAGAAGTCGGGAAGGT#CCTTCCCCTCCTTCTCCC#.(((((((..(((((((.#)))))))...))))))).	1929	1947	0.8461538461538461	-23.4	1	0.986841	0.574	0.7184342857142857	3.2736908149999993	-6.09222	14	18	7	3UTR	MIRT465440	0	1
hsa-miR-6127	NM_001126115	TP53	TGAGGGAGTGGGTGGGAGG#CCTCCCACCCCCATCTCTCCCTCC#.(((((((.((((((((((#))))))))))......))))))).	845	869	0.8461538461538461	-32.5	1	0.295178	0.426	0.15336312000000002	0.124793	-4.84971	17	24	10	3UTR	MIRT465426	0	0
hsa-miR-6129	NM_001126115	TP53	TGAGGGAGTTGGGTGTATA#GCACCCAGGACTTCCA#...(((((((((((((...#)))))))..)))))).	927	943	0.8461538461538461	-19.7	0	4.517112e-06	0.456	-0.382672	-0.150708	-6.51454	13	16	7	3UTR	MIRT465425	0	0
hsa-miR-6130	NM_001126115	TP53	TGAGGGAGTGGATTGTATG#CAGGCGATCCACCTGTCTCAG#(((((.((((((((((.((#)).))))))))).).))))).	1809	1830	0.8461538461538461	-19.8	0	0.00083498	0.441	4.181955645454546	2.4012617462499994	-5.83853	17	21	9	3UTR	MIRT465424	0	0
hsa-miR-6756-5p	NM_001126115	TP53	AGGGTGGGGCTGGAGGTGGGGCT#CCCCACTGACAGCCTCCCACCCC#.(((((((((((..(((((((..#)))))))..)))))..)))))).	833	856	0.8461538461538461	-37.1	1	0.257691	0.426	0.17282870769230768	0.16866855875000009	-5.9393	18	23	7	3UTR	MIRT465400	0	1
hsa-miR-6842-5p	NM_001126115	TP53	TGGGGGTGGTCTCTAGCCAAGG#CCCAGGCTGGAGTGGAGTGGCGTGATCTTGGCTTACTGCAGCCTTTGCCTCCC#.(((((((((((((((((..((#))..))))))))............................)))...)))))).	1619	1672	0.8461538461538461	-23.6	1	0.000366274	0.353	4.660779475000003	3.49489	-3.79332	19	53	8	3UTR	MIRT465403	0	1
hsa-miR-8085	NM_001126115	TP53	TGGGAGAGAGGACTGTGAGGC#GCCTCCCACCCCCATCTCTCCCT#.((((((((((..((.(((((#))))).))..))..)))))))).	844	867	0.8461538461538461	-26.2	1	0.373289	0.426	-0.252065	0.023775623750000002	-8.66231	17	23	8	3UTR	MIRT465412	0	1
hsa-miR-17-5p	NM_001126116	TP53	CAAAGTGCTTACAGTGCAGGTAG#GCCTGCACTGGTGTTTTGT#((((((((...((((((((((..#)))))))))))))))))).	1110	1129	0.8461538461538461	-20.8	1	0.000680199	0.441	0.349275	-0.130301	-9.06125	18	19	18	3UTR	MIRT438795	0	0
hsa-miR-18a-5p	NM_001126116	TP53	TAAGGTGCATCTAGTGCAGATAG#CTGTCTGACAACCTCTTGGTGAACCTTAG#((((((.((((.(((((((((((#))))))).))....)).)))).)))))).	1561	1590	0.8461538461538461	-19.4	0	0.000948622	0.515	1.3604314375000004	1.01321	-8.82806	21	29	7	3UTR	MIRT438792	0	0
hsa-miR-19a-3p	NM_001126116	TP53	TGTGCAAATCTATGCAAAACTGA#TCTGTGAAATGCTGGCATTTGCACC#.(((((((((((.(((.......#.)))))).)))))))).	1333	1358	0.8461538461538461	-15.2	1	0.00299486	0.529	2.5554023750000003	1.4514143487500002	-5.08246	14	17	8	3UTR	MIRT726245	0	0
hsa-miR-30a-5p	NM_001126116	TP53	TGTAAACATCCTCGACTGGAAG#CTTGCAGTTAAGGGTTAGTTTACAA#((((((((((((.(((((.(((#))).))))).)))))..))))))).	1217	1242	0.8461538461538461	-21	1	0.064854	0.588	1.3474911428571428	0.9440921999999998	-5.22671	20	25	7	3UTR	MIRT437492	0	0
hsa-miR-30c-5p	NM_001126116	TP53	TGTAAACATCCTACACTCTCAGC#GCTTAGATTTTAAGGTTTTTACTGTGAGGGATGTTTGGGA#(.((((((((((.((((((.(((#))).)))................))).)))))))))).).	1162	1202	0.8461538461538461	-17.8	1	0.0513759	0.632	0.30846	0.6676311112499999	-6.39038	20	40	10	3UTR	MIRT437494	0	0
hsa-miR-30b-5p	NM_001126116	TP53	TGTAAACATCCTACACTCAGCT#GTGAGGGATGTTTGGGA#(.((((((((((.(((......#))).)))))))))).).	1185	1202	0.8461538461538461	-16.8	1	0.0513759	0.632	0.30846	0.6676311112499999	-6.39038	14	17	10	3UTR	MIRT437493	0	0
hsa-miR-150-5p	NM_001126116	TP53	TCTCCCAACCCTTGTACCAGTG#TACTGTGAGGGATGTTTGGGAGAT#((((((((((((((...(((((#)))))))))))....)))))))).	1181	1205	0.8461538461538461	-21.3	1	0.028439	0.647	0.04270930555555555	0.6411013374999999	-4.90607	19	24	11	3UTR	MIRT052652	1	1
hsa-miR-150-3p	NM_001126116	TP53	CTGGTACAGGCCTGGGGGACAG#TGTTGCCCAGGCTGGTCTCAA#.(((.((.((((((((.((((.#)))).)))))))).)).))).	1910	1931	0.8461538461538461	-26	0	2.468686e-05	0.412	-0.422126	3.1336220487499995	-10.226	17	21	8	3UTR	MIRT735266	0	0
hsa-miR-150-3p	NM_001126116	TP53	CTGGTACAGGCCTGGGGGACAG#TTGTCCCGGGGCTCCACTGAACAAGTTGGCCTGCACTGGT#(((((.((((((((((((((((#)))))))......)))...........)))))).))))).	1082	1122	0.8461538461538461	-24.5	0	4.551483e-05	0.412	0.03487595151515151	0.025816366250000014	-5.83853	21	40	7	3UTR	MIRT735266	0	0
hsa-miR-185-5p	NM_001126116	TP53	TGGAGAGAAAGGCAGTTCCTGA#CAGGGAAGCTGTCCCTCACTGTTGAATTTTCTCTAA#(((((((((.(((((((((((.#)))))..)))))).............))))))))).	1283	1319	0.8461538461538461	-19.4	1	0.0726399	0.544	1.275241307692308	1.28815	-5.18008	20	36	9	3UTR	MIRT465420	0	0
hsa-miR-518c-3p	NM_001126116	TP53	CAAAGCGCTTCTCTTTAGAGTGT#CAGGCTGGAGTGGAGTGGCGTGA#((...((((((.((((((..((.#))..)))))).))))))...)).	1754	1777	0.8461538461538461	-16.5	0	0.000752483	0.397	4.7871324333333325	3.9629521599999995	-15.993	16	23	6	3UTR	MIRT734280	0	0
hsa-miR-608	NM_001126116	TP53	AGGGGTGGTGTTGGGACAGCTCCGT#AGGGAAGCTGTCCCTCACTGTTGAATTTTCTCTAACTTCAAGGCCCA#..((((((((..(((((((((((.(#).))).)))))))).)))).......................)))).	1284	1331	0.8461538461538461	-28.3	1	0.03016	0.574	1.4743200000000003	1.32864	-11.1286	20	47	8	3UTR	MIRT016154	0	1
hsa-miR-1296-3p	NM_001126116	TP53	GAGTGGGGCTTCGACCCTAACC#GGAGCCAGGGGGGAGCAGGGCTCACTCC#(((((((.((((..((((....#.))))..).))).))))))).	836	864	0.8461538461538461	-23.7	1	1.40153e-05	0.368	0.1055511714285714	0.021734921249999997	-8.39718	15	21	7	3UTR	MIRT465451	0	0
hsa-miR-454-3p	NM_001126116	TP53	TAGTGCAATATTGCTTATAGGGT#ACCCTTGCTTGCAATAGGTGTGCG#..(((((.((((((....(((((#))))).....))))))..))))).	1030	1054	0.8461538461538461	-18.2	0	0.00143023	0.515	1.0268025333333333	-0.388455	-8.23913	16	24	6	3UTR	MIRT039245	0	0
hsa-miR-1225-3p	NM_001126116	TP53	TGAGCCCCTGTGCCGCCCCCAG#GGGGGGAGCAGGGCTCAC#(((((((...(((..(((((..#)))))..)))))))))).	843	861	0.8461538461538461	-29.6	1	1.705265e-07	0.353	-0.349244	0.022755273749999985	-10.1424	15	18	10	3UTR	MIRT790048	0	0
hsa-miR-1207-5p	NM_001126116	TP53	TGGCAGGGAGGCTGGGAGGGG#CCCACTGACAGCCTCCCACCCCCATCTCTCCCTCCCCTGCCAT#(((((((((((..((((((((#.)))).))))..)))))).))))).	967	1010	0.8461538461538461	-33.8	1	0.207727	0.426	-0.047991	-0.327233	-8.57351	19	25	6	3UTR	MIRT465415	0	1
hsa-miR-4286	NM_001126116	TP53	ACCCCACTCCTGGTACC#GGAGCCAGGGGGGA#...((.((((((((.((#)).)))))))))).	836	850	0.8461538461538461	-18.8	0	3.139516e-06	0.353	0.434986	0.17377043249999996	-9.15095	12	14	10	3UTR	MIRT613607	0	0
hsa-miR-4510	NM_001126116	TP53	TGAGGGAGTAGGATGTATGGTT#ACCCCCATCTCTCCCTCC#.(((((((..(((((...(((.#)))..)))))))))))).	984	1002	0.8461538461538461	-19.2	1	0.295178	0.426	-0.489181	-0.141525	-6.32527	15	18	12	3UTR	MIRT465427	0	0
hsa-miR-4644	NM_001126116	TP53	TGGAGAGAGAAAAGAGACAGAAG#CTGTCCCTCACTGTTGAATTTTCTCTAACTTCAA#(((((((((((((..(((((...#.)))))...))))))))..))))).	1291	1325	0.8461538461538461	-18.6	1	0.0461028	0.559	0.8417071666666666	1.9169862700000002	-5.52986	18	25	8	3UTR	MIRT465418	0	0
hsa-miR-4650-5p	NM_001126116	TP53	TCAGGCCTCTTTCTACCTT#AGGTAGAGGGAGTTGTCAAGTCTCTGCTGGCCC#...(((((((((((((((.#))))))))))).................)))).	1519	1552	0.8461538461538461	-19.5	0	2.539347e-05	0.456	1.46278	0.6341524175000002	-6.51454	15	33	11	3UTR	MIRT465449	0	0
hsa-miR-4651	NM_001126116	TP53	CGGGGTGGGTGAGGTCGGGC#CTGACAGCCTCCCACCCCC#.((((((((.(..(((((..#)))))..)..)))))))).	971	990	0.8461538461538461	-26.4	1	0.258661	0.426	0.27172617499999996	-0.422127	-9.67177	14	19	8	3UTR	MIRT465402	0	1
hsa-miR-4682	NM_001126116	TP53	TCTGAGTTCCTGGAGCCTGGTCT#CCAGGCTGGTCTCAAACTCCTGGGCTCAGGC#((((((.(((.(((((((((...#))))))...........))).))))))))).	1916	1947	0.8461538461538461	-24.2	0	2.231337e-05	0.382	2.3352298499999997	2.4833	-8.30604	18	31	9	3UTR	MIRT465445	0	0
hsa-miR-3529-3p	NM_001126116	TP53	AACAACAAAATCACTAGTCTTCCA#ACTGGTGTTTTGTTGTG#.(((((((((.(((((((......#)))))))))))))))).	1116	1133	0.8461538461538461	-18.4	1	0.00166685	0.471	0.5914430444444445	-0.0139784	-6.6181	16	17	16	3UTR	MIRT613611	0	0
hsa-miR-4725-3p	NM_001126116	TP53	TGGGGAAGGCGTCAGTGTCGGG#CCTGACTCAGACTGACATTCTCCACTTCTTGTTCCCCACTGACAGCCTCCCACCCCCATCTCTCCCTCCCCT#.((((((((((((((((..(((#.)))))))))).))))..................))))).	933	1005	0.8461538461538461	-27.3	1	0.187482	0.397	-0.204642	-0.150708	-3.79332	19	40	10	3UTR	MIRT465438	0	0
hsa-miR-4736	NM_001126116	TP53	AGGCAGGTTATCTGGGCTG#GGCCCAGCCAAACCCTGTCTG#(((((((....(((((((.#)))))))......))))))).	1547	1568	0.8461538461538461	-22.5	1	0.018429	0.5	1.6333558000000001	0.7660650425000002	-11.3749	14	21	7	3UTR	MIRT465413	0	0
hsa-miR-4736	NM_001126116	TP53	AGGCAGGTTATCTGGGCTG#GGCTCAGGCGATCCACCTGTCTC#((((((((..((((((((.#))))))))......)))))))).	1938	1961	0.8461538461538461	-20.2	1	0.000391975	0.441	5.82095	2.12112	-6.23647	16	23	8	3UTR	MIRT465413	0	0
hsa-miR-5003-5p	NM_001126116	TP53	TCACAACAACCTTGCAGGGTAGA#TTTGCTTTGTCCCGGGGCTCCACTGAACAAGTTGGCCTGCACTGGTGTTTTGTTGTGGG#(((((((((((.((((((.(((.#.))).))))))..)))....)))))))).	1076	1135	0.8461538461538461	-24.3	1	0.00608259	0.456	-0.268391	0.06254983750000005	-7.28438	20	29	8	3UTR	MIRT613609	0	0
hsa-miR-5193	NM_001126116	TP53	TCCTCCTCTACCTCATCCCAGT#TGGGGAGGAGGATGGGGAGTAGGAC#((((((((((((((.(((((..#)))))..)))).))))).).)))).	1131	1156	0.8461538461538461	-23.3	1	0.041936	0.559	0.39777189999999996	-0.102751	-4.67302	19	25	5	3UTR	MIRT613606	0	0
hsa-miR-5703	NM_001126116	TP53	AGGAGAAGTCGGGAAGGT#CCTTCCCCTCCTTCTCCC#.(((((((..(((((((.#)))))))...))))))).	2062	2080	0.8461538461538461	-23.4	1	0.986841	0.574	0.7184342857142857	3.2736908149999993	-6.09222	14	18	7	3UTR	MIRT465440	0	1
hsa-miR-6129	NM_001126116	TP53	TGAGGGAGTTGGGTGTATA#GCACCCAGGACTTCCA#...(((((((((((((...#)))))))..)))))).	1060	1076	0.8461538461538461	-19.7	0	4.517112e-06	0.456	-0.333695	0.0074495162499999615	-6.51454	13	16	7	3UTR	MIRT465425	0	0
hsa-miR-6130	NM_001126116	TP53	TGAGGGAGTGGATTGTATG#CAGGCGATCCACCTGTCTCAG#(((((.((((((((((.((#)).))))))))).).))))).	1942	1963	0.8461538461538461	-19.8	0	0.00083498	0.441	4.181955645454546	2.4012617462499994	-5.83853	17	21	9	3UTR	MIRT465424	0	0
hsa-miR-6749-3p	NM_001126116	TP53	CTCCTCCCCTGCCTGGCCCAG#CTGAACAAGTTGGCCTGCACTGGTGTTTTGTTGTGGGGAGGAGG#((((((((((((..((((...#.)))).)))...............))))))))).	1098	1142	0.8461538461538461	-28.3	1	0.00483547	0.485	0.5612097592592593	-0.245603	-6.08354	16	34	9	3UTR	MIRT613604	0	0
hsa-miR-6756-5p	NM_001126116	TP53	AGGGTGGGGCTGGAGGTGGGGCT#CCCCACTGACAGCCTCCCACCCC#.(((((((((((..(((((((..#)))))))..)))))..)))))).	966	989	0.8461538461538461	-37.1	1	0.257691	0.426	0.2984124153846154	-0.397638	-5.9393	18	23	7	3UTR	MIRT465400	0	1
hsa-miR-6785-5p	NM_001126116	TP53	TGGGAGGGCGTGGATGATGGTG#CACCCCCATCTCTCCCTCCCC#.(((((((.(.(((((..((((#))))..)))))).))))))).	983	1004	0.8461538461538461	-26.3	1	0.271006	0.412	-0.699086	-0.132342	-7.67449	17	21	7	3UTR	MIRT465408	0	1
hsa-miR-6803-5p	NM_001126116	TP53	CTGGGGGTGGGGGGCTGGGCGT#TGACATTCTCCACTTCTTGTTCCCCACTGACAGCCTCCCACCCCCAT#.((((((((((((((((...((#.))...)))))))))))))))).	945	992	0.8461538461538461	-37.9	1	0.325679	0.426	-0.330294	-0.159891	-3.79332	18	23	16	3UTR	MIRT465394	0	0
hsa-miR-6835-5p	NM_001126116	TP53	AGGGGGTAGAAAGTGGCTGAAG#TCAGCCACATTCTAGGTAGGGGCCCA#.(((..(((((.((((((((..#)))))))).)))))........))).	1242	1268	0.8461538461538461	-23.2	0	0.000203891	0.485	1.39414	1.2129	-13.1601	16	26	8	3UTR	MIRT465405	0	0
hsa-miR-6842-5p	NM_001126116	TP53	TGGGGGTGGTCTCTAGCCAAGG#CCCAGGCTGGAGTGGAGTGGCGTGATCTTGGCTTACTGCAGCCTTTGCCTCCC#.(((((((((((((((((..((#))..))))))))............................)))...)))))).	1752	1805	0.8461538461538461	-23.6	1	0.000366274	0.353	4.660779475000003	3.49489	-3.79332	19	53	8	3UTR	MIRT465403	0	1
hsa-miR-7110-5p	NM_001126116	TP53	TGGGGGTGTGGGGAGAGAGAG#TTCTTGTTCCCCACTGACAGCCTCCCACCCCCAT#(((((((((((((((.(((((#))))).))))))))............))))))).	958	992	0.8461538461538461	-29.1	1	0.325679	0.426	-0.0555492	-0.300703	-4.17062	20	34	8	3UTR	MIRT465401	0	1
hsa-miR-7150	NM_001126116	TP53	CTGGCAGGGGGAGAGGTA#CCCTCTCCCTGTTGGT#(((((((((((((.((..#))))))))))))))).	1466	1482	0.8461538461538461	-23.6	1	1.19773e-05	0.426	0.6069770769230769	0.2520597600000001	-4.79441	15	16	15	3UTR	MIRT465396	0	0
hsa-miR-18a-5p	NM_001126117	TP53	TAAGGTGCATCTAGTGCAGATAG#TATCTGTGAAATGCTGGCATTTGCACCTA#..(((((((.((((((((((((.#))))))).....)))))....))))))).	1258	1287	0.8461538461538461	-21.6	1	0.00434297	0.529	1.502176364705882	1.1809021499999999	-6.19951	19	29	7	3UTR	MIRT438792	0	0
hsa-miR-18a-5p	NM_001126117	TP53	TAAGGTGCATCTAGTGCAGATAG#CTGTCTGACAACCTCTTGGTGAACCTTAG#((((((.((((.(((((((((((#))))))).))....)).)))).)))))).	1488	1517	0.8461538461538461	-19.4	0	0.000948622	0.515	1.3604314375000004	0.946498	-8.82806	21	29	7	3UTR	MIRT438792	0	0
hsa-miR-19a-3p	NM_001126117	TP53	TGTGCAAATCTATGCAAAACTGA#TCTGTGAAATGCTGGCATTTGCACC#.(((((((((((.(((.......#.)))))).)))))))).	1260	1285	0.8461538461538461	-15.2	1	0.00299486	0.529	1.4485564333333334	1.1230124625000002	-5.08246	14	17	8	3UTR	MIRT726245	0	0
hsa-miR-28-5p	NM_001126117	TP53	AAGGAGCTCACAGTCTATTGAG#TCCGTGGGCGTGAGCGCTTC#.(((.((((((.((((((.((.#)).)))))))))))).))).	687	707	0.8461538461538461	-19.7	0	3.28197e-05	0.515	0.013318833333333316	-0.107753	-11.2592	17	20	12	3UTR	MIRT733332	0	0
hsa-miR-30a-5p	NM_001126117	TP53	TGTAAACATCCTCGACTGGAAG#CTTGCAGTTAAGGGTTAGTTTACAA#((((((((((((.(((((.(((#))).))))).)))))..))))))).	1144	1169	0.8461538461538461	-21	1	0.064854	0.588	-0.226798	0.2982561462500001	-5.22671	20	25	7	3UTR	MIRT437492	0	0
hsa-miR-30d-5p	NM_001126117	TP53	TGTAAACATCCCCGACTGGAAG#TTTTTACTGTGAGGGATGTTTGGGA#(.((((((((((..((......#.))..)))))))))).).	1104	1129	0.8461538461538461	-17.1	1	0.0513759	0.632	0.33294872999999997	-0.102751	-7.24722	13	18	10	3UTR	MIRT005418	0	0
hsa-miR-150-5p	NM_001126117	TP53	TCTCCCAACCCTTGTACCAGTG#TACTGTGAGGGATGTTTGGGAGAT#((((((((((((((...(((((#)))))))))))....)))))))).	1108	1132	0.8461538461538461	-21.3	1	0.028439	0.647	0.4327184111111111	-0.166014	-4.90607	19	24	11	3UTR	MIRT052652	1	1
hsa-miR-150-3p	NM_001126117	TP53	CTGGTACAGGCCTGGGGGACAG#TGTTGCCCAGGCTGGTCTCAA#.(((.((.((((((((.((((.#)))).)))))))).)).))).	1837	1858	0.8461538461538461	-26	0	2.468686e-05	0.412	-0.422126	3.1336220487499995	-10.226	17	21	8	3UTR	MIRT735266	0	0
hsa-miR-518c-3p	NM_001126117	TP53	CAAAGCGCTTCTCTTTAGAGTGT#CAGGCTGGAGTGGAGTGGCGTGA#((...((((((.((((((..((.#))..)))))).))))))...)).	1681	1704	0.8461538461538461	-16.5	0	0.000752483	0.397	4.7871324333333325	3.9629521599999995	-15.993	16	23	6	3UTR	MIRT734280	0	0
hsa-miR-1207-5p	NM_001126117	TP53	TGGCAGGGAGGCTGGGAGGGG#CCCACTGACAGCCTCCCACCCCCATCTCTCCCTCCCCTGCCAT#(((((((((((..((((((((#.)))).))))..)))))).))))).	894	937	0.8461538461538461	-33.8	1	0.207727	0.426	-0.0820031	-0.199686	-8.57351	19	25	6	3UTR	MIRT465415	0	1
hsa-miR-1972	NM_001126117	TP53	TCAGGCCAGGCACAGTGGCTCA#GAGTGCATTGTGAGGGTTAATGAAATAATGTACATCTGGCCTTGAA#(((((((((((((((((((((.#)))).)))))))......................)))))))).)).	1294	1340	0.8461538461538461	-25.3	1	0.0145968	0.618	1.0426064022222221	1.88976	-3.93757	21	46	8	3UTR	MIRT465450	0	1
hsa-miR-4286	NM_001126117	TP53	ACCCCACTCCTGGTACC#GGAGCCAGGGGGGA#...((.((((((((.((#)).)))))))))).	763	777	0.8461538461538461	-18.8	0	3.139516e-06	0.353	0.10846639999999999	0.11311641650000001	-9.15095	12	14	10	3UTR	MIRT613607	0	0
hsa-miR-4286	NM_001126117	TP53	ACCCCACTCCTGGTACC#GGGGAGGAGGATGGGGA#.((((((((((....((#))..)))))..))))).	1059	1076	0.8461538461538461	-17	1	0.00850208	0.5	-0.231657	-0.0241821	-10.0215	12	17	5	3UTR	MIRT613607	0	0
hsa-miR-4644	NM_001126117	TP53	TGGAGAGAGAAAAGAGACAGAAG#CTGTCCCTCACTGTTGAATTTTCTCTAACTTCAA#(((((((((((((..(((((...#.)))))...))))))))..))))).	1218	1252	0.8461538461538461	-18.6	1	0.0461028	0.559	1.03769	0.9484514500000001	-5.52986	18	25	8	3UTR	MIRT465418	0	0
hsa-miR-4650-5p	NM_001126117	TP53	TCAGGCCTCTTTCTACCTT#AGGTAGAGGGAGTTGTCAAGTCTCTGCTGGCCC#...(((((((((((((((.#))))))))))).................)))).	1446	1479	0.8461538461538461	-19.5	0	2.539347e-05	0.456	1.41729	0.5537856737500002	-6.51454	15	33	11	3UTR	MIRT465449	0	0
hsa-miR-4651	NM_001126117	TP53	CGGGGTGGGTGAGGTCGGGC#CTGACAGCCTCCCACCCCC#.((((((((.(..(((((..#)))))..)..)))))))).	898	917	0.8461538461538461	-26.4	1	0.258661	0.426	0.04724437500000002	-0.227236	-9.67177	14	19	8	3UTR	MIRT465402	0	1
hsa-miR-4682	NM_001126117	TP53	TCTGAGTTCCTGGAGCCTGGTCT#CCAGGCTGGGAAGGAGCCAGGG#((((.((((((..(((((((...#)))))))....)))))))))).	751	773	0.8461538461538461	-26.6	0	3.011951e-06	0.368	-0.162661	0.10342326775000002	-12.6925	17	22	10	3UTR	MIRT465445	0	0
hsa-miR-4682	NM_001126117	TP53	TCTGAGTTCCTGGAGCCTGGTCT#CCAGGCTGGTCTCAAACTCCTGGGCTCAGGC#((((((.(((.(((((((((...#))))))...........))).))))))))).	1843	1874	0.8461538461538461	-24.2	0	2.231337e-05	0.382	2.3352298499999997	2.4833	-8.30604	18	31	9	3UTR	MIRT465445	0	0
hsa-miR-4725-3p	NM_001126117	TP53	TGGGGAAGGCGTCAGTGTCGGG#CTGACATTCTCCACTTCTTGTTCCCCACTGACAGCCTCCCACCCCCATCTCTCCCTCCCCT#.((((((((((((((((..(((#.)))))))))).))))..................))))).	871	932	0.8461538461538461	-27.3	1	0.187482	0.397	-0.116016	-0.133362	-3.79332	19	40	10	3UTR	MIRT465438	0	0
hsa-miR-4736	NM_001126117	TP53	AGGCAGGTTATCTGGGCTG#GGCCCAGCCAAACCCTGTCTG#(((((((....(((((((.#)))))))......))))))).	1474	1495	0.8461538461538461	-22.5	1	0.018429	0.5	1.6333558000000001	0.6644769125000001	-11.3749	14	21	7	3UTR	MIRT465413	0	0
hsa-miR-4736	NM_001126117	TP53	AGGCAGGTTATCTGGGCTG#GGCTCAGGCGATCCACCTGTCTC#((((((((..((((((((.#))))))))......)))))))).	1865	1888	0.8461538461538461	-20.2	1	0.000391975	0.441	5.82095	2.12112	-6.23647	16	23	8	3UTR	MIRT465413	0	0
hsa-miR-5003-5p	NM_001126117	TP53	TCACAACAACCTTGCAGGGTAGA#TTTGCTTTGTCCCGGGGCTCCACTGAACAAGTTGGCCTGCACTGGTGTTTTGTTGTGGG#(((((((((((.((((((.(((.#.))).))))))..)))....)))))))).	1003	1062	0.8461538461538461	-24.3	1	0.00608259	0.456	-0.545933	-0.12724	-7.28438	20	29	8	3UTR	MIRT613609	0	0
hsa-miR-5193	NM_001126117	TP53	TCCTCCTCTACCTCATCCCAGT#GCTGGGAAGGAGCCAGGGGGGAG#(((.(((((..(((.(((((((#)))))))..)))..)))))))).	755	778	0.8461538461538461	-26.3	0	5.795736e-07	0.353	-0.617455	0.10695172900000002	-11.7723	18	23	8	3UTR	MIRT613606	0	0
hsa-miR-5196-3p	NM_001126117	TP53	TCATCCTCGTCTCCCTCCCAG#CTGGTGTTTTGTTGTGGGGAGGAGGATGGG#((((((((.(((((..(((((#)))).).........))))).)))))))).	1044	1074	0.8461538461538461	-23.8	1	0.00962976	0.5	-0.299682	-0.0241821	-5.96246	18	30	8	3UTR	MIRT613608	0	0
hsa-miR-5703	NM_001126117	TP53	AGGAGAAGTCGGGAAGGT#CCTTCCCCTCCTTCTCCC#.(((((((..(((((((.#)))))))...))))))).	1989	2007	0.8461538461538461	-23.4	1	0.986841	0.574	0.7184342857142857	3.2736908149999993	-6.09222	14	18	7	3UTR	MIRT465440	0	1
hsa-miR-6129	NM_001126117	TP53	TGAGGGAGTTGGGTGTATA#GCACCCAGGACTTCCA#...(((((((((((((...#)))))))..)))))).	987	1003	0.8461538461538461	-19.7	0	4.517112e-06	0.456	-0.197646	-0.123158	-6.51454	13	16	7	3UTR	MIRT465425	0	0
hsa-miR-6130	NM_001126117	TP53	TGAGGGAGTGGATTGTATG#CAGGCGATCCACCTGTCTCAG#(((((.((((((((((.((#)).))))))))).).))))).	1869	1890	0.8461538461538461	-19.8	0	0.00083498	0.441	4.181955645454546	2.4012617462499994	-5.83853	17	21	9	3UTR	MIRT465424	0	0
hsa-miR-6749-3p	NM_001126117	TP53	CTCCTCCCCTGCCTGGCCCAG#CTGGGAAGGAGCCAGGGGGGAGC#((((.(((((((((..(((((#)))))..)).)).))))))))).	756	779	0.8461538461538461	-30.3	0	3.899754e-07	0.353	0.1585574909090909	0.12877035274999996	-9.02511	18	23	9	3UTR	MIRT613604	0	0
hsa-miR-6749-3p	NM_001126117	TP53	CTCCTCCCCTGCCTGGCCCAG#CTGAACAAGTTGGCCTGCACTGGTGTTTTGTTGTGGGGAGGAGG#((((((((((((..((((...#.)))).)))...............))))))))).	1025	1069	0.8461538461538461	-28.3	1	0.00483547	0.485	0.0532906962962963	-0.159892	-6.08354	16	34	9	3UTR	MIRT613604	0	0
hsa-miR-6752-5p	NM_001126117	TP53	GGGGGGTGTGGAGCCAGGGGGC#CCCCACTGACAGCCTCCCACCCCCA#.(((((((.((((((((((((.#)))).)))...)).)))))))))).	893	918	0.8461538461538461	-32.5	1	0.315863	0.426	-0.284077	-0.194584	-4.84971	19	25	10	3UTR	MIRT465404	0	1
hsa-miR-6756-5p	NM_001126117	TP53	AGGGTGGGGCTGGAGGTGGGGCT#CCCCACTGACAGCCTCCCACCCC#.(((((((((((..(((((((..#)))))))..)))))..)))))).	893	916	0.8461538461538461	-37.1	1	0.257691	0.426	-0.134853	-0.202747	-5.9393	18	23	7	3UTR	MIRT465400	0	1
hsa-miR-6778-5p	NM_001126117	TP53	AGTGGGAGGACAGGAGGCAGGT#GCCTGACTCAGACTGACATTCTCCACTTCTTGTTCCCCACTG#((((((.(((((((((((((((#)))))....................)))))))))))))))).	859	901	0.8461538461538461	-27.3	0	0.0512078	0.426	-0.0297209	-0.025202	-5.48126	21	42	16	3UTR	MIRT465397	0	0
hsa-miR-6842-5p	NM_001126117	TP53	TGGGGGTGGTCTCTAGCCAAGG#CCCAGGCTGGAGTGGAGTGGCGTGATCTTGGCTTACTGCAGCCTTTGCCTCCC#.(((((((((((((((((..((#))..))))))))............................)))...)))))).	1679	1732	0.8461538461538461	-23.6	1	0.000366274	0.353	4.660779475000003	3.49489	-3.79332	19	53	8	3UTR	MIRT465403	0	1
hsa-miR-18a-5p	NM_001126118	TP53	TAAGGTGCATCTAGTGCAGATAG#CTGTCTGACAACCTCTTGGTGAACCTTAG#((((((.((((.(((((((((((#))))))).))....)).)))).)))))).	2054	2083	0.8461538461538461	-19.4	0	0.000948622	0.515	1.2814228312499998	2.75605	-8.82806	21	29	7	3UTR	MIRT438792	0	0
hsa-miR-30d-5p	NM_001126118	TP53	TGTAAACATCCCCGACTGGAAG#CTTGCAGTTAAGGGTTAGTTTACAA#(((((((...((((((((.(((#))).)))))..)))...))))))).	1710	1735	0.8461538461538461	-19.2	1	0.064854	0.588	4.6723799999999995	3.4859633724999988	-8.55011	18	25	7	3UTR	MIRT005418	0	0
hsa-miR-30b-5p	NM_001126118	TP53	TGTAAACATCCTACACTCAGCT#GTGAGGGATGTTTGGGA#(.((((((((((.(((......#))).)))))))))).).	1678	1695	0.8461538461538461	-16.8	1	0.0513759	0.632	3.1356233999999996	4.05151	-6.39038	14	17	10	3UTR	MIRT437493	0	0
hsa-miR-125b-1-3p	NM_001126118	TP53	ACGGGTTAGGCTCTTGGGAGCT#GGCTCCACTGAACAAGTTGGCCTGCACTGGTG#((.(((((((((((((((((((#))))))......))))..)))))).))).)).	1584	1616	0.8461538461538461	-23.6	0	9.865704e-05	0.412	2.9503157857142854	4.420202715000002	-5.49511	21	32	6	3UTR	MIRT733498	0	0
hsa-miR-150-5p	NM_001126118	TP53	TCTCCCAACCCTTGTACCAGTG#CACTGGTGTTTTGTTGTGGGGAGGAGGATGGGGAGT#.(((((...((((.((((((((#)))))))..............).))))...))))).	1608	1644	0.8461538461538461	-21.6	0	0.117048	0.529	3.342570418181818	4.391253219999999	-9.56388	17	36	7	3UTR	MIRT052652	1	1
hsa-miR-330-3p	NM_001126118	TP53	GCAAAGCACACGGCCTGCAGAGA#TCTCTGCTGGCCCAGCC#.....((....((((.(((((((#))))))).))))..)).	2032	2049	0.8461538461538461	-20.7	0	6.15985e-05	0.471	4.932062714285714	2.9516869562499997	-21.336	13	17	7	3UTR	MIRT790282	0	1
hsa-miR-518c-3p	NM_001126118	TP53	CAAAGCGCTTCTCTTTAGAGTGT#ACATTCTAGGTAGGGGCC#......((((((.((((((((((#)))))))))).)))))).	1741	1759	0.8461538461538461	-17.4	0	0.000735912	0.5	4.36823	2.60536	-16.8557	16	18	10	3UTR	MIRT734280	0	0
hsa-miR-1233-5p	NM_001126118	TP53	AGTGGGAGGCCAGGGCACGGCA#TGGCGTGATCTTGGCTTACTGCA#.((((..((((((((((((.((#)).)))).))))))))..)))).	2262	2285	0.8461538461538461	-26	0	0.000240482	0.368	-0.539517	0.024968609999999947	-7.23797	18	23	8	3UTR	MIRT465398	0	0
hsa-miR-1207-5p	NM_001126118	TP53	TGGCAGGGAGGCTGGGAGGGG#CCCCATCTCTCCCTCCCCTGCCAT#(((((((((((..((((((((#)))).))))..)))))).))))).	1479	1503	0.8461538461538461	-33.5	1	0.207727	0.426	-0.246783	1.6576141699999998	-8.57351	19	24	6	3UTR	MIRT465415	0	1
hsa-miR-1285-3p	NM_001126118	TP53	TCTGGGCAACAAAGTGAGACCT#ACTGGGTCTCGCTTTGTTGCCCAGG#.(((((((((((((((((((((#.))))))))))))))))))))).	2226	2251	0.8461538461538461	-40.9	1	1.906295e-06	0.485	-0.536576	-0.288828	-3.79332	21	23	21	3UTR	MIRT005474	0	1
hsa-miR-1285-3p	NM_001126118	TP53	TCTGGGCAACAAAGTGAGACCT#GGGTCTCACAGTGTTGCCCAGGC#(((((((((((..(((((((((#)))))))))..))))))))))).	2392	2415	0.8461538461538461	-35.8	1	0.00011513	0.456	-0.526331	0.6949530449999999	-8.57351	20	23	11	3UTR	MIRT005474	0	1
hsa-miR-4650-5p	NM_001126118	TP53	TCAGGCCTCTTTCTACCTT#AGGTAGAGGGAGTTGTCAAGTCTCTGCTGGCCC#...(((((((((((((((.#))))))))))).................)))).	2012	2045	0.8461538461538461	-19.5	0	2.539347e-05	0.456	3.865314937499999	3.1741950437499993	-6.51454	15	33	11	3UTR	MIRT465449	0	0
hsa-miR-4651	NM_001126118	TP53	CGGGGTGGGTGAGGTCGGGC#GCCTTTGCCTCCCCGGCTCGA#((((.((((.(((((.((((#))))..))))))))).)))).	2285	2306	0.8461538461538461	-27.3	0	0.000311066	0.382	1.18521	0.0799568	-9.53217	17	21	9	3UTR	MIRT465402	0	1
hsa-miR-3529-3p	NM_001126118	TP53	AACAACAAAATCACTAGTCTTCCA#ACTGGTGTTTTGTTGTG#.(((((((((.(((((((......#)))))))))))))))).	1609	1626	0.8461538461538461	-18.4	1	0.00166685	0.471	4.611923444444445	3.93501	-6.6181	16	17	16	3UTR	MIRT613611	0	0
hsa-miR-4736	NM_001126118	TP53	AGGCAGGTTATCTGGGCTG#CGGCTCGAGCAGTCCTGCCTC#(((((((....((((((((#)))))).))....))))))).	2298	2319	0.8461538461538461	-21	1	0.000274881	0.338	-0.297039	-0.0599228	-11.3749	15	21	7	3UTR	MIRT465413	0	0
hsa-miR-6127	NM_001126118	TP53	TGAGGGAGTGGGTGGGAGG#CCTCCCACCCCCATCTCTCCCTCC#.(((((((.((((((((((#))))))))))......))))))).	1471	1495	0.8461538461538461	-32.5	1	0.295178	0.426	1.74252	0.6917694400000003	-4.84971	17	24	10	3UTR	MIRT465426	0	0
hsa-miR-6129	NM_001126118	TP53	TGAGGGAGTTGGGTGTATA#GCACCCAGGACTTCCA#...(((((((((((((...#)))))))..)))))).	1553	1569	0.8461538461538461	-19.7	0	4.517112e-06	0.456	5.692834200000001	2.4142173599999994	-6.51454	13	16	7	3UTR	MIRT465425	0	0
hsa-miR-6731-5p	NM_001126118	TP53	TGGGAGAGCAGGGTATTGTGGA#TCCACCTGTCTCAGCCTCCCAG#((((((.((.(((....(((((#)))))....))).)))))))).	2442	2464	0.8461538461538461	-22.8	0	1.913385e-05	0.412	2.360282833333333	0.627394	-8.54911	16	22	8	3UTR	MIRT465411	0	1
hsa-miR-6731-5p	NM_001126118	TP53	TGGGAGAGCAGGGTATTGTGGA#CCACCCTTCCCCTCCTTCTCCCT#.(((((((.((((....((((.#)))).....)))).)).))))).	2551	2574	0.8461538461538461	-22.1	1	0.957621	0.574	0.659413	0.360117	-6.67505	15	23	5	3UTR	MIRT465411	0	1
hsa-miR-6749-3p	NM_001126118	TP53	CTCCTCCCCTGCCTGGCCCAG#CTGAACAAGTTGGCCTGCACTGGTGTTTTGTTGTGGGGAGGAGG#((((((((((((..((((...#.)))).)))...............))))))))).	1591	1635	0.8461538461538461	-28.3	1	0.00483547	0.485	3.061988688888889	4.44446	-6.08354	16	34	9	3UTR	MIRT613604	0	0
hsa-miR-6778-5p	NM_001126118	TP53	AGTGGGAGGACAGGAGGCAGGT#ACCTGTCTCAGCCTCCCAG#..(((((((.(..(((((((((#))))))))).)))))))).	2445	2464	0.8461538461538461	-28.9	1	1.913385e-05	0.412	1.7647636666666664	0.4877719774999999	-10.8354	17	19	9	3UTR	MIRT465397	0	0
hsa-miR-6780b-5p	NM_001126118	TP53	TGGGGAAGGCTTGGCAGGGAAGA#CTCCCCTGCCATTTTGGGTTTTGGGTCTTTGAACCCT#.((((((((((((((((((.((.#)).))))))))............)))))))...))).	1491	1528	0.8461538461538461	-25.9	1	8.085149e-05	0.471	0.7475027333333333	2.4384775925000004	-3.79332	20	37	8	3UTR	MIRT465437	0	0
hsa-miR-6880-5p	NM_001126118	TP53	TGGTGGAGGAAGAGGGCAGCTC#GCAGCCTTTGCCTCCCCGG#(((.(((((..((((((.((..#)).)))))).)))))))).	2282	2301	0.8461538461538461	-24	0	5.594769e-06	0.353	-1.08392	0.029959953749999824	-11.0369	16	19	8	3UTR	MIRT716578	0	0
hsa-miR-17-5p	NM_000546	TP53	CAAAGTGCTTACAGTGCAGGTAG#GCCTGCACTGGTGTTTTGT#((((((((...((((((((((..#)))))))))))))))))).	1486	1505	0.8461538461538461	-20.8	1	0.000680199	0.441	0	0	-9.06125	18	19	18	3UTR	MIRT438795	0	0
hsa-miR-18a-5p	NM_000546	TP53	TAAGGTGCATCTAGTGCAGATAG#TATCTGTGAAATGCTGGCATTTGCACCTA#..(((((((.((((((((((((.#))))))).....)))))....))))))).	1707	1736	0.8461538461538461	-21.6	1	0.00434297	0.529	0	0	-6.19951	19	29	7	3UTR	MIRT438792	0	0
hsa-miR-30a-5p	NM_000546	TP53	TGTAAACATCCTCGACTGGAAG#CTTGCAGTTAAGGGTTAGTTTACAA#((((((((((((.(((((.(((#))).))))).)))))..))))))).	1593	1618	0.8461538461538461	-21	1	0.064854	0.588	0	0	-5.22671	20	25	7	3UTR	MIRT437492	0	0
hsa-miR-30c-5p	NM_000546	TP53	TGTAAACATCCTACACTCTCAGC#GCTTAGATTTTAAGGTTTTTACTGTGAGGGATGTTTGGGA#(.((((((((((.((((((.(((#))).)))................))).)))))))))).).	1538	1578	0.8461538461538461	-17.8	1	0.0513759	0.632	0	0	-6.39038	20	40	10	3UTR	MIRT437494	0	0
hsa-miR-185-5p	NM_000546	TP53	TGGAGAGAAAGGCAGTTCCTGA#CAGGGAAGCTGTCCCTCACTGTTGAATTTTCTCTAA#(((((((((.(((((((((((.#)))))..)))))).............))))))))).	1659	1695	0.8461538461538461	-19.4	1	0.0726399	0.544	0	0	-5.18008	20	36	9	3UTR	MIRT465420	0	0
hsa-miR-504-5p	NM_000546	TP53	AGACCCTGGTCTGCACTCTATC#AGAGTGCATTGTGAGGGTTAATGAAATAATGTACATCTGGCCTTGAAACCACCTTTTATTACATGGGGTCTA#(((((((((((((((((((...#))))))))..............................))))......................))))))).	1742	1814	0.8461538461538461	-22.5	1	5.666797e-05	0.515	0	0	-3.93757	19	72	8	3UTR	MIRT016257	0	1
hsa-miR-608	NM_000546	TP53	AGGGGTGGTGTTGGGACAGCTCCGT#AGGGAAGCTGTCCCTCACTGTTGAATTTTCTCTAACTTCAAGGCCCA#..((((((((..(((((((((((.(#).))).)))))))).)))).......................)))).	1660	1707	0.8461538461538461	-28.3	1	0.03016	0.574	0	0	-11.1286	20	47	8	3UTR	MIRT016154	0	1
hsa-miR-1233-5p	NM_000546	TP53	AGTGGGAGGCCAGGGCACGGCA#TGGCGTGATCTTGGCTTACTGCA#.((((..((((((((((((.((#)).)))).))))))))..)))).	2145	2168	0.8461538461538461	-26	0	0.000240482	0.368	0	0	-7.23797	18	23	8	3UTR	MIRT465398	0	0
hsa-miR-1207-5p	NM_000546	TP53	TGGCAGGGAGGCTGGGAGGGG#CCTGTCTCAGCCTCCCAGAGTGCTG#.((((((((((((((((.(((#))).))))))))))))....)))).	2329	2354	0.8461538461538461	-33.8	1	1.751387e-07	0.412	0	0	-3.79332	19	25	12	3UTR	MIRT465415	0	1
hsa-miR-1285-3p	NM_000546	TP53	TCTGGGCAACAAAGTGAGACCT#GGGTCTCACAGTGTTGCCCAGGC#(((((((((((..(((((((((#)))))))))..))))))))))).	2275	2298	0.8461538461538461	-35.8	1	0.00011513	0.456	0	0	-8.57351	20	23	11	3UTR	MIRT005474	0	1
hsa-miR-1247-3p	NM_000546	TP53	CCCCGGGAACGTCGAGACTGGAGC#CTGGTCTCAAACTCCTGGGC#.(((((((.....((((((((...#))))))))....))))))).	2297	2317	0.8461538461538461	-22.8	1	5.723425e-05	0.397	0	0	-13.5529	15	20	8	3UTR	MIRT790057	0	0
hsa-miR-4644	NM_000546	TP53	TGGAGAGAGAAAAGAGACAGAAG#CTGTCCCTCACTGTTGAATTTTCTCTAACTTCAA#(((((((((((((..(((((...#.)))))...))))))))..))))).	1667	1701	0.8461538461538461	-18.6	1	0.0461028	0.559	0	0	-5.52986	18	25	8	3UTR	MIRT465418	0	0
hsa-miR-4650-5p	NM_000546	TP53	TCAGGCCTCTTTCTACCTT#AGGTAGAGGGAGTTGTCAAGTCTCTGCTGGCCC#...(((((((((((((((.#))))))))))).................)))).	1895	1928	0.8461538461538461	-19.5	0	2.539347e-05	0.456	0	0	-6.51454	15	33	11	3UTR	MIRT465449	0	0
hsa-miR-4651	NM_000546	TP53	CGGGGTGGGTGAGGTCGGGC#CCCCATCTCTCCCTCCCCT#.((((.(((.(((((.(((.#))).))))).))).)))).	1362	1381	0.8461538461538461	-27.2	0	0.187482	0.397	0	0	-7.16984	15	19	5	3UTR	MIRT465402	0	1
hsa-miR-3529-3p	NM_000546	TP53	AACAACAAAATCACTAGTCTTCCA#ACTGGTGTTTTGTTGTG#.(((((((((.(((((((......#)))))))))))))))).	1492	1509	0.8461538461538461	-18.4	1	0.00166685	0.471	0	0	-6.6181	16	17	16	3UTR	MIRT613611	0	0
hsa-miR-4728-5p	NM_000546	TP53	TGGGAGGGGAGAGGCAGCAAGCA#GCTTACTGCAGCCTTTGCCTCCCCGG#((((.(((.((((((.((((((.#)))...))).)))))).))).)))).	2158	2184	0.8461538461538461	-28.1	0	5.594769e-06	0.353	0	0	-9.34605	19	26	6	3UTR	MIRT465409	0	1
hsa-miR-4736	NM_000546	TP53	AGGCAGGTTATCTGGGCTG#CGGCTCGAGCAGTCCTGCCTC#(((((((....((((((((#)))))).))....))))))).	2181	2202	0.8461538461538461	-21	1	0.000274881	0.338	0	0	-11.3749	15	21	7	3UTR	MIRT465413	0	0
hsa-miR-5003-5p	NM_000546	TP53	TCACAACAACCTTGCAGGGTAGA#TTTGCTTTGTCCCGGGGCTCCACTGAACAAGTTGGCCTGCACTGGTGTTTTGTTGTGGG#(((((((((((.((((((.(((.#.))).))))))..)))....)))))))).	1452	1511	0.8461538461538461	-24.3	1	0.00608259	0.456	0	0	-7.28438	20	29	8	3UTR	MIRT613609	0	0
hsa-miR-6127	NM_000546	TP53	TGAGGGAGTGGGTGGGAGG#CCTCCCACCCCCATCTCTCCCTCC#.(((((((.((((((((((#))))))))))......))))))).	1354	1378	0.8461538461538461	-32.5	1	0.295178	0.426	0	0	-4.84971	17	24	10	3UTR	MIRT465426	0	0
hsa-miR-6129	NM_000546	TP53	TGAGGGAGTTGGGTGTATA#GCACCCAGGACTTCCA#...(((((((((((((...#)))))))..)))))).	1436	1452	0.8461538461538461	-19.7	0	4.517112e-06	0.456	0	0	-6.51454	13	16	7	3UTR	MIRT465425	0	0
hsa-miR-6722-3p	NM_000546	TP53	TGCAGGGGTCGGGTGGGCCAGG#CTGGCCCAGCCAAACCCTGTC#.((((((...((.((((((((.#)))))))).))...)))))).	1921	1942	0.8461538461538461	-33.8	1	0.00358524	0.471	0	0	-9.69499	16	21	8	3UTR	MIRT465421	0	0
hsa-miR-6749-3p	NM_000546	TP53	CTCCTCCCCTGCCTGGCCCAG#CTGAACAAGTTGGCCTGCACTGGTGTTTTGTTGTGGGGAGGAGG#((((((((((((..((((...#.)))).)))...............))))))))).	1474	1518	0.8461538461538461	-28.3	1	0.00483547	0.485	0	0	-6.08354	16	34	9	3UTR	MIRT613604	0	0
hsa-miR-6756-5p	NM_000546	TP53	AGGGTGGGGCTGGAGGTGGGGCT#CCCCACTGACAGCCTCCCACCCC#.(((((((((((..(((((((..#)))))))..)))))..)))))).	1342	1365	0.8461538461538461	-37.1	1	0.257691	0.426	0	0	-5.9393	18	23	7	3UTR	MIRT465400	0	1
hsa-miR-6880-5p	NM_000546	TP53	TGGTGGAGGAAGAGGGCAGCTC#GCAGCCTTTGCCTCCCCGG#(((.(((((..((((((.((..#)).)))))).)))))))).	2165	2184	0.8461538461538461	-24	0	5.594769e-06	0.353	0	0	-11.0369	16	19	8	3UTR	MIRT716578	0	0
hsa-miR-622	NM_001276695	TP53	ACAGTCTGCTGAGGTTGGAGC#GCACCTACCTCACAGAGTGC#.((.((((.((((((.((.((#)).)).)))))))))).)).	1789	1809	0.8717948717948717	-21.5	0	6.400723e-06	0.588	3.786610166666667	2.4652934337500003	-8.11479	16	20	10	3UTR	MIRT465448	0	1
hsa-miR-622	NM_001276761	TP53	ACAGTCTGCTGAGGTTGGAGC#GCACCTACCTCACAGAGTGC#.((.((((.((((((.((.((#)).)).)))))))))).)).	1726	1746	0.8717948717948717	-21.5	0	6.400723e-06	0.588	6.107752166666667	2.64138	-8.11479	16	20	10	3UTR	MIRT465448	0	1
hsa-miR-622	NM_001126112	TP53	ACAGTCTGCTGAGGTTGGAGC#GCACCTACCTCACAGAGTGC#.((.((((.((((((.((.((#)).)).)))))))))).)).	1726	1746	0.8717948717948717	-21.5	0	6.400723e-06	0.588	6.107752166666667	2.64138	-8.11479	16	20	10	3UTR	MIRT465448	0	1
hsa-miR-622	NM_001126113	TP53	ACAGTCTGCTGAGGTTGGAGC#GCACCTACCTCACAGAGTGC#.((.((((.((((((.((.((#)).)).)))))))))).)).	1789	1809	0.8717948717948717	-21.5	0	6.400723e-06	0.588	3.786610166666667	2.4652934337500003	-8.11479	16	20	10	3UTR	MIRT465448	0	1
hsa-miR-622	NM_001126114	TP53	ACAGTCTGCTGAGGTTGGAGC#GCACCTACCTCACAGAGTGC#.((.((((.((((((.((.((#)).)).)))))))))).)).	1862	1882	0.8717948717948717	-21.5	0	6.400723e-06	0.588	3.786610166666667	2.4652934337500003	-8.11479	16	20	10	3UTR	MIRT465448	0	1
hsa-miR-622	NM_001126115	TP53	ACAGTCTGCTGAGGTTGGAGC#GCACCTACCTCACAGAGTGC#.((.((((.((((((.((.((#)).)).)))))))))).)).	1220	1240	0.8717948717948717	-21.5	0	6.400723e-06	0.588	1.23088	0.802321	-8.11479	16	20	10	3UTR	MIRT465448	0	1
hsa-miR-6133	NM_001276698	TP53	TGAGGGAGGAGGTTGGGTA#TGCTCAGGGTCAATTTCTTTTTTCT#.(((((((((((((((.(.#.).))))))))))))))).	1678	1703	0.8717948717948718	-15.8	1	0.189603	0.765	4.82757	2.42635	-3.79332	16	19	15	3UTR	MIRT465423	0	0
hsa-miR-6133	NM_001276699	TP53	TGAGGGAGGAGGTTGGGTA#TGCTCAGGGTCAATTTCTTTTTTCT#.(((((((((((((((.(.#.).))))))))))))))).	1605	1630	0.8717948717948718	-15.8	1	0.189603	0.765	4.82757	2.42635	-3.79332	16	19	15	3UTR	MIRT465423	0	0
hsa-miR-6133	NM_001126115	TP53	TGAGGGAGGAGGTTGGGTA#TGCTCAGGGTCAATTTCTTTTTTCT#.(((((((((((((((.(.#.).))))))))))))))).	1545	1570	0.8717948717948718	-15.8	1	0.189603	0.765	4.82757	2.42635	-3.79332	16	19	15	3UTR	MIRT465423	0	0
hsa-miR-6133	NM_001126116	TP53	TGAGGGAGGAGGTTGGGTA#TGCTCAGGGTCAATTTCTTTTTTCT#.(((((((((((((((.(.#.).))))))))))))))).	1678	1703	0.8717948717948718	-15.8	1	0.189603	0.765	4.82757	2.42635	-3.79332	16	19	15	3UTR	MIRT465423	0	0
hsa-miR-6133	NM_001126117	TP53	TGAGGGAGGAGGTTGGGTA#TGCTCAGGGTCAATTTCTTTTTTCT#.(((((((((((((((.(.#.).))))))))))))))).	1605	1630	0.8717948717948718	-15.8	1	0.189603	0.765	4.82757	2.42635	-3.79332	16	19	15	3UTR	MIRT465423	0	0
hsa-miR-937-5p	NM_001276761	TP53	GTGAGTCAGGGTGGGGCTGG#CCAGCCAAACCCTGTCTGACA#((.((.((((((..((((((#))))))..)))))).)).)).	1923	1944	0.8769230769230769	-30.4	0	0.0564129	0.5	0.7984720666666666	3.0635877037499997	-9.54204	16	21	6	3UTR	MIRT465434	0	0
hsa-miR-937-5p	NM_001126112	TP53	GTGAGTCAGGGTGGGGCTGG#CCAGCCAAACCCTGTCTGACA#((.((.((((((..((((((#))))))..)))))).)).)).	1923	1944	0.8769230769230769	-30.4	0	0.0564129	0.5	0.7984720666666666	3.0635877037499997	-9.54204	16	21	6	3UTR	MIRT465434	0	0
hsa-miR-937-5p	NM_001126115	TP53	GTGAGTCAGGGTGGGGCTGG#CCAGCCAAACCCTGTCTGACA#((.((.((((((..((((((#))))))..)))))).)).)).	1417	1438	0.8769230769230769	-30.4	0	0.0564129	0.5	1.8355206666666666	1.48316	-9.54204	16	21	6	3UTR	MIRT465434	0	0
hsa-miR-6760-5p	NM_001276695	TP53	CAGGGAGAAGGTGGAAGTGCAGA#TCTGCAAGCACATCTGCATTTTCACCCCACCCTTCCCCTCCTTCTCCCTT#.((((((((((((((((((((((#.))))))))))))))...............)))))))).	2468	2518	0.8791208791208791	-31.8	1	0.947689	0.588	0.7054397486486488	0.37695804624999996	-3.79332	22	39	14	3UTR	MIRT465430	0	1
hsa-miR-6760-5p	NM_001276698	TP53	CAGGGAGAAGGTGGAAGTGCAGA#TCTGCAAGCACATCTGCATTTTCACCCCACCCTTCCCCTCCTTCTCCCTT#.((((((((((((((((((((((#.))))))))))))))...............)))))))).	2032	2082	0.8791208791208791	-31.8	1	0.947689	0.588	2.7605195540540537	3.4377712662499995	-3.79332	22	39	14	3UTR	MIRT465430	0	1
hsa-miR-6760-5p	NM_001276699	TP53	CAGGGAGAAGGTGGAAGTGCAGA#TCTGCAAGCACATCTGCATTTTCACCCCACCCTTCCCCTCCTTCTCCCTT#.((((((((((((((((((((((#.))))))))))))))...............)))))))).	1959	2009	0.8791208791208791	-31.8	1	0.947689	0.588	2.7605195540540537	3.4377712662499995	-3.79332	22	39	14	3UTR	MIRT465430	0	1
hsa-miR-6760-5p	NM_001276761	TP53	CAGGGAGAAGGTGGAAGTGCAGA#TCTGCAAGCACATCTGCATTTTCACCCCACCCTTCCCCTCCTTCTCCCTT#.((((((((((((((((((((((#.))))))))))))))...............)))))))).	2405	2455	0.8791208791208791	-31.8	1	0.947689	0.588	0.7565655162162163	0.41974547124999995	-3.79332	22	39	14	3UTR	MIRT465430	0	1
hsa-miR-6760-5p	NM_001126112	TP53	CAGGGAGAAGGTGGAAGTGCAGA#TCTGCAAGCACATCTGCATTTTCACCCCACCCTTCCCCTCCTTCTCCCTT#.((((((((((((((((((((((#.))))))))))))))...............)))))))).	2405	2455	0.8791208791208791	-31.8	1	0.947689	0.588	0.7565655162162163	0.41974547124999995	-3.79332	22	39	14	3UTR	MIRT465430	0	1
hsa-miR-6760-5p	NM_001126113	TP53	CAGGGAGAAGGTGGAAGTGCAGA#TCTGCAAGCACATCTGCATTTTCACCCCACCCTTCCCCTCCTTCTCCCTT#.((((((((((((((((((((((#.))))))))))))))...............)))))))).	2468	2518	0.8791208791208791	-31.8	1	0.947689	0.588	0.7054397486486488	0.37695804624999996	-3.79332	22	39	14	3UTR	MIRT465430	0	1
hsa-miR-6760-5p	NM_001126114	TP53	CAGGGAGAAGGTGGAAGTGCAGA#TCTGCAAGCACATCTGCATTTTCACCCCACCCTTCCCCTCCTTCTCCCTT#.((((((((((((((((((((((#.))))))))))))))...............)))))))).	2541	2591	0.8791208791208791	-31.8	1	0.947689	0.588	0.7054397486486488	0.37695804624999996	-3.79332	22	39	14	3UTR	MIRT465430	0	1
hsa-miR-6760-5p	NM_001126115	TP53	CAGGGAGAAGGTGGAAGTGCAGA#TCTGCAAGCACATCTGCATTTTCACCCCACCCTTCCCCTCCTTCTCCCTT#.((((((((((((((((((((((#.))))))))))))))...............)))))))).	1899	1949	0.8791208791208791	-31.8	1	0.947689	0.588	2.7605195540540537	3.4377712662499995	-3.79332	22	39	14	3UTR	MIRT465430	0	1
hsa-miR-6760-5p	NM_001126116	TP53	CAGGGAGAAGGTGGAAGTGCAGA#TCTGCAAGCACATCTGCATTTTCACCCCACCCTTCCCCTCCTTCTCCCTT#.((((((((((((((((((((((#.))))))))))))))...............)))))))).	2032	2082	0.8791208791208791	-31.8	1	0.947689	0.588	2.7605195540540537	3.4377712662499995	-3.79332	22	39	14	3UTR	MIRT465430	0	1
hsa-miR-6760-5p	NM_001126117	TP53	CAGGGAGAAGGTGGAAGTGCAGA#TCTGCAAGCACATCTGCATTTTCACCCCACCCTTCCCCTCCTTCTCCCTT#.((((((((((((((((((((((#.))))))))))))))...............)))))))).	1959	2009	0.8791208791208791	-31.8	1	0.947689	0.588	2.7605195540540537	3.4377712662499995	-3.79332	22	39	14	3UTR	MIRT465430	0	1
hsa-miR-6760-5p	NM_001126118	TP53	CAGGGAGAAGGTGGAAGTGCAGA#TCTGCAAGCACATCTGCATTTTCACCCCACCCTTCCCCTCCTTCTCCCTT#.((((((((((((((((((((((#.))))))))))))))...............)))))))).	2525	2575	0.8791208791208791	-31.8	1	0.947689	0.588	0.7054397486486488	0.37695804624999996	-3.79332	22	39	14	3UTR	MIRT465430	0	1
hsa-miR-6797-5p	NM_001276698	TP53	AGGAGGGAAGGGGCTGAGAACAGGA#CCTGTCTCAGCCTCCCA#....((((...(((((((.(((((.#)))))))))))))))).	1953	1970	0.8846153846153846	-27.5	0	5.183623e-05	0.412	2.0448004285714285	3.2616851975000003	-14.6702	16	17	16	3UTR	MIRT465416	0	0
hsa-miR-6797-5p	NM_001276699	TP53	AGGAGGGAAGGGGCTGAGAACAGGA#CCTGTCTCAGCCTCCCA#....((((...(((((((.(((((.#)))))))))))))))).	1880	1897	0.8846153846153846	-27.5	0	5.183623e-05	0.412	2.0448004285714285	3.2616851975000003	-14.6702	16	17	16	3UTR	MIRT465416	0	0
hsa-miR-6722-3p	NM_001276761	TP53	TGCAGGGGTCGGGTGGGCCAGG#CTGGCCCAGCCAAACCCTGTC#.((((((...((.((((((((.#)))))))).))...)))))).	1918	1939	0.8846153846153846	-33.8	1	0.00358524	0.471	2.23918	3.0855985712499994	-9.69499	16	21	8	3UTR	MIRT465421	0	0
hsa-miR-6722-3p	NM_001126112	TP53	TGCAGGGGTCGGGTGGGCCAGG#CTGGCCCAGCCAAACCCTGTC#.((((((...((.((((((((.#)))))))).))...)))))).	1918	1939	0.8846153846153846	-33.8	1	0.00358524	0.471	2.23918	3.0855985712499994	-9.69499	16	21	8	3UTR	MIRT465421	0	0
hsa-miR-6797-5p	NM_001126115	TP53	AGGAGGGAAGGGGCTGAGAACAGGA#CCTGTCTCAGCCTCCCA#....((((...(((((((.(((((.#)))))))))))))))).	1820	1837	0.8846153846153846	-27.5	0	5.183623e-05	0.412	2.0448004285714285	3.2616851975000003	-14.6702	16	17	16	3UTR	MIRT465416	0	0
hsa-miR-6797-5p	NM_001126116	TP53	AGGAGGGAAGGGGCTGAGAACAGGA#CCTGTCTCAGCCTCCCA#....((((...(((((((.(((((.#)))))))))))))))).	1953	1970	0.8846153846153846	-27.5	0	5.183623e-05	0.412	2.0448004285714285	3.2616851975000003	-14.6702	16	17	16	3UTR	MIRT465416	0	0
hsa-miR-6797-5p	NM_001126117	TP53	AGGAGGGAAGGGGCTGAGAACAGGA#CCTGTCTCAGCCTCCCA#....((((...(((((((.(((((.#)))))))))))))))).	1880	1897	0.8846153846153846	-27.5	0	5.183623e-05	0.412	2.0448004285714285	3.2616851975000003	-14.6702	16	17	16	3UTR	MIRT465416	0	0
hsa-miR-6722-3p	NM_001126118	TP53	TGCAGGGGTCGGGTGGGCCAGG#CTGGCCCAGCCAAACCCTGTC#.((((((...((.((((((((.#)))))))).))...)))))).	2038	2059	0.8846153846153846	-33.8	1	0.00358524	0.471	2.63036	2.5322325687499996	-9.69499	16	21	8	3UTR	MIRT465421	0	0
hsa-miR-5003-5p	NM_001276695	TP53	TCACAACAACCTTGCAGGGTAGA#TTTGCTTTGTCCCGGGGCTCCACTGAACAAGTTGGCCTGCACTGGTGTTTTGTTGTGGG#(((((((((((.((((((.(((.#.))).))))))..)))....)))))))).	1512	1571	0.8974358974358974	-24.3	1	0.00608259	0.456	1.6010087333333332	0.8737182225000001	-7.28438	20	29	8	3UTR	MIRT613609	0	0
hsa-miR-5003-5p	NM_001276761	TP53	TCACAACAACCTTGCAGGGTAGA#TTTGCTTTGTCCCGGGGCTCCACTGAACAAGTTGGCCTGCACTGGTGTTTTGTTGTGGG#(((((((((((.((((((.(((.#.))).))))))..)))....)))))))).	1449	1508	0.8974358974358974	-24.3	1	0.00608259	0.456	1.3826699733333332	0.8858480649999998	-7.28438	20	29	8	3UTR	MIRT613609	0	0
hsa-miR-5003-5p	NM_001126112	TP53	TCACAACAACCTTGCAGGGTAGA#TTTGCTTTGTCCCGGGGCTCCACTGAACAAGTTGGCCTGCACTGGTGTTTTGTTGTGGG#(((((((((((.((((((.(((.#.))).))))))..)))....)))))))).	1449	1508	0.8974358974358974	-24.3	1	0.00608259	0.456	1.3826699733333332	0.8858480649999998	-7.28438	20	29	8	3UTR	MIRT613609	0	0
hsa-miR-5003-5p	NM_001126113	TP53	TCACAACAACCTTGCAGGGTAGA#TTTGCTTTGTCCCGGGGCTCCACTGAACAAGTTGGCCTGCACTGGTGTTTTGTTGTGGG#(((((((((((.((((((.(((.#.))).))))))..)))....)))))))).	1512	1571	0.8974358974358974	-24.3	1	0.00608259	0.456	1.6010087333333332	0.8737182225000001	-7.28438	20	29	8	3UTR	MIRT613609	0	0
hsa-miR-5003-5p	NM_001126114	TP53	TCACAACAACCTTGCAGGGTAGA#TTTGCTTTGTCCCGGGGCTCCACTGAACAAGTTGGCCTGCACTGGTGTTTTGTTGTGGG#(((((((((((.((((((.(((.#.))).))))))..)))....)))))))).	1585	1644	0.8974358974358974	-24.3	1	0.00608259	0.456	1.6010087333333332	0.8737182225000001	-7.28438	20	29	8	3UTR	MIRT613609	0	0
hsa-miR-4271	NM_001276696	TP53	GGGGGAAGAAAAGGTGGGG#CCCCATCTCTCCCTCCCCTG#((((((.(...((((((((#))))))))...).)))))).	1495	1515	0.9038461538461539	-23.6	0	0.153699	0.412	0	0	-10.6049	15	20	8	3UTR	MIRT465439	0	0
hsa-miR-4271	NM_001276697	TP53	GGGGGAAGAAAAGGTGGGG#CCCCATCTCTCCCTCCCCTG#((((((.(...((((((((#))))))))...).)))))).	853	873	0.9038461538461539	-23.6	0	0.153699	0.412	0	0	-10.6049	15	20	8	3UTR	MIRT465439	0	0
hsa-miR-4271	NM_001276698	TP53	GGGGGAAGAAAAGGTGGGG#CCCCACCCTTCCCCTC#((((((((....(((((((#))))))))))))))).	2056	2072	0.9038461538461539	-26.8	1	0.995251	0.559	1.21868	3.3037055149999994	-12.408	15	16	15	3UTR	MIRT465439	0	0
hsa-miR-4271	NM_001276699	TP53	GGGGGAAGAAAAGGTGGGG#CCCCACCCTTCCCCTC#((((((((....(((((((#))))))))))))))).	1983	1999	0.9038461538461539	-26.8	1	0.995251	0.559	1.21868	3.3037055149999994	-12.408	15	16	15	3UTR	MIRT465439	0	0
hsa-miR-4271	NM_001276760	TP53	GGGGGAAGAAAAGGTGGGG#CCCCATCTCTCCCTCCCCTG#((((((.(...((((((((#))))))))...).)))))).	1362	1382	0.9038461538461539	-23.6	0	0.153699	0.412	0	0	-10.6049	15	20	8	3UTR	MIRT465439	0	0
hsa-miR-4271	NM_001126115	TP53	GGGGGAAGAAAAGGTGGGG#CCCCACCCTTCCCCTC#((((((((....(((((((#))))))))))))))).	1923	1939	0.9038461538461539	-26.8	1	0.995251	0.559	1.21868	3.3037055149999994	-12.408	15	16	15	3UTR	MIRT465439	0	0
hsa-miR-4271	NM_001126116	TP53	GGGGGAAGAAAAGGTGGGG#CCCCACCCTTCCCCTC#((((((((....(((((((#))))))))))))))).	2056	2072	0.9038461538461539	-26.8	1	0.995251	0.559	1.21868	3.3037055149999994	-12.408	15	16	15	3UTR	MIRT465439	0	0
hsa-miR-4271	NM_001126117	TP53	GGGGGAAGAAAAGGTGGGG#CCCCACCCTTCCCCTC#((((((((....(((((((#))))))))))))))).	1983	1999	0.9038461538461539	-26.8	1	0.995251	0.559	1.21868	3.3037055149999994	-12.408	15	16	15	3UTR	MIRT465439	0	0
hsa-miR-28-3p	NM_001126118	TP53	CACTAGATTGTGAGCTCCTGGA#TCCCGGGGCTCCACTGAACAAGTTGGCCTGCACTGGTGT#((((((..((((((((((.(((#))).)))))))..................))))))))).	1578	1617	0.9038461538461539	-20.8	0	0.000117707	0.412	3.15826	4.314065977500001	-7.7949	19	39	9	3UTR	MIRT734605	0	0
hsa-miR-4271	NM_000546	TP53	GGGGGAAGAAAAGGTGGGG#CCCCATCTCTCCCTCCCCTG#((((((.(...((((((((#))))))))...).)))))).	1362	1382	0.9038461538461539	-23.6	0	0.153699	0.412	0	0	-10.6049	15	20	8	3UTR	MIRT465439	0	0
hsa-miR-222-3p	NM_001276698	TP53	AGCTACATCTGGCTACTGGGT#GCCCAGGCTGGAGTGGAGTGGCG#.(((((.((((((..((((((#)))))))))))).....))))).	1751	1774	0.9102564102564101	-20.6	0	0.000845143	0.412	4.76692	3.90316	-6.9293	17	23	12	3UTR	MIRT005786	0	0
hsa-miR-622	NM_001276698	TP53	ACAGTCTGCTGAGGTTGGAGC#GCACCTACCTCACAGAGTGC#.((.((((.((((((.((.((#)).)).)))))))))).)).	1353	1373	0.9102564102564101	-21.5	0	6.400723e-06	0.588	2.33756	1.3896643899999999	-8.11479	16	20	10	3UTR	MIRT465448	0	1
hsa-miR-222-3p	NM_001276699	TP53	AGCTACATCTGGCTACTGGGT#GCCCAGGCTGGAGTGGAGTGGCG#.(((((.((((((..((((((#)))))))))))).....))))).	1678	1701	0.9102564102564101	-20.6	0	0.000845143	0.412	4.76692	3.90316	-6.9293	17	23	12	3UTR	MIRT005786	0	0
hsa-miR-222-3p	NM_001126115	TP53	AGCTACATCTGGCTACTGGGT#GCCCAGGCTGGAGTGGAGTGGCG#.(((((.((((((..((((((#)))))))))))).....))))).	1618	1641	0.9102564102564101	-20.6	0	0.000845143	0.412	4.76692	3.90316	-6.9293	17	23	12	3UTR	MIRT005786	0	0
hsa-miR-222-3p	NM_001126116	TP53	AGCTACATCTGGCTACTGGGT#GCCCAGGCTGGAGTGGAGTGGCG#.(((((.((((((..((((((#)))))))))))).....))))).	1751	1774	0.9102564102564101	-20.6	0	0.000845143	0.412	4.76692	3.90316	-6.9293	17	23	12	3UTR	MIRT005786	0	0
hsa-miR-622	NM_001126116	TP53	ACAGTCTGCTGAGGTTGGAGC#GCACCTACCTCACAGAGTGC#.((.((((.((((((.((.((#)).)).)))))))))).)).	1353	1373	0.9102564102564101	-21.5	0	6.400723e-06	0.588	2.33756	1.3896643899999999	-8.11479	16	20	10	3UTR	MIRT465448	0	1
hsa-miR-222-3p	NM_001126117	TP53	AGCTACATCTGGCTACTGGGT#GCCCAGGCTGGAGTGGAGTGGCG#.(((((.((((((..((((((#)))))))))))).....))))).	1678	1701	0.9102564102564101	-20.6	0	0.000845143	0.412	4.76692	3.90316	-6.9293	17	23	12	3UTR	MIRT005786	0	0
hsa-miR-18a-5p	NM_001276695	TP53	TAAGGTGCATCTAGTGCAGATAG#TATCTGTGAAATGCTGGCATTTGCACCTA#..(((((((.((((((((((((.#))))))).....)))))....))))))).	1767	1796	0.9230769230769231	-21.6	1	0.00434297	0.529	4.240167376470588	3.48555	-6.19951	19	29	7	3UTR	MIRT438792	0	0
hsa-miR-19b-3p	NM_001276695	TP53	TGTGCAAATCCATGCAAAACTGA#TCTGTGAAATGCTGGCATTTGCACC#.(((((((((((.(((.......#.)))))).)))))))).	1769	1794	0.9230769230769231	-17.5	1	0.00299486	0.529	3.86665	3.531292672499999	-5.08246	14	17	8	3UTR	MIRT438624	0	0
hsa-miR-24-3p	NM_001276695	TP53	TGGCTCAGTTCAGCAGGAACAG#TGTTCCGAGAGCTGAATGAGGCCT#.((((..(((((((.((((((.#))))))....)))))))..)))).	1220	1244	0.9230769230769231	-24.2	0	1.428445e-05	0.426	1.9014084285714288	1.13292	-7.97342	17	24	7	3UTR	MIRT734677	0	0
hsa-miR-28-5p	NM_001276695	TP53	AAGGAGCTCACAGTCTATTGAG#TCCGTGGGCGTGAGCGCTTC#.(((.((((((.((((((.((.#)).)))))))))))).))).	1196	1216	0.9230769230769231	-19.7	0	3.28197e-05	0.515	-0.252066	0.46559727000000006	-11.2592	17	20	12	3UTR	MIRT733332	0	0
hsa-miR-92a-3p	NM_001276695	TP53	TATTGCACTTGTCCCGGCCTGT#CAGGCTGGGAAGGAGCC#....((.(((.((((((((((.#))))))))))))).)).	1261	1278	0.9230769230769231	-23	0	5.139382e-06	0.324	1.1166	1.25706	-13.915	15	17	13	3UTR	MIRT052984	0	0
hsa-miR-30c-5p	NM_001276695	TP53	TGTAAACATCCTACACTCTCAGC#GCTTAGATTTTAAGGTTTTTACTGTGAGGGATGTTTGGGA#(.((((((((((.((((((.(((#))).)))................))).)))))))))).).	1598	1638	0.9230769230769231	-17.8	1	0.0513759	0.632	3.4043214399999995	2.91609	-6.39038	20	40	10	3UTR	MIRT437494	0	0
hsa-miR-223-3p	NM_001276695	TP53	TGTCAGTTTGTCAAATACCCCA#GGGCCTGACTCAGACTGACAT#((((((((((.......(((..#))).......)))))))))).	1366	1387	0.9230769230769231	-18.2	1	0.0178691	0.485	0.9288441299999999	1.3180313262500005	-13.2236	13	21	10	3UTR	MIRT465435	0	1
hsa-miR-125b-5p	NM_001276695	TP53	TCCCTGAGACCCTAACTTGTGA#GAGATGGGGTCTCACAGTGTTGCCCAGGCTGGTCTCAAACTCCTGGGC#.(((((((((((((.(((....#))).))))))))))..............................))).	2329	2377	0.9230769230769231	-19.7	1	5.723425e-05	0.397	-0.0318634	0.6279022674999999	-4.52877	16	48	10	3UTR	MIRT000535	0	0
hsa-miR-149-3p	NM_001276695	TP53	AGGGAGGGACGGGGGCTGTGC#ACAGCCTCCCACCCCCATCTCTCCCTCCCC#.((((((((.(((((((((..#)))))))))............)))))))).	1410	1440	0.9230769230769231	-30.7	1	0.271006	0.412	-0.107449	1.2465247662500003	-5.03583	17	30	9	3UTR	MIRT465410	0	1
hsa-miR-330-3p	NM_001276695	TP53	GCAAAGCACACGGCCTGCAGAGA#TCTCTGCTGGCCCAGCC#.....((....((((.(((((((#))))))).))))..)).	1975	1992	0.9230769230769231	-20.7	0	6.15985e-05	0.471	3.142482428571429	2.6754	-21.336	13	17	7	3UTR	MIRT790282	0	1
hsa-miR-491-5p	NM_001276695	TP53	AGTGGGGAACCCTTCCATGAGG#TCTCCACTTCTTGTTCCCCACTG#((((((((((........((((#))))........)))))))))).	1387	1410	0.9230769230769231	-20.4	1	0.0512078	0.426	0.674397	1.13179	-13.2236	14	23	10	3UTR	MIRT054237	0	1
hsa-miR-608	NM_001276695	TP53	AGGGGTGGTGTTGGGACAGCTCCGT#AGGGAAGCTGTCCCTCACTGTTGAATTTTCTCTAACTTCAAGGCCCA#..((((((((..(((((((((((.(#).))).)))))))).)))).......................)))).	1720	1767	0.9230769230769231	-28.3	1	0.03016	0.574	3.5842492500000005	3.90958	-11.1286	20	47	8	3UTR	MIRT016154	0	1
hsa-miR-612	NM_001276695	TP53	GCTGGGCAGGGCTTCTGAGCTCCTT#GGCTTACTGCAGCCTTTGCCTCCCCGGCTCGAGCAGTCCTGCCTCAGCC#(((((((((((((.(((((((....#.))))).)).))))))))).)))).	2217	2266	0.9230769230769231	-33.4	1	2.387963e-05	0.353	-0.237808	0.13828038374999982	-4.79441	20	25	9	3UTR	MIRT005476	0	1
hsa-miR-937-5p	NM_001276695	TP53	GTGAGTCAGGGTGGGGCTGG#CCAGCCAAACCCTGTCTGACA#((.((.((((((..((((((#))))))..)))))).)).)).	1986	2007	0.9230769230769231	-30.4	0	0.0564129	0.5	0.31823716666666657	3.13162	-9.54204	16	21	6	3UTR	MIRT465434	0	0
hsa-miR-1228-3p	NM_001276695	TP53	TCACACCTGCCTCGCCCCCC#GGAGCCAGGGGGGAGCAGGG#.....((((.(((.(((((.#.)))))))))))).	1272	1292	0.9230769230769231	-22.8	0	1.159105e-07	0.368	2.13697	1.08613	-15.7649	12	14	12	3UTR	MIRT732482	0	0
hsa-miR-1207-5p	NM_001276695	TP53	TGGCAGGGAGGCTGGGAGGGG#CCCCATCTCTCCCTCCCCTGCCAT#(((((((((((..((((((((#)))).))))..)))))).))))).	1422	1446	0.9230769230769231	-33.5	1	0.207727	0.426	0.026140150000000004	1.2924249237499996	-8.57351	19	24	6	3UTR	MIRT465415	0	1
hsa-miR-1285-3p	NM_001276695	TP53	TCTGGGCAACAAAGTGAGACCT#GGGTCTCACAGTGTTGCCCAGGC#(((((((((((..(((((((((#)))))))))..))))))))))).	2335	2358	0.9230769230769231	-35.8	1	0.00011513	0.456	0.2405078818181818	0.4955687962499997	-8.57351	20	23	11	3UTR	MIRT005474	0	1
hsa-miR-4644	NM_001276695	TP53	TGGAGAGAGAAAAGAGACAGAAG#ATTTCTTTTTTCTTTTTTTTTTTTT#.((((((((((((((((......#.)))))))))))))))).	2126	2151	0.9230769230769231	-15.3	1	0.882237	0.706	1.75826	2.62157	-3.79332	16	18	16	3UTR	MIRT465418	0	0
hsa-miR-4651	NM_001276695	TP53	CGGGGTGGGTGAGGTCGGGC#CCCCATCTCTCCCTCCCCT#.((((.(((.(((((.(((.#))).))))).))).)))).	1422	1441	0.9230769230769231	-27.2	0	0.187482	0.397	0.5659211999999999	1.1399544274999995	-7.16984	15	19	5	3UTR	MIRT465402	0	1
hsa-miR-4728-5p	NM_001276695	TP53	TGGGAGGGGAGAGGCAGCAAGCA#TGCTTGTTCCCTCTCCCTG#.....(((((((((.((((((((#)))))))).))))))))).	1894	1913	0.9230769230769231	-28.9	0	1.003307e-05	0.456	1.6966927555555555	3.7839422562499996	-14.401	17	19	9	3UTR	MIRT465409	0	1
hsa-miR-5193	NM_001276695	TP53	TCCTCCTCTACCTCATCCCAGT#TGGGGAGGAGGATGGGGAGTAGGAC#((((((((((((((.(((((..#)))))..)))).))))).).)))).	1567	1592	0.9230769230769231	-23.3	1	0.041936	0.559	1.6333542235294118	2.3823768000000003	-4.67302	19	25	5	3UTR	MIRT613606	0	0
hsa-miR-6133	NM_001276695	TP53	TGAGGGAGGAGGTTGGGTA#TGCTCAGGGTCAATTTCTTTTTTCT#.(((((((((((((((.(.#.).))))))))))))))).	2114	2139	0.9230769230769231	-15.8	1	0.189603	0.765	1.623153173333333	2.9518261337500005	-3.79332	16	19	15	3UTR	MIRT465423	0	0
hsa-miR-6756-5p	NM_001276695	TP53	AGGGTGGGGCTGGAGGTGGGGCT#CCCCACTGACAGCCTCCCACCCC#.(((((((((((..(((((((..#)))))))..)))))..)))))).	1402	1425	0.9230769230769231	-37.1	1	0.257691	0.426	0.0736784923076923	1.34484	-5.9393	18	23	7	3UTR	MIRT465400	0	1
hsa-miR-6785-5p	NM_001276695	TP53	TGGGAGGGCGTGGATGATGGTG#CACCCCCATCTCTCCCTCCCC#.(((((((.(.(((((..((((#))))..)))))).))))))).	1419	1440	0.9230769230769231	-26.3	1	0.271006	0.412	-0.0301777	1.1518108637499997	-7.67449	17	21	7	3UTR	MIRT465408	0	1
hsa-miR-6825-5p	NM_001276695	TP53	TGGGGAGGTGTGGAGTCAGCAT#ATGCTGGCATTTGCACCTACCTCAC#((((((((((((((((((((((#)))))))).))))))))).))))).	1777	1802	0.9230769230769231	-29.8	1	0.00059553	0.574	3.98671	2.6784454162499998	-3.93757	22	25	9	3UTR	MIRT465406	0	0
hsa-miR-6835-5p	NM_001276695	TP53	AGGGGGTAGAAAGTGGCTGAAG#CTCCAGCCACCTGAAGTCCAAAAAGGGTCAGTCTACCTCCC#.(((((((((..(((((((.((#)).))))))).....................))))))))).	1296	1337	0.9230769230769231	-24.9	1	0.00247379	0.529	1.6961342555555556	1.7230242462499996	-9.9649	18	41	9	3UTR	MIRT465405	0	0
hsa-miR-6883-5p	NM_001276695	TP53	AGGGAGGGTGTGGTATGGATGT#ACATCTGCATTTTCACCCCACCCTTCCC#.(((((((((.(((..((((((#.))))))..))).))))))))).	2477	2505	0.9230769230769231	-25.3	1	0.985395	0.559	1.3067295555555554	0.45793972125000015	-7.5866	18	23	9	3UTR	MIRT465407	0	1
hsa-miR-6883-5p	NM_001276695	TP53	AGGGAGGGTGTGGTATGGATGT#CCATCCCACACCCTG#....(((((((((.((((....#)))).))))))))).	2047	2062	0.9230769230769231	-23.6	0	0.0139292	0.574	5.02277431111111	3.2701	-10.4034	13	15	9	3UTR	MIRT465407	0	1
hsa-miR-7150	NM_001276695	TP53	CTGGCAGGGGGAGAGGTA#GCCTCCCACCCCCATCTCTCCCTCCCCTGCCAT#.((((((((((((((((.#.)))))))))...))))))).	1413	1446	0.9230769230769231	-28.1	1	0.207727	0.426	0.25437362105263156	1.48232	-3.79332	16	21	9	3UTR	MIRT465396	0	0
hsa-miR-8071	NM_001276695	TP53	CGGTGGACTGGAGTGGGTGG#CCAGGCTGGGAAGGAGCCAGGGGGGAGCAGGGCTCACTCCAGCCACCT#.(((((.(((((((((((..#.)))))))))))))))).	1260	1308	0.9230769230769231	-30.5	0	0.000293238	0.382	1.1306947454545453	1.26243	-5.33701	16	18	16	3UTR	MIRT716579	0	0
hsa-miR-19b-3p	NM_001276696	TP53	TGTGCAAATCCATGCAAAACTGA#TCTGTGAAATGCTGGCATTTGCACC#.(((((((((((.(((.......#.)))))).)))))))).	1842	1867	0.9230769230769231	-17.5	1	0.00299486	0.529	0	0	-5.08246	14	17	8	3UTR	MIRT438624	0	0
hsa-miR-24-3p	NM_001276696	TP53	TGGCTCAGTTCAGCAGGAACAG#TGTTCCGAGAGCTGAATGAGGCCT#.((((..(((((((.((((((.#))))))....)))))))..)))).	1293	1317	0.9230769230769231	-24.2	0	1.428445e-05	0.426	0	0	-7.97342	17	24	7	3UTR	MIRT734677	0	0
hsa-miR-92a-1-5p	NM_001276696	TP53	AGGTTGGGATCGGTTGCAATGCT#GGCTCAGGCGATCCACCTGTCTCAGCCTC#((((((((((.((((((...(((#)))....)))....))).)))))))))).	2447	2476	0.9230769230769231	-21.7	1	0.000137386	0.426	0	0	-6.76235	19	29	10	3UTR	MIRT438790	0	0
hsa-miR-92a-3p	NM_001276696	TP53	TATTGCACTTGTCCCGGCCTGT#CAGGCTGGAGTGGAGTGGCGTGA#(((..(((((..(((((((((.#)))))))).)..)))))..))).	2263	2286	0.9230769230769231	-22.5	0	0.000752483	0.397	0	0	-17.2602	17	23	8	3UTR	MIRT052984	0	0
hsa-miR-125b-5p	NM_001276696	TP53	TCCCTGAGACCCTAACTTGTGA#GAGATGGGGTCTCACAGTGTTGCCCAGGCTGGTCTCAAACTCCTGGGC#.(((((((((((((.(((....#))).))))))))))..............................))).	2402	2450	0.9230769230769231	-19.7	1	5.723425e-05	0.397	0	0	-4.52877	16	48	10	3UTR	MIRT000535	0	0
hsa-miR-150-3p	NM_001276696	TP53	CTGGTACAGGCCTGGGGGACAG#TGTTGCCCAGGCTGGTCTCAA#.(((.((.((((((((.((((.#)))).)))))))).)).))).	2419	2440	0.9230769230769231	-26	0	2.468686e-05	0.412	0	0	-10.226	17	21	8	3UTR	MIRT735266	0	0
hsa-miR-30e-5p	NM_001276696	TP53	TGTAAACATCCTTGACTGGAAG#CTTGCAGTTAAGGGTTAGTTTACAA#((((((((((((((((((.(((#))).)))))))))))..))))))).	1726	1751	0.9230769230769231	-24.8	1	0.064854	0.588	0	0	-3.93757	21	25	11	3UTR	MIRT437495	0	0
hsa-miR-151a-5p	NM_001276696	TP53	TCGAGGAGCTCACAGTCTAGT#ACTCGTCGTAAGTTGAAAATATTATCCGTGGGCGTGAGCGCTTCGAG#((((((.((((((.(((((..#.))))))))))).)))))).	1245	1292	0.9230769230769231	-24.4	0	3.593662e-05	0.515	0	0	-6.3381	17	20	11	3UTR	MIRT733165	0	0
hsa-miR-622	NM_001276696	TP53	ACAGTCTGCTGAGGTTGGAGC#GCCTCAGCCTCCGGAGTAGCTGG#.(((.(((((((((((((.((#)).))))))))...)))))))).	2330	2353	0.9230769230769231	-22	0	2.191802e-06	0.338	0	0	-7.91236	18	23	8	3UTR	MIRT465448	0	1
hsa-miR-1207-5p	NM_001276696	TP53	TGGCAGGGAGGCTGGGAGGGG#CCCCATCTCTCCCTCCCCTGCCAT#(((((((((((..((((((((#)))).))))..)))))).))))).	1495	1519	0.9230769230769231	-33.5	1	0.207727	0.426	0	0	-8.57351	19	24	6	3UTR	MIRT465415	0	1
hsa-miR-1972	NM_001276696	TP53	TCAGGCCAGGCACAGTGGCTCA#GAGTGCATTGTGAGGGTTAATGAAATAATGTACATCTGGCCTTGAA#(((((((((((((((((((((.#)))).)))))))......................)))))))).)).	1876	1922	0.9230769230769231	-25.3	1	0.0145968	0.618	0	0	-3.93757	21	46	8	3UTR	MIRT465450	0	1
hsa-miR-3065-5p	NM_001276696	TP53	TCAACAAAATCACTGATGCTGGA#CCTGCACTGGTGTTTTGTTGT#.((((((((.(((((.(((.((.#)).))).))))))))))))).	1620	1641	0.9230769230769231	-18.7	1	0.00133791	0.456	0	0	-5.26888	18	21	13	3UTR	MIRT613610	0	0
hsa-miR-4651	NM_001276696	TP53	CGGGGTGGGTGAGGTCGGGC#GCCTTTGCCTCCCCGGCTCGA#((((.((((.(((((.((((#))))..))))))))).)))).	2301	2322	0.9230769230769231	-27.3	0	0.000311066	0.382	0	0	-9.53217	17	21	9	3UTR	MIRT465402	0	1
hsa-miR-4682	NM_001276696	TP53	TCTGAGTTCCTGGAGCCTGGTCT#CCAGGCTGGGAAGGAGCCAGGG#((((.((((((..(((((((...#)))))))....)))))))))).	1333	1355	0.9230769230769231	-26.6	0	3.011951e-06	0.368	0	0	-12.6925	17	22	10	3UTR	MIRT465445	0	0
hsa-miR-4728-5p	NM_001276696	TP53	TGGGAGGGGAGAGGCAGCAAGCA#TGCTTGTTCCCTCTCCCTG#.....(((((((((.((((((((#)))))))).))))))))).	1967	1986	0.9230769230769231	-28.9	0	1.003307e-05	0.456	0	0	-14.401	17	19	9	3UTR	MIRT465409	0	1
hsa-miR-5193	NM_001276696	TP53	TCCTCCTCTACCTCATCCCAGT#GCTGGGAAGGAGCCAGGGGGGAG#(((.(((((..(((.(((((((#)))))))..)))..)))))))).	1337	1360	0.9230769230769231	-26.3	0	5.795736e-07	0.353	0	0	-11.7723	18	23	8	3UTR	MIRT613606	0	0
hsa-miR-5193	NM_001276696	TP53	TCCTCCTCTACCTCATCCCAGT#TGGGGAGGAGGATGGGGAGTAGGAC#((((((((((((((.(((((..#)))))..)))).))))).).)))).	1640	1665	0.9230769230769231	-23.3	1	0.041936	0.559	0	0	-4.67302	19	25	5	3UTR	MIRT613606	0	0
hsa-miR-6731-5p	NM_001276696	TP53	TGGGAGAGCAGGGTATTGTGGA#CCACCCTTCCCCTCCTTCTCCCT#.(((((((.((((....((((.#)))).....)))).)).))))).	2567	2590	0.9230769230769231	-22.1	1	0.957621	0.574	0	0	-6.67505	15	23	5	3UTR	MIRT465411	0	1
hsa-miR-6803-5p	NM_001276696	TP53	CTGGGGGTGGGGGGCTGGGCGT#CTCCACTTCTTGTTCCCCACTGACAGCCTCCCACCCCCAT#.((((((((((((((((...((#.))...)))))))))))))))).	1461	1501	0.9230769230769231	-37.9	1	0.325679	0.426	0	0	-3.79332	18	23	16	3UTR	MIRT465394	0	0
hsa-miR-6825-5p	NM_001276696	TP53	TGGGGAGGTGTGGAGTCAGCAT#ATGCTGGCATTTGCACCTACCTCAC#((((((((((((((((((((((#)))))))).))))))))).))))).	1850	1875	0.9230769230769231	-29.8	1	0.00059553	0.574	0	0	-3.93757	22	25	9	3UTR	MIRT465406	0	0
hsa-miR-6835-5p	NM_001276696	TP53	AGGGGGTAGAAAGTGGCTGAAG#CTCCAGCCACCTGAAGTCCAAAAAGGGTCAGTCTACCTCCC#.(((((((((..(((((((.((#)).))))))).....................))))))))).	1369	1410	0.9230769230769231	-24.9	1	0.00247379	0.529	0	0	-9.9649	18	41	9	3UTR	MIRT465405	0	0
hsa-miR-6780b-5p	NM_001276696	TP53	TGGGGAAGGCTTGGCAGGGAAGA#CTCCCCTGCCATTTTGGGTTTTGGGTCTTTGAACCCT#.((((((((((((((((((.((.#)).))))))))............)))))))...))).	1507	1544	0.9230769230769231	-25.9	1	8.085149e-05	0.471	0	0	-3.79332	20	37	8	3UTR	MIRT465437	0	0
hsa-miR-6883-5p	NM_001276696	TP53	AGGGAGGGTGTGGTATGGATGT#ACATCTGCATTTTCACCCCACCCTTCCC#.(((((((((.(((..((((((#.))))))..))).))))))))).	2550	2578	0.9230769230769231	-25.3	1	0.985395	0.559	0	0	-7.5866	18	23	9	3UTR	MIRT465407	0	1
hsa-miR-6883-5p	NM_001276696	TP53	AGGGAGGGTGTGGTATGGATGT#GCAGTCCTGCCTCAGCCTCCG#..(((((.((.((((.((((((#))).))))))).)).))))).	2322	2343	0.9230769230769231	-24.4	0	4.712741e-05	0.353	0	0	-10.3285	17	21	7	3UTR	MIRT465407	0	1
hsa-miR-19b-3p	NM_001276697	TP53	TGTGCAAATCCATGCAAAACTGA#TCTGTGAAATGCTGGCATTTGCACC#.(((((((((((.(((.......#.)))))).)))))))).	1200	1225	0.9230769230769231	-17.5	1	0.00299486	0.529	0	0	-5.08246	14	17	8	3UTR	MIRT438624	0	0
hsa-miR-24-3p	NM_001276697	TP53	TGGCTCAGTTCAGCAGGAACAG#TCTCTGCTGGCCCAGCCAA#(((((..(.(((((((((....#)).))))))))..))))).	1406	1425	0.9230769230769231	-19.4	0	0.000152104	0.456	0	0	-8.43861	15	19	8	3UTR	MIRT734677	0	0
hsa-miR-92a-1-5p	NM_001276697	TP53	AGGTTGGGATCGGTTGCAATGCT#GGCTCAGGCGATCCACCTGTCTCAGCCTC#((((((((((.((((((...(((#)))....)))....))).)))))))))).	1805	1834	0.9230769230769231	-21.7	1	0.000137386	0.426	0	0	-6.76235	19	29	10	3UTR	MIRT438790	0	0
hsa-miR-92a-3p	NM_001276697	TP53	TATTGCACTTGTCCCGGCCTGT#CAGGCTGGAGTGGAGTGGCGTGA#(((..(((((..(((((((((.#)))))))).)..)))))..))).	1621	1644	0.9230769230769231	-22.5	0	0.000752483	0.397	0	0	-17.2602	17	23	8	3UTR	MIRT052984	0	0
hsa-miR-125b-5p	NM_001276697	TP53	TCCCTGAGACCCTAACTTGTGA#CACCATGGCCAGCCAACTTTTGCATGTTTTGTAGAGATGGGGTCTCACAGTGTTGCCCAGGCTGGTCTCAAACTCCTGGGC#.(((((((((((((.(((....#.))).))))))))))..............................))).	1727	1808	0.9230769230769231	-19.5	1	5.723425e-05	0.397	0	0	-4.52877	16	49	10	3UTR	MIRT000535	0	0
hsa-miR-150-3p	NM_001276697	TP53	CTGGTACAGGCCTGGGGGACAG#TGTTGCCCAGGCTGGTCTCAA#.(((.((.((((((((.((((.#)))).)))))))).)).))).	1777	1798	0.9230769230769231	-26	0	2.468686e-05	0.412	0	0	-10.226	17	21	8	3UTR	MIRT735266	0	0
hsa-miR-194-3p	NM_001276697	TP53	CCAGTGGGGCTGCTGTTATCTG#GGGGCTCCACTGA#.((((((((((.(.........#).)))))))))).	956	969	0.9230769230769231	-20.9	1	3.807375e-06	0.456	0	0	-8.96547	11	13	10	3UTR	MIRT465446	0	1
hsa-miR-30e-5p	NM_001276697	TP53	TGTAAACATCCTTGACTGGAAG#CTTGCAGTTAAGGGTTAGTTTACAA#((((((((((((((((((.(((#))).)))))))))))..))))))).	1084	1109	0.9230769230769231	-24.8	1	0.064854	0.588	0	0	-3.93757	21	25	11	3UTR	MIRT437495	0	0
hsa-miR-622	NM_001276697	TP53	ACAGTCTGCTGAGGTTGGAGC#GCTCGAGCAGTCCTGCCTCAGCCTCCGGAGTAGCTGG#.(((.(((((((((((((.((#.)).))))))))...)))))))).	1674	1711	0.9230769230769231	-22	0	2.191802e-06	0.338	0	0	-7.91236	18	24	8	3UTR	MIRT465448	0	1
hsa-miR-1972	NM_001276697	TP53	TCAGGCCAGGCACAGTGGCTCA#GAGTGCATTGTGAGGGTTAATGAAATAATGTACATCTGGCCTTGAA#(((((((((((((((((((((.#)))).)))))))......................)))))))).)).	1234	1280	0.9230769230769231	-25.3	1	0.0145968	0.618	0	0	-3.93757	21	46	8	3UTR	MIRT465450	0	1
hsa-miR-3065-5p	NM_001276697	TP53	TCAACAAAATCACTGATGCTGGA#CCTGCACTGGTGTTTTGTTGT#.((((((((.(((((.(((.((.#)).))).))))))))))))).	978	999	0.9230769230769231	-18.7	1	0.00133791	0.456	0	0	-5.26888	18	21	13	3UTR	MIRT613610	0	0
hsa-miR-4651	NM_001276697	TP53	CGGGGTGGGTGAGGTCGGGC#GCCTTTGCCTCCCCGGCTCGA#((((.((((.(((((.((((#))))..))))))))).)))).	1659	1680	0.9230769230769231	-27.3	0	0.000311066	0.382	0	0	-9.53217	17	21	9	3UTR	MIRT465402	0	1
hsa-miR-4728-5p	NM_001276697	TP53	TGGGAGGGGAGAGGCAGCAAGCA#TGCTTGTTCCCTCTCCCTG#.....(((((((((.((((((((#)))))))).))))))))).	1325	1344	0.9230769230769231	-28.9	0	1.003307e-05	0.456	0	0	-14.401	17	19	9	3UTR	MIRT465409	0	1
hsa-miR-5193	NM_001276697	TP53	TCCTCCTCTACCTCATCCCAGT#TGGGGAGGAGGATGGGGAGTAGGAC#((((((((((((((.(((((..#)))))..)))).))))).).)))).	998	1023	0.9230769230769231	-23.3	1	0.041936	0.559	0	0	-4.67302	19	25	5	3UTR	MIRT613606	0	0
hsa-miR-6731-5p	NM_001276697	TP53	TGGGAGAGCAGGGTATTGTGGA#CCACCCTTCCCCTCCTTCTCCCT#.(((((((.((((....((((.#)))).....)))).)).))))).	1925	1948	0.9230769230769231	-22.1	1	0.957621	0.574	0	0	-6.67505	15	23	5	3UTR	MIRT465411	0	1
hsa-miR-6752-5p	NM_001276697	TP53	GGGGGGTGTGGAGCCAGGGGGC#CCCCACTGACAGCCTCCCACCCCCA#.(((((((.((((((((((((.#)))).)))...)).)))))))))).	833	858	0.9230769230769231	-32.5	1	0.315863	0.426	0	0	-4.84971	19	25	10	3UTR	MIRT465404	0	1
hsa-miR-6797-5p	NM_001276697	TP53	AGGAGGGAAGGGGCTGAGAACAGGA#TCTGCATTTTCACCCCACCCTTCCCCTCCTT#(((((((((((((.((((((((((.#))))..))))))...).)))))))).)))).	1911	1942	0.9230769230769231	-26.7	1	0.992976	0.559	0	0	-4.79441	23	31	8	3UTR	MIRT465416	0	0
hsa-miR-6825-5p	NM_001276697	TP53	TGGGGAGGTGTGGAGTCAGCAT#ATGCTGGCATTTGCACCTACCTCAC#((((((((((((((((((((((#)))))))).))))))))).))))).	1208	1233	0.9230769230769231	-29.8	1	0.00059553	0.574	0	0	-3.93757	22	25	9	3UTR	MIRT465406	0	0
hsa-miR-6780b-5p	NM_001276697	TP53	TGGGGAAGGCTTGGCAGGGAAGA#CTCCCCTGCCATTTTGGGTTTTGGGTCTTTGAACCCT#.((((((((((((((((((.((.#)).))))))))............)))))))...))).	865	902	0.9230769230769231	-25.9	1	8.085149e-05	0.471	0	0	-3.79332	20	37	8	3UTR	MIRT465437	0	0
hsa-miR-6883-5p	NM_001276697	TP53	AGGGAGGGTGTGGTATGGATGT#ACATCTGCATTTTCACCCCACCCTTCCC#.(((((((((.(((..((((((#.))))))..))).))))))))).	1908	1936	0.9230769230769231	-25.3	1	0.985395	0.559	0	0	-7.5866	18	23	9	3UTR	MIRT465407	0	1
hsa-miR-6883-5p	NM_001276697	TP53	AGGGAGGGTGTGGTATGGATGT#GCAGTCCTGCCTCAGCCTCCG#..(((((.((.((((.((((((#))).))))))).)).))))).	1680	1701	0.9230769230769231	-24.4	0	4.712741e-05	0.353	0	0	-10.3285	17	21	7	3UTR	MIRT465407	0	1
hsa-miR-7150	NM_001276697	TP53	CTGGCAGGGGGAGAGGTA#CCCTCTCCCTGTTGGT#(((((((((((((.((..#))))))))))))))).	1333	1349	0.9230769230769231	-23.6	1	1.19773e-05	0.426	0	0	-4.79441	15	16	15	3UTR	MIRT465396	0	0
hsa-miR-24-3p	NM_001276698	TP53	TGGCTCAGTTCAGCAGGAACAG#TGTTCCGAGAGCTGAATGAGGCCT#.((((..(((((((.((((((.#))))))....)))))))..)))).	784	808	0.9230769230769231	-24.2	0	1.428445e-05	0.426	1.2017230285714287	0.166628	-7.97342	17	24	7	3UTR	MIRT734677	0	0
hsa-miR-24-3p	NM_001276698	TP53	TGGCTCAGTTCAGCAGGAACAG#TCTCTGCTGGCCCAGCCAA#(((((..(.(((((((((....#)).))))))))..))))).	1539	1558	0.9230769230769231	-19.4	0	0.000152104	0.456	1.4635347600000002	0.5553078775000002	-8.43861	15	19	8	3UTR	MIRT734677	0	0
hsa-miR-28-5p	NM_001276698	TP53	AAGGAGCTCACAGTCTATTGAG#TCCGTGGGCGTGAGCGCTTC#.(((.((((((.((((((.((.#)).)))))))))))).))).	760	780	0.9230769230769231	-19.7	0	3.28197e-05	0.515	0.42818320000000004	0.13183147774999995	-11.2592	17	20	12	3UTR	MIRT733332	0	0
hsa-miR-92a-1-5p	NM_001276698	TP53	AGGTTGGGATCGGTTGCAATGCT#GGCTCAGGCGATCCACCTGTCTCAGCCTC#((((((((((.((((((...(((#)))....)))....))).)))))))))).	1938	1967	0.9230769230769231	-21.7	1	0.000137386	0.426	2.0631	3.32372	-6.76235	19	29	10	3UTR	MIRT438790	0	0
hsa-miR-30d-5p	NM_001276698	TP53	TGTAAACATCCCCGACTGGAAG#GTGAGGGATGTTTGGGA#(.((((((((((..((......#))..)))))))))).).	1185	1202	0.9230769230769231	-17.1	1	0.0513759	0.632	0.30846	0.6676311112499999	-7.24722	13	17	10	3UTR	MIRT005418	0	0
hsa-miR-222-3p	NM_001276698	TP53	AGCTACATCTGGCTACTGGGT#GCCTCAGCCTCCGGAGTAGCTG#((((((.(((((...((((((#))).)))...))))))))))).	1821	1843	0.9230769230769231	-21.7	0	2.185936e-05	0.338	2.342089571428571	4.137684567499999	-8.36268	17	22	11	3UTR	MIRT005786	0	0
hsa-miR-223-3p	NM_001276698	TP53	TGTCAGTTTGTCAAATACCCCA#GGGCCTGACTCAGACTGACAT#((((((((((.......(((..#))).......)))))))))).	930	951	0.9230769230769231	-18.2	1	0.0178691	0.485	-0.164993	-0.0976488	-13.2236	13	21	10	3UTR	MIRT465435	0	1
hsa-miR-30e-5p	NM_001276698	TP53	TGTAAACATCCTTGACTGGAAG#CTTGCAGTTAAGGGTTAGTTTACAA#((((((((((((((((((.(((#))).)))))))))))..))))))).	1217	1242	0.9230769230769231	-24.8	1	0.064854	0.588	1.0268020500000001	0.7624656499999999	-3.93757	21	25	11	3UTR	MIRT437495	0	0
hsa-miR-324-5p	NM_001276698	TP53	CGCATCCCCTAGGGCATTGGTG#CACTGGTGTTTTGTTGTGGGGAGGAGGATGGGG#(.((((((((((((((((((((#)))))))))))).........))).))))).).	1115	1148	0.9230769230769231	-21.6	1	0.00667606	0.485	0.27308669333333335	-0.295601	-5.10125	21	33	12	3UTR	MIRT043041	0	0
hsa-miR-491-5p	NM_001276698	TP53	AGTGGGGAACCCTTCCATGAGG#TCTCCACTTCTTGTTCCCCACTG#((((((((((........((((#))))........)))))))))).	951	974	0.9230769230769231	-20.4	1	0.0512078	0.426	-0.336416	-0.249684	-13.2236	14	23	10	3UTR	MIRT054237	0	1
hsa-miR-1285-3p	NM_001276698	TP53	TCTGGGCAACAAAGTGAGACCT#ACTGGGTCTCGCTTTGTTGCCCAGG#.(((((((((((((((((((((#.))))))))))))))))))))).	1733	1758	0.9230769230769231	-40.9	1	1.906295e-06	0.485	3.152482123809524	4.2746437450000005	-3.79332	21	23	21	3UTR	MIRT005474	0	1
hsa-miR-1247-3p	NM_001276698	TP53	CCCCGGGAACGTCGAGACTGGAGC#CTCCCCTGCCATTTTGGGTTTTGGGTCTTTGAACCCTTGCTTGCAATAGGTGTGCGTCAGAAGCACCCAGGACTTCCATTTGCTTTGTCCCGGGGC#(((((((.(((....((.(((((.#.))))).))....)))))))))).	998	1094	0.9230769230769231	-23.3	1	0.000390492	0.426	-0.605794	-0.162953	-12.4794	17	24	10	3UTR	MIRT790057	0	0
hsa-miR-1972	NM_001276698	TP53	TCAGGCCAGGCACAGTGGCTCA#GAGTGCATTGTGAGGGTTAATGAAATAATGTACATCTGGCCTTGAA#(((((((((((((((((((((.#)))).)))))))......................)))))))).)).	1367	1413	0.9230769230769231	-25.3	1	0.0145968	0.618	1.577162813333334	1.02427	-3.93757	21	46	8	3UTR	MIRT465450	0	1
hsa-miR-3165	NM_001276698	TP53	AGGTGGATGCAATGTGACCTCA#GAGGATTTCATCTCTTGTATATGATGATCTGGATCCACCA#.(((((((.(((((.((((((.#)))).)).)))..................)).))))))).	1626	1666	0.9230769230769231	-20.5	1	0.00193432	0.618	1.7026694857142857	2.2292364100000004	-5.58516	18	40	7	3UTR	MIRT716577	0	1
hsa-miR-3065-5p	NM_001276698	TP53	TCAACAAAATCACTGATGCTGGA#CCTGCACTGGTGTTTTGTTGT#.((((((((.(((((.(((.((.#)).))).))))))))))))).	1111	1132	0.9230769230769231	-18.7	1	0.00133791	0.456	0.6696716500000001	-0.024182	-5.26888	18	21	13	3UTR	MIRT613610	0	0
hsa-miR-4271	NM_001276698	TP53	GGGGGAAGAAAAGGTGGGG#CTCCACTTCTTGTTCCCCA#.((((((.((.((((((((#)))))))).)).)))))).	952	971	0.9230769230769231	-24.1	1	0.0611018	0.426	-0.00377475	-0.195605	-8.93173	16	19	8	3UTR	MIRT465439	0	0
hsa-miR-4644	NM_001276698	TP53	TGGAGAGAGAAAAGAGACAGAAG#ATTTCTTTTTTCTTTTTTTTTTTTT#.((((((((((((((((......#.)))))))))))))))).	1690	1715	0.9230769230769231	-15.3	1	0.882237	0.706	5.181354899999999	2.43999	-3.79332	16	18	16	3UTR	MIRT465418	0	0
hsa-miR-4682	NM_001276698	TP53	TCTGAGTTCCTGGAGCCTGGTCT#CCAGGCTGGGAAGGAGCCAGGG#((((.((((((..(((((((...#)))))))....)))))))))).	824	846	0.9230769230769231	-26.6	0	3.011951e-06	0.368	0.0589051857142857	0.22580956000000008	-12.6925	17	22	10	3UTR	MIRT465445	0	0
hsa-miR-5193	NM_001276698	TP53	TCCTCCTCTACCTCATCCCAGT#GCTGGGAAGGAGCCAGGGGGGAG#(((.(((((..(((.(((((((#)))))))..)))..)))))))).	828	851	0.9230769230769231	-26.3	0	5.795736e-07	0.353	-0.0577087	0.15030192249999996	-11.7723	18	23	8	3UTR	MIRT613606	0	0
hsa-miR-5196-3p	NM_001276698	TP53	TCATCCTCGTCTCCCTCCCAG#CTGGGAAGGAGCCAGGGGGGAG#((.(((((..((((.((((((#)))))).))))...))))))).	829	851	0.9230769230769231	-23.6	0	5.795736e-07	0.353	0.07445406666666668	0.134996	-8.52946	17	22	7	3UTR	MIRT613608	0	0
hsa-miR-6129	NM_001276698	TP53	TGAGGGAGTTGGGTGTATA#ACCCCCATCTCTCCCTCC#.(((((((.((((.((...#)).))))...))))))).	984	1002	0.9230769230769231	-19.8	1	0.295178	0.426	-0.489181	-0.141525	-5.70655	13	18	7	3UTR	MIRT465425	0	0
hsa-miR-6129	NM_001276698	TP53	TGAGGGAGTTGGGTGTATA#CACCCTTCCCCTCC#.(((((.(..(((((....#)))))..)))))).	2059	2073	0.9230769230769231	-19.4	0	0.995431	0.574	1.39076	2.9395266162500002	-7.86896	11	14	6	3UTR	MIRT465425	0	0
hsa-miR-6722-3p	NM_001276698	TP53	TGCAGGGGTCGGGTGGGCCAGG#CTGGCCCAGCCAAACCCTGTC#.((((((...((.((((((((.#)))))))).))...)))))).	1545	1566	0.9230769230769231	-33.8	1	0.00358524	0.471	1.5727048250000002	0.7736463400000001	-9.69499	16	21	8	3UTR	MIRT465421	0	0
hsa-miR-6731-5p	NM_001276698	TP53	TGGGAGAGCAGGGTATTGTGGA#TCCACCTGTCTCAGCCTCCCAG#((((((.((.(((....(((((#)))))....))).)))))))).	1949	1971	0.9230769230769231	-22.8	0	1.913385e-05	0.412	1.838984333333333	3.3837451837499994	-8.54911	16	22	8	3UTR	MIRT465411	0	1
hsa-miR-6731-5p	NM_001276698	TP53	TGGGAGAGCAGGGTATTGTGGA#CCACCCTTCCCCTCCTTCTCCCT#.(((((((.((((....((((.#)))).....)))).)).))))).	2058	2081	0.9230769230769231	-22.1	1	0.957621	0.574	0.4182872624999999	3.729915218749999	-6.67505	15	23	5	3UTR	MIRT465411	0	1
hsa-miR-6751-5p	NM_001276698	TP53	TTGGGGGTGAGGTTGGTGTCTGG#CCACTGACAGCCTCCCACCCCCAT#.((((((((.((..(.(((((((#)))..)))).)..)))))))))).	968	992	0.9230769230769231	-28.6	1	0.325679	0.426	0.190096	-0.32009	-7.41485	18	24	10	3UTR	MIRT465395	0	0
hsa-miR-6797-5p	NM_001276698	TP53	AGGAGGGAAGGGGCTGAGAACAGGA#TCTGCATTTTCACCCCACCCTTCCCCTCCTT#(((((((((((((.((((((((((.#))))..))))))...).)))))))).)))).	2044	2075	0.9230769230769231	-26.7	1	0.992976	0.559	1.4974841999999997	3.6738877524999998	-4.79441	23	31	8	3UTR	MIRT465416	0	0
hsa-miR-6825-5p	NM_001276698	TP53	TGGGGAGGTGTGGAGTCAGCAT#ATGCTGGCATTTGCACCTACCTCAC#((((((((((((((((((((((#)))))))).))))))))).))))).	1341	1366	0.9230769230769231	-29.8	1	0.00059553	0.574	2.8140902208333336	1.0901307337499997	-3.93757	22	25	9	3UTR	MIRT465406	0	0
hsa-miR-6835-5p	NM_001276698	TP53	AGGGGGTAGAAAGTGGCTGAAG#CTCCAGCCACCTGAAGTCCAAAAAGGGTCAGTCTACCTCCC#.(((((((((..(((((((.((#)).))))))).....................))))))))).	860	901	0.9230769230769231	-24.9	1	0.00247379	0.529	-0.551375	-0.189482	-9.9649	18	41	9	3UTR	MIRT465405	0	0
hsa-miR-6780b-5p	NM_001276698	TP53	TGGGGAAGGCTTGGCAGGGAAGA#CTCCCCTGCCATTTTGGGTTTTGGGTCTTTGAACCCT#.((((((((((((((((((.((.#)).))))))))............)))))))...))).	998	1035	0.9230769230769231	-25.9	1	8.085149e-05	0.471	-0.420272	-0.21091	-3.79332	20	37	8	3UTR	MIRT465437	0	0
hsa-miR-6883-5p	NM_001276698	TP53	AGGGAGGGTGTGGTATGGATGT#ACATCTGCATTTTCACCCCACCCTTCCC#.(((((((((.(((..((((((#.))))))..))).))))))))).	2041	2069	0.9230769230769231	-25.3	1	0.985395	0.559	0.8073654888888888	3.0956033662499998	-7.5866	18	23	9	3UTR	MIRT465407	0	1
hsa-miR-24-3p	NM_001276699	TP53	TGGCTCAGTTCAGCAGGAACAG#TCTCTGCTGGCCCAGCCAA#(((((..(.(((((((((....#)).))))))))..))))).	1466	1485	0.9230769230769231	-19.4	0	0.000152104	0.456	1.4635347600000002	0.5052718350000003	-8.43861	15	19	8	3UTR	MIRT734677	0	0
hsa-miR-92a-1-5p	NM_001276699	TP53	AGGTTGGGATCGGTTGCAATGCT#GGCTCAGGCGATCCACCTGTCTCAGCCTC#((((((((((.((((((...(((#)))....)))....))).)))))))))).	1865	1894	0.9230769230769231	-21.7	1	0.000137386	0.426	2.0631	3.32372	-6.76235	19	29	10	3UTR	MIRT438790	0	0
hsa-miR-92a-3p	NM_001276699	TP53	TATTGCACTTGTCCCGGCCTGT#CAGGCTGGGAAGGAGCC#....((.(((.((((((((((.#))))))))))))).)).	752	769	0.9230769230769231	-23	0	5.139382e-06	0.324	-0.262949	0.07405845400000002	-13.915	15	17	13	3UTR	MIRT052984	0	0
hsa-miR-222-3p	NM_001276699	TP53	AGCTACATCTGGCTACTGGGT#GCCTCAGCCTCCGGAGTAGCTG#((((((.(((((...((((((#))).)))...))))))))))).	1748	1770	0.9230769230769231	-21.7	0	2.185936e-05	0.338	2.342089571428571	4.137684567499999	-8.36268	17	22	11	3UTR	MIRT005786	0	0
hsa-miR-223-3p	NM_001276699	TP53	TGTCAGTTTGTCAAATACCCCA#GGGCCTGACTCAGACTGACAT#((((((((((.......(((..#))).......)))))))))).	857	878	0.9230769230769231	-18.2	1	0.0178691	0.485	-0.0343852	-0.0160189	-13.2236	13	21	10	3UTR	MIRT465435	0	1
hsa-miR-125b-1-3p	NM_001276699	TP53	ACGGGTTAGGCTCTTGGGAGCT#GTTCAAGACAGAAGGGCCTGACTCA#..(((((((((((((..((((.#)))).......))))))))))))).	844	869	0.9230769230769231	-23.3	1	0.00019165	0.559	-0.134853	0.021734872500000002	-5.19005	17	25	13	3UTR	MIRT733498	0	0
hsa-miR-194-3p	NM_001276699	TP53	CCAGTGGGGCTGCTGTTATCTG#GGGGCTCCACTGA#.((((((((((.(.........#).)))))))))).	1016	1029	0.9230769230769231	-20.9	1	3.807375e-06	0.456	-0.695588	-0.130301	-8.96547	11	13	10	3UTR	MIRT465446	0	1
hsa-miR-30e-5p	NM_001276699	TP53	TGTAAACATCCTTGACTGGAAG#CTTGCAGTTAAGGGTTAGTTTACAA#((((((((((((((((((.(((#))).)))))))))))..))))))).	1144	1169	0.9230769230769231	-24.8	1	0.064854	0.588	-0.0303041	0.2911135100000001	-3.93757	21	25	11	3UTR	MIRT437495	0	0
hsa-miR-491-5p	NM_001276699	TP53	AGTGGGGAACCCTTCCATGAGG#TCTCCACTTCTTGTTCCCCACTG#((((((((((........((((#))))........)))))))))).	878	901	0.9230769230769231	-20.4	1	0.0512078	0.426	-0.164993	-0.142545	-13.2236	14	23	10	3UTR	MIRT054237	0	1
hsa-miR-1285-3p	NM_001276699	TP53	TCTGGGCAACAAAGTGAGACCT#ACTGGGTCTCGCTTTGTTGCCCAGG#.(((((((((((((((((((((#.))))))))))))))))))))).	1660	1685	0.9230769230769231	-40.9	1	1.906295e-06	0.485	3.152482123809524	4.2746437450000005	-3.79332	21	23	21	3UTR	MIRT005474	0	1
hsa-miR-1247-3p	NM_001276699	TP53	CCCCGGGAACGTCGAGACTGGAGC#CTCCCCTGCCATTTTGGGTTTTGGGTCTTTGAACCCTTGCTTGCAATAGGTGTGCGTCAGAAGCACCCAGGACTTCCATTTGCTTTGTCCCGGGGC#(((((((.(((....((.(((((.#.))))).))....)))))))))).	925	1021	0.9230769230769231	-23.3	1	0.000390492	0.426	-0.419212	-0.146627	-12.4794	17	24	10	3UTR	MIRT790057	0	0
hsa-miR-3165	NM_001276699	TP53	AGGTGGATGCAATGTGACCTCA#GAGGATTTCATCTCTTGTATATGATGATCTGGATCCACCA#.(((((((.(((((.((((((.#)))).)).)))..................)).))))))).	1553	1593	0.9230769230769231	-20.5	1	0.00193432	0.618	1.7026694857142857	2.2292364100000004	-5.58516	18	40	7	3UTR	MIRT716577	0	1
hsa-miR-4271	NM_001276699	TP53	GGGGGAAGAAAAGGTGGGG#CTCCACTTCTTGTTCCCCA#.((((((.((.((((((((#)))))))).)).)))))).	879	898	0.9230769230769231	-24.1	1	0.0611018	0.426	-0.350701	-0.194584	-8.93173	16	19	8	3UTR	MIRT465439	0	0
hsa-miR-4510	NM_001276699	TP53	TGAGGGAGTAGGATGTATGGTT#ACCCCCATCTCTCCCTCC#.(((((((..(((((...(((.#)))..)))))))))))).	911	929	0.9230769230769231	-19.2	1	0.295178	0.426	-0.349243	-0.121117	-6.32527	15	18	12	3UTR	MIRT465427	0	0
hsa-miR-4644	NM_001276699	TP53	TGGAGAGAGAAAAGAGACAGAAG#ATTTCTTTTTTCTTTTTTTTTTTTT#.((((((((((((((((......#.)))))))))))))))).	1617	1642	0.9230769230769231	-15.3	1	0.882237	0.706	5.181354899999999	2.43999	-3.79332	16	18	16	3UTR	MIRT465418	0	0
hsa-miR-3529-3p	NM_001276699	TP53	AACAACAAAATCACTAGTCTTCCA#ACTGGTGTTTTGTTGTG#.(((((((((.(((((((......#)))))))))))))))).	1043	1060	0.9230769230769231	-18.4	1	0.00166685	0.471	-0.569515	-0.20989	-6.6181	16	17	16	3UTR	MIRT613611	0	0
hsa-miR-5193	NM_001276699	TP53	TCCTCCTCTACCTCATCCCAGT#TGGGGAGGAGGATGGGGAGTAGGAC#((((((((((((((.(((((..#)))))..)))).))))).).)))).	1058	1083	0.9230769230769231	-23.3	1	0.041936	0.559	-0.288879	0.08295707999999997	-4.67302	19	25	5	3UTR	MIRT613606	0	0
hsa-miR-6129	NM_001276699	TP53	TGAGGGAGTTGGGTGTATA#CACCCTTCCCCTCC#.(((((.(..(((((....#)))))..)))))).	1986	2000	0.9230769230769231	-19.4	0	0.995431	0.574	1.39076	2.9395266162500002	-7.86896	11	14	6	3UTR	MIRT465425	0	0
hsa-miR-6722-3p	NM_001276699	TP53	TGCAGGGGTCGGGTGGGCCAGG#CTGGCCCAGCCAAACCCTGTC#.((((((...((.((((((((.#)))))))).))...)))))).	1472	1493	0.9230769230769231	-33.8	1	0.00358524	0.471	1.5727048250000002	0.6705419675000001	-9.69499	16	21	8	3UTR	MIRT465421	0	0
hsa-miR-6731-5p	NM_001276699	TP53	TGGGAGAGCAGGGTATTGTGGA#TCCACCTGTCTCAGCCTCCCAG#((((((.((.(((....(((((#)))))....))).)))))))).	1876	1898	0.9230769230769231	-22.8	0	1.913385e-05	0.412	1.838984333333333	3.3837451837499994	-8.54911	16	22	8	3UTR	MIRT465411	0	1
hsa-miR-6731-5p	NM_001276699	TP53	TGGGAGAGCAGGGTATTGTGGA#CCACCCTTCCCCTCCTTCTCCCT#.(((((((.((((....((((.#)))).....)))).)).))))).	1985	2008	0.9230769230769231	-22.1	1	0.957621	0.574	0.4182872624999999	3.729915218749999	-6.67505	15	23	5	3UTR	MIRT465411	0	1
hsa-miR-6785-5p	NM_001276699	TP53	TGGGAGGGCGTGGATGATGGTG#CACCCCCATCTCTCCCTCCCC#.(((((((.(.(((((..((((#))))..)))))).))))))).	910	931	0.9230769230769231	-26.3	1	0.271006	0.412	-0.32592	-0.117036	-7.67449	17	21	7	3UTR	MIRT465408	0	1
hsa-miR-6797-5p	NM_001276699	TP53	AGGAGGGAAGGGGCTGAGAACAGGA#TCTGCATTTTCACCCCACCCTTCCCCTCCTT#(((((((((((((.((((((((((.#))))..))))))...).)))))))).)))).	1971	2002	0.9230769230769231	-26.7	1	0.992976	0.559	1.4974841999999997	3.6738877524999998	-4.79441	23	31	8	3UTR	MIRT465416	0	0
hsa-miR-6803-5p	NM_001276699	TP53	CTGGGGGTGGGGGGCTGGGCGT#TGACATTCTCCACTTCTTGTTCCCCACTGACAGCCTCCCACCCCCAT#.((((((((((((((((...((#.))...)))))))))))))))).	872	919	0.9230769230769231	-37.9	1	0.325679	0.426	0.01663318749999997	-0.126219	-3.79332	18	23	16	3UTR	MIRT465394	0	0
hsa-miR-6825-5p	NM_001276699	TP53	TGGGGAGGTGTGGAGTCAGCAT#ATGCTGGCATTTGCACCTACCTCAC#((((((((((((((((((((((#)))))))).))))))))).))))).	1268	1293	0.9230769230769231	-29.8	1	0.00059553	0.574	1.662242095833334	1.0907618975000002	-3.93757	22	25	9	3UTR	MIRT465406	0	0
hsa-miR-6835-5p	NM_001276699	TP53	AGGGGGTAGAAAGTGGCTGAAG#CTCCAGCCACCTGAAGTCCAAAAAGGGTCAGTCTACCTCCC#.(((((((((..(((((((.((#)).))))))).....................))))))))).	787	828	0.9230769230769231	-24.9	1	0.00247379	0.529	0.33748333333333336	0.204382	-9.9649	18	41	9	3UTR	MIRT465405	0	0
hsa-miR-6780b-5p	NM_001276699	TP53	TGGGGAAGGCTTGGCAGGGAAGA#CTCCCCTGCCATTTTGGGTTTTGGGTCTTTGAACCCT#.((((((((((((((((((.((.#)).))))))))............)))))))...))).	925	962	0.9230769230769231	-25.9	1	8.085149e-05	0.471	-0.232276	-0.173156	-3.79332	20	37	8	3UTR	MIRT465437	0	0
hsa-miR-6883-5p	NM_001276699	TP53	AGGGAGGGTGTGGTATGGATGT#ACATCTGCATTTTCACCCCACCCTTCCC#.(((((((((.(((..((((((#.))))))..))).))))))))).	1968	1996	0.9230769230769231	-25.3	1	0.985395	0.559	0.8073654888888888	3.0956033662499998	-7.5866	18	23	9	3UTR	MIRT465407	0	1
hsa-miR-7110-5p	NM_001276699	TP53	TGGGGGTGTGGGGAGAGAGAG#CTCAGACTGACATTCTCCACTTCTTGTTCCCCACTGACAGCCTCCCACCCCCAT#(((((((((((((((.(((((#.))))).))))))))............))))))).	865	919	0.9230769230769231	-29.2	1	0.325679	0.426	-0.152295	-0.110913	-4.17062	20	35	8	3UTR	MIRT465401	0	1
hsa-miR-7150	NM_001276699	TP53	CTGGCAGGGGGAGAGGTA#CCCTCTCCCTGTTGGT#(((((((((((((.((..#))))))))))))))).	1393	1409	0.9230769230769231	-23.6	1	1.19773e-05	0.426	1.0657427923076925	1.2445519437499997	-4.79441	15	16	15	3UTR	MIRT465396	0	0
hsa-miR-19b-3p	NM_001276760	TP53	TGTGCAAATCCATGCAAAACTGA#TCTGTGAAATGCTGGCATTTGCACC#.(((((((((((.(((.......#.)))))).)))))))).	1709	1734	0.9230769230769231	-17.5	1	0.00299486	0.529	0	0	-5.08246	14	17	8	3UTR	MIRT438624	0	0
hsa-miR-92a-1-5p	NM_001276760	TP53	AGGTTGGGATCGGTTGCAATGCT#GGCTCAGGCGATCCACCTGTCTCAGCCTC#((((((((((.((((((...(((#)))....)))....))).)))))))))).	2314	2343	0.9230769230769231	-21.7	1	0.000137386	0.426	0	0	-6.76235	19	29	10	3UTR	MIRT438790	0	0
hsa-miR-92a-3p	NM_001276760	TP53	TATTGCACTTGTCCCGGCCTGT#CAGGCTGGAGTGGAGTGGCGTGA#(((..(((((..(((((((((.#)))))))).)..)))))..))).	2130	2153	0.9230769230769231	-22.5	0	0.000752483	0.397	0	0	-17.2602	17	23	8	3UTR	MIRT052984	0	0
hsa-miR-125b-5p	NM_001276760	TP53	TCCCTGAGACCCTAACTTGTGA#GAGATGGGGTCTCACAGTGTTGCCCAGGCTGGTCTCAAACTCCTGGGC#.(((((((((((((.(((....#))).))))))))))..............................))).	2269	2317	0.9230769230769231	-19.7	1	5.723425e-05	0.397	0	0	-4.52877	16	48	10	3UTR	MIRT000535	0	0
hsa-miR-150-3p	NM_001276760	TP53	CTGGTACAGGCCTGGGGGACAG#TGTTGCCCAGGCTGGTCTCAA#.(((.((.((((((((.((((.#)))).)))))))).)).))).	2286	2307	0.9230769230769231	-26	0	2.468686e-05	0.412	0	0	-10.226	17	21	8	3UTR	MIRT735266	0	0
hsa-miR-30e-5p	NM_001276760	TP53	TGTAAACATCCTTGACTGGAAG#CTTGCAGTTAAGGGTTAGTTTACAA#((((((((((((((((((.(((#))).)))))))))))..))))))).	1593	1618	0.9230769230769231	-24.8	1	0.064854	0.588	0	0	-3.93757	21	25	11	3UTR	MIRT437495	0	0
hsa-miR-622	NM_001276760	TP53	ACAGTCTGCTGAGGTTGGAGC#GCCTCAGCCTCCGGAGTAGCTGG#.(((.(((((((((((((.((#)).))))))))...)))))))).	2197	2220	0.9230769230769231	-22	0	2.191802e-06	0.338	0	0	-7.91236	18	23	8	3UTR	MIRT465448	0	1
hsa-miR-1207-5p	NM_001276760	TP53	TGGCAGGGAGGCTGGGAGGGG#CCCCATCTCTCCCTCCCCTGCCAT#(((((((((((..((((((((#)))).))))..)))))).))))).	1362	1386	0.9230769230769231	-33.5	1	0.207727	0.426	0	0	-8.57351	19	24	6	3UTR	MIRT465415	0	1
hsa-miR-1972	NM_001276760	TP53	TCAGGCCAGGCACAGTGGCTCA#GAGTGCATTGTGAGGGTTAATGAAATAATGTACATCTGGCCTTGAA#(((((((((((((((((((((.#)))).)))))))......................)))))))).)).	1743	1789	0.9230769230769231	-25.3	1	0.0145968	0.618	0	0	-3.93757	21	46	8	3UTR	MIRT465450	0	1
hsa-miR-3065-5p	NM_001276760	TP53	TCAACAAAATCACTGATGCTGGA#CCTGCACTGGTGTTTTGTTGT#.((((((((.(((((.(((.((.#)).))).))))))))))))).	1487	1508	0.9230769230769231	-18.7	1	0.00133791	0.456	0	0	-5.26888	18	21	13	3UTR	MIRT613610	0	0
hsa-miR-4651	NM_001276760	TP53	CGGGGTGGGTGAGGTCGGGC#GCCTTTGCCTCCCCGGCTCGA#((((.((((.(((((.((((#))))..))))))))).)))).	2168	2189	0.9230769230769231	-27.3	0	0.000311066	0.382	0	0	-9.53217	17	21	9	3UTR	MIRT465402	0	1
hsa-miR-4728-5p	NM_001276760	TP53	TGGGAGGGGAGAGGCAGCAAGCA#TGCTTGTTCCCTCTCCCTG#.....(((((((((.((((((((#)))))))).))))))))).	1834	1853	0.9230769230769231	-28.9	0	1.003307e-05	0.456	0	0	-14.401	17	19	9	3UTR	MIRT465409	0	1
hsa-miR-5193	NM_001276760	TP53	TCCTCCTCTACCTCATCCCAGT#TGGGGAGGAGGATGGGGAGTAGGAC#((((((((((((((.(((((..#)))))..)))).))))).).)))).	1507	1532	0.9230769230769231	-23.3	1	0.041936	0.559	0	0	-4.67302	19	25	5	3UTR	MIRT613606	0	0
hsa-miR-6731-5p	NM_001276760	TP53	TGGGAGAGCAGGGTATTGTGGA#CCACCCTTCCCCTCCTTCTCCCT#.(((((((.((((....((((.#)))).....)))).)).))))).	2434	2457	0.9230769230769231	-22.1	1	0.957621	0.574	0	0	-6.67505	15	23	5	3UTR	MIRT465411	0	1
hsa-miR-6803-5p	NM_001276760	TP53	CTGGGGGTGGGGGGCTGGGCGT#CTCCACTTCTTGTTCCCCACTGACAGCCTCCCACCCCCAT#.((((((((((((((((...((#.))...)))))))))))))))).	1328	1368	0.9230769230769231	-37.9	1	0.325679	0.426	0	0	-3.79332	18	23	16	3UTR	MIRT465394	0	0
hsa-miR-6825-5p	NM_001276760	TP53	TGGGGAGGTGTGGAGTCAGCAT#ATGCTGGCATTTGCACCTACCTCAC#((((((((((((((((((((((#)))))))).))))))))).))))).	1717	1742	0.9230769230769231	-29.8	1	0.00059553	0.574	0	0	-3.93757	22	25	9	3UTR	MIRT465406	0	0
hsa-miR-6780b-5p	NM_001276760	TP53	TGGGGAAGGCTTGGCAGGGAAGA#CTCCCCTGCCATTTTGGGTTTTGGGTCTTTGAACCCT#.((((((((((((((((((.((.#)).))))))))............)))))))...))).	1374	1411	0.9230769230769231	-25.9	1	8.085149e-05	0.471	0	0	-3.79332	20	37	8	3UTR	MIRT465437	0	0
hsa-miR-6883-5p	NM_001276760	TP53	AGGGAGGGTGTGGTATGGATGT#ACATCTGCATTTTCACCCCACCCTTCCC#.(((((((((.(((..((((((#.))))))..))).))))))))).	2417	2445	0.9230769230769231	-25.3	1	0.985395	0.559	0	0	-7.5866	18	23	9	3UTR	MIRT465407	0	1
hsa-miR-6883-5p	NM_001276760	TP53	AGGGAGGGTGTGGTATGGATGT#GCAGTCCTGCCTCAGCCTCCG#..(((((.((.((((.((((((#))).))))))).)).))))).	2189	2210	0.9230769230769231	-24.4	0	4.712741e-05	0.353	0	0	-10.3285	17	21	7	3UTR	MIRT465407	0	1
hsa-miR-30d-5p	NM_001276761	TP53	TGTAAACATCCCCGACTGGAAG#CTTGCAGTTAAGGGTTAGTTTACAA#(((((((...((((((((.(((#))).)))))..)))...))))))).	1590	1615	0.9230769230769231	-19.2	1	0.064854	0.588	3.3436714000000003	4.321647582500001	-8.55011	18	25	7	3UTR	MIRT005418	0	0
hsa-miR-149-3p	NM_001276761	TP53	AGGGAGGGACGGGGGCTGTGC#ACAGCCTCCCACCCCCATCTCTCCCTCCCC#.((((((((.(((((((((..#)))))))))............)))))))).	1347	1377	0.9230769230769231	-30.7	1	0.271006	0.412	2.2407408888888884	1.58212	-5.03583	17	30	9	3UTR	MIRT465410	0	1
hsa-miR-150-3p	NM_001276761	TP53	CTGGTACAGGCCTGGGGGACAG#TGTTGCCCAGGCTGGTCTCAA#.(((.((.((((((((.((((.#)))).)))))))).)).))).	2283	2304	0.9230769230769231	-26	0	2.468686e-05	0.412	0.32801421249999996	0.4817657087499997	-10.226	17	21	8	3UTR	MIRT735266	0	0
hsa-miR-330-3p	NM_001276761	TP53	GCAAAGCACACGGCCTGCAGAGA#TCTCTGCTGGCCCAGCC#.....((....((((.(((((((#))))))).))))..)).	1912	1929	0.9230769230769231	-20.7	0	6.15985e-05	0.471	3.5083785714285716	2.63738	-21.336	13	17	7	3UTR	MIRT790282	0	1
hsa-miR-491-5p	NM_001276761	TP53	AGTGGGGAACCCTTCCATGAGG#TCTCCACTTCTTGTTCCCCACTG#((((((((((........((((#))))........)))))))))).	1324	1347	0.9230769230769231	-20.4	1	0.0512078	0.426	2.33393	1.5196	-13.2236	14	23	10	3UTR	MIRT054237	0	1
hsa-miR-612	NM_001276761	TP53	GCTGGGCAGGGCTTCTGAGCTCCTT#GGCTTACTGCAGCCTTTGCCTCCCCGGCTCGAGCAGTCCTGCCTCAGCC#(((((((((((((.(((((((....#.))))).)).))))))))).)))).	2154	2203	0.9230769230769231	-33.4	1	2.387963e-05	0.353	-0.316683	0.15835763374999998	-4.79441	20	25	9	3UTR	MIRT005476	0	1
hsa-miR-1285-3p	NM_001276761	TP53	TCTGGGCAACAAAGTGAGACCT#GGGTCTCACAGTGTTGCCCAGGC#(((((((((((..(((((((((#)))))))))..))))))))))).	2272	2295	0.9230769230769231	-35.8	1	0.00011513	0.456	-0.544635	0.4232872324999999	-8.57351	20	23	11	3UTR	MIRT005474	0	1
hsa-miR-4271	NM_001276761	TP53	GGGGGAAGAAAAGGTGGGG#CTCCACTTCTTGTTCCCCA#.((((((.((.((((((((#)))))))).)).)))))).	1325	1344	0.9230769230769231	-24.1	1	0.0611018	0.426	0.8580460375000001	1.85518	-8.93173	16	19	8	3UTR	MIRT465439	0	0
hsa-miR-4644	NM_001276761	TP53	TGGAGAGAGAAAAGAGACAGAAG#ATTTCTTTTTTCTTTTTTTTTTTTT#.((((((((((((((((......#.)))))))))))))))).	2063	2088	0.9230769230769231	-15.3	1	0.882237	0.706	1.5951287874999995	2.69937	-3.79332	16	18	16	3UTR	MIRT465418	0	0
hsa-miR-4651	NM_001276761	TP53	CGGGGTGGGTGAGGTCGGGC#GCCTTTGCCTCCCCGGCTCGA#((((.((((.(((((.((((#))))..))))))))).)))).	2165	2186	0.9230769230769231	-27.3	0	0.000311066	0.382	-0.21056	-0.00853398	-9.53217	17	21	9	3UTR	MIRT465402	0	1
hsa-miR-4728-5p	NM_001276761	TP53	TGGGAGGGGAGAGGCAGCAAGCA#TGCTTGTTCCCTCTCCCTG#.....(((((((((.((((((((#)))))))).))))))))).	1831	1850	0.9230769230769231	-28.9	0	1.003307e-05	0.456	0.0781183777777778	3.7439224487500002	-14.401	17	19	9	3UTR	MIRT465409	0	1
hsa-miR-4736	NM_001276761	TP53	AGGCAGGTTATCTGGGCTG#GGCCCAGCCAAACCCTGTCTG#(((((((....(((((((.#)))))))......))))))).	1920	1941	0.9230769230769231	-22.5	1	0.018429	0.5	2.0905366285714284	3.1736418662499997	-11.3749	14	21	7	3UTR	MIRT465413	0	0
hsa-miR-5193	NM_001276761	TP53	TCCTCCTCTACCTCATCCCAGT#TGGGGAGGAGGATGGGGAGTAGGAC#((((((((((((((.(((((..#)))))..)))).))))).).)))).	1504	1529	0.9230769230769231	-23.3	1	0.041936	0.559	1.3622150117647058	2.2974673825000007	-4.67302	19	25	5	3UTR	MIRT613606	0	0
hsa-miR-6133	NM_001276761	TP53	TGAGGGAGGAGGTTGGGTA#TGCTCAGGGTCAATTTCTTTTTTCT#.(((((((((((((((.(.#.).))))))))))))))).	2051	2076	0.9230769230769231	-15.8	1	0.189603	0.765	1.3420725533333333	2.69707	-3.79332	16	19	15	3UTR	MIRT465423	0	0
hsa-miR-6731-5p	NM_001276761	TP53	TGGGAGAGCAGGGTATTGTGGA#TCCACCTGTCTCAGCCTCCCAG#((((((.((.(((....(((((#)))))....))).)))))))).	2322	2344	0.9230769230769231	-22.8	0	1.913385e-05	0.412	1.8498383333333337	0.7162405412499999	-8.54911	16	22	8	3UTR	MIRT465411	0	1
hsa-miR-6756-5p	NM_001276761	TP53	AGGGTGGGGCTGGAGGTGGGGCT#CCCCACTGACAGCCTCCCACCCC#.(((((((((((..(((((((..#)))))))..)))))..)))))).	1339	1362	0.9230769230769231	-37.1	1	0.257691	0.426	2.552609807692308	1.5754014249999995	-5.9393	18	23	7	3UTR	MIRT465400	0	1
hsa-miR-6778-5p	NM_001276761	TP53	AGTGGGAGGACAGGAGGCAGGT#ACCTGTCTCAGCCTCCCAG#..(((((((.(..(((((((((#))))))))).)))))))).	2325	2344	0.9230769230769231	-28.9	1	1.913385e-05	0.412	1.2643253222222224	0.4696559787499998	-10.8354	17	19	9	3UTR	MIRT465397	0	0
hsa-miR-6785-5p	NM_001276761	TP53	TGGGAGGGCGTGGATGATGGTG#CACCCCCATCTCTCCCTCCCC#.(((((((.(.(((((..((((#))))..)))))).))))))).	1356	1377	0.9230769230769231	-26.3	1	0.271006	0.412	2.5657749999999995	1.9068973537500002	-7.67449	17	21	7	3UTR	MIRT465408	0	1
hsa-miR-6780b-5p	NM_001276761	TP53	TGGGGAAGGCTTGGCAGGGAAGA#CTCCCCTGCCATTTTGGGTTTTGGGTCTTTGAACCCT#.((((((((((((((((((.((.#)).))))))))............)))))))...))).	1371	1408	0.9230769230769231	-25.9	1	8.085149e-05	0.471	2.1095261787878785	1.6737101787500004	-3.79332	20	37	8	3UTR	MIRT465437	0	0
hsa-miR-6883-5p	NM_001276761	TP53	AGGGAGGGTGTGGTATGGATGT#ACATCTGCATTTTCACCCCACCCTTCCC#.(((((((((.(((..((((((#.))))))..))).))))))))).	2414	2442	0.9230769230769231	-25.3	1	0.985395	0.559	1.3067295555555554	0.4568137762500001	-7.5866	18	23	9	3UTR	MIRT465407	0	1
hsa-miR-6883-5p	NM_001276761	TP53	AGGGAGGGTGTGGTATGGATGT#CCATCCCACACCCTG#....(((((((((.((((....#)))).))))))))).	1984	1999	0.9230769230769231	-23.6	0	0.0139292	0.574	4.542537266666667	3.1610406524999997	-10.4034	13	15	9	3UTR	MIRT465407	0	1
hsa-miR-30d-5p	NM_001126112	TP53	TGTAAACATCCCCGACTGGAAG#CTTGCAGTTAAGGGTTAGTTTACAA#(((((((...((((((((.(((#))).)))))..)))...))))))).	1590	1615	0.9230769230769231	-19.2	1	0.064854	0.588	3.3436714000000003	4.321647582500001	-8.55011	18	25	7	3UTR	MIRT005418	0	0
hsa-miR-149-3p	NM_001126112	TP53	AGGGAGGGACGGGGGCTGTGC#ACAGCCTCCCACCCCCATCTCTCCCTCCCC#.((((((((.(((((((((..#)))))))))............)))))))).	1347	1377	0.9230769230769231	-30.7	1	0.271006	0.412	2.2407408888888884	1.58212	-5.03583	17	30	9	3UTR	MIRT465410	0	1
hsa-miR-150-3p	NM_001126112	TP53	CTGGTACAGGCCTGGGGGACAG#TGTTGCCCAGGCTGGTCTCAA#.(((.((.((((((((.((((.#)))).)))))))).)).))).	2283	2304	0.9230769230769231	-26	0	2.468686e-05	0.412	0.32801421249999996	0.4817657087499997	-10.226	17	21	8	3UTR	MIRT735266	0	0
hsa-miR-330-3p	NM_001126112	TP53	GCAAAGCACACGGCCTGCAGAGA#TCTCTGCTGGCCCAGCC#.....((....((((.(((((((#))))))).))))..)).	1912	1929	0.9230769230769231	-20.7	0	6.15985e-05	0.471	3.5083785714285716	2.63738	-21.336	13	17	7	3UTR	MIRT790282	0	1
hsa-miR-491-5p	NM_001126112	TP53	AGTGGGGAACCCTTCCATGAGG#TCTCCACTTCTTGTTCCCCACTG#((((((((((........((((#))))........)))))))))).	1324	1347	0.9230769230769231	-20.4	1	0.0512078	0.426	2.33393	1.5196	-13.2236	14	23	10	3UTR	MIRT054237	0	1
hsa-miR-612	NM_001126112	TP53	GCTGGGCAGGGCTTCTGAGCTCCTT#GGCTTACTGCAGCCTTTGCCTCCCCGGCTCGAGCAGTCCTGCCTCAGCC#(((((((((((((.(((((((....#.))))).)).))))))))).)))).	2154	2203	0.9230769230769231	-33.4	1	2.387963e-05	0.353	-0.316683	0.15835763374999998	-4.79441	20	25	9	3UTR	MIRT005476	0	1
hsa-miR-1285-3p	NM_001126112	TP53	TCTGGGCAACAAAGTGAGACCT#GGGTCTCACAGTGTTGCCCAGGC#(((((((((((..(((((((((#)))))))))..))))))))))).	2272	2295	0.9230769230769231	-35.8	1	0.00011513	0.456	-0.544635	0.4232872324999999	-8.57351	20	23	11	3UTR	MIRT005474	0	1
hsa-miR-4271	NM_001126112	TP53	GGGGGAAGAAAAGGTGGGG#CTCCACTTCTTGTTCCCCA#.((((((.((.((((((((#)))))))).)).)))))).	1325	1344	0.9230769230769231	-24.1	1	0.0611018	0.426	0.8580460375000001	1.85518	-8.93173	16	19	8	3UTR	MIRT465439	0	0
hsa-miR-4644	NM_001126112	TP53	TGGAGAGAGAAAAGAGACAGAAG#ATTTCTTTTTTCTTTTTTTTTTTTT#.((((((((((((((((......#.)))))))))))))))).	2063	2088	0.9230769230769231	-15.3	1	0.882237	0.706	1.5951287874999995	2.69937	-3.79332	16	18	16	3UTR	MIRT465418	0	0
hsa-miR-4651	NM_001126112	TP53	CGGGGTGGGTGAGGTCGGGC#GCCTTTGCCTCCCCGGCTCGA#((((.((((.(((((.((((#))))..))))))))).)))).	2165	2186	0.9230769230769231	-27.3	0	0.000311066	0.382	-0.21056	-0.00853398	-9.53217	17	21	9	3UTR	MIRT465402	0	1
hsa-miR-4728-5p	NM_001126112	TP53	TGGGAGGGGAGAGGCAGCAAGCA#TGCTTGTTCCCTCTCCCTG#.....(((((((((.((((((((#)))))))).))))))))).	1831	1850	0.9230769230769231	-28.9	0	1.003307e-05	0.456	0.0781183777777778	3.7439224487500002	-14.401	17	19	9	3UTR	MIRT465409	0	1
hsa-miR-4736	NM_001126112	TP53	AGGCAGGTTATCTGGGCTG#GGCCCAGCCAAACCCTGTCTG#(((((((....(((((((.#)))))))......))))))).	1920	1941	0.9230769230769231	-22.5	1	0.018429	0.5	2.0905366285714284	3.1736418662499997	-11.3749	14	21	7	3UTR	MIRT465413	0	0
hsa-miR-5193	NM_001126112	TP53	TCCTCCTCTACCTCATCCCAGT#TGGGGAGGAGGATGGGGAGTAGGAC#((((((((((((((.(((((..#)))))..)))).))))).).)))).	1504	1529	0.9230769230769231	-23.3	1	0.041936	0.559	1.3622150117647058	2.2974673825000007	-4.67302	19	25	5	3UTR	MIRT613606	0	0
hsa-miR-6133	NM_001126112	TP53	TGAGGGAGGAGGTTGGGTA#TGCTCAGGGTCAATTTCTTTTTTCT#.(((((((((((((((.(.#.).))))))))))))))).	2051	2076	0.9230769230769231	-15.8	1	0.189603	0.765	1.3420725533333333	2.69707	-3.79332	16	19	15	3UTR	MIRT465423	0	0
hsa-miR-6731-5p	NM_001126112	TP53	TGGGAGAGCAGGGTATTGTGGA#TCCACCTGTCTCAGCCTCCCAG#((((((.((.(((....(((((#)))))....))).)))))))).	2322	2344	0.9230769230769231	-22.8	0	1.913385e-05	0.412	1.8498383333333337	0.7162405412499999	-8.54911	16	22	8	3UTR	MIRT465411	0	1
hsa-miR-6756-5p	NM_001126112	TP53	AGGGTGGGGCTGGAGGTGGGGCT#CCCCACTGACAGCCTCCCACCCC#.(((((((((((..(((((((..#)))))))..)))))..)))))).	1339	1362	0.9230769230769231	-37.1	1	0.257691	0.426	2.552609807692308	1.5754014249999995	-5.9393	18	23	7	3UTR	MIRT465400	0	1
hsa-miR-6778-5p	NM_001126112	TP53	AGTGGGAGGACAGGAGGCAGGT#ACCTGTCTCAGCCTCCCAG#..(((((((.(..(((((((((#))))))))).)))))))).	2325	2344	0.9230769230769231	-28.9	1	1.913385e-05	0.412	1.2643253222222224	0.4696559787499998	-10.8354	17	19	9	3UTR	MIRT465397	0	0
hsa-miR-6785-5p	NM_001126112	TP53	TGGGAGGGCGTGGATGATGGTG#CACCCCCATCTCTCCCTCCCC#.(((((((.(.(((((..((((#))))..)))))).))))))).	1356	1377	0.9230769230769231	-26.3	1	0.271006	0.412	2.5657749999999995	1.9068973537500002	-7.67449	17	21	7	3UTR	MIRT465408	0	1
hsa-miR-6780b-5p	NM_001126112	TP53	TGGGGAAGGCTTGGCAGGGAAGA#CTCCCCTGCCATTTTGGGTTTTGGGTCTTTGAACCCT#.((((((((((((((((((.((.#)).))))))))............)))))))...))).	1371	1408	0.9230769230769231	-25.9	1	8.085149e-05	0.471	2.1095261787878785	1.6737101787500004	-3.79332	20	37	8	3UTR	MIRT465437	0	0
hsa-miR-6883-5p	NM_001126112	TP53	AGGGAGGGTGTGGTATGGATGT#ACATCTGCATTTTCACCCCACCCTTCCC#.(((((((((.(((..((((((#.))))))..))).))))))))).	2414	2442	0.9230769230769231	-25.3	1	0.985395	0.559	1.3067295555555554	0.4568137762500001	-7.5866	18	23	9	3UTR	MIRT465407	0	1
hsa-miR-6883-5p	NM_001126112	TP53	AGGGAGGGTGTGGTATGGATGT#CCATCCCACACCCTG#....(((((((((.((((....#)))).))))))))).	1984	1999	0.9230769230769231	-23.6	0	0.0139292	0.574	4.542537266666667	3.1610406524999997	-10.4034	13	15	9	3UTR	MIRT465407	0	1
hsa-miR-18a-5p	NM_001126113	TP53	TAAGGTGCATCTAGTGCAGATAG#TATCTGTGAAATGCTGGCATTTGCACCTA#..(((((((.((((((((((((.#))))))).....)))))....))))))).	1767	1796	0.9230769230769231	-21.6	1	0.00434297	0.529	4.240167376470588	3.48555	-6.19951	19	29	7	3UTR	MIRT438792	0	0
hsa-miR-19b-3p	NM_001126113	TP53	TGTGCAAATCCATGCAAAACTGA#TCTGTGAAATGCTGGCATTTGCACC#.(((((((((((.(((.......#.)))))).)))))))).	1769	1794	0.9230769230769231	-17.5	1	0.00299486	0.529	3.86665	3.531292672499999	-5.08246	14	17	8	3UTR	MIRT438624	0	0
hsa-miR-24-3p	NM_001126113	TP53	TGGCTCAGTTCAGCAGGAACAG#TGTTCCGAGAGCTGAATGAGGCCT#.((((..(((((((.((((((.#))))))....)))))))..)))).	1220	1244	0.9230769230769231	-24.2	0	1.428445e-05	0.426	1.9014084285714288	1.13292	-7.97342	17	24	7	3UTR	MIRT734677	0	0
hsa-miR-28-5p	NM_001126113	TP53	AAGGAGCTCACAGTCTATTGAG#TCCGTGGGCGTGAGCGCTTC#.(((.((((((.((((((.((.#)).)))))))))))).))).	1196	1216	0.9230769230769231	-19.7	0	3.28197e-05	0.515	-0.252066	0.46559727000000006	-11.2592	17	20	12	3UTR	MIRT733332	0	0
hsa-miR-92a-3p	NM_001126113	TP53	TATTGCACTTGTCCCGGCCTGT#CAGGCTGGGAAGGAGCC#....((.(((.((((((((((.#))))))))))))).)).	1261	1278	0.9230769230769231	-23	0	5.139382e-06	0.324	1.1166	1.25706	-13.915	15	17	13	3UTR	MIRT052984	0	0
hsa-miR-30c-5p	NM_001126113	TP53	TGTAAACATCCTACACTCTCAGC#GCTTAGATTTTAAGGTTTTTACTGTGAGGGATGTTTGGGA#(.((((((((((.((((((.(((#))).)))................))).)))))))))).).	1598	1638	0.9230769230769231	-17.8	1	0.0513759	0.632	3.4043214399999995	2.91609	-6.39038	20	40	10	3UTR	MIRT437494	0	0
hsa-miR-223-3p	NM_001126113	TP53	TGTCAGTTTGTCAAATACCCCA#GGGCCTGACTCAGACTGACAT#((((((((((.......(((..#))).......)))))))))).	1366	1387	0.9230769230769231	-18.2	1	0.0178691	0.485	0.9288441299999999	1.3180313262500005	-13.2236	13	21	10	3UTR	MIRT465435	0	1
hsa-miR-125b-5p	NM_001126113	TP53	TCCCTGAGACCCTAACTTGTGA#GAGATGGGGTCTCACAGTGTTGCCCAGGCTGGTCTCAAACTCCTGGGC#.(((((((((((((.(((....#))).))))))))))..............................))).	2329	2377	0.9230769230769231	-19.7	1	5.723425e-05	0.397	-0.0318634	0.6279022674999999	-4.52877	16	48	10	3UTR	MIRT000535	0	0
hsa-miR-149-3p	NM_001126113	TP53	AGGGAGGGACGGGGGCTGTGC#ACAGCCTCCCACCCCCATCTCTCCCTCCCC#.((((((((.(((((((((..#)))))))))............)))))))).	1410	1440	0.9230769230769231	-30.7	1	0.271006	0.412	-0.107449	1.2465247662500003	-5.03583	17	30	9	3UTR	MIRT465410	0	1
hsa-miR-330-3p	NM_001126113	TP53	GCAAAGCACACGGCCTGCAGAGA#TCTCTGCTGGCCCAGCC#.....((....((((.(((((((#))))))).))))..)).	1975	1992	0.9230769230769231	-20.7	0	6.15985e-05	0.471	3.142482428571429	2.6754	-21.336	13	17	7	3UTR	MIRT790282	0	1
hsa-miR-491-5p	NM_001126113	TP53	AGTGGGGAACCCTTCCATGAGG#TCTCCACTTCTTGTTCCCCACTG#((((((((((........((((#))))........)))))))))).	1387	1410	0.9230769230769231	-20.4	1	0.0512078	0.426	0.674397	1.13179	-13.2236	14	23	10	3UTR	MIRT054237	0	1
hsa-miR-608	NM_001126113	TP53	AGGGGTGGTGTTGGGACAGCTCCGT#AGGGAAGCTGTCCCTCACTGTTGAATTTTCTCTAACTTCAAGGCCCA#..((((((((..(((((((((((.(#).))).)))))))).)))).......................)))).	1720	1767	0.9230769230769231	-28.3	1	0.03016	0.574	3.5842492500000005	3.90958	-11.1286	20	47	8	3UTR	MIRT016154	0	1
hsa-miR-612	NM_001126113	TP53	GCTGGGCAGGGCTTCTGAGCTCCTT#GGCTTACTGCAGCCTTTGCCTCCCCGGCTCGAGCAGTCCTGCCTCAGCC#(((((((((((((.(((((((....#.))))).)).))))))))).)))).	2217	2266	0.9230769230769231	-33.4	1	2.387963e-05	0.353	-0.237808	0.13828038374999982	-4.79441	20	25	9	3UTR	MIRT005476	0	1
hsa-miR-937-5p	NM_001126113	TP53	GTGAGTCAGGGTGGGGCTGG#CCAGCCAAACCCTGTCTGACA#((.((.((((((..((((((#))))))..)))))).)).)).	1986	2007	0.9230769230769231	-30.4	0	0.0564129	0.5	0.31823716666666657	3.13162	-9.54204	16	21	6	3UTR	MIRT465434	0	0
hsa-miR-1228-3p	NM_001126113	TP53	TCACACCTGCCTCGCCCCCC#GGAGCCAGGGGGGAGCAGGG#.....((((.(((.(((((.#.)))))))))))).	1272	1292	0.9230769230769231	-22.8	0	1.159105e-07	0.368	2.13697	1.08613	-15.7649	12	14	12	3UTR	MIRT732482	0	0
hsa-miR-1207-5p	NM_001126113	TP53	TGGCAGGGAGGCTGGGAGGGG#CCCCATCTCTCCCTCCCCTGCCAT#(((((((((((..((((((((#)))).))))..)))))).))))).	1422	1446	0.9230769230769231	-33.5	1	0.207727	0.426	0.026140150000000004	1.2924249237499996	-8.57351	19	24	6	3UTR	MIRT465415	0	1
hsa-miR-1285-3p	NM_001126113	TP53	TCTGGGCAACAAAGTGAGACCT#GGGTCTCACAGTGTTGCCCAGGC#(((((((((((..(((((((((#)))))))))..))))))))))).	2335	2358	0.9230769230769231	-35.8	1	0.00011513	0.456	0.2405078818181818	0.4955687962499997	-8.57351	20	23	11	3UTR	MIRT005474	0	1
hsa-miR-4644	NM_001126113	TP53	TGGAGAGAGAAAAGAGACAGAAG#ATTTCTTTTTTCTTTTTTTTTTTTT#.((((((((((((((((......#.)))))))))))))))).	2126	2151	0.9230769230769231	-15.3	1	0.882237	0.706	1.75826	2.62157	-3.79332	16	18	16	3UTR	MIRT465418	0	0
hsa-miR-4651	NM_001126113	TP53	CGGGGTGGGTGAGGTCGGGC#CCCCATCTCTCCCTCCCCT#.((((.(((.(((((.(((.#))).))))).))).)))).	1422	1441	0.9230769230769231	-27.2	0	0.187482	0.397	0.5659211999999999	1.1399544274999995	-7.16984	15	19	5	3UTR	MIRT465402	0	1
hsa-miR-4728-5p	NM_001126113	TP53	TGGGAGGGGAGAGGCAGCAAGCA#TGCTTGTTCCCTCTCCCTG#.....(((((((((.((((((((#)))))))).))))))))).	1894	1913	0.9230769230769231	-28.9	0	1.003307e-05	0.456	1.6966927555555555	3.7839422562499996	-14.401	17	19	9	3UTR	MIRT465409	0	1
hsa-miR-5193	NM_001126113	TP53	TCCTCCTCTACCTCATCCCAGT#TGGGGAGGAGGATGGGGAGTAGGAC#((((((((((((((.(((((..#)))))..)))).))))).).)))).	1567	1592	0.9230769230769231	-23.3	1	0.041936	0.559	1.6333542235294118	2.3823768000000003	-4.67302	19	25	5	3UTR	MIRT613606	0	0
hsa-miR-6133	NM_001126113	TP53	TGAGGGAGGAGGTTGGGTA#TGCTCAGGGTCAATTTCTTTTTTCT#.(((((((((((((((.(.#.).))))))))))))))).	2114	2139	0.9230769230769231	-15.8	1	0.189603	0.765	1.623153173333333	2.9518261337500005	-3.79332	16	19	15	3UTR	MIRT465423	0	0
hsa-miR-6756-5p	NM_001126113	TP53	AGGGTGGGGCTGGAGGTGGGGCT#CCCCACTGACAGCCTCCCACCCC#.(((((((((((..(((((((..#)))))))..)))))..)))))).	1402	1425	0.9230769230769231	-37.1	1	0.257691	0.426	0.0736784923076923	1.34484	-5.9393	18	23	7	3UTR	MIRT465400	0	1
hsa-miR-6785-5p	NM_001126113	TP53	TGGGAGGGCGTGGATGATGGTG#CACCCCCATCTCTCCCTCCCC#.(((((((.(.(((((..((((#))))..)))))).))))))).	1419	1440	0.9230769230769231	-26.3	1	0.271006	0.412	-0.0301777	1.1518108637499997	-7.67449	17	21	7	3UTR	MIRT465408	0	1
hsa-miR-6825-5p	NM_001126113	TP53	TGGGGAGGTGTGGAGTCAGCAT#ATGCTGGCATTTGCACCTACCTCAC#((((((((((((((((((((((#)))))))).))))))))).))))).	1777	1802	0.9230769230769231	-29.8	1	0.00059553	0.574	3.98671	2.6784454162499998	-3.93757	22	25	9	3UTR	MIRT465406	0	0
hsa-miR-6835-5p	NM_001126113	TP53	AGGGGGTAGAAAGTGGCTGAAG#CTCCAGCCACCTGAAGTCCAAAAAGGGTCAGTCTACCTCCC#.(((((((((..(((((((.((#)).))))))).....................))))))))).	1296	1337	0.9230769230769231	-24.9	1	0.00247379	0.529	1.6961342555555556	1.7230242462499996	-9.9649	18	41	9	3UTR	MIRT465405	0	0
hsa-miR-6883-5p	NM_001126113	TP53	AGGGAGGGTGTGGTATGGATGT#ACATCTGCATTTTCACCCCACCCTTCCC#.(((((((((.(((..((((((#.))))))..))).))))))))).	2477	2505	0.9230769230769231	-25.3	1	0.985395	0.559	1.3067295555555554	0.45793972125000015	-7.5866	18	23	9	3UTR	MIRT465407	0	1
hsa-miR-6883-5p	NM_001126113	TP53	AGGGAGGGTGTGGTATGGATGT#CCATCCCACACCCTG#....(((((((((.((((....#)))).))))))))).	2047	2062	0.9230769230769231	-23.6	0	0.0139292	0.574	5.02277431111111	3.2701	-10.4034	13	15	9	3UTR	MIRT465407	0	1
hsa-miR-7150	NM_001126113	TP53	CTGGCAGGGGGAGAGGTA#GCCTCCCACCCCCATCTCTCCCTCCCCTGCCAT#.((((((((((((((((.#.)))))))))...))))))).	1413	1446	0.9230769230769231	-28.1	1	0.207727	0.426	0.25437362105263156	1.48232	-3.79332	16	21	9	3UTR	MIRT465396	0	0
hsa-miR-8071	NM_001126113	TP53	CGGTGGACTGGAGTGGGTGG#CCAGGCTGGGAAGGAGCCAGGGGGGAGCAGGGCTCACTCCAGCCACCT#.(((((.(((((((((((..#.)))))))))))))))).	1260	1308	0.9230769230769231	-30.5	0	0.000293238	0.382	1.1306947454545453	1.26243	-5.33701	16	18	16	3UTR	MIRT716579	0	0
hsa-miR-18a-5p	NM_001126114	TP53	TAAGGTGCATCTAGTGCAGATAG#TATCTGTGAAATGCTGGCATTTGCACCTA#..(((((((.((((((((((((.#))))))).....)))))....))))))).	1840	1869	0.9230769230769231	-21.6	1	0.00434297	0.529	4.240167376470588	3.48555	-6.19951	19	29	7	3UTR	MIRT438792	0	0
hsa-miR-19b-3p	NM_001126114	TP53	TGTGCAAATCCATGCAAAACTGA#TCTGTGAAATGCTGGCATTTGCACC#.(((((((((((.(((.......#.)))))).)))))))).	1842	1867	0.9230769230769231	-17.5	1	0.00299486	0.529	3.86665	3.531292672499999	-5.08246	14	17	8	3UTR	MIRT438624	0	0
hsa-miR-92a-3p	NM_001126114	TP53	TATTGCACTTGTCCCGGCCTGT#CAGGCTGGGAAGGAGCC#....((.(((.((((((((((.#))))))))))))).)).	1334	1351	0.9230769230769231	-23	0	5.139382e-06	0.324	1.5714801499999997	1.6317276987500002	-13.915	15	17	13	3UTR	MIRT052984	0	0
hsa-miR-30c-5p	NM_001126114	TP53	TGTAAACATCCTACACTCTCAGC#GCTTAGATTTTAAGGTTTTTACTGTGAGGGATGTTTGGGA#(.((((((((((.((((((.(((#))).)))................))).)))))))))).).	1671	1711	0.9230769230769231	-17.8	1	0.0513759	0.632	3.4043214399999995	2.91609	-6.39038	20	40	10	3UTR	MIRT437494	0	0
hsa-miR-125b-5p	NM_001126114	TP53	TCCCTGAGACCCTAACTTGTGA#GAGATGGGGTCTCACAGTGTTGCCCAGGCTGGTCTCAAACTCCTGGGC#.(((((((((((((.(((....#))).))))))))))..............................))).	2402	2450	0.9230769230769231	-19.7	1	5.723425e-05	0.397	-0.0318634	0.6279022674999999	-4.52877	16	48	10	3UTR	MIRT000535	0	0
hsa-miR-330-3p	NM_001126114	TP53	GCAAAGCACACGGCCTGCAGAGA#TCTCTGCTGGCCCAGCC#.....((....((((.(((((((#))))))).))))..)).	2048	2065	0.9230769230769231	-20.7	0	6.15985e-05	0.471	3.142482428571429	2.6754	-21.336	13	17	7	3UTR	MIRT790282	0	1
hsa-miR-491-5p	NM_001126114	TP53	AGTGGGGAACCCTTCCATGAGG#TCTCCACTTCTTGTTCCCCACTG#((((((((((........((((#))))........)))))))))).	1460	1483	0.9230769230769231	-20.4	1	0.0512078	0.426	0.16563409999999995	0.326356	-13.2236	14	23	10	3UTR	MIRT054237	0	1
hsa-miR-608	NM_001126114	TP53	AGGGGTGGTGTTGGGACAGCTCCGT#AGGGAAGCTGTCCCTCACTGTTGAATTTTCTCTAACTTCAAGGCCCA#..((((((((..(((((((((((.(#).))).)))))))).)))).......................)))).	1793	1840	0.9230769230769231	-28.3	1	0.03016	0.574	3.5842492500000005	3.90958	-11.1286	20	47	8	3UTR	MIRT016154	0	1
hsa-miR-612	NM_001126114	TP53	GCTGGGCAGGGCTTCTGAGCTCCTT#GGCTTACTGCAGCCTTTGCCTCCCCGGCTCGAGCAGTCCTGCCTCAGCC#(((((((((((((.(((((((....#.))))).)).))))))))).)))).	2290	2339	0.9230769230769231	-33.4	1	2.387963e-05	0.353	-0.237808	0.13828038374999982	-4.79441	20	25	9	3UTR	MIRT005476	0	1
hsa-miR-937-5p	NM_001126114	TP53	GTGAGTCAGGGTGGGGCTGG#CCAGCCAAACCCTGTCTGACA#((.((.((((((..((((((#))))))..)))))).)).)).	2059	2080	0.9230769230769231	-30.4	0	0.0564129	0.5	0.31823716666666657	3.13162	-9.54204	16	21	6	3UTR	MIRT465434	0	0
hsa-miR-1228-3p	NM_001126114	TP53	TCACACCTGCCTCGCCCCCC#GGAGCCAGGGGGGAGCAGGG#.....((((.(((.(((((.#.)))))))))))).	1345	1365	0.9230769230769231	-22.8	0	1.159105e-07	0.368	2.49731	1.4020862025000005	-15.7649	12	14	12	3UTR	MIRT732482	0	0
hsa-miR-1207-5p	NM_001126114	TP53	TGGCAGGGAGGCTGGGAGGGG#CCCCATCTCTCCCTCCCCTGCCAT#(((((((((((..((((((((#)))).))))..)))))).))))).	1495	1519	0.9230769230769231	-33.5	1	0.207727	0.426	0.5618785833333334	1.00411	-8.57351	19	24	6	3UTR	MIRT465415	0	1
hsa-miR-1285-3p	NM_001126114	TP53	TCTGGGCAACAAAGTGAGACCT#GGGTCTCACAGTGTTGCCCAGGC#(((((((((((..(((((((((#)))))))))..))))))))))).	2408	2431	0.9230769230769231	-35.8	1	0.00011513	0.456	0.2405078818181818	0.4955687962499997	-8.57351	20	23	11	3UTR	MIRT005474	0	1
hsa-miR-4644	NM_001126114	TP53	TGGAGAGAGAAAAGAGACAGAAG#ATTTCTTTTTTCTTTTTTTTTTTTT#.((((((((((((((((......#.)))))))))))))))).	2199	2224	0.9230769230769231	-15.3	1	0.882237	0.706	1.75826	2.62157	-3.79332	16	18	16	3UTR	MIRT465418	0	0
hsa-miR-4651	NM_001126114	TP53	CGGGGTGGGTGAGGTCGGGC#CCCCATCTCTCCCTCCCCT#.((((.(((.(((((.(((.#))).))))).))).)))).	1495	1514	0.9230769230769231	-27.2	0	0.187482	0.397	0.565922	0.9419488574999999	-7.16984	15	19	5	3UTR	MIRT465402	0	1
hsa-miR-4728-5p	NM_001126114	TP53	TGGGAGGGGAGAGGCAGCAAGCA#TGCTTGTTCCCTCTCCCTG#.....(((((((((.((((((((#)))))))).))))))))).	1967	1986	0.9230769230769231	-28.9	0	1.003307e-05	0.456	1.6966927555555555	3.7839422562499996	-14.401	17	19	9	3UTR	MIRT465409	0	1
hsa-miR-5193	NM_001126114	TP53	TCCTCCTCTACCTCATCCCAGT#TGGGGAGGAGGATGGGGAGTAGGAC#((((((((((((((.(((((..#)))))..)))).))))).).)))).	1640	1665	0.9230769230769231	-23.3	1	0.041936	0.559	1.6333542235294118	2.3823768000000003	-4.67302	19	25	5	3UTR	MIRT613606	0	0
hsa-miR-6133	NM_001126114	TP53	TGAGGGAGGAGGTTGGGTA#TGCTCAGGGTCAATTTCTTTTTTCT#.(((((((((((((((.(.#.).))))))))))))))).	2187	2212	0.9230769230769231	-15.8	1	0.189603	0.765	1.623153173333333	2.9518261337500005	-3.79332	16	19	15	3UTR	MIRT465423	0	0
hsa-miR-6778-5p	NM_001126114	TP53	AGTGGGAGGACAGGAGGCAGGT#GCCTGACTCAGACTGACATTCTCCACTTCTTGTTCCCCACTG#((((((.(((((((((((((((#)))))....................)))))))))))))))).	1441	1483	0.9230769230769231	-27.3	0	0.0512078	0.426	0.35451438285714293	0.40587552375000013	-5.48126	21	42	16	3UTR	MIRT465397	0	0
hsa-miR-6803-5p	NM_001126114	TP53	CTGGGGGTGGGGGGCTGGGCGT#CTCCACTTCTTGTTCCCCACTGACAGCCTCCCACCCCCAT#.((((((((((((((((...((#.))...)))))))))))))))).	1461	1501	0.9230769230769231	-37.9	1	0.325679	0.426	0.4052	0.34151787750000007	-3.79332	18	23	16	3UTR	MIRT465394	0	0
hsa-miR-6825-5p	NM_001126114	TP53	TGGGGAGGTGTGGAGTCAGCAT#ATGCTGGCATTTGCACCTACCTCAC#((((((((((((((((((((((#)))))))).))))))))).))))).	1850	1875	0.9230769230769231	-29.8	1	0.00059553	0.574	3.98671	2.6784454162499998	-3.93757	22	25	9	3UTR	MIRT465406	0	0
hsa-miR-6835-5p	NM_001126114	TP53	AGGGGGTAGAAAGTGGCTGAAG#CTCCAGCCACCTGAAGTCCAAAAAGGGTCAGTCTACCTCCC#.(((((((((..(((((((.((#)).))))))).....................))))))))).	1369	1410	0.9230769230769231	-24.9	1	0.00247379	0.529	0.5788269222222222	1.14389	-9.9649	18	41	9	3UTR	MIRT465405	0	0
hsa-miR-6883-5p	NM_001126114	TP53	AGGGAGGGTGTGGTATGGATGT#ACATCTGCATTTTCACCCCACCCTTCCC#.(((((((((.(((..((((((#.))))))..))).))))))))).	2550	2578	0.9230769230769231	-25.3	1	0.985395	0.559	1.3067295555555554	0.45793972125000015	-7.5866	18	23	9	3UTR	MIRT465407	0	1
hsa-miR-6883-5p	NM_001126114	TP53	AGGGAGGGTGTGGTATGGATGT#CCATCCCACACCCTG#....(((((((((.((((....#)))).))))))))).	2120	2135	0.9230769230769231	-23.6	0	0.0139292	0.574	5.02277431111111	3.2701	-10.4034	13	15	9	3UTR	MIRT465407	0	1
hsa-miR-8071	NM_001126114	TP53	CGGTGGACTGGAGTGGGTGG#CCAGGCTGGGAAGGAGCCAGGGGGGAGCAGGGCTCACTCCAGCCACCT#.(((((.(((((((((((..#.)))))))))))))))).	1333	1381	0.9230769230769231	-30.5	0	0.000293238	0.382	2.0636064999999997	1.5759054487500002	-5.33701	16	18	16	3UTR	MIRT716579	0	0
hsa-miR-18a-5p	NM_001126115	TP53	TAAGGTGCATCTAGTGCAGATAG#TATCTGTGAAATGCTGGCATTTGCACCTA#..(((((((.((((((((((((.#))))))).....)))))....))))))).	1198	1227	0.9230769230769231	-21.6	1	0.00434297	0.529	0.440988	0.52886	-6.19951	19	29	7	3UTR	MIRT438792	0	0
hsa-miR-24-3p	NM_001126115	TP53	TGGCTCAGTTCAGCAGGAACAG#TCTCTGCTGGCCCAGCCAA#(((((..(.(((((((((....#)).))))))))..))))).	1406	1425	0.9230769230769231	-19.4	0	0.000152104	0.456	1.4635347600000002	1.5488521437500005	-8.43861	15	19	8	3UTR	MIRT734677	0	0
hsa-miR-92a-1-5p	NM_001126115	TP53	AGGTTGGGATCGGTTGCAATGCT#GGCTCAGGCGATCCACCTGTCTCAGCCTC#((((((((((.((((((...(((#)))....)))....))).)))))))))).	1805	1834	0.9230769230769231	-21.7	1	0.000137386	0.426	2.0631	3.32372	-6.76235	19	29	10	3UTR	MIRT438790	0	0
hsa-miR-222-3p	NM_001126115	TP53	AGCTACATCTGGCTACTGGGT#GCCTCAGCCTCCGGAGTAGCTG#((((((.(((((...((((((#))).)))...))))))))))).	1688	1710	0.9230769230769231	-21.7	0	2.185936e-05	0.338	2.342089571428571	4.137684567499999	-8.36268	17	22	11	3UTR	MIRT005786	0	0
hsa-miR-150-5p	NM_001126115	TP53	TCTCCCAACCCTTGTACCAGTG#TTGGTCGGTGGGTTGGTAGT#.((.((((((((((.(((((..#)))))))).))))))).)).	1344	1364	0.9230769230769231	-19.7	0	0.00237659	0.471	2.974584636363637	1.5792324249999996	-7.5608	17	20	8	3UTR	MIRT052652	1	1
hsa-miR-30e-5p	NM_001126115	TP53	TGTAAACATCCTTGACTGGAAG#CTTGCAGTTAAGGGTTAGTTTACAA#((((((((((((((((((.(((#))).)))))))))))..))))))).	1084	1109	0.9230769230769231	-24.8	1	0.064854	0.588	0.014592099999999974	0.09622208250000003	-3.93757	21	25	11	3UTR	MIRT437495	0	0
hsa-miR-1285-3p	NM_001126115	TP53	TCTGGGCAACAAAGTGAGACCT#ACTGGGTCTCGCTTTGTTGCCCAGG#.(((((((((((((((((((((#.))))))))))))))))))))).	1600	1625	0.9230769230769231	-40.9	1	1.906295e-06	0.485	3.152482123809524	4.2746437450000005	-3.79332	21	23	21	3UTR	MIRT005474	0	1
hsa-miR-1972	NM_001126115	TP53	TCAGGCCAGGCACAGTGGCTCA#GAGTGCATTGTGAGGGTTAATGAAATAATGTACATCTGGCCTTGAA#(((((((((((((((((((((.#)))).)))))))......................)))))))).)).	1234	1280	0.9230769230769231	-25.3	1	0.0145968	0.618	1.40956	0.7415044000000002	-3.93757	21	46	8	3UTR	MIRT465450	0	1
hsa-miR-3165	NM_001126115	TP53	AGGTGGATGCAATGTGACCTCA#GAGGATTTCATCTCTTGTATATGATGATCTGGATCCACCA#.(((((((.(((((.((((((.#)))).)).)))..................)).))))))).	1493	1533	0.9230769230769231	-20.5	1	0.00193432	0.618	1.7026694857142857	2.2292364100000004	-5.58516	18	40	7	3UTR	MIRT716577	0	1
hsa-miR-4516	NM_001126115	TP53	GGGAGAAGGGTCGGGGC#GCCTCCCACCCCCATCTCTCCCT#((((((.((((.(((((#))).)).)))).....)))))).	844	867	0.9230769230769231	-22.6	0	0.373289	0.426	-0.10241	0.03704043374999999	-8.82806	15	23	6	3UTR	MIRT465441	0	1
hsa-miR-4644	NM_001126115	TP53	TGGAGAGAGAAAAGAGACAGAAG#ATTTCTTTTTTCTTTTTTTTTTTTT#.((((((((((((((((......#.)))))))))))))))).	1557	1582	0.9230769230769231	-15.3	1	0.882237	0.706	5.181354899999999	2.43999	-3.79332	16	18	16	3UTR	MIRT465418	0	0
hsa-miR-5196-3p	NM_001126115	TP53	TCATCCTCGTCTCCCTCCCAG#CTGGTGTTTTGTTGTGGGGAGGAGGATGGG#((((((((.(((((..(((((#)))).).........))))).)))))))).	984	1014	0.9230769230769231	-23.8	1	0.00962976	0.5	-0.105812	-0.150708	-5.96246	18	30	8	3UTR	MIRT613608	0	0
hsa-miR-6129	NM_001126115	TP53	TGAGGGAGTTGGGTGTATA#CACCCTTCCCCTCC#.(((((.(..(((((....#)))))..)))))).	1926	1940	0.9230769230769231	-19.4	0	0.995431	0.574	1.39076	2.9395266162500002	-7.86896	11	14	6	3UTR	MIRT465425	0	0
hsa-miR-6722-3p	NM_001126115	TP53	TGCAGGGGTCGGGTGGGCCAGG#CTGGCCCAGCCAAACCCTGTC#.((((((...((.((((((((.#)))))))).))...)))))).	1412	1433	0.9230769230769231	-33.8	1	0.00358524	0.471	1.5727048250000002	1.48214	-9.69499	16	21	8	3UTR	MIRT465421	0	0
hsa-miR-6731-5p	NM_001126115	TP53	TGGGAGAGCAGGGTATTGTGGA#TCCACCTGTCTCAGCCTCCCAG#((((((.((.(((....(((((#)))))....))).)))))))).	1816	1838	0.9230769230769231	-22.8	0	1.913385e-05	0.412	1.838984333333333	3.3837451837499994	-8.54911	16	22	8	3UTR	MIRT465411	0	1
hsa-miR-6731-5p	NM_001126115	TP53	TGGGAGAGCAGGGTATTGTGGA#CCACCCTTCCCCTCCTTCTCCCT#.(((((((.((((....((((.#)))).....)))).)).))))).	1925	1948	0.9230769230769231	-22.1	1	0.957621	0.574	0.4182872624999999	3.729915218749999	-6.67505	15	23	5	3UTR	MIRT465411	0	1
hsa-miR-6752-5p	NM_001126115	TP53	GGGGGGTGTGGAGCCAGGGGGC#CCCCACTGACAGCCTCCCACCCCCA#.(((((((.((((((((((((.#)))).)))...)).)))))))))).	833	858	0.9230769230769231	-32.5	1	0.315863	0.426	0.07605483529411763	0.13703709499999997	-4.84971	19	25	10	3UTR	MIRT465404	0	1
hsa-miR-6797-5p	NM_001126115	TP53	AGGAGGGAAGGGGCTGAGAACAGGA#TCTGCATTTTCACCCCACCCTTCCCCTCCTT#(((((((((((((.((((((((((.#))))..))))))...).)))))))).)))).	1911	1942	0.9230769230769231	-26.7	1	0.992976	0.559	1.4974841999999997	3.6738877524999998	-4.79441	23	31	8	3UTR	MIRT465416	0	0
hsa-miR-6825-5p	NM_001126115	TP53	TGGGGAGGTGTGGAGTCAGCAT#ATGCTGGCATTTGCACCTACCTCAC#((((((((((((((((((((((#)))))))).))))))))).))))).	1208	1233	0.9230769230769231	-29.8	1	0.00059553	0.574	1.7376625499999998	0.5533495612499999	-3.93757	22	25	9	3UTR	MIRT465406	0	0
hsa-miR-6780b-5p	NM_001126115	TP53	TGGGGAAGGCTTGGCAGGGAAGA#CTCCCCTGCCATTTTGGGTTTTGGGTCTTTGAACCCT#.((((((((((((((((((.((.#)).))))))))............)))))))...))).	865	902	0.9230769230769231	-25.9	1	8.085149e-05	0.471	-0.170435	-0.104791	-3.79332	20	37	8	3UTR	MIRT465437	0	0
hsa-miR-6883-5p	NM_001126115	TP53	AGGGAGGGTGTGGTATGGATGT#ACATCTGCATTTTCACCCCACCCTTCCC#.(((((((((.(((..((((((#.))))))..))).))))))))).	1908	1936	0.9230769230769231	-25.3	1	0.985395	0.559	0.8073654888888888	3.0956033662499998	-7.5866	18	23	9	3UTR	MIRT465407	0	1
hsa-miR-7150	NM_001126115	TP53	CTGGCAGGGGGAGAGGTA#CCCTCTCCCTGTTGGT#(((((((((((((.((..#))))))))))))))).	1333	1349	0.9230769230769231	-23.6	1	1.19773e-05	0.426	2.8291021153846154	1.58119	-4.79441	15	16	15	3UTR	MIRT465396	0	0
hsa-miR-24-3p	NM_001126116	TP53	TGGCTCAGTTCAGCAGGAACAG#TGTTCCGAGAGCTGAATGAGGCCT#.((((..(((((((.((((((.#))))))....)))))))..)))).	784	808	0.9230769230769231	-24.2	0	1.428445e-05	0.426	1.2017230285714287	0.166628	-7.97342	17	24	7	3UTR	MIRT734677	0	0
hsa-miR-24-3p	NM_001126116	TP53	TGGCTCAGTTCAGCAGGAACAG#TCTCTGCTGGCCCAGCCAA#(((((..(.(((((((((....#)).))))))))..))))).	1539	1558	0.9230769230769231	-19.4	0	0.000152104	0.456	1.4635347600000002	0.5553078775000002	-8.43861	15	19	8	3UTR	MIRT734677	0	0
hsa-miR-28-5p	NM_001126116	TP53	AAGGAGCTCACAGTCTATTGAG#TCCGTGGGCGTGAGCGCTTC#.(((.((((((.((((((.((.#)).)))))))))))).))).	760	780	0.9230769230769231	-19.7	0	3.28197e-05	0.515	0.42818320000000004	0.13183147774999995	-11.2592	17	20	12	3UTR	MIRT733332	0	0
hsa-miR-92a-1-5p	NM_001126116	TP53	AGGTTGGGATCGGTTGCAATGCT#GGCTCAGGCGATCCACCTGTCTCAGCCTC#((((((((((.((((((...(((#)))....)))....))).)))))))))).	1938	1967	0.9230769230769231	-21.7	1	0.000137386	0.426	2.0631	3.32372	-6.76235	19	29	10	3UTR	MIRT438790	0	0
hsa-miR-30d-5p	NM_001126116	TP53	TGTAAACATCCCCGACTGGAAG#GTGAGGGATGTTTGGGA#(.((((((((((..((......#))..)))))))))).).	1185	1202	0.9230769230769231	-17.1	1	0.0513759	0.632	0.30846	0.6676311112499999	-7.24722	13	17	10	3UTR	MIRT005418	0	0
hsa-miR-222-3p	NM_001126116	TP53	AGCTACATCTGGCTACTGGGT#GCCTCAGCCTCCGGAGTAGCTG#((((((.(((((...((((((#))).)))...))))))))))).	1821	1843	0.9230769230769231	-21.7	0	2.185936e-05	0.338	2.342089571428571	4.137684567499999	-8.36268	17	22	11	3UTR	MIRT005786	0	0
hsa-miR-223-3p	NM_001126116	TP53	TGTCAGTTTGTCAAATACCCCA#GGGCCTGACTCAGACTGACAT#((((((((((.......(((..#))).......)))))))))).	930	951	0.9230769230769231	-18.2	1	0.0178691	0.485	-0.164993	-0.0976488	-13.2236	13	21	10	3UTR	MIRT465435	0	1
hsa-miR-30e-5p	NM_001126116	TP53	TGTAAACATCCTTGACTGGAAG#CTTGCAGTTAAGGGTTAGTTTACAA#((((((((((((((((((.(((#))).)))))))))))..))))))).	1217	1242	0.9230769230769231	-24.8	1	0.064854	0.588	1.0268020500000001	0.7624656499999999	-3.93757	21	25	11	3UTR	MIRT437495	0	0
hsa-miR-324-5p	NM_001126116	TP53	CGCATCCCCTAGGGCATTGGTG#CACTGGTGTTTTGTTGTGGGGAGGAGGATGGGG#(.((((((((((((((((((((#)))))))))))).........))).))))).).	1115	1148	0.9230769230769231	-21.6	1	0.00667606	0.485	0.27308669333333335	-0.295601	-5.10125	21	33	12	3UTR	MIRT043041	0	0
hsa-miR-491-5p	NM_001126116	TP53	AGTGGGGAACCCTTCCATGAGG#TCTCCACTTCTTGTTCCCCACTG#((((((((((........((((#))))........)))))))))).	951	974	0.9230769230769231	-20.4	1	0.0512078	0.426	-0.336416	-0.249684	-13.2236	14	23	10	3UTR	MIRT054237	0	1
hsa-miR-1285-3p	NM_001126116	TP53	TCTGGGCAACAAAGTGAGACCT#ACTGGGTCTCGCTTTGTTGCCCAGG#.(((((((((((((((((((((#.))))))))))))))))))))).	1733	1758	0.9230769230769231	-40.9	1	1.906295e-06	0.485	3.152482123809524	4.2746437450000005	-3.79332	21	23	21	3UTR	MIRT005474	0	1
hsa-miR-1247-3p	NM_001126116	TP53	CCCCGGGAACGTCGAGACTGGAGC#CTCCCCTGCCATTTTGGGTTTTGGGTCTTTGAACCCTTGCTTGCAATAGGTGTGCGTCAGAAGCACCCAGGACTTCCATTTGCTTTGTCCCGGGGC#(((((((.(((....((.(((((.#.))))).))....)))))))))).	998	1094	0.9230769230769231	-23.3	1	0.000390492	0.426	-0.605794	-0.162953	-12.4794	17	24	10	3UTR	MIRT790057	0	0
hsa-miR-1972	NM_001126116	TP53	TCAGGCCAGGCACAGTGGCTCA#GAGTGCATTGTGAGGGTTAATGAAATAATGTACATCTGGCCTTGAA#(((((((((((((((((((((.#)))).)))))))......................)))))))).)).	1367	1413	0.9230769230769231	-25.3	1	0.0145968	0.618	1.577162813333334	1.02427	-3.93757	21	46	8	3UTR	MIRT465450	0	1
hsa-miR-3165	NM_001126116	TP53	AGGTGGATGCAATGTGACCTCA#GAGGATTTCATCTCTTGTATATGATGATCTGGATCCACCA#.(((((((.(((((.((((((.#)))).)).)))..................)).))))))).	1626	1666	0.9230769230769231	-20.5	1	0.00193432	0.618	1.7026694857142857	2.2292364100000004	-5.58516	18	40	7	3UTR	MIRT716577	0	1
hsa-miR-3065-5p	NM_001126116	TP53	TCAACAAAATCACTGATGCTGGA#CCTGCACTGGTGTTTTGTTGT#.((((((((.(((((.(((.((.#)).))).))))))))))))).	1111	1132	0.9230769230769231	-18.7	1	0.00133791	0.456	0.6696716500000001	-0.024182	-5.26888	18	21	13	3UTR	MIRT613610	0	0
hsa-miR-4271	NM_001126116	TP53	GGGGGAAGAAAAGGTGGGG#CTCCACTTCTTGTTCCCCA#.((((((.((.((((((((#)))))))).)).)))))).	952	971	0.9230769230769231	-24.1	1	0.0611018	0.426	-0.00377475	-0.195605	-8.93173	16	19	8	3UTR	MIRT465439	0	0
hsa-miR-4644	NM_001126116	TP53	TGGAGAGAGAAAAGAGACAGAAG#ATTTCTTTTTTCTTTTTTTTTTTTT#.((((((((((((((((......#.)))))))))))))))).	1690	1715	0.9230769230769231	-15.3	1	0.882237	0.706	5.181354899999999	2.43999	-3.79332	16	18	16	3UTR	MIRT465418	0	0
hsa-miR-4682	NM_001126116	TP53	TCTGAGTTCCTGGAGCCTGGTCT#CCAGGCTGGGAAGGAGCCAGGG#((((.((((((..(((((((...#)))))))....)))))))))).	824	846	0.9230769230769231	-26.6	0	3.011951e-06	0.368	0.0589051857142857	0.22580956000000008	-12.6925	17	22	10	3UTR	MIRT465445	0	0
hsa-miR-5193	NM_001126116	TP53	TCCTCCTCTACCTCATCCCAGT#GCTGGGAAGGAGCCAGGGGGGAG#(((.(((((..(((.(((((((#)))))))..)))..)))))))).	828	851	0.9230769230769231	-26.3	0	5.795736e-07	0.353	-0.0577087	0.15030192249999996	-11.7723	18	23	8	3UTR	MIRT613606	0	0
hsa-miR-5196-3p	NM_001126116	TP53	TCATCCTCGTCTCCCTCCCAG#CTGGGAAGGAGCCAGGGGGGAG#((.(((((..((((.((((((#)))))).))))...))))))).	829	851	0.9230769230769231	-23.6	0	5.795736e-07	0.353	0.07445406666666668	0.134996	-8.52946	17	22	7	3UTR	MIRT613608	0	0
hsa-miR-6129	NM_001126116	TP53	TGAGGGAGTTGGGTGTATA#ACCCCCATCTCTCCCTCC#.(((((((.((((.((...#)).))))...))))))).	984	1002	0.9230769230769231	-19.8	1	0.295178	0.426	-0.489181	-0.141525	-5.70655	13	18	7	3UTR	MIRT465425	0	0
hsa-miR-6129	NM_001126116	TP53	TGAGGGAGTTGGGTGTATA#CACCCTTCCCCTCC#.(((((.(..(((((....#)))))..)))))).	2059	2073	0.9230769230769231	-19.4	0	0.995431	0.574	1.39076	2.9395266162500002	-7.86896	11	14	6	3UTR	MIRT465425	0	0
hsa-miR-6722-3p	NM_001126116	TP53	TGCAGGGGTCGGGTGGGCCAGG#CTGGCCCAGCCAAACCCTGTC#.((((((...((.((((((((.#)))))))).))...)))))).	1545	1566	0.9230769230769231	-33.8	1	0.00358524	0.471	1.5727048250000002	0.7736463400000001	-9.69499	16	21	8	3UTR	MIRT465421	0	0
hsa-miR-6731-5p	NM_001126116	TP53	TGGGAGAGCAGGGTATTGTGGA#TCCACCTGTCTCAGCCTCCCAG#((((((.((.(((....(((((#)))))....))).)))))))).	1949	1971	0.9230769230769231	-22.8	0	1.913385e-05	0.412	1.838984333333333	3.3837451837499994	-8.54911	16	22	8	3UTR	MIRT465411	0	1
hsa-miR-6731-5p	NM_001126116	TP53	TGGGAGAGCAGGGTATTGTGGA#CCACCCTTCCCCTCCTTCTCCCT#.(((((((.((((....((((.#)))).....)))).)).))))).	2058	2081	0.9230769230769231	-22.1	1	0.957621	0.574	0.4182872624999999	3.729915218749999	-6.67505	15	23	5	3UTR	MIRT465411	0	1
hsa-miR-6751-5p	NM_001126116	TP53	TTGGGGGTGAGGTTGGTGTCTGG#CCACTGACAGCCTCCCACCCCCAT#.((((((((.((..(.(((((((#)))..)))).)..)))))))))).	968	992	0.9230769230769231	-28.6	1	0.325679	0.426	0.190096	-0.32009	-7.41485	18	24	10	3UTR	MIRT465395	0	0
hsa-miR-6797-5p	NM_001126116	TP53	AGGAGGGAAGGGGCTGAGAACAGGA#TCTGCATTTTCACCCCACCCTTCCCCTCCTT#(((((((((((((.((((((((((.#))))..))))))...).)))))))).)))).	2044	2075	0.9230769230769231	-26.7	1	0.992976	0.559	1.4974841999999997	3.6738877524999998	-4.79441	23	31	8	3UTR	MIRT465416	0	0
hsa-miR-6825-5p	NM_001126116	TP53	TGGGGAGGTGTGGAGTCAGCAT#ATGCTGGCATTTGCACCTACCTCAC#((((((((((((((((((((((#)))))))).))))))))).))))).	1341	1366	0.9230769230769231	-29.8	1	0.00059553	0.574	2.8140902208333336	1.0901307337499997	-3.93757	22	25	9	3UTR	MIRT465406	0	0
hsa-miR-6835-5p	NM_001126116	TP53	AGGGGGTAGAAAGTGGCTGAAG#CTCCAGCCACCTGAAGTCCAAAAAGGGTCAGTCTACCTCCC#.(((((((((..(((((((.((#)).))))))).....................))))))))).	860	901	0.9230769230769231	-24.9	1	0.00247379	0.529	-0.551375	-0.189482	-9.9649	18	41	9	3UTR	MIRT465405	0	0
hsa-miR-6780b-5p	NM_001126116	TP53	TGGGGAAGGCTTGGCAGGGAAGA#CTCCCCTGCCATTTTGGGTTTTGGGTCTTTGAACCCT#.((((((((((((((((((.((.#)).))))))))............)))))))...))).	998	1035	0.9230769230769231	-25.9	1	8.085149e-05	0.471	-0.420272	-0.21091	-3.79332	20	37	8	3UTR	MIRT465437	0	0
hsa-miR-6883-5p	NM_001126116	TP53	AGGGAGGGTGTGGTATGGATGT#ACATCTGCATTTTCACCCCACCCTTCCC#.(((((((((.(((..((((((#.))))))..))).))))))))).	2041	2069	0.9230769230769231	-25.3	1	0.985395	0.559	0.8073654888888888	3.0956033662499998	-7.5866	18	23	9	3UTR	MIRT465407	0	1
hsa-miR-24-3p	NM_001126117	TP53	TGGCTCAGTTCAGCAGGAACAG#TCTCTGCTGGCCCAGCCAA#(((((..(.(((((((((....#)).))))))))..))))).	1466	1485	0.9230769230769231	-19.4	0	0.000152104	0.456	1.4635347600000002	0.5052718350000003	-8.43861	15	19	8	3UTR	MIRT734677	0	0
hsa-miR-92a-1-5p	NM_001126117	TP53	AGGTTGGGATCGGTTGCAATGCT#GGCTCAGGCGATCCACCTGTCTCAGCCTC#((((((((((.((((((...(((#)))....)))....))).)))))))))).	1865	1894	0.9230769230769231	-21.7	1	0.000137386	0.426	2.0631	3.32372	-6.76235	19	29	10	3UTR	MIRT438790	0	0
hsa-miR-92a-3p	NM_001126117	TP53	TATTGCACTTGTCCCGGCCTGT#CAGGCTGGGAAGGAGCC#....((.(((.((((((((((.#))))))))))))).)).	752	769	0.9230769230769231	-23	0	5.139382e-06	0.324	-0.262949	0.07405845400000002	-13.915	15	17	13	3UTR	MIRT052984	0	0
hsa-miR-222-3p	NM_001126117	TP53	AGCTACATCTGGCTACTGGGT#GCCTCAGCCTCCGGAGTAGCTG#((((((.(((((...((((((#))).)))...))))))))))).	1748	1770	0.9230769230769231	-21.7	0	2.185936e-05	0.338	2.342089571428571	4.137684567499999	-8.36268	17	22	11	3UTR	MIRT005786	0	0
hsa-miR-223-3p	NM_001126117	TP53	TGTCAGTTTGTCAAATACCCCA#GGGCCTGACTCAGACTGACAT#((((((((((.......(((..#))).......)))))))))).	857	878	0.9230769230769231	-18.2	1	0.0178691	0.485	-0.0343852	-0.0160189	-13.2236	13	21	10	3UTR	MIRT465435	0	1
hsa-miR-125b-1-3p	NM_001126117	TP53	ACGGGTTAGGCTCTTGGGAGCT#GTTCAAGACAGAAGGGCCTGACTCA#..(((((((((((((..((((.#)))).......))))))))))))).	844	869	0.9230769230769231	-23.3	1	0.00019165	0.559	-0.134853	0.021734872500000002	-5.19005	17	25	13	3UTR	MIRT733498	0	0
hsa-miR-194-3p	NM_001126117	TP53	CCAGTGGGGCTGCTGTTATCTG#GGGGCTCCACTGA#.((((((((((.(.........#).)))))))))).	1016	1029	0.9230769230769231	-20.9	1	3.807375e-06	0.456	-0.695588	-0.130301	-8.96547	11	13	10	3UTR	MIRT465446	0	1
hsa-miR-30e-5p	NM_001126117	TP53	TGTAAACATCCTTGACTGGAAG#CTTGCAGTTAAGGGTTAGTTTACAA#((((((((((((((((((.(((#))).)))))))))))..))))))).	1144	1169	0.9230769230769231	-24.8	1	0.064854	0.588	-0.0303041	0.2911135100000001	-3.93757	21	25	11	3UTR	MIRT437495	0	0
hsa-miR-491-5p	NM_001126117	TP53	AGTGGGGAACCCTTCCATGAGG#TCTCCACTTCTTGTTCCCCACTG#((((((((((........((((#))))........)))))))))).	878	901	0.9230769230769231	-20.4	1	0.0512078	0.426	-0.164993	-0.142545	-13.2236	14	23	10	3UTR	MIRT054237	0	1
hsa-miR-1285-3p	NM_001126117	TP53	TCTGGGCAACAAAGTGAGACCT#ACTGGGTCTCGCTTTGTTGCCCAGG#.(((((((((((((((((((((#.))))))))))))))))))))).	1660	1685	0.9230769230769231	-40.9	1	1.906295e-06	0.485	3.152482123809524	4.2746437450000005	-3.79332	21	23	21	3UTR	MIRT005474	0	1
hsa-miR-1247-3p	NM_001126117	TP53	CCCCGGGAACGTCGAGACTGGAGC#CTCCCCTGCCATTTTGGGTTTTGGGTCTTTGAACCCTTGCTTGCAATAGGTGTGCGTCAGAAGCACCCAGGACTTCCATTTGCTTTGTCCCGGGGC#(((((((.(((....((.(((((.#.))))).))....)))))))))).	925	1021	0.9230769230769231	-23.3	1	0.000390492	0.426	-0.419212	-0.146627	-12.4794	17	24	10	3UTR	MIRT790057	0	0
hsa-miR-3165	NM_001126117	TP53	AGGTGGATGCAATGTGACCTCA#GAGGATTTCATCTCTTGTATATGATGATCTGGATCCACCA#.(((((((.(((((.((((((.#)))).)).)))..................)).))))))).	1553	1593	0.9230769230769231	-20.5	1	0.00193432	0.618	1.7026694857142857	2.2292364100000004	-5.58516	18	40	7	3UTR	MIRT716577	0	1
hsa-miR-4271	NM_001126117	TP53	GGGGGAAGAAAAGGTGGGG#CTCCACTTCTTGTTCCCCA#.((((((.((.((((((((#)))))))).)).)))))).	879	898	0.9230769230769231	-24.1	1	0.0611018	0.426	-0.350701	-0.194584	-8.93173	16	19	8	3UTR	MIRT465439	0	0
hsa-miR-4510	NM_001126117	TP53	TGAGGGAGTAGGATGTATGGTT#ACCCCCATCTCTCCCTCC#.(((((((..(((((...(((.#)))..)))))))))))).	911	929	0.9230769230769231	-19.2	1	0.295178	0.426	-0.349243	-0.121117	-6.32527	15	18	12	3UTR	MIRT465427	0	0
hsa-miR-4644	NM_001126117	TP53	TGGAGAGAGAAAAGAGACAGAAG#ATTTCTTTTTTCTTTTTTTTTTTTT#.((((((((((((((((......#.)))))))))))))))).	1617	1642	0.9230769230769231	-15.3	1	0.882237	0.706	5.181354899999999	2.43999	-3.79332	16	18	16	3UTR	MIRT465418	0	0
hsa-miR-3529-3p	NM_001126117	TP53	AACAACAAAATCACTAGTCTTCCA#ACTGGTGTTTTGTTGTG#.(((((((((.(((((((......#)))))))))))))))).	1043	1060	0.9230769230769231	-18.4	1	0.00166685	0.471	-0.569515	-0.20989	-6.6181	16	17	16	3UTR	MIRT613611	0	0
hsa-miR-5193	NM_001126117	TP53	TCCTCCTCTACCTCATCCCAGT#TGGGGAGGAGGATGGGGAGTAGGAC#((((((((((((((.(((((..#)))))..)))).))))).).)))).	1058	1083	0.9230769230769231	-23.3	1	0.041936	0.559	-0.288879	0.08295707999999997	-4.67302	19	25	5	3UTR	MIRT613606	0	0
hsa-miR-6129	NM_001126117	TP53	TGAGGGAGTTGGGTGTATA#CACCCTTCCCCTCC#.(((((.(..(((((....#)))))..)))))).	1986	2000	0.9230769230769231	-19.4	0	0.995431	0.574	1.39076	2.9395266162500002	-7.86896	11	14	6	3UTR	MIRT465425	0	0
hsa-miR-6722-3p	NM_001126117	TP53	TGCAGGGGTCGGGTGGGCCAGG#CTGGCCCAGCCAAACCCTGTC#.((((((...((.((((((((.#)))))))).))...)))))).	1472	1493	0.9230769230769231	-33.8	1	0.00358524	0.471	1.5727048250000002	0.6705419675000001	-9.69499	16	21	8	3UTR	MIRT465421	0	0
hsa-miR-6731-5p	NM_001126117	TP53	TGGGAGAGCAGGGTATTGTGGA#TCCACCTGTCTCAGCCTCCCAG#((((((.((.(((....(((((#)))))....))).)))))))).	1876	1898	0.9230769230769231	-22.8	0	1.913385e-05	0.412	1.838984333333333	3.3837451837499994	-8.54911	16	22	8	3UTR	MIRT465411	0	1
hsa-miR-6731-5p	NM_001126117	TP53	TGGGAGAGCAGGGTATTGTGGA#CCACCCTTCCCCTCCTTCTCCCT#.(((((((.((((....((((.#)))).....)))).)).))))).	1985	2008	0.9230769230769231	-22.1	1	0.957621	0.574	0.4182872624999999	3.729915218749999	-6.67505	15	23	5	3UTR	MIRT465411	0	1
hsa-miR-6785-5p	NM_001126117	TP53	TGGGAGGGCGTGGATGATGGTG#CACCCCCATCTCTCCCTCCCC#.(((((((.(.(((((..((((#))))..)))))).))))))).	910	931	0.9230769230769231	-26.3	1	0.271006	0.412	-0.32592	-0.117036	-7.67449	17	21	7	3UTR	MIRT465408	0	1
hsa-miR-6797-5p	NM_001126117	TP53	AGGAGGGAAGGGGCTGAGAACAGGA#TCTGCATTTTCACCCCACCCTTCCCCTCCTT#(((((((((((((.((((((((((.#))))..))))))...).)))))))).)))).	1971	2002	0.9230769230769231	-26.7	1	0.992976	0.559	1.4974841999999997	3.6738877524999998	-4.79441	23	31	8	3UTR	MIRT465416	0	0
hsa-miR-6803-5p	NM_001126117	TP53	CTGGGGGTGGGGGGCTGGGCGT#TGACATTCTCCACTTCTTGTTCCCCACTGACAGCCTCCCACCCCCAT#.((((((((((((((((...((#.))...)))))))))))))))).	872	919	0.9230769230769231	-37.9	1	0.325679	0.426	0.01663318749999997	-0.126219	-3.79332	18	23	16	3UTR	MIRT465394	0	0
hsa-miR-6825-5p	NM_001126117	TP53	TGGGGAGGTGTGGAGTCAGCAT#ATGCTGGCATTTGCACCTACCTCAC#((((((((((((((((((((((#)))))))).))))))))).))))).	1268	1293	0.9230769230769231	-29.8	1	0.00059553	0.574	1.662242095833334	1.0907618975000002	-3.93757	22	25	9	3UTR	MIRT465406	0	0
hsa-miR-6835-5p	NM_001126117	TP53	AGGGGGTAGAAAGTGGCTGAAG#CTCCAGCCACCTGAAGTCCAAAAAGGGTCAGTCTACCTCCC#.(((((((((..(((((((.((#)).))))))).....................))))))))).	787	828	0.9230769230769231	-24.9	1	0.00247379	0.529	0.33748333333333336	0.204382	-9.9649	18	41	9	3UTR	MIRT465405	0	0
hsa-miR-6780b-5p	NM_001126117	TP53	TGGGGAAGGCTTGGCAGGGAAGA#CTCCCCTGCCATTTTGGGTTTTGGGTCTTTGAACCCT#.((((((((((((((((((.((.#)).))))))))............)))))))...))).	925	962	0.9230769230769231	-25.9	1	8.085149e-05	0.471	-0.232276	-0.173156	-3.79332	20	37	8	3UTR	MIRT465437	0	0
hsa-miR-6883-5p	NM_001126117	TP53	AGGGAGGGTGTGGTATGGATGT#ACATCTGCATTTTCACCCCACCCTTCCC#.(((((((((.(((..((((((#.))))))..))).))))))))).	1968	1996	0.9230769230769231	-25.3	1	0.985395	0.559	0.8073654888888888	3.0956033662499998	-7.5866	18	23	9	3UTR	MIRT465407	0	1
hsa-miR-7110-5p	NM_001126117	TP53	TGGGGGTGTGGGGAGAGAGAG#CTCAGACTGACATTCTCCACTTCTTGTTCCCCACTGACAGCCTCCCACCCCCAT#(((((((((((((((.(((((#.))))).))))))))............))))))).	865	919	0.9230769230769231	-29.2	1	0.325679	0.426	-0.152295	-0.110913	-4.17062	20	35	8	3UTR	MIRT465401	0	1
hsa-miR-7150	NM_001126117	TP53	CTGGCAGGGGGAGAGGTA#CCCTCTCCCTGTTGGT#(((((((((((((.((..#))))))))))))))).	1393	1409	0.9230769230769231	-23.6	1	1.19773e-05	0.426	1.0657427923076925	1.2445519437499997	-4.79441	15	16	15	3UTR	MIRT465396	0	0
hsa-miR-18a-5p	NM_001126118	TP53	TAAGGTGCATCTAGTGCAGATAG#TATCTGTGAAATGCTGGCATTTGCACCTA#..(((((((.((((((((((((.#))))))).....)))))....))))))).	1824	1853	0.9230769230769231	-21.6	1	0.00434297	0.529	2.1779758235294118	3.5398220787500003	-6.19951	19	29	7	3UTR	MIRT438792	0	0
hsa-miR-19b-3p	NM_001126118	TP53	TGTGCAAATCCATGCAAAACTGA#TCTGTGAAATGCTGGCATTTGCACC#.(((((((((((.(((.......#.)))))).)))))))).	1826	1851	0.9230769230769231	-17.5	1	0.00299486	0.529	1.425448833333333	3.5998515487500002	-5.08246	14	17	8	3UTR	MIRT438624	0	0
hsa-miR-30a-5p	NM_001126118	TP53	TGTAAACATCCTCGACTGGAAG#CTTGCAGTTAAGGGTTAGTTTACAA#((((((((((((.(((((.(((#))).))))).)))))..))))))).	1710	1735	0.9230769230769231	-21	1	0.064854	0.588	2.9366684571428574	3.3340526787499996	-5.22671	20	25	7	3UTR	MIRT437492	0	0
hsa-miR-125b-5p	NM_001126118	TP53	TCCCTGAGACCCTAACTTGTGA#GAGATGGGGTCTCACAGTGTTGCCCAGGCTGGTCTCAAACTCCTGGGC#.(((((((((((((.(((....#))).))))))))))..............................))).	2386	2434	0.9230769230769231	-19.7	1	5.723425e-05	0.397	0.0025247720930233106	0.7343623499999998	-4.52877	16	48	10	3UTR	MIRT000535	0	0
hsa-miR-149-3p	NM_001126118	TP53	AGGGAGGGACGGGGGCTGTGC#ACAGCCTCCCACCCCCATCTCTCCCTCCCC#.((((((((.(((((((((..#)))))))))............)))))))).	1467	1497	0.9230769230769231	-30.7	1	0.271006	0.412	1.39076	0.8752344275000001	-5.03583	17	30	9	3UTR	MIRT465410	0	1
hsa-miR-150-3p	NM_001126118	TP53	CTGGTACAGGCCTGGGGGACAG#TGTTGCCCAGGCTGGTCTCAA#.(((.((.((((((((.((((.#)))).)))))))).)).))).	2403	2424	0.9230769230769231	-26	0	2.468686e-05	0.412	-0.409638	0.7523783074999999	-10.226	17	21	8	3UTR	MIRT735266	0	0
hsa-miR-30e-5p	NM_001126118	TP53	TGTAAACATCCTTGACTGGAAG#CTTGCAGTTAAGGGTTAGTTTACAA#((((((((((((((((((.(((#))).)))))))))))..))))))).	1710	1735	0.9230769230769231	-24.8	1	0.064854	0.588	3.4637849199999997	3.389916198749999	-3.93757	21	25	11	3UTR	MIRT437495	0	0
hsa-miR-608	NM_001126118	TP53	AGGGGTGGTGTTGGGACAGCTCCGT#AGGGAAGCTGTCCCTCACTGTTGAATTTTCTCTAACTTCAAGGCCCA#..((((((((..(((((((((((.(#).))).)))))))).)))).......................)))).	1777	1824	0.9230769230769231	-28.3	1	0.03016	0.574	0.024759749999999973	3.2416753362499993	-11.1286	20	47	8	3UTR	MIRT016154	0	1
hsa-miR-612	NM_001126118	TP53	GCTGGGCAGGGCTTCTGAGCTCCTT#GGCTTACTGCAGCCTTTGCCTCCCCGGCTCGAGCAGTCCTGCCTCAGCC#(((((((((((((.(((((((....#.))))).)).))))))))).)))).	2274	2323	0.9230769230769231	-33.4	1	2.387963e-05	0.353	-0.0917036	0.03584750374999984	-4.79441	20	25	9	3UTR	MIRT005476	0	1
hsa-miR-1972	NM_001126118	TP53	TCAGGCCAGGCACAGTGGCTCA#GAGTGCATTGTGAGGGTTAATGAAATAATGTACATCTGGCCTTGAA#(((((((((((((((((((((.#)))).)))))))......................)))))))).)).	1860	1906	0.9230769230769231	-25.3	1	0.0145968	0.618	3.8061753644444436	1.9550421262500002	-3.93757	21	46	8	3UTR	MIRT465450	0	1
hsa-miR-4286	NM_001126118	TP53	ACCCCACTCCTGGTACC#GGGGAGGAGGATGGGGA#.((((((((((....((#))..)))))..))))).	1625	1642	0.9230769230769231	-17	1	0.00850208	0.5	4.655725833333333	4.06725	-10.0215	12	17	5	3UTR	MIRT613607	0	0
hsa-miR-4644	NM_001126118	TP53	TGGAGAGAGAAAAGAGACAGAAG#CTGTTGAATTTTCTCTAACTTCAA#(((((((((((((..(((((...#)))))...))))))))..))))).	1794	1818	0.9230769230769231	-18.6	1	0.0461028	0.559	4.667043606666666	1.9750520137499998	-5.52986	18	24	8	3UTR	MIRT465418	0	0
hsa-miR-4651	NM_001126118	TP53	CGGGGTGGGTGAGGTCGGGC#CCCCATCTCTCCCTCCCCT#.((((.(((.(((((.(((.#))).))))).))).)))).	1479	1498	0.9230769230769231	-27.2	0	0.187482	0.397	0.25054348000000004	1.08751	-7.16984	15	19	5	3UTR	MIRT465402	0	1
hsa-miR-4728-5p	NM_001126118	TP53	TGGGAGGGGAGAGGCAGCAAGCA#TGCTTGTTCCCTCTCCCTG#.....(((((((((.((((((((#)))))))).))))))))).	1951	1970	0.9230769230769231	-28.9	0	1.003307e-05	0.456	4.097874333333333	2.8324435662499994	-14.401	17	19	9	3UTR	MIRT465409	0	1
hsa-miR-5193	NM_001126118	TP53	TCCTCCTCTACCTCATCCCAGT#TGGGGAGGAGGATGGGGAGTAGGAC#((((((((((((((.(((((..#)))))..)))).))))).).)))).	1624	1649	0.9230769230769231	-23.3	1	0.041936	0.559	4.073609094117647	3.8079198500000007	-4.67302	19	25	5	3UTR	MIRT613606	0	0
hsa-miR-5193	NM_001126118	TP53	TCCTCCTCTACCTCATCCCAGT#GCTGGTTAGGTAGAGGGA#...((((((((((....(((((#)))))..)))))))))).	2005	2023	0.9230769230769231	-22.3	0	0.00406251	0.471	3.751338299999999	3.6246768012499992	-8.33988	15	18	10	3UTR	MIRT613606	0	0
hsa-miR-5196-3p	NM_001126118	TP53	TCATCCTCGTCTCCCTCCCAG#CTGGTGTTTTGTTGTGGGGAGGAGGATGGG#((((((((.(((((..(((((#)))).).........))))).)))))))).	1610	1640	0.9230769230769231	-23.8	1	0.00962976	0.5	3.725766374999999	4.15496	-5.96246	18	30	8	3UTR	MIRT613608	0	0
hsa-miR-6756-5p	NM_001126118	TP53	AGGGTGGGGCTGGAGGTGGGGCT#CCCCACTGACAGCCTCCCACCCC#.(((((((((((..(((((((..#)))))))..)))))..)))))).	1459	1482	0.9230769230769231	-37.1	1	0.257691	0.426	1.5493786153846152	0.810036	-5.9393	18	23	7	3UTR	MIRT465400	0	1
hsa-miR-6785-5p	NM_001126118	TP53	TGGGAGGGCGTGGATGATGGTG#CACCCCCATCTCTCCCTCCCC#.(((((((.(.(((((..((((#))))..)))))).))))))).	1476	1497	0.9230769230769231	-26.3	1	0.271006	0.412	-0.0821635	1.34224	-7.67449	17	21	7	3UTR	MIRT465408	0	1
hsa-miR-6825-5p	NM_001126118	TP53	TGGGGAGGTGTGGAGTCAGCAT#ATGCTGGCATTTGCACCTACCTCAC#((((((((((((((((((((((#)))))))).))))))))).))))).	1834	1859	0.9230769230769231	-29.8	1	0.00059553	0.574	2.1591426583333333	3.48379	-3.93757	22	25	9	3UTR	MIRT465406	0	0
hsa-miR-6883-5p	NM_001126118	TP53	AGGGAGGGTGTGGTATGGATGT#ACATCTGCATTTTCACCCCACCCTTCCC#.(((((((((.(((..((((((#.))))))..))).))))))))).	2534	2562	0.9230769230769231	-25.3	1	0.985395	0.559	1.3067295555555554	0.45793972125000015	-7.5866	18	23	9	3UTR	MIRT465407	0	1
hsa-miR-6883-5p	NM_001126118	TP53	AGGGAGGGTGTGGTATGGATGT#GCAGTCCTGCCTCAGCCTCCG#..(((((.((.((((.((((((#))).))))))).)).))))).	2306	2327	0.9230769230769231	-24.4	0	4.712741e-05	0.353	0.6809576571428572	-0.0965118	-10.3285	17	21	7	3UTR	MIRT465407	0	1
hsa-miR-6883-5p	NM_001126118	TP53	AGGGAGGGTGTGGTATGGATGT#CCATCCCACACCCTG#....(((((((((.((((....#)))).))))))))).	2104	2119	0.9230769230769231	-23.6	0	0.0139292	0.574	1.9890042222222222	1.0078721424999997	-10.4034	13	15	9	3UTR	MIRT465407	0	1
hsa-miR-7150	NM_001126118	TP53	CTGGCAGGGGGAGAGGTA#GCCTCCCACCCCCATCTCTCCCTCCCCTGCCAT#.((((((((((((((((.#.)))))))))...))))))).	1470	1503	0.9230769230769231	-28.1	1	0.207727	0.426	1.0779321263157895	1.1345114625000001	-3.79332	16	21	9	3UTR	MIRT465396	0	0
hsa-miR-19b-3p	NM_000546	TP53	TGTGCAAATCCATGCAAAACTGA#TCTGTGAAATGCTGGCATTTGCACC#.(((((((((((.(((.......#.)))))).)))))))).	1709	1734	0.9230769230769231	-17.5	1	0.00299486	0.529	0	0	-5.08246	14	17	8	3UTR	MIRT438624	0	0
hsa-miR-92a-1-5p	NM_000546	TP53	AGGTTGGGATCGGTTGCAATGCT#GGCTCAGGCGATCCACCTGTCTCAGCCTC#((((((((((.((((((...(((#)))....)))....))).)))))))))).	2314	2343	0.9230769230769231	-21.7	1	0.000137386	0.426	0	0	-6.76235	19	29	10	3UTR	MIRT438790	0	0
hsa-miR-92a-3p	NM_000546	TP53	TATTGCACTTGTCCCGGCCTGT#CAGGCTGGAGTGGAGTGGCGTGA#(((..(((((..(((((((((.#)))))))).)..)))))..))).	2130	2153	0.9230769230769231	-22.5	0	0.000752483	0.397	0	0	-17.2602	17	23	8	3UTR	MIRT052984	0	0
hsa-miR-125b-5p	NM_000546	TP53	TCCCTGAGACCCTAACTTGTGA#GAGATGGGGTCTCACAGTGTTGCCCAGGCTGGTCTCAAACTCCTGGGC#.(((((((((((((.(((....#))).))))))))))..............................))).	2269	2317	0.9230769230769231	-19.7	1	5.723425e-05	0.397	0	0	-4.52877	16	48	10	3UTR	MIRT000535	0	0
hsa-miR-150-3p	NM_000546	TP53	CTGGTACAGGCCTGGGGGACAG#TGTTGCCCAGGCTGGTCTCAA#.(((.((.((((((((.((((.#)))).)))))))).)).))).	2286	2307	0.9230769230769231	-26	0	2.468686e-05	0.412	0	0	-10.226	17	21	8	3UTR	MIRT735266	0	0
hsa-miR-30e-5p	NM_000546	TP53	TGTAAACATCCTTGACTGGAAG#CTTGCAGTTAAGGGTTAGTTTACAA#((((((((((((((((((.(((#))).)))))))))))..))))))).	1593	1618	0.9230769230769231	-24.8	1	0.064854	0.588	0	0	-3.93757	21	25	11	3UTR	MIRT437495	0	0
hsa-miR-622	NM_000546	TP53	ACAGTCTGCTGAGGTTGGAGC#GCCTCAGCCTCCGGAGTAGCTGG#.(((.(((((((((((((.((#)).))))))))...)))))))).	2197	2220	0.9230769230769231	-22	0	2.191802e-06	0.338	0	0	-7.91236	18	23	8	3UTR	MIRT465448	0	1
hsa-miR-1207-5p	NM_000546	TP53	TGGCAGGGAGGCTGGGAGGGG#CCCCATCTCTCCCTCCCCTGCCAT#(((((((((((..((((((((#)))).))))..)))))).))))).	1362	1386	0.9230769230769231	-33.5	1	0.207727	0.426	0	0	-8.57351	19	24	6	3UTR	MIRT465415	0	1
hsa-miR-1972	NM_000546	TP53	TCAGGCCAGGCACAGTGGCTCA#GAGTGCATTGTGAGGGTTAATGAAATAATGTACATCTGGCCTTGAA#(((((((((((((((((((((.#)))).)))))))......................)))))))).)).	1743	1789	0.9230769230769231	-25.3	1	0.0145968	0.618	0	0	-3.93757	21	46	8	3UTR	MIRT465450	0	1
hsa-miR-3065-5p	NM_000546	TP53	TCAACAAAATCACTGATGCTGGA#CCTGCACTGGTGTTTTGTTGT#.((((((((.(((((.(((.((.#)).))).))))))))))))).	1487	1508	0.9230769230769231	-18.7	1	0.00133791	0.456	0	0	-5.26888	18	21	13	3UTR	MIRT613610	0	0
hsa-miR-4651	NM_000546	TP53	CGGGGTGGGTGAGGTCGGGC#GCCTTTGCCTCCCCGGCTCGA#((((.((((.(((((.((((#))))..))))))))).)))).	2168	2189	0.9230769230769231	-27.3	0	0.000311066	0.382	0	0	-9.53217	17	21	9	3UTR	MIRT465402	0	1
hsa-miR-4728-5p	NM_000546	TP53	TGGGAGGGGAGAGGCAGCAAGCA#TGCTTGTTCCCTCTCCCTG#.....(((((((((.((((((((#)))))))).))))))))).	1834	1853	0.9230769230769231	-28.9	0	1.003307e-05	0.456	0	0	-14.401	17	19	9	3UTR	MIRT465409	0	1
hsa-miR-5193	NM_000546	TP53	TCCTCCTCTACCTCATCCCAGT#TGGGGAGGAGGATGGGGAGTAGGAC#((((((((((((((.(((((..#)))))..)))).))))).).)))).	1507	1532	0.9230769230769231	-23.3	1	0.041936	0.559	0	0	-4.67302	19	25	5	3UTR	MIRT613606	0	0
hsa-miR-6731-5p	NM_000546	TP53	TGGGAGAGCAGGGTATTGTGGA#CCACCCTTCCCCTCCTTCTCCCT#.(((((((.((((....((((.#)))).....)))).)).))))).	2434	2457	0.9230769230769231	-22.1	1	0.957621	0.574	0	0	-6.67505	15	23	5	3UTR	MIRT465411	0	1
hsa-miR-6803-5p	NM_000546	TP53	CTGGGGGTGGGGGGCTGGGCGT#CTCCACTTCTTGTTCCCCACTGACAGCCTCCCACCCCCAT#.((((((((((((((((...((#.))...)))))))))))))))).	1328	1368	0.9230769230769231	-37.9	1	0.325679	0.426	0	0	-3.79332	18	23	16	3UTR	MIRT465394	0	0
hsa-miR-6825-5p	NM_000546	TP53	TGGGGAGGTGTGGAGTCAGCAT#ATGCTGGCATTTGCACCTACCTCAC#((((((((((((((((((((((#)))))))).))))))))).))))).	1717	1742	0.9230769230769231	-29.8	1	0.00059553	0.574	0	0	-3.93757	22	25	9	3UTR	MIRT465406	0	0
hsa-miR-6780b-5p	NM_000546	TP53	TGGGGAAGGCTTGGCAGGGAAGA#CTCCCCTGCCATTTTGGGTTTTGGGTCTTTGAACCCT#.((((((((((((((((((.((.#)).))))))))............)))))))...))).	1374	1411	0.9230769230769231	-25.9	1	8.085149e-05	0.471	0	0	-3.79332	20	37	8	3UTR	MIRT465437	0	0
hsa-miR-6883-5p	NM_000546	TP53	AGGGAGGGTGTGGTATGGATGT#ACATCTGCATTTTCACCCCACCCTTCCC#.(((((((((.(((..((((((#.))))))..))).))))))))).	2417	2445	0.9230769230769231	-25.3	1	0.985395	0.559	0	0	-7.5866	18	23	9	3UTR	MIRT465407	0	1
hsa-miR-6883-5p	NM_000546	TP53	AGGGAGGGTGTGGTATGGATGT#GCAGTCCTGCCTCAGCCTCCG#..(((((.((.((((.((((((#))).))))))).)).))))).	2189	2210	0.9230769230769231	-24.4	0	4.712741e-05	0.353	0	0	-10.3285	17	21	7	3UTR	MIRT465407	0	1
hsa-miR-622	NM_001276696	TP53	ACAGTCTGCTGAGGTTGGAGC#GCACCTACCTCACAGAGTGC#.((.((((.((((((.((.((#)).)).)))))))))).)).	1862	1882	0.9487179487179487	-21.5	0	6.400723e-06	0.588	0	0	-8.11479	16	20	10	3UTR	MIRT465448	0	1
hsa-miR-622	NM_001276697	TP53	ACAGTCTGCTGAGGTTGGAGC#GCACCTACCTCACAGAGTGC#.((.((((.((((((.((.((#)).)).)))))))))).)).	1220	1240	0.9487179487179487	-21.5	0	6.400723e-06	0.588	0	0	-8.11479	16	20	10	3UTR	MIRT465448	0	1
hsa-miR-622	NM_001276699	TP53	ACAGTCTGCTGAGGTTGGAGC#GCACCTACCTCACAGAGTGC#.((.((((.((((((.((.((#)).)).)))))))))).)).	1280	1300	0.9487179487179487	-21.5	0	6.400723e-06	0.588	1.5006	1.1489232724999998	-8.11479	16	20	10	3UTR	MIRT465448	0	1
hsa-miR-622	NM_001276760	TP53	ACAGTCTGCTGAGGTTGGAGC#GCACCTACCTCACAGAGTGC#.((.((((.((((((.((.((#)).)).)))))))))).)).	1729	1749	0.9487179487179487	-21.5	0	6.400723e-06	0.588	0	0	-8.11479	16	20	10	3UTR	MIRT465448	0	1
hsa-miR-622	NM_001126117	TP53	ACAGTCTGCTGAGGTTGGAGC#GCACCTACCTCACAGAGTGC#.((.((((.((((((.((.((#)).)).)))))))))).)).	1280	1300	0.9487179487179487	-21.5	0	6.400723e-06	0.588	1.5006	1.1489232724999998	-8.11479	16	20	10	3UTR	MIRT465448	0	1
hsa-miR-622	NM_000546	TP53	ACAGTCTGCTGAGGTTGGAGC#GCACCTACCTCACAGAGTGC#.((.((((.((((((.((.((#)).)).)))))))))).)).	1729	1749	0.9487179487179487	-21.5	0	6.400723e-06	0.588	0	0	-8.11479	16	20	10	3UTR	MIRT465448	0	1
hsa-miR-8085	NM_001276696	TP53	TGGGAGAGAGGACTGTGAGGC#GCCTCCCACCCCCATCTCTCCCT#.((((((((((..((.(((((#))))).))..))..)))))))).	1486	1509	0.9487179487179488	-26.2	1	0.373289	0.426	0	0	-8.66231	17	23	8	3UTR	MIRT465412	0	1
hsa-miR-8085	NM_001276697	TP53	TGGGAGAGAGGACTGTGAGGC#GCCTCCCACCCCCATCTCTCCCT#.((((((((((..((.(((((#))))).))..))..)))))))).	844	867	0.9487179487179488	-26.2	1	0.373289	0.426	0	0	-8.66231	17	23	8	3UTR	MIRT465412	0	1
hsa-miR-8085	NM_001276698	TP53	TGGGAGAGAGGACTGTGAGGC#GCCTCCCACCCCCATCTCTCCCT#.((((((((((..((.(((((#))))).))..))..)))))))).	977	1000	0.9487179487179488	-26.2	1	0.373289	0.426	0.13567643333333335	-0.132342	-8.66231	17	23	8	3UTR	MIRT465412	0	1
hsa-miR-8085	NM_001276760	TP53	TGGGAGAGAGGACTGTGAGGC#GCCTCCCACCCCCATCTCTCCCT#.((((((((((..((.(((((#))))).))..))..)))))))).	1353	1376	0.9487179487179488	-26.2	1	0.373289	0.426	0	0	-8.66231	17	23	8	3UTR	MIRT465412	0	1
hsa-miR-8085	NM_001126116	TP53	TGGGAGAGAGGACTGTGAGGC#GCCTCCCACCCCCATCTCTCCCT#.((((((((((..((.(((((#))))).))..))..)))))))).	977	1000	0.9487179487179488	-26.2	1	0.373289	0.426	0.13567643333333335	-0.132342	-8.66231	17	23	8	3UTR	MIRT465412	0	1
hsa-miR-8085	NM_000546	TP53	TGGGAGAGAGGACTGTGAGGC#GCCTCCCACCCCCATCTCTCCCT#.((((((((((..((.(((((#))))).))..))..)))))))).	1353	1376	0.9487179487179488	-26.2	1	0.373289	0.426	0	0	-8.66231	17	23	8	3UTR	MIRT465412	0	1
hsa-miR-937-5p	NM_001276698	TP53	GTGAGTCAGGGTGGGGCTGG#CCAGCCAAACCCTGTCTGACA#((.((.((((((..((((((#))))))..)))))).)).)).	1550	1571	0.9538461538461539	-30.4	0	0.0564129	0.5	1.8355206666666666	0.843393	-9.54204	16	21	6	3UTR	MIRT465434	0	0
hsa-miR-937-5p	NM_001276699	TP53	GTGAGTCAGGGTGGGGCTGG#CCAGCCAAACCCTGTCTGACA#((.((.((((((..((((((#))))))..)))))).)).)).	1477	1498	0.9538461538461539	-30.4	0	0.0564129	0.5	1.8355206666666666	0.7478700275000001	-9.54204	16	21	6	3UTR	MIRT465434	0	0
hsa-miR-937-5p	NM_001126116	TP53	GTGAGTCAGGGTGGGGCTGG#CCAGCCAAACCCTGTCTGACA#((.((.((((((..((((((#))))))..)))))).)).)).	1550	1571	0.9538461538461539	-30.4	0	0.0564129	0.5	1.8355206666666666	0.843393	-9.54204	16	21	6	3UTR	MIRT465434	0	0
hsa-miR-937-5p	NM_001126117	TP53	GTGAGTCAGGGTGGGGCTGG#CCAGCCAAACCCTGTCTGACA#((.((.((((((..((((((#))))))..)))))).)).)).	1477	1498	0.9538461538461539	-30.4	0	0.0564129	0.5	1.8355206666666666	0.7478700275000001	-9.54204	16	21	6	3UTR	MIRT465434	0	0
hsa-miR-937-5p	NM_001126118	TP53	GTGAGTCAGGGTGGGGCTGG#CCAGCCAAACCCTGTCTGACA#((.((.((((((..((((((#))))))..)))))).)).)).	2043	2064	0.9538461538461539	-30.4	0	0.0564129	0.5	2.362661833333333	2.743	-9.54204	16	21	6	3UTR	MIRT465434	0	0
hsa-miR-6133	NM_001276698	TP53	TGAGGGAGGAGGTTGGGTA#CCCCTCCTTCTCCCTTT#.(((((((((((..(((..#)))..))))))))))).	2066	2083	0.9560439560439561	-25.6	1	0.941684	0.588	0.7184343727272726	3.7679339987499993	-5.9393	14	17	11	3UTR	MIRT465423	0	0
hsa-miR-6133	NM_001276699	TP53	TGAGGGAGGAGGTTGGGTA#CCCCTCCTTCTCCCTTT#.(((((((((((..(((..#)))..))))))))))).	1993	2010	0.9560439560439561	-25.6	1	0.941684	0.588	0.7184343727272726	3.7679339987499993	-5.9393	14	17	11	3UTR	MIRT465423	0	0
hsa-miR-6133	NM_001126115	TP53	TGAGGGAGGAGGTTGGGTA#CCCCTCCTTCTCCCTTT#.(((((((((((..(((..#)))..))))))))))).	1933	1950	0.9560439560439561	-25.6	1	0.941684	0.588	0.7184343727272726	3.7679339987499993	-5.9393	14	17	11	3UTR	MIRT465423	0	0
hsa-miR-6133	NM_001126116	TP53	TGAGGGAGGAGGTTGGGTA#CCCCTCCTTCTCCCTTT#.(((((((((((..(((..#)))..))))))))))).	2066	2083	0.9560439560439561	-25.6	1	0.941684	0.588	0.7184343727272726	3.7679339987499993	-5.9393	14	17	11	3UTR	MIRT465423	0	0
hsa-miR-6133	NM_001126117	TP53	TGAGGGAGGAGGTTGGGTA#CCCCTCCTTCTCCCTTT#.(((((((((((..(((..#)))..))))))))))).	1993	2010	0.9560439560439561	-25.6	1	0.941684	0.588	0.7184343727272726	3.7679339987499993	-5.9393	14	17	11	3UTR	MIRT465423	0	0
hsa-miR-8071	NM_001276696	TP53	CGGTGGACTGGAGTGGGTGG#CCAGGCTGGGAAGGAGCCAGGGGGGAGCAGGGCTCACTCCAGCCACCT#.(((((.(((((((((((..#.)))))))))))))))).	1333	1381	0.9615384615384616	-30.5	0	0.000293238	0.382	0	0	-5.33701	16	18	16	3UTR	MIRT716579	0	0
hsa-miR-8071	NM_001276698	TP53	CGGTGGACTGGAGTGGGTGG#CCAGGCTGGGAAGGAGCCAGGGGGGAGCAGGGCTCACTCCAGCCACCT#.(((((.(((((((((((..#.)))))))))))))))).	824	872	0.9615384615384616	-30.5	0	0.000293238	0.382	0.1511364909090909	0.1747908600000001	-5.33701	16	18	16	3UTR	MIRT716579	0	0
hsa-miR-8071	NM_001276699	TP53	CGGTGGACTGGAGTGGGTGG#CCAGGCTGGGAAGGAGCCAGGGGGGAGCAGGGCTCACTCCAGCCACCT#.(((((.(((((((((((..#.)))))))))))))))).	751	799	0.9615384615384616	-30.5	0	0.000293238	0.382	-0.346063	0.09242517900000002	-5.33701	16	18	16	3UTR	MIRT716579	0	0
hsa-miR-5587-3p	NM_001276761	TP53	GCCCCGGGCAGTGTGATCATC#GGTGTGCGTCAGAAGCACCCAGGACTTCCATTTGCTTTGTCCCGGGGCT#(((((((((((.((((.....#.)))).))).)))))))).	1419	1468	0.9615384615384616	-24.4	1	0.000420825	0.441	1.6434635000000002	1.3936304987499997	-7.28438	15	19	8	3UTR	MIRT790761	0	0
hsa-miR-5587-3p	NM_001126112	TP53	GCCCCGGGCAGTGTGATCATC#GGTGTGCGTCAGAAGCACCCAGGACTTCCATTTGCTTTGTCCCGGGGCT#(((((((((((.((((.....#.)))).))).)))))))).	1419	1468	0.9615384615384616	-24.4	1	0.000420825	0.441	1.6434635000000002	1.3936304987499997	-7.28438	15	19	8	3UTR	MIRT790761	0	0
hsa-miR-5587-3p	NM_001126114	TP53	GCCCCGGGCAGTGTGATCATC#GGTGTGCGTCAGAAGCACCCAGGACTTCCATTTGCTTTGTCCCGGGGCT#(((((((((((.((((.....#.)))).))).)))))))).	1555	1604	0.9615384615384616	-24.4	1	0.000420825	0.441	1.5727055833333337	1.0314070574999998	-7.28438	15	19	8	3UTR	MIRT790761	0	0
hsa-miR-8071	NM_001126116	TP53	CGGTGGACTGGAGTGGGTGG#CCAGGCTGGGAAGGAGCCAGGGGGGAGCAGGGCTCACTCCAGCCACCT#.(((((.(((((((((((..#.)))))))))))))))).	824	872	0.9615384615384616	-30.5	0	0.000293238	0.382	0.1511364909090909	0.1747908600000001	-5.33701	16	18	16	3UTR	MIRT716579	0	0
hsa-miR-8071	NM_001126117	TP53	CGGTGGACTGGAGTGGGTGG#CCAGGCTGGGAAGGAGCCAGGGGGGAGCAGGGCTCACTCCAGCCACCT#.(((((.(((((((((((..#.)))))))))))))))).	751	799	0.9615384615384616	-30.5	0	0.000293238	0.382	-0.346063	0.09242517900000002	-5.33701	16	18	16	3UTR	MIRT716579	0	0
hsa-miR-5587-3p	NM_001126118	TP53	GCCCCGGGCAGTGTGATCATC#GGTGTGCGTCAGAAGCACCCAGGACTTCCATTTGCTTTGTCCCGGGGCT#(((((((((((.((((.....#.)))).))).)))))))).	1539	1588	0.9615384615384616	-24.4	1	0.000420825	0.441	4.0087970833333335	2.3156618074999997	-7.28438	15	19	8	3UTR	MIRT790761	0	0
hsa-miR-5003-5p	NM_001126118	TP53	TCACAACAACCTTGCAGGGTAGA#TTTGCTTTGTCCCGGGGCTCCACTGAACAAGTTGGCCTGCACTGGTGTTTTGTTGTGGG#(((((((((((.((((((.(((.#.))).))))))..)))....)))))))).	1569	1628	0.9743589743589743	-24.3	1	0.00608259	0.456	3.3396278933333337	4.048724227500001	-7.28438	20	29	8	3UTR	MIRT613609	0	0
hsa-miR-4271	NM_001276695	TP53	GGGGGAAGAAAAGGTGGGG#CCCCATCTCTCCCTCCCCTG#((((((.(...((((((((#))))))))...).)))))).	1422	1442	0.9807692307692307	-23.6	0	0.153699	0.412	0.31422542499999995	1.2797771899999997	-10.6049	15	20	8	3UTR	MIRT465439	0	0
hsa-miR-4271	NM_001126113	TP53	GGGGGAAGAAAAGGTGGGG#CCCCATCTCTCCCTCCCCTG#((((((.(...((((((((#))))))))...).)))))).	1422	1442	0.9807692307692307	-23.6	0	0.153699	0.412	0.31422542499999995	1.2797771899999997	-10.6049	15	20	8	3UTR	MIRT465439	0	0
hsa-miR-4271	NM_001126114	TP53	GGGGGAAGAAAAGGTGGGG#CCCCATCTCTCCCTCCCCTG#((((((.(...((((((((#))))))))...).)))))).	1495	1515	0.9807692307692307	-23.6	0	0.153699	0.412	0.268739	0.875234	-10.6049	15	20	8	3UTR	MIRT465439	0	0
hsa-miR-19a-3p	NM_001276695	TP53	TGTGCAAATCTATGCAAAACTGA#TCTGTGAAATGCTGGCATTTGCACC#.(((((((((((.(((.......#.)))))).)))))))).	1769	1794	1	-15.2	1	0.00299486	0.529	3.86665	3.531292672499999	-5.08246	14	17	8	3UTR	MIRT726245	0	0
hsa-miR-92a-1-5p	NM_001276695	TP53	AGGTTGGGATCGGTTGCAATGCT#GGCTCAGGCGATCCACCTGTCTCAGCCTC#((((((((((.((((((...(((#)))....)))....))).)))))))))).	2374	2403	1	-21.7	1	0.000137386	0.426	2.00898	0.5277129662499999	-6.76235	19	29	10	3UTR	MIRT438790	0	0
hsa-miR-30d-5p	NM_001276695	TP53	TGTAAACATCCCCGACTGGAAG#GTGAGGGATGTTTGGGA#(.((((((((((..((......#))..)))))))))).).	1621	1638	1	-17.1	1	0.0513759	0.632	3.4043214399999995	2.91609	-7.24722	13	17	10	3UTR	MIRT005418	0	0
hsa-miR-150-5p	NM_001276695	TP53	TCTCCCAACCCTTGTACCAGTG#TACTGTGAGGGATGTTTGGGAGAT#((((((((((((((...(((((#)))))))))))....)))))))).	1617	1641	1	-21.3	1	0.028439	0.647	4.194114355555556	2.93884	-4.90607	19	24	11	3UTR	MIRT052652	1	1
hsa-miR-324-5p	NM_001276695	TP53	CGCATCCCCTAGGGCATTGGTG#CACTGGTGTTTTGTTGTGGGGAGGAGGATGGGG#(.((((((((((((((((((((#)))))))))))).........))).))))).).	1551	1584	1	-21.6	1	0.00667606	0.485	0.5174017466666666	2.694722167500001	-5.10125	21	33	12	3UTR	MIRT043041	0	0
hsa-miR-1225-3p	NM_001276695	TP53	TGAGCCCCTGTGCCGCCCCCAG#CTGGGAAGGAGCCAGGGGGGAGCAGGGCTCAC#(((((((...(((..(((((..#.)))))..)))))))))).	1265	1297	1	-29.4	1	1.705265e-07	0.353	2.0646688714285717	1.0669034262500001	-10.1424	15	19	10	3UTR	MIRT790048	0	0
hsa-miR-1285-3p	NM_001276695	TP53	TCTGGGCAACAAAGTGAGACCT#ACTGGGTCTCGCTTTGTTGCCCAGG#.(((((((((((((((((((((#.))))))))))))))))))))).	2169	2194	1	-40.9	1	1.906295e-06	0.485	1.2321275095238096	0.8321969912499998	-3.79332	21	23	21	3UTR	MIRT005474	0	1
hsa-miR-1247-3p	NM_001276695	TP53	CCCCGGGAACGTCGAGACTGGAGC#TTCCATTTGCTTTGTCCCGGGGC#(((((((.(((....((.(((((.#))))).))....)))))))))).	1507	1530	1	-23.1	1	0.000390492	0.426	1.1135008571428573	0.7645488849999998	-12.4794	17	23	10	3UTR	MIRT790057	0	0
hsa-miR-1249-5p	NM_001276695	TP53	AGGAGGGAGGAGATGGGCCAAGTT#CTTGTTCCCCACTGACAGCCTCCCACCCCCATCTCTCCCTCCC#.(((((((.((((((((.......#.))))))))))))))).	1396	1439	1	-29.4	1	0.284003	0.426	0.439454	1.1428094237499997	-4.84971	15	17	15	3UTR	MIRT465417	0	0
hsa-miR-4271	NM_001276695	TP53	GGGGGAAGAAAAGGTGGGG#CTCCACTTCTTGTTCCCCA#.((((((.((.((((((((#)))))))).)).)))))).	1388	1407	1	-24.1	1	0.0611018	0.426	2.81863	1.25101	-8.93173	16	19	8	3UTR	MIRT465439	0	0
hsa-miR-4286	NM_001276695	TP53	ACCCCACTCCTGGTACC#GGGGAGGAGGATGGGGA#.((((((((((....((#))..)))))..))))).	1568	1585	1	-17	1	0.00850208	0.5	1.5929212000000001	2.4733510825000002	-10.0215	12	17	5	3UTR	MIRT613607	0	0
hsa-miR-4725-3p	NM_001276695	TP53	TGGGGAAGGCGTCAGTGTCGGG#CTGACATTCTCCACTTCTTGTTCCCCACTGACAGCCTCCCACCCCCATCTCTCCCTCCCCT#.((((((((((((((((..(((#.)))))))))).))))..................))))).	1380	1441	1	-27.3	1	0.187482	0.397	0.959840534285714	1.5588775437500004	-3.79332	19	40	10	3UTR	MIRT465438	0	0
hsa-miR-5196-3p	NM_001276695	TP53	TCATCCTCGTCTCCCTCCCAG#CTGGTGTTTTGTTGTGGGGAGGAGGATGGG#((((((((.(((((..(((((#)))).).........))))).)))))))).	1553	1583	1	-23.8	1	0.00962976	0.5	1.5575419250000002	2.4688025250000005	-5.96246	18	30	8	3UTR	MIRT613608	0	0
hsa-miR-5587-3p	NM_001276695	TP53	GCCCCGGGCAGTGTGATCATC#GGTGTGCGTCAGAAGCACCCAGGACTTCCATTTGCTTTGTCCCGGGGCT#(((((((((((.((((.....#.)))).))).)))))))).	1482	1531	1	-24.4	1	0.000420825	0.441	1.5727055833333337	0.9646925124999999	-7.28438	15	19	8	3UTR	MIRT790761	0	0
hsa-miR-5703	NM_001276695	TP53	AGGAGAAGTCGGGAAGGT#CCTTCCCCTCCTTCTCCC#.(((((((..(((((((.#)))))))...))))))).	2498	2516	1	-23.4	1	0.986841	0.574	0.6887878571428571	0.3120355087500001	-6.09222	14	18	7	3UTR	MIRT465440	0	1
hsa-miR-6130	NM_001276695	TP53	TGAGGGAGTGGATTGTATG#CAGGCGATCCACCTGTCTCAG#(((((.((((((((((.((#)).))))))))).).))))).	2378	2399	1	-19.8	0	0.00083498	0.441	1.7256389909090908	0.3522044999999997	-5.83853	17	21	9	3UTR	MIRT465424	0	0
hsa-miR-6751-5p	NM_001276695	TP53	TTGGGGGTGAGGTTGGTGTCTGG#CCACTGACAGCCTCCCACCCCCAT#.((((((((.((..(.(((((((#)))..)))).)..)))))))))).	1404	1428	1	-28.6	1	0.325679	0.426	0.32938729999999994	1.2885114924999996	-7.41485	18	24	10	3UTR	MIRT465395	0	0
hsa-miR-6803-5p	NM_001276695	TP53	CTGGGGGTGGGGGGCTGGGCGT#CTCCACTTCTTGTTCCCCACTGACAGCCTCCCACCCCCAT#.((((((((((((((((...((#.))...)))))))))))))))).	1388	1428	1	-37.9	1	0.325679	0.426	0.9056128312500002	1.3814464637500001	-3.79332	18	23	16	3UTR	MIRT465394	0	0
hsa-miR-6780b-5p	NM_001276695	TP53	TGGGGAAGGCTTGGCAGGGAAGA#CTCCCCTGCCATTTTGGGTTTTGGGTCTTTGAACCCT#.((((((((((((((((((.((.#)).))))))))............)))))))...))).	1434	1471	1	-25.9	1	8.085149e-05	0.471	1.0158307212121211	0.914441	-3.79332	20	37	8	3UTR	MIRT465437	0	0
hsa-miR-7110-5p	NM_001276695	TP53	TGGGGGTGTGGGGAGAGAGAG#CTCAGACTGACATTCTCCACTTCTTGTTCCCCACTGACAGCCTCCCACCCCCAT#(((((((((((((((.(((((#.))))).))))))))............))))))).	1374	1428	1	-29.2	1	0.325679	0.426	1.3796135666666662	1.2853975462500002	-4.17062	20	35	8	3UTR	MIRT465401	0	1
hsa-miR-8085	NM_001276695	TP53	TGGGAGAGAGGACTGTGAGGC#GCCTCCCACCCCCATCTCTCCCT#.((((((((((..((.(((((#))))).))..))..)))))))).	1413	1436	1	-26.2	1	0.373289	0.426	0.2080886166666666	1.30682	-8.66231	17	23	8	3UTR	MIRT465412	0	1
hsa-miR-92a-3p	NM_001276696	TP53	TATTGCACTTGTCCCGGCCTGT#CAGGCTGGGAAGGAGCC#....((.(((.((((((((((.#))))))))))))).)).	1334	1351	1	-23	0	5.139382e-06	0.324	0	0	-13.915	15	17	13	3UTR	MIRT052984	0	0
hsa-miR-30d-5p	NM_001276696	TP53	TGTAAACATCCCCGACTGGAAG#GTGAGGGATGTTTGGGA#(.((((((((((..((......#))..)))))))))).).	1694	1711	1	-17.1	1	0.0513759	0.632	0	0	-7.24722	13	17	10	3UTR	MIRT005418	0	0
hsa-miR-324-5p	NM_001276696	TP53	CGCATCCCCTAGGGCATTGGTG#CACTGGTGTTTTGTTGTGGGGAGGAGGATGGGG#(.((((((((((((((((((((#)))))))))))).........))).))))).).	1624	1657	1	-21.6	1	0.00667606	0.485	0	0	-5.10125	21	33	12	3UTR	MIRT043041	0	0
hsa-miR-485-5p	NM_001276696	TP53	AGAGGCTGGCCGTGATGAATTC#CACCATGGCCAGCCA#...(((((((((((.((.....#)).))))))))))).	2369	2384	1	-25.2	0	8.959739e-05	0.471	0	0	-7.24999	13	15	11	3UTR	MIRT016616	0	0
hsa-miR-612	NM_001276696	TP53	GCTGGGCAGGGCTTCTGAGCTCCTT#GGCTTACTGCAGCCTTTGCCTCCCCGGCTCGAGCAGTCCTGCCTCAGCC#(((((((((((((.(((((((....#.))))).)).))))))))).)))).	2290	2339	1	-33.4	1	2.387963e-05	0.353	0	0	-4.79441	20	25	9	3UTR	MIRT005476	0	1
hsa-miR-937-5p	NM_001276696	TP53	GTGAGTCAGGGTGGGGCTGG#CCAGCCAAACCCTGTCTGACA#((.((.((((((..((((((#))))))..)))))).)).)).	2059	2080	1	-30.4	0	0.0564129	0.5	0	0	-9.54204	16	21	6	3UTR	MIRT465434	0	0
hsa-miR-1228-3p	NM_001276696	TP53	TCACACCTGCCTCGCCCCCC#GGAGCCAGGGGGGAGCAGGG#.....((((.(((.(((((.#.)))))))))))).	1345	1365	1	-22.8	0	1.159105e-07	0.368	0	0	-15.7649	12	14	12	3UTR	MIRT732482	0	0
hsa-miR-1285-3p	NM_001276696	TP53	TCTGGGCAACAAAGTGAGACCT#ACTGGGTCTCGCTTTGTTGCCCAGG#.(((((((((((((((((((((#.))))))))))))))))))))).	2242	2267	1	-40.9	1	1.906295e-06	0.485	0	0	-3.79332	21	23	21	3UTR	MIRT005474	0	1
hsa-miR-1247-3p	NM_001276696	TP53	CCCCGGGAACGTCGAGACTGGAGC#TTCCATTTGCTTTGTCCCGGGGC#(((((((.(((....((.(((((.#))))).))....)))))))))).	1580	1603	1	-23.1	1	0.000390492	0.426	0	0	-12.4794	17	23	10	3UTR	MIRT790057	0	0
hsa-miR-1249-5p	NM_001276696	TP53	AGGAGGGAGGAGATGGGCCAAGTT#CTTGTTCCCCACTGACAGCCTCCCACCCCCATCTCTCCCTCCC#.(((((((.((((((((.......#.))))))))))))))).	1469	1512	1	-29.4	1	0.284003	0.426	0	0	-4.84971	15	17	15	3UTR	MIRT465417	0	0
hsa-miR-4271	NM_001276696	TP53	GGGGGAAGAAAAGGTGGGG#CTCCACTTCTTGTTCCCCA#.((((((.((.((((((((#)))))))).)).)))))).	1461	1480	1	-24.1	1	0.0611018	0.426	0	0	-8.93173	16	19	8	3UTR	MIRT465439	0	0
hsa-miR-4736	NM_001276696	TP53	AGGCAGGTTATCTGGGCTG#GGCCCAGCCAAACCCTGTCTG#(((((((....(((((((.#)))))))......))))))).	2056	2077	1	-22.5	1	0.018429	0.5	0	0	-11.3749	14	21	7	3UTR	MIRT465413	0	0
hsa-miR-5193	NM_001276696	TP53	TCCTCCTCTACCTCATCCCAGT#GCTGGTTAGGTAGAGGGA#...((((((((((....(((((#)))))..)))))))))).	2021	2039	1	-22.3	0	0.00406251	0.471	0	0	-8.33988	15	18	10	3UTR	MIRT613606	0	0
hsa-miR-5196-3p	NM_001276696	TP53	TCATCCTCGTCTCCCTCCCAG#CTGGTGTTTTGTTGTGGGGAGGAGGATGGG#((((((((.(((((..(((((#)))).).........))))).)))))))).	1626	1656	1	-23.8	1	0.00962976	0.5	0	0	-5.96246	18	30	8	3UTR	MIRT613608	0	0
hsa-miR-5587-3p	NM_001276696	TP53	GCCCCGGGCAGTGTGATCATC#GGTGTGCGTCAGAAGCACCCAGGACTTCCATTTGCTTTGTCCCGGGGCT#(((((((((((.((((.....#.)))).))).)))))))).	1555	1604	1	-24.4	1	0.000420825	0.441	0	0	-7.28438	15	19	8	3UTR	MIRT790761	0	0
hsa-miR-5703	NM_001276696	TP53	AGGAGAAGTCGGGAAGGT#CCTTCCCCTCCTTCTCCC#.(((((((..(((((((.#)))))))...))))))).	2571	2589	1	-23.4	1	0.986841	0.574	0	0	-6.09222	14	18	7	3UTR	MIRT465440	0	1
hsa-miR-6751-5p	NM_001276696	TP53	TTGGGGGTGAGGTTGGTGTCTGG#CCACTGACAGCCTCCCACCCCCAT#.((((((((.((..(.(((((((#)))..)))).)..)))))))))).	1477	1501	1	-28.6	1	0.325679	0.426	0	0	-7.41485	18	24	10	3UTR	MIRT465395	0	0
hsa-miR-6778-5p	NM_001276696	TP53	AGTGGGAGGACAGGAGGCAGGT#ACCTGTCTCAGCCTCCCAG#..(((((((.(..(((((((((#))))))))).)))))))).	2461	2480	1	-28.9	1	1.913385e-05	0.412	0	0	-10.8354	17	19	9	3UTR	MIRT465397	0	0
hsa-miR-6785-5p	NM_001276696	TP53	TGGGAGGGCGTGGATGATGGTG#CACCCCCATCTCTCCCTCCCC#.(((((((.(.(((((..((((#))))..)))))).))))))).	1492	1513	1	-26.3	1	0.271006	0.412	0	0	-7.67449	17	21	7	3UTR	MIRT465408	0	1
hsa-miR-6883-5p	NM_001276696	TP53	AGGGAGGGTGTGGTATGGATGT#CCATCCCACACCCTG#....(((((((((.((((....#)))).))))))))).	2120	2135	1	-23.6	0	0.0139292	0.574	0	0	-10.4034	13	15	9	3UTR	MIRT465407	0	1
hsa-miR-7110-5p	NM_001276696	TP53	TGGGGGTGTGGGGAGAGAGAG#CTCAGACTGACATTCTCCACTTCTTGTTCCCCACTGACAGCCTCCCACCCCCAT#(((((((((((((((.(((((#.))))).))))))))............))))))).	1447	1501	1	-29.2	1	0.325679	0.426	0	0	-4.17062	20	35	8	3UTR	MIRT465401	0	1
hsa-miR-7150	NM_001276696	TP53	CTGGCAGGGGGAGAGGTA#GCCTCCCACCCCCATCTCTCCCTCCCCTGCCAT#.((((((((((((((((.#.)))))))))...))))))).	1486	1519	1	-28.1	1	0.207727	0.426	0	0	-3.79332	16	21	9	3UTR	MIRT465396	0	0
hsa-miR-30d-5p	NM_001276697	TP53	TGTAAACATCCCCGACTGGAAG#TTTTTACTGTGAGGGATGTTTGGGA#(.((((((((((..((......#.))..)))))))))).).	1044	1069	1	-17.1	1	0.0513759	0.632	0	0	-7.24722	13	18	10	3UTR	MIRT005418	0	0
hsa-miR-149-3p	NM_001276697	TP53	AGGGAGGGACGGGGGCTGTGC#CACCCCCATCTCTCCCTC#(((((((((.(((((.((...#))))))).))))))))).	850	868	1	-27.8	1	0.36407	0.426	0	0	-5.41313	16	18	9	3UTR	MIRT465410	0	1
hsa-miR-324-5p	NM_001276697	TP53	CGCATCCCCTAGGGCATTGGTG#CACTGGTGTTTTGTTGTGGGGAGGAGGATGGGG#(.((((((((((((((((((((#)))))))))))).........))).))))).).	982	1015	1	-21.6	1	0.00667606	0.485	0	0	-5.10125	21	33	12	3UTR	MIRT043041	0	0
hsa-miR-485-5p	NM_001276697	TP53	AGAGGCTGGCCGTGATGAATTC#CACCATGGCCAGCCA#...(((((((((((.((.....#)).))))))))))).	1727	1742	1	-25.2	0	8.959739e-05	0.471	0	0	-7.24999	13	15	11	3UTR	MIRT016616	0	0
hsa-miR-612	NM_001276697	TP53	GCTGGGCAGGGCTTCTGAGCTCCTT#GGCTTACTGCAGCCTTTGCCTCCCCGGCTCGAGCAGTCCTGCCTCAGCC#(((((((((((((.(((((((....#.))))).)).))))))))).)))).	1648	1697	1	-33.4	1	2.387963e-05	0.353	0	0	-4.79441	20	25	9	3UTR	MIRT005476	0	1
hsa-miR-612	NM_001276697	TP53	GCTGGGCAGGGCTTCTGAGCTCCTT#GGGGTCTCACAGTGTTGCCCAGG#.((((((((.(((..((((((((..#)))).)))).))).)))))))).	1765	1788	1	-30.1	1	0.000279925	0.456	0	0	-6.62812	19	23	8	3UTR	MIRT005476	0	1
hsa-miR-937-5p	NM_001276697	TP53	GTGAGTCAGGGTGGGGCTGG#CCAGCCAAACCCTGTCTGACA#((.((.((((((..((((((#))))))..)))))).)).)).	1417	1438	1	-30.4	0	0.0564129	0.5	0	0	-9.54204	16	21	6	3UTR	MIRT465434	0	0
hsa-miR-1285-3p	NM_001276697	TP53	TCTGGGCAACAAAGTGAGACCT#ACTGGGTCTCGCTTTGTTGCCCAGG#.(((((((((((((((((((((#.))))))))))))))))))))).	1600	1625	1	-40.9	1	1.906295e-06	0.485	0	0	-3.79332	21	23	21	3UTR	MIRT005474	0	1
hsa-miR-1247-3p	NM_001276697	TP53	CCCCGGGAACGTCGAGACTGGAGC#CTCCCCTGCCATTTTGGGTTTTGGGTCTTTGAACCCTTGCTTGCAATAGGTGTGCGTCAGAAGCACCCAGGACTTCCATTTGCTTTGTCCCGGGGC#(((((((.(((....((.(((((.#.))))).))....)))))))))).	865	961	1	-23.3	1	0.000390492	0.426	0	0	-12.4794	17	24	10	3UTR	MIRT790057	0	0
hsa-miR-1249-5p	NM_001276697	TP53	AGGAGGGAGGAGATGGGCCAAGTT#CTTGTTCCCCACTGACAGCCTCCCACCCCCATCTCTCCCTCCC#.(((((((.((((((((.......#.))))))))))))))).	827	870	1	-29.4	1	0.284003	0.426	0	0	-4.84971	15	17	15	3UTR	MIRT465417	0	0
hsa-miR-4271	NM_001276697	TP53	GGGGGAAGAAAAGGTGGGG#CTCCACTTCTTGTTCCCCA#.((((((.((.((((((((#)))))))).)).)))))).	819	838	1	-24.1	1	0.0611018	0.426	0	0	-8.93173	16	19	8	3UTR	MIRT465439	0	0
hsa-miR-4510	NM_001276697	TP53	TGAGGGAGTAGGATGTATGGTT#ACCCCCATCTCTCCCTCC#.(((((((..(((((...(((.#)))..)))))))))))).	851	869	1	-19.2	1	0.295178	0.426	0	0	-6.32527	15	18	12	3UTR	MIRT465427	0	0
hsa-miR-4736	NM_001276697	TP53	AGGCAGGTTATCTGGGCTG#GGCCCAGCCAAACCCTGTCTG#(((((((....(((((((.#)))))))......))))))).	1414	1435	1	-22.5	1	0.018429	0.5	0	0	-11.3749	14	21	7	3UTR	MIRT465413	0	0
hsa-miR-5193	NM_001276697	TP53	TCCTCCTCTACCTCATCCCAGT#GCTGGTTAGGTAGAGGGA#...((((((((((....(((((#)))))..)))))))))).	1379	1397	1	-22.3	0	0.00406251	0.471	0	0	-8.33988	15	18	10	3UTR	MIRT613606	0	0
hsa-miR-5196-3p	NM_001276697	TP53	TCATCCTCGTCTCCCTCCCAG#CTGGTGTTTTGTTGTGGGGAGGAGGATGGG#((((((((.(((((..(((((#)))).).........))))).)))))))).	984	1014	1	-23.8	1	0.00962976	0.5	0	0	-5.96246	18	30	8	3UTR	MIRT613608	0	0
hsa-miR-5587-3p	NM_001276697	TP53	GCCCCGGGCAGTGTGATCATC#GGTGTGCGTCAGAAGCACCCAGGACTTCCATTTGCTTTGTCCCGGGGCT#(((((((((((.((((.....#.)))).))).)))))))).	913	962	1	-24.4	1	0.000420825	0.441	0	0	-7.28438	15	19	8	3UTR	MIRT790761	0	0
hsa-miR-5703	NM_001276697	TP53	AGGAGAAGTCGGGAAGGT#CCTTCCCCTCCTTCTCCC#.(((((((..(((((((.#)))))))...))))))).	1929	1947	1	-23.4	1	0.986841	0.574	0	0	-6.09222	14	18	7	3UTR	MIRT465440	0	1
hsa-miR-6129	NM_001276697	TP53	TGAGGGAGTTGGGTGTATA#ACCCCCATCTCTCCCTCC#.(((((((.((((.((...#)).))))...))))))).	851	869	1	-19.8	1	0.295178	0.426	0	0	-5.70655	13	18	7	3UTR	MIRT465425	0	0
hsa-miR-6751-5p	NM_001276697	TP53	TTGGGGGTGAGGTTGGTGTCTGG#CCACTGACAGCCTCCCACCCCCAT#.((((((((.((..(.(((((((#)))..)))).)..)))))))))).	835	859	1	-28.6	1	0.325679	0.426	0	0	-7.41485	18	24	10	3UTR	MIRT465395	0	0
hsa-miR-6778-5p	NM_001276697	TP53	AGTGGGAGGACAGGAGGCAGGT#ACCTGTCTCAGCCTCCCAG#..(((((((.(..(((((((((#))))))))).)))))))).	1819	1838	1	-28.9	1	1.913385e-05	0.412	0	0	-10.8354	17	19	9	3UTR	MIRT465397	0	0
hsa-miR-6785-5p	NM_001276697	TP53	TGGGAGGGCGTGGATGATGGTG#CACCCCCATCTCTCCCTCCCC#.(((((((.(.(((((..((((#))))..)))))).))))))).	850	871	1	-26.3	1	0.271006	0.412	0	0	-7.67449	17	21	7	3UTR	MIRT465408	0	1
hsa-miR-6797-5p	NM_001276697	TP53	AGGAGGGAAGGGGCTGAGAACAGGA#CCTGTCTCAGCCTCCCA#....((((...(((((((.(((((.#)))))))))))))))).	1820	1837	1	-27.5	0	5.183623e-05	0.412	0	0	-14.6702	16	17	16	3UTR	MIRT465416	0	0
hsa-miR-6883-5p	NM_001276697	TP53	AGGGAGGGTGTGGTATGGATGT#CCATCCCACACCCTG#....(((((((((.((((....#)))).))))))))).	1478	1493	1	-23.6	0	0.0139292	0.574	0	0	-10.4034	13	15	9	3UTR	MIRT465407	0	1
hsa-miR-7150	NM_001276697	TP53	CTGGCAGGGGGAGAGGTA#GCCTCCCACCCCCATCTCTCCCTCCCCTGCCAT#.((((((((((((((((.#.)))))))))...))))))).	844	877	1	-28.1	1	0.207727	0.426	0	0	-3.79332	16	21	9	3UTR	MIRT465396	0	0
hsa-miR-18a-5p	NM_001276698	TP53	TAAGGTGCATCTAGTGCAGATAG#TATCTGTGAAATGCTGGCATTTGCACCTA#..(((((((.((((((((((((.#))))))).....)))))....))))))).	1331	1360	1	-21.6	1	0.00434297	0.529	2.621609382352941	1.6592757575000001	-6.19951	19	29	7	3UTR	MIRT438792	0	0
hsa-miR-19b-3p	NM_001276698	TP53	TGTGCAAATCCATGCAAAACTGA#TCTGTGAAATGCTGGCATTTGCACC#.(((((((((((.(((.......#.)))))).)))))))).	1333	1358	1	-17.5	1	0.00299486	0.529	2.5554023750000003	1.4514143487500002	-5.08246	14	17	8	3UTR	MIRT438624	0	0
hsa-miR-92a-3p	NM_001276698	TP53	TATTGCACTTGTCCCGGCCTGT#CAGGCTGGGAAGGAGCC#....((.(((.((((((((((.#))))))))))))).)).	825	842	1	-23	0	5.139382e-06	0.324	0.120711	0.16254641000000009	-13.915	15	17	13	3UTR	MIRT052984	0	0
hsa-miR-125b-1-3p	NM_001276698	TP53	ACGGGTTAGGCTCTTGGGAGCT#GTTCAAGACAGAAGGGCCTGACTCA#..(((((((((((((..((((.#)))).......))))))))))))).	917	942	1	-23.3	1	0.00019165	0.559	-0.379742	-0.15479	-5.19005	17	25	13	3UTR	MIRT733498	0	0
hsa-miR-149-3p	NM_001276698	TP53	AGGGAGGGACGGGGGCTGTGC#CACCCCCATCTCTCCCTC#(((((((((.(((((.((...#))))))).))))))))).	983	1001	1	-27.8	1	0.36407	0.426	-0.0706662	-0.170095	-5.41313	16	18	9	3UTR	MIRT465410	0	1
hsa-miR-194-3p	NM_001276698	TP53	CCAGTGGGGCTGCTGTTATCTG#GGGGCTCCACTGA#.((((((((((.(.........#).)))))))))).	1089	1102	1	-20.9	1	3.807375e-06	0.456	-0.409883	0.019694151250000014	-8.96547	11	13	10	3UTR	MIRT465446	0	1
hsa-miR-485-5p	NM_001276698	TP53	AGAGGCTGGCCGTGATGAATTC#CACCATGGCCAGCCA#...(((((((((((.((.....#)).))))))))))).	1860	1875	1	-25.2	0	8.959739e-05	0.471	4.269271545454545	2.6613899337499998	-7.24999	13	15	11	3UTR	MIRT016616	0	0
hsa-miR-612	NM_001276698	TP53	GCTGGGCAGGGCTTCTGAGCTCCTT#GGGGTCTCACAGTGTTGCCCAGG#.((((((((.(((..((((((((..#)))).)))).))).)))))))).	1898	1921	1	-30.1	1	0.000279925	0.456	2.5326595555555556	3.53982	-6.62812	19	23	8	3UTR	MIRT005476	0	1
hsa-miR-1228-3p	NM_001276698	TP53	TCACACCTGCCTCGCCCCCC#GGATGCCCAGGCTGGGAAGGAGCCAGGGGGGAGCAGGG#.....((((.(((.(((((.#.)))))))))))).	818	856	1	-22.8	0	1.159105e-07	0.368	0.177851	0.21764646500000004	-15.7649	12	14	12	3UTR	MIRT732482	0	0
hsa-miR-1285-3p	NM_001276698	TP53	TCTGGGCAACAAAGTGAGACCT#GGGTCTCACAGTGTTGCCCAGGC#(((((((((((..(((((((((#)))))))))..))))))))))).	1899	1922	1	-35.8	1	0.00011513	0.456	0.8057497272727275	3.2896988287499997	-8.57351	20	23	11	3UTR	MIRT005474	0	1
hsa-miR-1249-5p	NM_001276698	TP53	AGGAGGGAGGAGATGGGCCAAGTT#CTTGTTCCCCACTGACAGCCTCCCACCCCCATCTCTCCCTCCC#.(((((((.((((((((.......#.))))))))))))))).	960	1003	1	-29.4	1	0.284003	0.426	-0.575184	-0.240501	-4.84971	15	17	15	3UTR	MIRT465417	0	0
hsa-miR-1249-5p	NM_001276698	TP53	AGGAGGGAGGAGATGGGCCAAGTT#GGTCAGTCTACCTCCCGCCA#.((.((((((((((.((((.....#)))).)))).)))))).)).	885	905	1	-27.5	0	0.0399853	0.515	-0.182803	-0.147647	-7.5608	16	20	6	3UTR	MIRT465417	0	0
hsa-miR-4728-5p	NM_001276698	TP53	TGGGAGGGGAGAGGCAGCAAGCA#TGCTTGTTCCCTCTCCCTG#.....(((((((((.((((((((#)))))))).))))))))).	1458	1477	1	-28.9	0	1.003307e-05	0.456	0.5416618444444444	0.23992982750000003	-14.401	17	19	9	3UTR	MIRT465409	0	1
hsa-miR-5193	NM_001276698	TP53	TCCTCCTCTACCTCATCCCAGT#GCTGGTTAGGTAGAGGGA#...((((((((((....(((((#)))))..)))))))))).	1512	1530	1	-22.3	0	0.00406251	0.471	0.311193	0.9146567024999999	-8.33988	15	18	10	3UTR	MIRT613606	0	0
hsa-miR-5196-3p	NM_001276698	TP53	TCATCCTCGTCTCCCTCCCAG#CTGGTGTTTTGTTGTGGGGAGGAGGATGGG#((((((((.(((((..(((((#)))).).........))))).)))))))).	1117	1147	1	-23.8	1	0.00962976	0.5	0.302337	-0.110914	-5.96246	18	30	8	3UTR	MIRT613608	0	0
hsa-miR-5587-3p	NM_001276698	TP53	GCCCCGGGCAGTGTGATCATC#GGTGTGCGTCAGAAGCACCCAGGACTTCCATTTGCTTTGTCCCGGGGCT#(((((((((((.((((.....#.)))).))).)))))))).	1046	1095	1	-24.4	1	0.000420825	0.441	-0.823474	-0.174177	-7.28438	15	19	8	3UTR	MIRT790761	0	0
hsa-miR-6778-5p	NM_001276698	TP53	AGTGGGAGGACAGGAGGCAGGT#ACCTGTCTCAGCCTCCCAG#..(((((((.(..(((((((((#))))))))).)))))))).	1952	1971	1	-28.9	1	1.913385e-05	0.412	2.8528172222222223	2.9115129212499995	-10.8354	17	19	9	3UTR	MIRT465397	0	0
hsa-miR-6883-5p	NM_001276698	TP53	AGGGAGGGTGTGGTATGGATGT#CCATCCCACACCCTG#....(((((((((.((((....#)))).))))))))).	1611	1626	1	-23.6	0	0.0139292	0.574	0.27210782222222224	1.24823	-10.4034	13	15	9	3UTR	MIRT465407	0	1
hsa-miR-7150	NM_001276698	TP53	CTGGCAGGGGGAGAGGTA#GCCTCCCACCCCCATCTCTCCCTCCCCTGCCAT#.((((((((((((((((.#.)))))))))...))))))).	977	1010	1	-28.1	1	0.207727	0.426	0.1718369157894737	-0.226216	-3.79332	16	21	9	3UTR	MIRT465396	0	0
hsa-miR-19b-3p	NM_001276699	TP53	TGTGCAAATCCATGCAAAACTGA#TCTGTGAAATGCTGGCATTTGCACC#.(((((((((((.(((.......#.)))))).)))))))).	1260	1285	1	-17.5	1	0.00299486	0.529	1.4485564333333334	1.1230124625000002	-5.08246	14	17	8	3UTR	MIRT438624	0	0
hsa-miR-149-3p	NM_001276699	TP53	AGGGAGGGACGGGGGCTGTGC#CACCCCCATCTCTCCCTC#(((((((((.(((((.((...#))))))).))))))))).	910	928	1	-27.8	1	0.36407	0.426	-0.179505	-0.163973	-5.41313	16	18	9	3UTR	MIRT465410	0	1
hsa-miR-485-5p	NM_001276699	TP53	AGAGGCTGGCCGTGATGAATTC#CACCATGGCCAGCCA#...(((((((((((.((.....#)).))))))))))).	1787	1802	1	-25.2	0	8.959739e-05	0.471	4.269271545454545	2.6613899337499998	-7.24999	13	15	11	3UTR	MIRT016616	0	0
hsa-miR-505-5p	NM_001276699	TP53	GGGAGCCAGGAAGTATTGATGT#ACATTCTCCACTTCTTGTTCCCC#(((((.((((((((...(((((#)))))....))))))))))))).	874	897	1	-19.5	0	0.0586543	0.412	0.537024	-0.111934	-6.80703	18	23	13	3UTR	MIRT790687	0	0
hsa-miR-612	NM_001276699	TP53	GCTGGGCAGGGCTTCTGAGCTCCTT#GGGGTCTCACAGTGTTGCCCAGG#.((((((((.(((..((((((((..#)))).)))).))).)))))))).	1825	1848	1	-30.1	1	0.000279925	0.456	2.5326595555555556	3.53982	-6.62812	19	23	8	3UTR	MIRT005476	0	1
hsa-miR-1228-3p	NM_001276699	TP53	TCACACCTGCCTCGCCCCCC#GGATGCCCAGGCTGGGAAGGAGCCAGGGGGGAGCAGGG#.....((((.(((.(((((.#.)))))))))))).	745	783	1	-22.8	0	1.159105e-07	0.368	0.030918399999999967	0.14339762524999997	-15.7649	12	14	12	3UTR	MIRT732482	0	0
hsa-miR-1285-3p	NM_001276699	TP53	TCTGGGCAACAAAGTGAGACCT#GGGTCTCACAGTGTTGCCCAGGC#(((((((((((..(((((((((#)))))))))..))))))))))).	1826	1849	1	-35.8	1	0.00011513	0.456	0.8057497272727275	3.2896988287499997	-8.57351	20	23	11	3UTR	MIRT005474	0	1
hsa-miR-1249-5p	NM_001276699	TP53	AGGAGGGAGGAGATGGGCCAAGTT#CTTGTTCCCCACTGACAGCCTCCCACCCCCATCTCTCCCTCCC#.(((((((.((((((((.......#.))))))))))))))).	887	930	1	-29.4	1	0.284003	0.426	0.373764	-0.139484	-4.84971	15	17	15	3UTR	MIRT465417	0	0
hsa-miR-1249-5p	NM_001276699	TP53	AGGAGGGAGGAGATGGGCCAAGTT#GGTCAGTCTACCTCCCGCCA#.((.((((((((((.((((.....#)))).)))).)))))).)).	812	832	1	-27.5	0	0.0399853	0.515	0.23276618181818184	0.22070760250000002	-7.5608	16	20	6	3UTR	MIRT465417	0	0
hsa-miR-4728-5p	NM_001276699	TP53	TGGGAGGGGAGAGGCAGCAAGCA#TGCTTGTTCCCTCTCCCTG#.....(((((((((.((((((((#)))))))).))))))))).	1385	1404	1	-28.9	0	1.003307e-05	0.456	1.1597799222222223	1.2386	-14.401	17	19	9	3UTR	MIRT465409	0	1
hsa-miR-5193	NM_001276699	TP53	TCCTCCTCTACCTCATCCCAGT#GCTGGTTAGGTAGAGGGA#...((((((((((....(((((#)))))..)))))))))).	1439	1457	1	-22.3	0	0.00406251	0.471	0.165634	0.8342899587499999	-8.33988	15	18	10	3UTR	MIRT613606	0	0
hsa-miR-5587-3p	NM_001276699	TP53	GCCCCGGGCAGTGTGATCATC#GGTGTGCGTCAGAAGCACCCAGGACTTCCATTTGCTTTGTCCCGGGGCT#(((((((((((.((((.....#.)))).))).)))))))).	973	1022	1	-24.4	1	0.000420825	0.441	-0.047991	-0.327233	-7.28438	15	19	8	3UTR	MIRT790761	0	0
hsa-miR-6129	NM_001276699	TP53	TGAGGGAGTTGGGTGTATA#ACCCCCATCTCTCCCTCC#.(((((((.((((.((...#)).))))...))))))).	911	929	1	-19.8	1	0.295178	0.426	-0.349243	-0.121117	-5.70655	13	18	7	3UTR	MIRT465425	0	0
hsa-miR-6751-5p	NM_001276699	TP53	TTGGGGGTGAGGTTGGTGTCTGG#CCACTGACAGCCTCCCACCCCCAT#.((((((((.((..(.(((((((#)))..)))).)..)))))))))).	895	919	1	-28.6	1	0.325679	0.426	-0.289479	-0.229277	-7.41485	18	24	10	3UTR	MIRT465395	0	0
hsa-miR-6778-5p	NM_001276699	TP53	AGTGGGAGGACAGGAGGCAGGT#ACCTGTCTCAGCCTCCCAG#..(((((((.(..(((((((((#))))))))).)))))))).	1879	1898	1	-28.9	1	1.913385e-05	0.412	2.8528172222222223	2.9115129212499995	-10.8354	17	19	9	3UTR	MIRT465397	0	0
hsa-miR-6883-5p	NM_001276699	TP53	AGGGAGGGTGTGGTATGGATGT#CCATCCCACACCCTG#....(((((((((.((((....#)))).))))))))).	1538	1553	1	-23.6	0	0.0139292	0.574	0.27210782222222224	1.24823	-10.4034	13	15	9	3UTR	MIRT465407	0	1
hsa-miR-7150	NM_001276699	TP53	CTGGCAGGGGGAGAGGTA#GCCTCCCACCCCCATCTCTCCCTCCCCTGCCAT#.((((((((((((((((.#.)))))))))...))))))).	904	937	1	-28.1	1	0.207727	0.426	-0.116015	-0.181319	-3.79332	16	21	9	3UTR	MIRT465396	0	0
hsa-miR-30d-5p	NM_001276760	TP53	TGTAAACATCCCCGACTGGAAG#GTGAGGGATGTTTGGGA#(.((((((((((..((......#))..)))))))))).).	1561	1578	1	-17.1	1	0.0513759	0.632	0	0	-7.24722	13	17	10	3UTR	MIRT005418	0	0
hsa-miR-324-5p	NM_001276760	TP53	CGCATCCCCTAGGGCATTGGTG#CACTGGTGTTTTGTTGTGGGGAGGAGGATGGGG#(.((((((((((((((((((((#)))))))))))).........))).))))).).	1491	1524	1	-21.6	1	0.00667606	0.485	0	0	-5.10125	21	33	12	3UTR	MIRT043041	0	0
hsa-miR-485-5p	NM_001276760	TP53	AGAGGCTGGCCGTGATGAATTC#CACCATGGCCAGCCA#...(((((((((((.((.....#)).))))))))))).	2236	2251	1	-25.2	0	8.959739e-05	0.471	0	0	-7.24999	13	15	11	3UTR	MIRT016616	0	0
hsa-miR-612	NM_001276760	TP53	GCTGGGCAGGGCTTCTGAGCTCCTT#GGCTTACTGCAGCCTTTGCCTCCCCGGCTCGAGCAGTCCTGCCTCAGCC#(((((((((((((.(((((((....#.))))).)).))))))))).)))).	2157	2206	1	-33.4	1	2.387963e-05	0.353	0	0	-4.79441	20	25	9	3UTR	MIRT005476	0	1
hsa-miR-937-5p	NM_001276760	TP53	GTGAGTCAGGGTGGGGCTGG#CCAGCCAAACCCTGTCTGACA#((.((.((((((..((((((#))))))..)))))).)).)).	1926	1947	1	-30.4	0	0.0564129	0.5	0	0	-9.54204	16	21	6	3UTR	MIRT465434	0	0
hsa-miR-1285-3p	NM_001276760	TP53	TCTGGGCAACAAAGTGAGACCT#ACTGGGTCTCGCTTTGTTGCCCAGG#.(((((((((((((((((((((#.))))))))))))))))))))).	2109	2134	1	-40.9	1	1.906295e-06	0.485	0	0	-3.79332	21	23	21	3UTR	MIRT005474	0	1
hsa-miR-1247-3p	NM_001276760	TP53	CCCCGGGAACGTCGAGACTGGAGC#TTCCATTTGCTTTGTCCCGGGGC#(((((((.(((....((.(((((.#))))).))....)))))))))).	1447	1470	1	-23.1	1	0.000390492	0.426	0	0	-12.4794	17	23	10	3UTR	MIRT790057	0	0
hsa-miR-1249-5p	NM_001276760	TP53	AGGAGGGAGGAGATGGGCCAAGTT#CTTGTTCCCCACTGACAGCCTCCCACCCCCATCTCTCCCTCCC#.(((((((.((((((((.......#.))))))))))))))).	1336	1379	1	-29.4	1	0.284003	0.426	0	0	-4.84971	15	17	15	3UTR	MIRT465417	0	0
hsa-miR-4271	NM_001276760	TP53	GGGGGAAGAAAAGGTGGGG#CTCCACTTCTTGTTCCCCA#.((((((.((.((((((((#)))))))).)).)))))).	1328	1347	1	-24.1	1	0.0611018	0.426	0	0	-8.93173	16	19	8	3UTR	MIRT465439	0	0
hsa-miR-4736	NM_001276760	TP53	AGGCAGGTTATCTGGGCTG#GGCCCAGCCAAACCCTGTCTG#(((((((....(((((((.#)))))))......))))))).	1923	1944	1	-22.5	1	0.018429	0.5	0	0	-11.3749	14	21	7	3UTR	MIRT465413	0	0
hsa-miR-5193	NM_001276760	TP53	TCCTCCTCTACCTCATCCCAGT#GCTGGTTAGGTAGAGGGA#...((((((((((....(((((#)))))..)))))))))).	1888	1906	1	-22.3	0	0.00406251	0.471	0	0	-8.33988	15	18	10	3UTR	MIRT613606	0	0
hsa-miR-5196-3p	NM_001276760	TP53	TCATCCTCGTCTCCCTCCCAG#CTGGTGTTTTGTTGTGGGGAGGAGGATGGG#((((((((.(((((..(((((#)))).).........))))).)))))))).	1493	1523	1	-23.8	1	0.00962976	0.5	0	0	-5.96246	18	30	8	3UTR	MIRT613608	0	0
hsa-miR-5587-3p	NM_001276760	TP53	GCCCCGGGCAGTGTGATCATC#GGTGTGCGTCAGAAGCACCCAGGACTTCCATTTGCTTTGTCCCGGGGCT#(((((((((((.((((.....#.)))).))).)))))))).	1422	1471	1	-24.4	1	0.000420825	0.441	0	0	-7.28438	15	19	8	3UTR	MIRT790761	0	0
hsa-miR-5703	NM_001276760	TP53	AGGAGAAGTCGGGAAGGT#CCTTCCCCTCCTTCTCCC#.(((((((..(((((((.#)))))))...))))))).	2438	2456	1	-23.4	1	0.986841	0.574	0	0	-6.09222	14	18	7	3UTR	MIRT465440	0	1
hsa-miR-6751-5p	NM_001276760	TP53	TTGGGGGTGAGGTTGGTGTCTGG#CCACTGACAGCCTCCCACCCCCAT#.((((((((.((..(.(((((((#)))..)))).)..)))))))))).	1344	1368	1	-28.6	1	0.325679	0.426	0	0	-7.41485	18	24	10	3UTR	MIRT465395	0	0
hsa-miR-6778-5p	NM_001276760	TP53	AGTGGGAGGACAGGAGGCAGGT#ACCTGTCTCAGCCTCCCAG#..(((((((.(..(((((((((#))))))))).)))))))).	2328	2347	1	-28.9	1	1.913385e-05	0.412	0	0	-10.8354	17	19	9	3UTR	MIRT465397	0	0
hsa-miR-6785-5p	NM_001276760	TP53	TGGGAGGGCGTGGATGATGGTG#CACCCCCATCTCTCCCTCCCC#.(((((((.(.(((((..((((#))))..)))))).))))))).	1359	1380	1	-26.3	1	0.271006	0.412	0	0	-7.67449	17	21	7	3UTR	MIRT465408	0	1
hsa-miR-6883-5p	NM_001276760	TP53	AGGGAGGGTGTGGTATGGATGT#CCATCCCACACCCTG#....(((((((((.((((....#)))).))))))))).	1987	2002	1	-23.6	0	0.0139292	0.574	0	0	-10.4034	13	15	9	3UTR	MIRT465407	0	1
hsa-miR-7150	NM_001276760	TP53	CTGGCAGGGGGAGAGGTA#GCCTCCCACCCCCATCTCTCCCTCCCCTGCCAT#.((((((((((((((((.#.)))))))))...))))))).	1353	1386	1	-28.1	1	0.207727	0.426	0	0	-3.79332	16	21	9	3UTR	MIRT465396	0	0
hsa-miR-18a-5p	NM_001276761	TP53	TAAGGTGCATCTAGTGCAGATAG#TATCTGTGAAATGCTGGCATTTGCACCTA#..(((((((.((((((((((((.#))))))).....)))))....))))))).	1704	1733	1	-21.6	1	0.00434297	0.529	3.6375175176470584	3.6323104049999997	-6.19951	19	29	7	3UTR	MIRT438792	0	0
hsa-miR-19b-3p	NM_001276761	TP53	TGTGCAAATCCATGCAAAACTGA#TCTGTGAAATGCTGGCATTTGCACC#.(((((((((((.(((.......#.)))))).)))))))).	1706	1731	1	-17.5	1	0.00299486	0.529	3.26635	3.7130494349999994	-5.08246	14	17	8	3UTR	MIRT438624	0	0
hsa-miR-92a-1-5p	NM_001276761	TP53	AGGTTGGGATCGGTTGCAATGCT#GGCTCAGGCGATCCACCTGTCTCAGCCTC#((((((((((.((((((...(((#)))....)))....))).)))))))))).	2311	2340	1	-21.7	1	0.000137386	0.426	1.92791	0.49069827875000005	-6.76235	19	29	10	3UTR	MIRT438790	0	0
hsa-miR-30d-5p	NM_001276761	TP53	TGTAAACATCCCCGACTGGAAG#GTGAGGGATGTTTGGGA#(.((((((((((..((......#))..)))))))))).).	1558	1575	1	-17.1	1	0.0513759	0.632	4.38684	2.93884	-7.24722	13	17	10	3UTR	MIRT005418	0	0
hsa-miR-150-5p	NM_001276761	TP53	TCTCCCAACCCTTGTACCAGTG#TACTGTGAGGGATGTTTGGGAGAT#((((((((((((((...(((((#)))))))))))....)))))))).	1554	1578	1	-21.3	1	0.028439	0.647	4.14694	2.66591	-4.90607	19	24	11	3UTR	MIRT052652	1	1
hsa-miR-324-5p	NM_001276761	TP53	CGCATCCCCTAGGGCATTGGTG#CACTGGTGTTTTGTTGTGGGGAGGAGGATGGGG#(.((((((((((((((((((((#)))))))))))).........))).))))).).	1488	1521	1	-21.6	1	0.00667606	0.485	0.3233231133333333	2.4384778250000005	-5.10125	21	33	12	3UTR	MIRT043041	0	0
hsa-miR-1285-3p	NM_001276761	TP53	TCTGGGCAACAAAGTGAGACCT#ACTGGGTCTCGCTTTGTTGCCCAGG#.(((((((((((((((((((((#.))))))))))))))))))))).	2106	2131	1	-40.9	1	1.906295e-06	0.485	1.356414461904762	0.766946	-3.79332	21	23	21	3UTR	MIRT005474	0	1
hsa-miR-1247-3p	NM_001276761	TP53	CCCCGGGAACGTCGAGACTGGAGC#TTCCATTTGCTTTGTCCCGGGGC#(((((((.(((....((.(((((.#))))).))....)))))))))).	1444	1467	1	-23.1	1	0.000390492	0.426	0.19509257142857142	0.8327797099999998	-12.4794	17	23	10	3UTR	MIRT790057	0	0
hsa-miR-1249-5p	NM_001276761	TP53	AGGAGGGAGGAGATGGGCCAAGTT#CTTGTTCCCCACTGACAGCCTCCCACCCCCATCTCTCCCTCCC#.(((((((.((((((((.......#.))))))))))))))).	1333	1376	1	-29.4	1	0.284003	0.426	1.9064131249999998	1.61539	-4.84971	15	17	15	3UTR	MIRT465417	0	0
hsa-miR-4271	NM_001276761	TP53	GGGGGAAGAAAAGGTGGGG#CCCCATCTCTCCCTCCCCTG#((((((.(...((((((((#))))))))...).)))))).	1359	1379	1	-23.6	0	0.153699	0.412	1.83834	1.71119	-10.6049	15	20	8	3UTR	MIRT465439	0	0
hsa-miR-3529-3p	NM_001276761	TP53	AACAACAAAATCACTAGTCTTCCA#ACTGGTGTTTTGTTGTG#.(((((((((.(((((((......#)))))))))))))))).	1489	1506	1	-18.4	1	0.00166685	0.471	-0.118745	1.7000689599999996	-6.6181	16	17	16	3UTR	MIRT613611	0	0
hsa-miR-5193	NM_001276761	TP53	TCCTCCTCTACCTCATCCCAGT#GCTGGTTAGGTAGAGGGA#...((((((((((....(((((#)))))..)))))))))).	1885	1903	1	-22.3	0	0.00406251	0.471	3.2476784999999992	2.5753473512499996	-8.33988	15	18	10	3UTR	MIRT613606	0	0
hsa-miR-5196-3p	NM_001276761	TP53	TCATCCTCGTCTCCCTCCCAG#CTGGTGTTTTGTTGTGGGGAGGAGGATGGG#((((((((.(((((..(((((#)))).).........))))).)))))))).	1490	1520	1	-23.8	1	0.00962976	0.5	1.64852	2.4278640775000007	-5.96246	18	30	8	3UTR	MIRT613608	0	0
hsa-miR-5703	NM_001276761	TP53	AGGAGAAGTCGGGAAGGT#CCTTCCCCTCCTTCTCCC#.(((((((..(((((((.#)))))))...))))))).	2435	2453	1	-23.4	1	0.986841	0.574	0.6887878571428571	0.38409843875000005	-6.09222	14	18	7	3UTR	MIRT465440	0	1
hsa-miR-6130	NM_001276761	TP53	TGAGGGAGTGGATTGTATG#CAGGCGATCCACCTGTCTCAG#(((((.((((((((((.((#)).))))))))).).))))).	2315	2336	1	-19.8	0	0.00083498	0.441	1.3325681727272727	0.466301	-5.83853	17	21	9	3UTR	MIRT465424	0	0
hsa-miR-6751-5p	NM_001276761	TP53	TTGGGGGTGAGGTTGGTGTCTGG#CCACTGACAGCCTCCCACCCCCAT#.((((((((.((..(.(((((((#)))..)))).)..)))))))))).	1341	1365	1	-28.6	1	0.325679	0.426	3.39046	1.70962	-7.41485	18	24	10	3UTR	MIRT465395	0	0
hsa-miR-6803-5p	NM_001276761	TP53	CTGGGGGTGGGGGGCTGGGCGT#CTCCACTTCTTGTTCCCCACTGACAGCCTCCCACCCCCAT#.((((((((((((((((...((#.))...)))))))))))))))).	1325	1365	1	-37.9	1	0.325679	0.426	2.27402	1.7493065200000002	-3.79332	18	23	16	3UTR	MIRT465394	0	0
hsa-miR-6825-5p	NM_001276761	TP53	TGGGGAGGTGTGGAGTCAGCAT#ATGCTGGCATTTGCACCTACCTCAC#((((((((((((((((((((((#)))))))).))))))))).))))).	1714	1739	1	-29.8	1	0.00059553	0.574	4.053408266666666	3.053750911249999	-3.93757	22	25	9	3UTR	MIRT465406	0	0
hsa-miR-7150	NM_001276761	TP53	CTGGCAGGGGGAGAGGTA#GCCTCCCACCCCCATCTCTCCCTCCCCTGCCAT#.((((((((((((((((.#.)))))))))...))))))).	1350	1383	1	-28.1	1	0.207727	0.426	2.4159062000000002	1.4445645262499998	-3.79332	16	21	9	3UTR	MIRT465396	0	0
hsa-miR-8085	NM_001276761	TP53	TGGGAGAGAGGACTGTGAGGC#GCCTCCCACCCCCATCTCTCCCT#.((((((((((..((.(((((#))))).))..))..)))))))).	1350	1373	1	-26.2	1	0.373289	0.426	1.8746433166666667	1.76178	-8.66231	17	23	8	3UTR	MIRT465412	0	1
hsa-miR-18a-5p	NM_001126112	TP53	TAAGGTGCATCTAGTGCAGATAG#TATCTGTGAAATGCTGGCATTTGCACCTA#..(((((((.((((((((((((.#))))))).....)))))....))))))).	1704	1733	1	-21.6	1	0.00434297	0.529	3.6375175176470584	3.6323104049999997	-6.19951	19	29	7	3UTR	MIRT438792	0	0
hsa-miR-19b-3p	NM_001126112	TP53	TGTGCAAATCCATGCAAAACTGA#TCTGTGAAATGCTGGCATTTGCACC#.(((((((((((.(((.......#.)))))).)))))))).	1706	1731	1	-17.5	1	0.00299486	0.529	3.26635	3.7130494349999994	-5.08246	14	17	8	3UTR	MIRT438624	0	0
hsa-miR-92a-1-5p	NM_001126112	TP53	AGGTTGGGATCGGTTGCAATGCT#GGCTCAGGCGATCCACCTGTCTCAGCCTC#((((((((((.((((((...(((#)))....)))....))).)))))))))).	2311	2340	1	-21.7	1	0.000137386	0.426	1.92791	0.49069827875000005	-6.76235	19	29	10	3UTR	MIRT438790	0	0
hsa-miR-30d-5p	NM_001126112	TP53	TGTAAACATCCCCGACTGGAAG#GTGAGGGATGTTTGGGA#(.((((((((((..((......#))..)))))))))).).	1558	1575	1	-17.1	1	0.0513759	0.632	4.38684	2.93884	-7.24722	13	17	10	3UTR	MIRT005418	0	0
hsa-miR-150-5p	NM_001126112	TP53	TCTCCCAACCCTTGTACCAGTG#TACTGTGAGGGATGTTTGGGAGAT#((((((((((((((...(((((#)))))))))))....)))))))).	1554	1578	1	-21.3	1	0.028439	0.647	4.14694	2.66591	-4.90607	19	24	11	3UTR	MIRT052652	1	1
hsa-miR-324-5p	NM_001126112	TP53	CGCATCCCCTAGGGCATTGGTG#CACTGGTGTTTTGTTGTGGGGAGGAGGATGGGG#(.((((((((((((((((((((#)))))))))))).........))).))))).).	1488	1521	1	-21.6	1	0.00667606	0.485	0.3233231133333333	2.4384778250000005	-5.10125	21	33	12	3UTR	MIRT043041	0	0
hsa-miR-1285-3p	NM_001126112	TP53	TCTGGGCAACAAAGTGAGACCT#ACTGGGTCTCGCTTTGTTGCCCAGG#.(((((((((((((((((((((#.))))))))))))))))))))).	2106	2131	1	-40.9	1	1.906295e-06	0.485	1.356414461904762	0.766946	-3.79332	21	23	21	3UTR	MIRT005474	0	1
hsa-miR-1247-3p	NM_001126112	TP53	CCCCGGGAACGTCGAGACTGGAGC#TTCCATTTGCTTTGTCCCGGGGC#(((((((.(((....((.(((((.#))))).))....)))))))))).	1444	1467	1	-23.1	1	0.000390492	0.426	0.19509257142857142	0.8327797099999998	-12.4794	17	23	10	3UTR	MIRT790057	0	0
hsa-miR-1249-5p	NM_001126112	TP53	AGGAGGGAGGAGATGGGCCAAGTT#CTTGTTCCCCACTGACAGCCTCCCACCCCCATCTCTCCCTCCC#.(((((((.((((((((.......#.))))))))))))))).	1333	1376	1	-29.4	1	0.284003	0.426	1.9064131249999998	1.61539	-4.84971	15	17	15	3UTR	MIRT465417	0	0
hsa-miR-4271	NM_001126112	TP53	GGGGGAAGAAAAGGTGGGG#CCCCATCTCTCCCTCCCCTG#((((((.(...((((((((#))))))))...).)))))).	1359	1379	1	-23.6	0	0.153699	0.412	1.83834	1.71119	-10.6049	15	20	8	3UTR	MIRT465439	0	0
hsa-miR-3529-3p	NM_001126112	TP53	AACAACAAAATCACTAGTCTTCCA#ACTGGTGTTTTGTTGTG#.(((((((((.(((((((......#)))))))))))))))).	1489	1506	1	-18.4	1	0.00166685	0.471	-0.118745	1.7000689599999996	-6.6181	16	17	16	3UTR	MIRT613611	0	0
hsa-miR-5193	NM_001126112	TP53	TCCTCCTCTACCTCATCCCAGT#GCTGGTTAGGTAGAGGGA#...((((((((((....(((((#)))))..)))))))))).	1885	1903	1	-22.3	0	0.00406251	0.471	3.2476784999999992	2.5753473512499996	-8.33988	15	18	10	3UTR	MIRT613606	0	0
hsa-miR-5196-3p	NM_001126112	TP53	TCATCCTCGTCTCCCTCCCAG#CTGGTGTTTTGTTGTGGGGAGGAGGATGGG#((((((((.(((((..(((((#)))).).........))))).)))))))).	1490	1520	1	-23.8	1	0.00962976	0.5	1.64852	2.4278640775000007	-5.96246	18	30	8	3UTR	MIRT613608	0	0
hsa-miR-5703	NM_001126112	TP53	AGGAGAAGTCGGGAAGGT#CCTTCCCCTCCTTCTCCC#.(((((((..(((((((.#)))))))...))))))).	2435	2453	1	-23.4	1	0.986841	0.574	0.6887878571428571	0.38409843875000005	-6.09222	14	18	7	3UTR	MIRT465440	0	1
hsa-miR-6130	NM_001126112	TP53	TGAGGGAGTGGATTGTATG#CAGGCGATCCACCTGTCTCAG#(((((.((((((((((.((#)).))))))))).).))))).	2315	2336	1	-19.8	0	0.00083498	0.441	1.3325681727272727	0.466301	-5.83853	17	21	9	3UTR	MIRT465424	0	0
hsa-miR-6751-5p	NM_001126112	TP53	TTGGGGGTGAGGTTGGTGTCTGG#CCACTGACAGCCTCCCACCCCCAT#.((((((((.((..(.(((((((#)))..)))).)..)))))))))).	1341	1365	1	-28.6	1	0.325679	0.426	3.39046	1.70962	-7.41485	18	24	10	3UTR	MIRT465395	0	0
hsa-miR-6803-5p	NM_001126112	TP53	CTGGGGGTGGGGGGCTGGGCGT#CTCCACTTCTTGTTCCCCACTGACAGCCTCCCACCCCCAT#.((((((((((((((((...((#.))...)))))))))))))))).	1325	1365	1	-37.9	1	0.325679	0.426	2.27402	1.7493065200000002	-3.79332	18	23	16	3UTR	MIRT465394	0	0
hsa-miR-6825-5p	NM_001126112	TP53	TGGGGAGGTGTGGAGTCAGCAT#ATGCTGGCATTTGCACCTACCTCAC#((((((((((((((((((((((#)))))))).))))))))).))))).	1714	1739	1	-29.8	1	0.00059553	0.574	4.053408266666666	3.053750911249999	-3.93757	22	25	9	3UTR	MIRT465406	0	0
hsa-miR-7150	NM_001126112	TP53	CTGGCAGGGGGAGAGGTA#GCCTCCCACCCCCATCTCTCCCTCCCCTGCCAT#.((((((((((((((((.#.)))))))))...))))))).	1350	1383	1	-28.1	1	0.207727	0.426	2.4159062000000002	1.4445645262499998	-3.79332	16	21	9	3UTR	MIRT465396	0	0
hsa-miR-8085	NM_001126112	TP53	TGGGAGAGAGGACTGTGAGGC#GCCTCCCACCCCCATCTCTCCCT#.((((((((((..((.(((((#))))).))..))..)))))))).	1350	1373	1	-26.2	1	0.373289	0.426	1.8746433166666667	1.76178	-8.66231	17	23	8	3UTR	MIRT465412	0	1
hsa-miR-19a-3p	NM_001126113	TP53	TGTGCAAATCTATGCAAAACTGA#TCTGTGAAATGCTGGCATTTGCACC#.(((((((((((.(((.......#.)))))).)))))))).	1769	1794	1	-15.2	1	0.00299486	0.529	3.86665	3.531292672499999	-5.08246	14	17	8	3UTR	MIRT726245	0	0
hsa-miR-92a-1-5p	NM_001126113	TP53	AGGTTGGGATCGGTTGCAATGCT#GGCTCAGGCGATCCACCTGTCTCAGCCTC#((((((((((.((((((...(((#)))....)))....))).)))))))))).	2374	2403	1	-21.7	1	0.000137386	0.426	2.00898	0.5277129662499999	-6.76235	19	29	10	3UTR	MIRT438790	0	0
hsa-miR-30d-5p	NM_001126113	TP53	TGTAAACATCCCCGACTGGAAG#GTGAGGGATGTTTGGGA#(.((((((((((..((......#))..)))))))))).).	1621	1638	1	-17.1	1	0.0513759	0.632	3.4043214399999995	2.91609	-7.24722	13	17	10	3UTR	MIRT005418	0	0
hsa-miR-150-5p	NM_001126113	TP53	TCTCCCAACCCTTGTACCAGTG#TACTGTGAGGGATGTTTGGGAGAT#((((((((((((((...(((((#)))))))))))....)))))))).	1617	1641	1	-21.3	1	0.028439	0.647	4.194114355555556	2.93884	-4.90607	19	24	11	3UTR	MIRT052652	1	1
hsa-miR-324-5p	NM_001126113	TP53	CGCATCCCCTAGGGCATTGGTG#CACTGGTGTTTTGTTGTGGGGAGGAGGATGGGG#(.((((((((((((((((((((#)))))))))))).........))).))))).).	1551	1584	1	-21.6	1	0.00667606	0.485	0.5174017466666666	2.694722167500001	-5.10125	21	33	12	3UTR	MIRT043041	0	0
hsa-miR-1225-3p	NM_001126113	TP53	TGAGCCCCTGTGCCGCCCCCAG#CTGGGAAGGAGCCAGGGGGGAGCAGGGCTCAC#(((((((...(((..(((((..#.)))))..)))))))))).	1265	1297	1	-29.4	1	1.705265e-07	0.353	2.0646688714285717	1.0669034262500001	-10.1424	15	19	10	3UTR	MIRT790048	0	0
hsa-miR-1285-3p	NM_001126113	TP53	TCTGGGCAACAAAGTGAGACCT#ACTGGGTCTCGCTTTGTTGCCCAGG#.(((((((((((((((((((((#.))))))))))))))))))))).	2169	2194	1	-40.9	1	1.906295e-06	0.485	1.2321275095238096	0.8321969912499998	-3.79332	21	23	21	3UTR	MIRT005474	0	1
hsa-miR-1247-3p	NM_001126113	TP53	CCCCGGGAACGTCGAGACTGGAGC#TTCCATTTGCTTTGTCCCGGGGC#(((((((.(((....((.(((((.#))))).))....)))))))))).	1507	1530	1	-23.1	1	0.000390492	0.426	1.1135008571428573	0.7645488849999998	-12.4794	17	23	10	3UTR	MIRT790057	0	0
hsa-miR-1249-5p	NM_001126113	TP53	AGGAGGGAGGAGATGGGCCAAGTT#CTTGTTCCCCACTGACAGCCTCCCACCCCCATCTCTCCCTCCC#.(((((((.((((((((.......#.))))))))))))))).	1396	1439	1	-29.4	1	0.284003	0.426	0.439454	1.1428094237499997	-4.84971	15	17	15	3UTR	MIRT465417	0	0
hsa-miR-4271	NM_001126113	TP53	GGGGGAAGAAAAGGTGGGG#CTCCACTTCTTGTTCCCCA#.((((((.((.((((((((#)))))))).)).)))))).	1388	1407	1	-24.1	1	0.0611018	0.426	2.81863	1.25101	-8.93173	16	19	8	3UTR	MIRT465439	0	0
hsa-miR-4286	NM_001126113	TP53	ACCCCACTCCTGGTACC#GGGGAGGAGGATGGGGA#.((((((((((....((#))..)))))..))))).	1568	1585	1	-17	1	0.00850208	0.5	1.5929212000000001	2.4733510825000002	-10.0215	12	17	5	3UTR	MIRT613607	0	0
hsa-miR-4725-3p	NM_001126113	TP53	TGGGGAAGGCGTCAGTGTCGGG#CTGACATTCTCCACTTCTTGTTCCCCACTGACAGCCTCCCACCCCCATCTCTCCCTCCCCT#.((((((((((((((((..(((#.)))))))))).))))..................))))).	1380	1441	1	-27.3	1	0.187482	0.397	0.959840534285714	1.5588775437500004	-3.79332	19	40	10	3UTR	MIRT465438	0	0
hsa-miR-5196-3p	NM_001126113	TP53	TCATCCTCGTCTCCCTCCCAG#CTGGTGTTTTGTTGTGGGGAGGAGGATGGG#((((((((.(((((..(((((#)))).).........))))).)))))))).	1553	1583	1	-23.8	1	0.00962976	0.5	1.5575419250000002	2.4688025250000005	-5.96246	18	30	8	3UTR	MIRT613608	0	0
hsa-miR-5587-3p	NM_001126113	TP53	GCCCCGGGCAGTGTGATCATC#GGTGTGCGTCAGAAGCACCCAGGACTTCCATTTGCTTTGTCCCGGGGCT#(((((((((((.((((.....#.)))).))).)))))))).	1482	1531	1	-24.4	1	0.000420825	0.441	1.5727055833333337	0.9646925124999999	-7.28438	15	19	8	3UTR	MIRT790761	0	0
hsa-miR-5703	NM_001126113	TP53	AGGAGAAGTCGGGAAGGT#CCTTCCCCTCCTTCTCCC#.(((((((..(((((((.#)))))))...))))))).	2498	2516	1	-23.4	1	0.986841	0.574	0.6887878571428571	0.3120355087500001	-6.09222	14	18	7	3UTR	MIRT465440	0	1
hsa-miR-6130	NM_001126113	TP53	TGAGGGAGTGGATTGTATG#CAGGCGATCCACCTGTCTCAG#(((((.((((((((((.((#)).))))))))).).))))).	2378	2399	1	-19.8	0	0.00083498	0.441	1.7256389909090908	0.3522044999999997	-5.83853	17	21	9	3UTR	MIRT465424	0	0
hsa-miR-6751-5p	NM_001126113	TP53	TTGGGGGTGAGGTTGGTGTCTGG#CCACTGACAGCCTCCCACCCCCAT#.((((((((.((..(.(((((((#)))..)))).)..)))))))))).	1404	1428	1	-28.6	1	0.325679	0.426	0.32938729999999994	1.2885114924999996	-7.41485	18	24	10	3UTR	MIRT465395	0	0
hsa-miR-6803-5p	NM_001126113	TP53	CTGGGGGTGGGGGGCTGGGCGT#CTCCACTTCTTGTTCCCCACTGACAGCCTCCCACCCCCAT#.((((((((((((((((...((#.))...)))))))))))))))).	1388	1428	1	-37.9	1	0.325679	0.426	0.9056128312500002	1.3814464637500001	-3.79332	18	23	16	3UTR	MIRT465394	0	0
hsa-miR-6780b-5p	NM_001126113	TP53	TGGGGAAGGCTTGGCAGGGAAGA#CTCCCCTGCCATTTTGGGTTTTGGGTCTTTGAACCCT#.((((((((((((((((((.((.#)).))))))))............)))))))...))).	1434	1471	1	-25.9	1	8.085149e-05	0.471	1.0158307212121211	0.914441	-3.79332	20	37	8	3UTR	MIRT465437	0	0
hsa-miR-7110-5p	NM_001126113	TP53	TGGGGGTGTGGGGAGAGAGAG#CTCAGACTGACATTCTCCACTTCTTGTTCCCCACTGACAGCCTCCCACCCCCAT#(((((((((((((((.(((((#.))))).))))))))............))))))).	1374	1428	1	-29.2	1	0.325679	0.426	1.3796135666666662	1.2853975462500002	-4.17062	20	35	8	3UTR	MIRT465401	0	1
hsa-miR-8085	NM_001126113	TP53	TGGGAGAGAGGACTGTGAGGC#GCCTCCCACCCCCATCTCTCCCT#.((((((((((..((.(((((#))))).))..))..)))))))).	1413	1436	1	-26.2	1	0.373289	0.426	0.2080886166666666	1.30682	-8.66231	17	23	8	3UTR	MIRT465412	0	1
hsa-miR-19a-3p	NM_001126114	TP53	TGTGCAAATCTATGCAAAACTGA#TCTGTGAAATGCTGGCATTTGCACC#.(((((((((((.(((.......#.)))))).)))))))).	1842	1867	1	-15.2	1	0.00299486	0.529	3.86665	3.531292672499999	-5.08246	14	17	8	3UTR	MIRT726245	0	0
hsa-miR-92a-1-5p	NM_001126114	TP53	AGGTTGGGATCGGTTGCAATGCT#GGCTCAGGCGATCCACCTGTCTCAGCCTC#((((((((((.((((((...(((#)))....)))....))).)))))))))).	2447	2476	1	-21.7	1	0.000137386	0.426	2.00898	0.5277129662499999	-6.76235	19	29	10	3UTR	MIRT438790	0	0
hsa-miR-30d-5p	NM_001126114	TP53	TGTAAACATCCCCGACTGGAAG#GTGAGGGATGTTTGGGA#(.((((((((((..((......#))..)))))))))).).	1694	1711	1	-17.1	1	0.0513759	0.632	3.4043214399999995	2.91609	-7.24722	13	17	10	3UTR	MIRT005418	0	0
hsa-miR-150-5p	NM_001126114	TP53	TCTCCCAACCCTTGTACCAGTG#TACTGTGAGGGATGTTTGGGAGAT#((((((((((((((...(((((#)))))))))))....)))))))).	1690	1714	1	-21.3	1	0.028439	0.647	4.194114355555556	2.93884	-4.90607	19	24	11	3UTR	MIRT052652	1	1
hsa-miR-151a-5p	NM_001126114	TP53	TCGAGGAGCTCACAGTCTAGT#ACTCGTCGTAAGTTGAAAATATTATCCGTGGGCGTGAGCGCTTCGAG#((((((.((((((.(((((..#.))))))))))).)))))).	1245	1292	1	-24.4	0	3.593662e-05	0.515	1.2852966666666668	1.2464087987499997	-6.3381	17	20	11	3UTR	MIRT733165	0	0
hsa-miR-324-5p	NM_001126114	TP53	CGCATCCCCTAGGGCATTGGTG#CACTGGTGTTTTGTTGTGGGGAGGAGGATGGGG#(.((((((((((((((((((((#)))))))))))).........))).))))).).	1624	1657	1	-21.6	1	0.00667606	0.485	0.5174017466666666	2.694722167500001	-5.10125	21	33	12	3UTR	MIRT043041	0	0
hsa-miR-1225-3p	NM_001126114	TP53	TGAGCCCCTGTGCCGCCCCCAG#CTGGGAAGGAGCCAGGGGGGAGCAGGGCTCAC#(((((((...(((..(((((..#.)))))..)))))))))).	1338	1370	1	-29.4	1	1.705265e-07	0.353	1.6477252857142857	1.35518	-10.1424	15	19	10	3UTR	MIRT790048	0	0
hsa-miR-1285-3p	NM_001126114	TP53	TCTGGGCAACAAAGTGAGACCT#ACTGGGTCTCGCTTTGTTGCCCAGG#.(((((((((((((((((((((#.))))))))))))))))))))).	2242	2267	1	-40.9	1	1.906295e-06	0.485	1.2321275095238096	0.8321969912499998	-3.79332	21	23	21	3UTR	MIRT005474	0	1
hsa-miR-1247-3p	NM_001126114	TP53	CCCCGGGAACGTCGAGACTGGAGC#TTCCATTTGCTTTGTCCCGGGGC#(((((((.(((....((.(((((.#))))).))....)))))))))).	1580	1603	1	-23.1	1	0.000390492	0.426	1.1135008571428573	0.7645488849999998	-12.4794	17	23	10	3UTR	MIRT790057	0	0
hsa-miR-1249-5p	NM_001126114	TP53	AGGAGGGAGGAGATGGGCCAAGTT#CTTGTTCCCCACTGACAGCCTCCCACCCCCATCTCTCCCTCCC#.(((((((.((((((((.......#.))))))))))))))).	1469	1512	1	-29.4	1	0.284003	0.426	0.37487544999999994	0.267222	-4.84971	15	17	15	3UTR	MIRT465417	0	0
hsa-miR-4271	NM_001126114	TP53	GGGGGAAGAAAAGGTGGGG#CTCCACTTCTTGTTCCCCA#.((((((.((.((((((((#)))))))).)).)))))).	1461	1480	1	-24.1	1	0.0611018	0.426	0.22325134999999996	0.24727592000000004	-8.93173	16	19	8	3UTR	MIRT465439	0	0
hsa-miR-4286	NM_001126114	TP53	ACCCCACTCCTGGTACC#GGGGAGGAGGATGGGGA#.((((((((((....((#))..)))))..))))).	1641	1658	1	-17	1	0.00850208	0.5	1.5929212000000001	2.4733510825000002	-10.0215	12	17	5	3UTR	MIRT613607	0	0
hsa-miR-5196-3p	NM_001126114	TP53	TCATCCTCGTCTCCCTCCCAG#CTGGTGTTTTGTTGTGGGGAGGAGGATGGG#((((((((.(((((..(((((#)))).).........))))).)))))))).	1626	1656	1	-23.8	1	0.00962976	0.5	1.5575419250000002	2.4688025250000005	-5.96246	18	30	8	3UTR	MIRT613608	0	0
hsa-miR-5703	NM_001126114	TP53	AGGAGAAGTCGGGAAGGT#CCTTCCCCTCCTTCTCCC#.(((((((..(((((((.#)))))))...))))))).	2571	2589	1	-23.4	1	0.986841	0.574	0.6887878571428571	0.3120355087500001	-6.09222	14	18	7	3UTR	MIRT465440	0	1
hsa-miR-6130	NM_001126114	TP53	TGAGGGAGTGGATTGTATG#CAGGCGATCCACCTGTCTCAG#(((((.((((((((((.((#)).))))))))).).))))).	2451	2472	1	-19.8	0	0.00083498	0.441	1.7256389909090908	0.3522044999999997	-5.83853	17	21	9	3UTR	MIRT465424	0	0
hsa-miR-6751-5p	NM_001126114	TP53	TTGGGGGTGAGGTTGGTGTCTGG#CCACTGACAGCCTCCCACCCCCAT#.((((((((.((..(.(((((((#)))..)))).)..)))))))))).	1477	1501	1	-28.6	1	0.325679	0.426	0.147439	0.7812273599999999	-7.41485	18	24	10	3UTR	MIRT465395	0	0
hsa-miR-6785-5p	NM_001126114	TP53	TGGGAGGGCGTGGATGATGGTG#CACCCCCATCTCTCCCTCCCC#.(((((((.(.(((((..((((#))))..)))))).))))))).	1492	1513	1	-26.3	1	0.271006	0.412	0.541662	0.9146565274999999	-7.67449	17	21	7	3UTR	MIRT465408	0	1
hsa-miR-6780b-5p	NM_001126114	TP53	TGGGGAAGGCTTGGCAGGGAAGA#CTCCCCTGCCATTTTGGGTTTTGGGTCTTTGAACCCT#.((((((((((((((((((.((.#)).))))))))............)))))))...))).	1507	1544	1	-25.9	1	8.085149e-05	0.471	1.1738872121212118	0.6796396200000001	-3.79332	20	37	8	3UTR	MIRT465437	0	0
hsa-miR-7110-5p	NM_001126114	TP53	TGGGGGTGTGGGGAGAGAGAG#CTCAGACTGACATTCTCCACTTCTTGTTCCCCACTGACAGCCTCCCACCCCCAT#(((((((((((((((.(((((#.))))).))))))))............))))))).	1447	1501	1	-29.2	1	0.325679	0.426	0.5057212962962964	0.2626577050000001	-4.17062	20	35	8	3UTR	MIRT465401	0	1
hsa-miR-7150	NM_001126114	TP53	CTGGCAGGGGGAGAGGTA#GCCTCCCACCCCCATCTCTCCCTCCCCTGCCAT#.((((((((((((((((.#.)))))))))...))))))).	1486	1519	1	-28.1	1	0.207727	0.426	0.10115398947368422	0.8661368549999999	-3.79332	16	21	9	3UTR	MIRT465396	0	0
hsa-miR-8085	NM_001126114	TP53	TGGGAGAGAGGACTGTGAGGC#GCCTCCCACCCCCATCTCTCCCT#.((((((((((..((.(((((#))))).))..))..)))))))).	1486	1509	1	-26.2	1	0.373289	0.426	0.30917161666666665	0.940433	-8.66231	17	23	8	3UTR	MIRT465412	0	1
hsa-miR-19b-3p	NM_001126115	TP53	TGTGCAAATCCATGCAAAACTGA#TCTGTGAAATGCTGGCATTTGCACC#.(((((((((((.(((.......#.)))))).)))))))).	1200	1225	1	-17.5	1	0.00299486	0.529	1.03361	0.517636	-5.08246	14	17	8	3UTR	MIRT438624	0	0
hsa-miR-149-3p	NM_001126115	TP53	AGGGAGGGACGGGGGCTGTGC#CACCCCCATCTCTCCCTC#(((((((((.(((((.((...#))))))).))))))))).	850	868	1	-27.8	1	0.36407	0.426	-0.0797355	0.04826460874999999	-5.41313	16	18	9	3UTR	MIRT465410	0	1
hsa-miR-194-3p	NM_001126115	TP53	CCAGTGGGGCTGCTGTTATCTG#GGGGCTCCACTGA#.((((((((((.(.........#).)))))))))).	956	969	1	-20.9	1	3.807375e-06	0.456	-0.442535	-0.201727	-8.96547	11	13	10	3UTR	MIRT465446	0	1
hsa-miR-324-5p	NM_001126115	TP53	CGCATCCCCTAGGGCATTGGTG#CACTGGTGTTTTGTTGTGGGGAGGAGGATGGGG#(.((((((((((((((((((((#)))))))))))).........))).))))).).	982	1015	1	-21.6	1	0.00667606	0.485	-0.107853	-0.247644	-5.10125	21	33	12	3UTR	MIRT043041	0	0
hsa-miR-485-5p	NM_001126115	TP53	AGAGGCTGGCCGTGATGAATTC#CACCATGGCCAGCCA#...(((((((((((.((.....#)).))))))))))).	1727	1742	1	-25.2	0	8.959739e-05	0.471	4.269271545454545	2.6613899337499998	-7.24999	13	15	11	3UTR	MIRT016616	0	0
hsa-miR-612	NM_001126115	TP53	GCTGGGCAGGGCTTCTGAGCTCCTT#GGGGTCTCACAGTGTTGCCCAGG#.((((((((.(((..((((((((..#)))).)))).))).)))))))).	1765	1788	1	-30.1	1	0.000279925	0.456	2.5326595555555556	3.53982	-6.62812	19	23	8	3UTR	MIRT005476	0	1
hsa-miR-1285-3p	NM_001126115	TP53	TCTGGGCAACAAAGTGAGACCT#GGGTCTCACAGTGTTGCCCAGGC#(((((((((((..(((((((((#)))))))))..))))))))))).	1766	1789	1	-35.8	1	0.00011513	0.456	0.8057497272727275	3.2896988287499997	-8.57351	20	23	11	3UTR	MIRT005474	0	1
hsa-miR-1247-3p	NM_001126115	TP53	CCCCGGGAACGTCGAGACTGGAGC#CTCCCCTGCCATTTTGGGTTTTGGGTCTTTGAACCCTTGCTTGCAATAGGTGTGCGTCAGAAGCACCCAGGACTTCCATTTGCTTTGTCCCGGGGC#(((((((.(((....((.(((((.#.))))).))....)))))))))).	865	961	1	-23.3	1	0.000390492	0.426	-0.022724	-0.159891	-12.4794	17	24	10	3UTR	MIRT790057	0	0
hsa-miR-1249-5p	NM_001126115	TP53	AGGAGGGAGGAGATGGGCCAAGTT#CTTGTTCCCCACTGACAGCCTCCCACCCCCATCTCTCCCTCCC#.(((((((.((((((((.......#.))))))))))))))).	827	870	1	-29.4	1	0.284003	0.426	0.006429175000000002	0.16254637249999998	-4.84971	15	17	15	3UTR	MIRT465417	0	0
hsa-miR-4271	NM_001126115	TP53	GGGGGAAGAAAAGGTGGGG#CTCCACTTCTTGTTCCCCA#.((((((.((.((((((((#)))))))).)).)))))).	819	838	1	-24.1	1	0.0611018	0.426	0.30233699999999997	0.18601494000000005	-8.93173	16	19	8	3UTR	MIRT465439	0	0
hsa-miR-4510	NM_001126115	TP53	TGAGGGAGTAGGATGTATGGTT#ACCCCCATCTCTCCCTCC#.(((((((..(((((...(((.#)))..)))))))))))).	851	869	1	-19.2	1	0.295178	0.426	0.023921571428571438	0.06765163374999997	-6.32527	15	18	12	3UTR	MIRT465427	0	0
hsa-miR-4728-5p	NM_001126115	TP53	TGGGAGGGGAGAGGCAGCAAGCA#TGCTTGTTCCCTCTCCCTG#.....(((((((((.((((((((#)))))))).))))))))).	1325	1344	1	-28.9	0	1.003307e-05	0.456	1.7445439999999999	1.59088	-14.401	17	19	9	3UTR	MIRT465409	0	1
hsa-miR-5193	NM_001126115	TP53	TCCTCCTCTACCTCATCCCAGT#GCTGGTTAGGTAGAGGGA#...((((((((((....(((((#)))))..)))))))))).	1379	1397	1	-22.3	0	0.00406251	0.471	2.7696142999999998	1.94694	-8.33988	15	18	10	3UTR	MIRT613606	0	0
hsa-miR-5587-3p	NM_001126115	TP53	GCCCCGGGCAGTGTGATCATC#GGTGTGCGTCAGAAGCACCCAGGACTTCCATTTGCTTTGTCCCGGGGCT#(((((((((((.((((.....#.)))).))).)))))))).	913	962	1	-24.4	1	0.000420825	0.441	-0.340497	-0.164993	-7.28438	15	19	8	3UTR	MIRT790761	0	0
hsa-miR-6129	NM_001126115	TP53	TGAGGGAGTTGGGTGTATA#ACCCCCATCTCTCCCTCC#.(((((((.((((.((...#)).))))...))))))).	851	869	1	-19.8	1	0.295178	0.426	0.023921571428571438	0.06765163374999997	-5.70655	13	18	7	3UTR	MIRT465425	0	0
hsa-miR-6751-5p	NM_001126115	TP53	TTGGGGGTGAGGTTGGTGTCTGG#CCACTGACAGCCTCCCACCCCCAT#.((((((((.((..(.(((((((#)))..)))).)..)))))))))).	835	859	1	-28.6	1	0.325679	0.426	0.05744790000000005	0.002347811250000012	-7.41485	18	24	10	3UTR	MIRT465395	0	0
hsa-miR-6778-5p	NM_001126115	TP53	AGTGGGAGGACAGGAGGCAGGT#ACCTGTCTCAGCCTCCCAG#..(((((((.(..(((((((((#))))))))).)))))))).	1819	1838	1	-28.9	1	1.913385e-05	0.412	2.8528172222222223	2.9115129212499995	-10.8354	17	19	9	3UTR	MIRT465397	0	0
hsa-miR-6785-5p	NM_001126115	TP53	TGGGAGGGCGTGGATGATGGTG#CACCCCCATCTCTCCCTCCCC#.(((((((.(.(((((..((((#))))..)))))).))))))).	850	871	1	-26.3	1	0.271006	0.412	0.04724442857142857	0.057447896250000005	-7.67449	17	21	7	3UTR	MIRT465408	0	1
hsa-miR-6883-5p	NM_001126115	TP53	AGGGAGGGTGTGGTATGGATGT#CCATCCCACACCCTG#....(((((((((.((((....#)))).))))))))).	1478	1493	1	-23.6	0	0.0139292	0.574	0.27210782222222224	1.24823	-10.4034	13	15	9	3UTR	MIRT465407	0	1
hsa-miR-7150	NM_001126115	TP53	CTGGCAGGGGGAGAGGTA#GCCTCCCACCCCCATCTCTCCCTCCCCTGCCAT#.((((((((((((((((.#.)))))))))...))))))).	844	877	1	-28.1	1	0.207727	0.426	-0.150386	0.12173144874999998	-3.79332	16	21	9	3UTR	MIRT465396	0	0
hsa-miR-18a-5p	NM_001126116	TP53	TAAGGTGCATCTAGTGCAGATAG#TATCTGTGAAATGCTGGCATTTGCACCTA#..(((((((.((((((((((((.#))))))).....)))))....))))))).	1331	1360	1	-21.6	1	0.00434297	0.529	2.621609382352941	1.6592757575000001	-6.19951	19	29	7	3UTR	MIRT438792	0	0
hsa-miR-19b-3p	NM_001126116	TP53	TGTGCAAATCCATGCAAAACTGA#TCTGTGAAATGCTGGCATTTGCACC#.(((((((((((.(((.......#.)))))).)))))))).	1333	1358	1	-17.5	1	0.00299486	0.529	2.5554023750000003	1.4514143487500002	-5.08246	14	17	8	3UTR	MIRT438624	0	0
hsa-miR-92a-3p	NM_001126116	TP53	TATTGCACTTGTCCCGGCCTGT#CAGGCTGGGAAGGAGCC#....((.(((.((((((((((.#))))))))))))).)).	825	842	1	-23	0	5.139382e-06	0.324	0.120711	0.16254641000000009	-13.915	15	17	13	3UTR	MIRT052984	0	0
hsa-miR-125b-1-3p	NM_001126116	TP53	ACGGGTTAGGCTCTTGGGAGCT#GTTCAAGACAGAAGGGCCTGACTCA#..(((((((((((((..((((.#)))).......))))))))))))).	917	942	1	-23.3	1	0.00019165	0.559	-0.379742	-0.15479	-5.19005	17	25	13	3UTR	MIRT733498	0	0
hsa-miR-149-3p	NM_001126116	TP53	AGGGAGGGACGGGGGCTGTGC#CACCCCCATCTCTCCCTC#(((((((((.(((((.((...#))))))).))))))))).	983	1001	1	-27.8	1	0.36407	0.426	-0.0706662	-0.170095	-5.41313	16	18	9	3UTR	MIRT465410	0	1
hsa-miR-194-3p	NM_001126116	TP53	CCAGTGGGGCTGCTGTTATCTG#GGGGCTCCACTGA#.((((((((((.(.........#).)))))))))).	1089	1102	1	-20.9	1	3.807375e-06	0.456	-0.409883	0.019694151250000014	-8.96547	11	13	10	3UTR	MIRT465446	0	1
hsa-miR-485-5p	NM_001126116	TP53	AGAGGCTGGCCGTGATGAATTC#CACCATGGCCAGCCA#...(((((((((((.((.....#)).))))))))))).	1860	1875	1	-25.2	0	8.959739e-05	0.471	4.269271545454545	2.6613899337499998	-7.24999	13	15	11	3UTR	MIRT016616	0	0
hsa-miR-612	NM_001126116	TP53	GCTGGGCAGGGCTTCTGAGCTCCTT#GGGGTCTCACAGTGTTGCCCAGG#.((((((((.(((..((((((((..#)))).)))).))).)))))))).	1898	1921	1	-30.1	1	0.000279925	0.456	2.5326595555555556	3.53982	-6.62812	19	23	8	3UTR	MIRT005476	0	1
hsa-miR-1228-3p	NM_001126116	TP53	TCACACCTGCCTCGCCCCCC#GGATGCCCAGGCTGGGAAGGAGCCAGGGGGGAGCAGGG#.....((((.(((.(((((.#.)))))))))))).	818	856	1	-22.8	0	1.159105e-07	0.368	0.177851	0.21764646500000004	-15.7649	12	14	12	3UTR	MIRT732482	0	0
hsa-miR-1285-3p	NM_001126116	TP53	TCTGGGCAACAAAGTGAGACCT#GGGTCTCACAGTGTTGCCCAGGC#(((((((((((..(((((((((#)))))))))..))))))))))).	1899	1922	1	-35.8	1	0.00011513	0.456	0.8057497272727275	3.2896988287499997	-8.57351	20	23	11	3UTR	MIRT005474	0	1
hsa-miR-1249-5p	NM_001126116	TP53	AGGAGGGAGGAGATGGGCCAAGTT#CTTGTTCCCCACTGACAGCCTCCCACCCCCATCTCTCCCTCCC#.(((((((.((((((((.......#.))))))))))))))).	960	1003	1	-29.4	1	0.284003	0.426	-0.575184	-0.240501	-4.84971	15	17	15	3UTR	MIRT465417	0	0
hsa-miR-1249-5p	NM_001126116	TP53	AGGAGGGAGGAGATGGGCCAAGTT#GGTCAGTCTACCTCCCGCCA#.((.((((((((((.((((.....#)))).)))).)))))).)).	885	905	1	-27.5	0	0.0399853	0.515	-0.182803	-0.147647	-7.5608	16	20	6	3UTR	MIRT465417	0	0
hsa-miR-4728-5p	NM_001126116	TP53	TGGGAGGGGAGAGGCAGCAAGCA#TGCTTGTTCCCTCTCCCTG#.....(((((((((.((((((((#)))))))).))))))))).	1458	1477	1	-28.9	0	1.003307e-05	0.456	0.5416618444444444	0.23992982750000003	-14.401	17	19	9	3UTR	MIRT465409	0	1
hsa-miR-5193	NM_001126116	TP53	TCCTCCTCTACCTCATCCCAGT#GCTGGTTAGGTAGAGGGA#...((((((((((....(((((#)))))..)))))))))).	1512	1530	1	-22.3	0	0.00406251	0.471	0.311193	0.9146567024999999	-8.33988	15	18	10	3UTR	MIRT613606	0	0
hsa-miR-5196-3p	NM_001126116	TP53	TCATCCTCGTCTCCCTCCCAG#CTGGTGTTTTGTTGTGGGGAGGAGGATGGG#((((((((.(((((..(((((#)))).).........))))).)))))))).	1117	1147	1	-23.8	1	0.00962976	0.5	0.302337	-0.110914	-5.96246	18	30	8	3UTR	MIRT613608	0	0
hsa-miR-5587-3p	NM_001126116	TP53	GCCCCGGGCAGTGTGATCATC#GGTGTGCGTCAGAAGCACCCAGGACTTCCATTTGCTTTGTCCCGGGGCT#(((((((((((.((((.....#.)))).))).)))))))).	1046	1095	1	-24.4	1	0.000420825	0.441	-0.823474	-0.174177	-7.28438	15	19	8	3UTR	MIRT790761	0	0
hsa-miR-6778-5p	NM_001126116	TP53	AGTGGGAGGACAGGAGGCAGGT#ACCTGTCTCAGCCTCCCAG#..(((((((.(..(((((((((#))))))))).)))))))).	1952	1971	1	-28.9	1	1.913385e-05	0.412	2.8528172222222223	2.9115129212499995	-10.8354	17	19	9	3UTR	MIRT465397	0	0
hsa-miR-6883-5p	NM_001126116	TP53	AGGGAGGGTGTGGTATGGATGT#CCATCCCACACCCTG#....(((((((((.((((....#)))).))))))))).	1611	1626	1	-23.6	0	0.0139292	0.574	0.27210782222222224	1.24823	-10.4034	13	15	9	3UTR	MIRT465407	0	1
hsa-miR-7150	NM_001126116	TP53	CTGGCAGGGGGAGAGGTA#GCCTCCCACCCCCATCTCTCCCTCCCCTGCCAT#.((((((((((((((((.#.)))))))))...))))))).	977	1010	1	-28.1	1	0.207727	0.426	0.1718369157894737	-0.226216	-3.79332	16	21	9	3UTR	MIRT465396	0	0
hsa-miR-19b-3p	NM_001126117	TP53	TGTGCAAATCCATGCAAAACTGA#TCTGTGAAATGCTGGCATTTGCACC#.(((((((((((.(((.......#.)))))).)))))))).	1260	1285	1	-17.5	1	0.00299486	0.529	1.4485564333333334	1.1230124625000002	-5.08246	14	17	8	3UTR	MIRT438624	0	0
hsa-miR-149-3p	NM_001126117	TP53	AGGGAGGGACGGGGGCTGTGC#CACCCCCATCTCTCCCTC#(((((((((.(((((.((...#))))))).))))))))).	910	928	1	-27.8	1	0.36407	0.426	-0.179505	-0.163973	-5.41313	16	18	9	3UTR	MIRT465410	0	1
hsa-miR-485-5p	NM_001126117	TP53	AGAGGCTGGCCGTGATGAATTC#CACCATGGCCAGCCA#...(((((((((((.((.....#)).))))))))))).	1787	1802	1	-25.2	0	8.959739e-05	0.471	4.269271545454545	2.6613899337499998	-7.24999	13	15	11	3UTR	MIRT016616	0	0
hsa-miR-505-5p	NM_001126117	TP53	GGGAGCCAGGAAGTATTGATGT#ACATTCTCCACTTCTTGTTCCCC#(((((.((((((((...(((((#)))))....))))))))))))).	874	897	1	-19.5	0	0.0586543	0.412	0.537024	-0.111934	-6.80703	18	23	13	3UTR	MIRT790687	0	0
hsa-miR-612	NM_001126117	TP53	GCTGGGCAGGGCTTCTGAGCTCCTT#GGGGTCTCACAGTGTTGCCCAGG#.((((((((.(((..((((((((..#)))).)))).))).)))))))).	1825	1848	1	-30.1	1	0.000279925	0.456	2.5326595555555556	3.53982	-6.62812	19	23	8	3UTR	MIRT005476	0	1
hsa-miR-1228-3p	NM_001126117	TP53	TCACACCTGCCTCGCCCCCC#GGATGCCCAGGCTGGGAAGGAGCCAGGGGGGAGCAGGG#.....((((.(((.(((((.#.)))))))))))).	745	783	1	-22.8	0	1.159105e-07	0.368	0.030918399999999967	0.14339762524999997	-15.7649	12	14	12	3UTR	MIRT732482	0	0
hsa-miR-1285-3p	NM_001126117	TP53	TCTGGGCAACAAAGTGAGACCT#GGGTCTCACAGTGTTGCCCAGGC#(((((((((((..(((((((((#)))))))))..))))))))))).	1826	1849	1	-35.8	1	0.00011513	0.456	0.8057497272727275	3.2896988287499997	-8.57351	20	23	11	3UTR	MIRT005474	0	1
hsa-miR-1249-5p	NM_001126117	TP53	AGGAGGGAGGAGATGGGCCAAGTT#CTTGTTCCCCACTGACAGCCTCCCACCCCCATCTCTCCCTCCC#.(((((((.((((((((.......#.))))))))))))))).	887	930	1	-29.4	1	0.284003	0.426	0.373764	-0.139484	-4.84971	15	17	15	3UTR	MIRT465417	0	0
hsa-miR-1249-5p	NM_001126117	TP53	AGGAGGGAGGAGATGGGCCAAGTT#GGTCAGTCTACCTCCCGCCA#.((.((((((((((.((((.....#)))).)))).)))))).)).	812	832	1	-27.5	0	0.0399853	0.515	0.23276618181818184	0.22070760250000002	-7.5608	16	20	6	3UTR	MIRT465417	0	0
hsa-miR-4728-5p	NM_001126117	TP53	TGGGAGGGGAGAGGCAGCAAGCA#TGCTTGTTCCCTCTCCCTG#.....(((((((((.((((((((#)))))))).))))))))).	1385	1404	1	-28.9	0	1.003307e-05	0.456	1.1597799222222223	1.2386	-14.401	17	19	9	3UTR	MIRT465409	0	1
hsa-miR-5193	NM_001126117	TP53	TCCTCCTCTACCTCATCCCAGT#GCTGGTTAGGTAGAGGGA#...((((((((((....(((((#)))))..)))))))))).	1439	1457	1	-22.3	0	0.00406251	0.471	0.165634	0.8342899587499999	-8.33988	15	18	10	3UTR	MIRT613606	0	0
hsa-miR-5587-3p	NM_001126117	TP53	GCCCCGGGCAGTGTGATCATC#GGTGTGCGTCAGAAGCACCCAGGACTTCCATTTGCTTTGTCCCGGGGCT#(((((((((((.((((.....#.)))).))).)))))))).	973	1022	1	-24.4	1	0.000420825	0.441	-0.047991	-0.327233	-7.28438	15	19	8	3UTR	MIRT790761	0	0
hsa-miR-6129	NM_001126117	TP53	TGAGGGAGTTGGGTGTATA#ACCCCCATCTCTCCCTCC#.(((((((.((((.((...#)).))))...))))))).	911	929	1	-19.8	1	0.295178	0.426	-0.349243	-0.121117	-5.70655	13	18	7	3UTR	MIRT465425	0	0
hsa-miR-6751-5p	NM_001126117	TP53	TTGGGGGTGAGGTTGGTGTCTGG#CCACTGACAGCCTCCCACCCCCAT#.((((((((.((..(.(((((((#)))..)))).)..)))))))))).	895	919	1	-28.6	1	0.325679	0.426	-0.289479	-0.229277	-7.41485	18	24	10	3UTR	MIRT465395	0	0
hsa-miR-6778-5p	NM_001126117	TP53	AGTGGGAGGACAGGAGGCAGGT#ACCTGTCTCAGCCTCCCAG#..(((((((.(..(((((((((#))))))))).)))))))).	1879	1898	1	-28.9	1	1.913385e-05	0.412	2.8528172222222223	2.9115129212499995	-10.8354	17	19	9	3UTR	MIRT465397	0	0
hsa-miR-6883-5p	NM_001126117	TP53	AGGGAGGGTGTGGTATGGATGT#CCATCCCACACCCTG#....(((((((((.((((....#)))).))))))))).	1538	1553	1	-23.6	0	0.0139292	0.574	0.27210782222222224	1.24823	-10.4034	13	15	9	3UTR	MIRT465407	0	1
hsa-miR-7150	NM_001126117	TP53	CTGGCAGGGGGAGAGGTA#GCCTCCCACCCCCATCTCTCCCTCCCCTGCCAT#.((((((((((((((((.#.)))))))))...))))))).	904	937	1	-28.1	1	0.207727	0.426	-0.116015	-0.181319	-3.79332	16	21	9	3UTR	MIRT465396	0	0
hsa-miR-92a-1-5p	NM_001126118	TP53	AGGTTGGGATCGGTTGCAATGCT#GGCTCAGGCGATCCACCTGTCTCAGCCTC#((((((((((.((((((...(((#)))....)))....))).)))))))))).	2431	2460	1	-21.7	1	0.000137386	0.426	2.00898	0.4686301499999999	-6.76235	19	29	10	3UTR	MIRT438790	0	0
hsa-miR-30d-5p	NM_001126118	TP53	TGTAAACATCCCCGACTGGAAG#GTGAGGGATGTTTGGGA#(.((((((((((..((......#))..)))))))))).).	1678	1695	1	-17.1	1	0.0513759	0.632	3.1356233999999996	4.05151	-7.24722	13	17	10	3UTR	MIRT005418	0	0
hsa-miR-485-5p	NM_001126118	TP53	AGAGGCTGGCCGTGATGAATTC#CACCATGGCCAGCCA#...(((((((((((.((.....#)).))))))))))).	2353	2368	1	-25.2	0	8.959739e-05	0.471	-0.45263	0.13646446124999995	-7.24999	13	15	11	3UTR	MIRT016616	0	0
hsa-miR-1247-3p	NM_001126118	TP53	CCCCGGGAACGTCGAGACTGGAGC#TTCCATTTGCTTTGTCCCGGGGC#(((((((.(((....((.(((((.#))))).))....)))))))))).	1564	1587	1	-23.1	1	0.000390492	0.426	4.579191428571428	3.743960040000001	-12.4794	17	23	10	3UTR	MIRT790057	0	0
hsa-miR-1249-5p	NM_001126118	TP53	AGGAGGGAGGAGATGGGCCAAGTT#CTTGTTCCCCACTGACAGCCTCCCACCCCCATCTCTCCCTCCC#.(((((((.((((((((.......#.))))))))))))))).	1453	1496	1	-29.4	1	0.284003	0.426	-0.125483	0.9707575650000001	-4.84971	15	17	15	3UTR	MIRT465417	0	0
hsa-miR-4271	NM_001126118	TP53	GGGGGAAGAAAAGGTGGGG#CTCCACTTCTTGTTCCCCA#.((((((.((.((((((((#)))))))).)).)))))).	1445	1464	1	-24.1	1	0.0611018	0.426	0.738773	1.2694504174999999	-8.93173	16	19	8	3UTR	MIRT465439	0	0
hsa-miR-4736	NM_001126118	TP53	AGGCAGGTTATCTGGGCTG#GGCCCAGCCAAACCCTGTCTG#(((((((....(((((((.#)))))))......))))))).	2040	2061	1	-22.5	1	0.018429	0.5	2.6375285714285717	2.7009	-11.3749	14	21	7	3UTR	MIRT465413	0	0
hsa-miR-5703	NM_001126118	TP53	AGGAGAAGTCGGGAAGGT#CCTTCCCCTCCTTCTCCC#.(((((((..(((((((.#)))))))...))))))).	2555	2573	1	-23.4	1	0.986841	0.574	0.6887878571428571	0.3120355087500001	-6.09222	14	18	7	3UTR	MIRT465440	0	1
hsa-miR-6130	NM_001126118	TP53	TGAGGGAGTGGATTGTATG#CAGGCGATCCACCTGTCTCAG#(((((.((((((((((.((#)).))))))))).).))))).	2435	2456	1	-19.8	0	0.00083498	0.441	1.7256389909090908	0.3425199149999998	-5.83853	17	21	9	3UTR	MIRT465424	0	0
hsa-miR-6751-5p	NM_001126118	TP53	TTGGGGGTGAGGTTGGTGTCTGG#CCACTGACAGCCTCCCACCCCCAT#.((((((((.((..(.(((((((#)))..)))).)..)))))))))).	1461	1485	1	-28.6	1	0.325679	0.426	1.45141	0.8631045575000003	-7.41485	18	24	10	3UTR	MIRT465395	0	0
hsa-miR-6803-5p	NM_001126118	TP53	CTGGGGGTGGGGGGCTGGGCGT#CTCCACTTCTTGTTCCCCACTGACAGCCTCCCACCCCCAT#.((((((((((((((((...((#.))...)))))))))))))))).	1445	1485	1	-37.9	1	0.325679	0.426	0.283901	1.0162447124999998	-3.79332	18	23	16	3UTR	MIRT465394	0	0
hsa-miR-8085	NM_001126118	TP53	TGGGAGAGAGGACTGTGAGGC#GCCTCCCACCCCCATCTCTCCCT#.((((((((((..((.(((((#))))).))..))..)))))))).	1470	1493	1	-26.2	1	0.373289	0.426	0.37992891666666667	1.2573268700000002	-8.66231	17	23	8	3UTR	MIRT465412	0	1
hsa-miR-30d-5p	NM_000546	TP53	TGTAAACATCCCCGACTGGAAG#GTGAGGGATGTTTGGGA#(.((((((((((..((......#))..)))))))))).).	1561	1578	1	-17.1	1	0.0513759	0.632	0	0	-7.24722	13	17	10	3UTR	MIRT005418	0	0
hsa-miR-324-5p	NM_000546	TP53	CGCATCCCCTAGGGCATTGGTG#CACTGGTGTTTTGTTGTGGGGAGGAGGATGGGG#(.((((((((((((((((((((#)))))))))))).........))).))))).).	1491	1524	1	-21.6	1	0.00667606	0.485	0	0	-5.10125	21	33	12	3UTR	MIRT043041	0	0
hsa-miR-485-5p	NM_000546	TP53	AGAGGCTGGCCGTGATGAATTC#CACCATGGCCAGCCA#...(((((((((((.((.....#)).))))))))))).	2236	2251	1	-25.2	0	8.959739e-05	0.471	0	0	-7.24999	13	15	11	3UTR	MIRT016616	0	0
hsa-miR-612	NM_000546	TP53	GCTGGGCAGGGCTTCTGAGCTCCTT#GGCTTACTGCAGCCTTTGCCTCCCCGGCTCGAGCAGTCCTGCCTCAGCC#(((((((((((((.(((((((....#.))))).)).))))))))).)))).	2157	2206	1	-33.4	1	2.387963e-05	0.353	0	0	-4.79441	20	25	9	3UTR	MIRT005476	0	1
hsa-miR-937-5p	NM_000546	TP53	GTGAGTCAGGGTGGGGCTGG#CCAGCCAAACCCTGTCTGACA#((.((.((((((..((((((#))))))..)))))).)).)).	1926	1947	1	-30.4	0	0.0564129	0.5	0	0	-9.54204	16	21	6	3UTR	MIRT465434	0	0
hsa-miR-1285-3p	NM_000546	TP53	TCTGGGCAACAAAGTGAGACCT#ACTGGGTCTCGCTTTGTTGCCCAGG#.(((((((((((((((((((((#.))))))))))))))))))))).	2109	2134	1	-40.9	1	1.906295e-06	0.485	0	0	-3.79332	21	23	21	3UTR	MIRT005474	0	1
hsa-miR-1247-3p	NM_000546	TP53	CCCCGGGAACGTCGAGACTGGAGC#TTCCATTTGCTTTGTCCCGGGGC#(((((((.(((....((.(((((.#))))).))....)))))))))).	1447	1470	1	-23.1	1	0.000390492	0.426	0	0	-12.4794	17	23	10	3UTR	MIRT790057	0	0
hsa-miR-1249-5p	NM_000546	TP53	AGGAGGGAGGAGATGGGCCAAGTT#CTTGTTCCCCACTGACAGCCTCCCACCCCCATCTCTCCCTCCC#.(((((((.((((((((.......#.))))))))))))))).	1336	1379	1	-29.4	1	0.284003	0.426	0	0	-4.84971	15	17	15	3UTR	MIRT465417	0	0
hsa-miR-4271	NM_000546	TP53	GGGGGAAGAAAAGGTGGGG#CTCCACTTCTTGTTCCCCA#.((((((.((.((((((((#)))))))).)).)))))).	1328	1347	1	-24.1	1	0.0611018	0.426	0	0	-8.93173	16	19	8	3UTR	MIRT465439	0	0
hsa-miR-4736	NM_000546	TP53	AGGCAGGTTATCTGGGCTG#GGCCCAGCCAAACCCTGTCTG#(((((((....(((((((.#)))))))......))))))).	1923	1944	1	-22.5	1	0.018429	0.5	0	0	-11.3749	14	21	7	3UTR	MIRT465413	0	0
hsa-miR-5193	NM_000546	TP53	TCCTCCTCTACCTCATCCCAGT#GCTGGTTAGGTAGAGGGA#...((((((((((....(((((#)))))..)))))))))).	1888	1906	1	-22.3	0	0.00406251	0.471	0	0	-8.33988	15	18	10	3UTR	MIRT613606	0	0
hsa-miR-5196-3p	NM_000546	TP53	TCATCCTCGTCTCCCTCCCAG#CTGGTGTTTTGTTGTGGGGAGGAGGATGGG#((((((((.(((((..(((((#)))).).........))))).)))))))).	1493	1523	1	-23.8	1	0.00962976	0.5	0	0	-5.96246	18	30	8	3UTR	MIRT613608	0	0
hsa-miR-5587-3p	NM_000546	TP53	GCCCCGGGCAGTGTGATCATC#GGTGTGCGTCAGAAGCACCCAGGACTTCCATTTGCTTTGTCCCGGGGCT#(((((((((((.((((.....#.)))).))).)))))))).	1422	1471	1	-24.4	1	0.000420825	0.441	0	0	-7.28438	15	19	8	3UTR	MIRT790761	0	0
hsa-miR-5703	NM_000546	TP53	AGGAGAAGTCGGGAAGGT#CCTTCCCCTCCTTCTCCC#.(((((((..(((((((.#)))))))...))))))).	2438	2456	1	-23.4	1	0.986841	0.574	0	0	-6.09222	14	18	7	3UTR	MIRT465440	0	1
hsa-miR-6751-5p	NM_000546	TP53	TTGGGGGTGAGGTTGGTGTCTGG#CCACTGACAGCCTCCCACCCCCAT#.((((((((.((..(.(((((((#)))..)))).)..)))))))))).	1344	1368	1	-28.6	1	0.325679	0.426	0	0	-7.41485	18	24	10	3UTR	MIRT465395	0	0
hsa-miR-6778-5p	NM_000546	TP53	AGTGGGAGGACAGGAGGCAGGT#ACCTGTCTCAGCCTCCCAG#..(((((((.(..(((((((((#))))))))).)))))))).	2328	2347	1	-28.9	1	1.913385e-05	0.412	0	0	-10.8354	17	19	9	3UTR	MIRT465397	0	0
hsa-miR-6785-5p	NM_000546	TP53	TGGGAGGGCGTGGATGATGGTG#CACCCCCATCTCTCCCTCCCC#.(((((((.(.(((((..((((#))))..)))))).))))))).	1359	1380	1	-26.3	1	0.271006	0.412	0	0	-7.67449	17	21	7	3UTR	MIRT465408	0	1
hsa-miR-6883-5p	NM_000546	TP53	AGGGAGGGTGTGGTATGGATGT#CCATCCCACACCCTG#....(((((((((.((((....#)))).))))))))).	1987	2002	1	-23.6	0	0.0139292	0.574	0	0	-10.4034	13	15	9	3UTR	MIRT465407	0	1
hsa-miR-7150	NM_000546	TP53	CTGGCAGGGGGAGAGGTA#GCCTCCCACCCCCATCTCTCCCTCCCCTGCCAT#.((((((((((((((((.#.)))))))))...))))))).	1353	1386	1	-28.1	1	0.207727	0.426	0	0	-3.79332	16	21	9	3UTR	MIRT465396	0	0
hsa-miR-503-3p	NM_001382624	IL10	GGGGTATTGTTTCCGCTGCCAGG#GCAGTGAGCTGATATCATGCCCCT#(((((((((((.(((((((....#)))))).)..))))..))))))).	1269	1293	0.9230769230769231	-21.1	1	0.000197074	0.456	4.39721736923077	5.8255490762500015	-7.28438	18	24	7	3UTR	MIRT734506	0	0
hsa-miR-181a-5p	NM_000575	IL1A	AACATTCAACGCTGTCGGTGAGT#CTCACTTGTCTCACTTGTGCAGTGTTGACAGTTC#(((..((((((((((.((((((.#.))))))...))))))))))..))).	884	918	0.8461538461538461	-22.9	0	0.000827094	0.588	0	0	-11.3217	19	26	10	3UTR	MIRT727459	1	1
hsa-miR-142-3p	NM_000575	IL1A	TGTAGTGTTTCCTACTTTATGGA#TCCAAGTTGTGCTTATCCCATAGCCAGGAAACTCTGCAT#(((((.(((((((...((((((.#.))))))..))))))).))))).	1647	1686	0.9230769230769231	-21.5	0	0.00114387	0.574	0	0	-7.66387	18	23	7	3UTR	MIRT054374	0	0
hsa-miR-181d-5p	NM_000575	IL1A	AACATTCATTGTTGTCGGTGGGT#CCTGCCGCAACAGTT#.......(((((((.(((((((.#)))))))))))))).	1379	1394	0.9230769230769231	-18.8	0	0.000459759	0.559	0	0	-17.8457	14	15	14	3UTR	MIRT727457	1	1
hsa-miR-21-5p	NM_000576	IL1B	TAGCTTATCAGACTGATGTTGA#ACATTCTGATGAGCA#..((((((((((...((((...#)))))))))))))).	1216	1231	0.9230769230769231	-16.1	1	0.00115046	0.603	0	0	-7.83842	14	15	14	3UTR	MIRT005951	0	0
hsa-miR-106a-5p	NM_000576	IL1B	AAAAGTGCTTACAGTGCAGGTAG#CTGCCTGCCTTAGGGTAGTGCTA#...((((((..(((.((((((((#))))))))))...)..)))))).	1025	1048	0.9230769230769231	-20.4	0	0.000845205	0.456	0	0	-11.3173	17	23	10	3UTR	MIRT734162	0	0
hsa-miR-24-3p	NM_000576	IL1B	TGGCTCAGTTCAGCAGGAACAG#TTTTGTTGAGCCAGGCCT#.((((..(((((((((((....#)))))))))))..)))).	1112	1130	1	-19.5	0	0.00126554	0.441	0	0	-7.23797	15	18	11	3UTR	MIRT733711	0	0
hsa-miR-125a-5p	NM_173843	IL1RN	TCCCTGAGACCCTTTAACCTGTGA#GGAGGTTTTTAAGGGTTTGTGGA#..((..((((((((.(((((.(..#).)))))...))))))))..)).	1132	1155	0.8461538461538461	-19.2	0	0.00336871	0.662	0.114772	-0.21284	-11.7124	16	23	8	3UTR	MIRT437581	0	0
hsa-miR-125a-5p	NM_173841	IL1RN	TCCCTGAGACCCTTTAACCTGTGA#GGAGGTTTTTAAGGGTTTGTGGA#..((..((((((((.(((((.(..#).)))))...))))))))..)).	1024	1047	0.9230769230769231	-19.2	0	0.00336871	0.662	-0.0295983	0.5634067874999998	-11.7124	16	23	8	3UTR	MIRT437581	0	0
hsa-miR-125a-5p	XM_011511121	IL1RN	TCCCTGAGACCCTTTAACCTGTGA#GGAGGTTTTTAAGGGTTTGTGGA#..((..((((((((.(((((.(..#).)))))...))))))))..)).	1566	1589	0.9230769230769231	-19.2	0	0.00336871	0.662	0	0	-11.7124	16	23	8	3UTR	MIRT437581	0	0
hsa-miR-125a-5p	NM_000577	IL1RN	TCCCTGAGACCCTTTAACCTGTGA#GGAGGTTTTTAAGGGTTTGTGGA#..((..((((((((.(((((.(..#).)))))...))))))))..)).	961	984	0.9230769230769231	-19.2	0	0.00336871	0.662	0	0	-11.7124	16	23	8	3UTR	MIRT437581	0	0
hsa-miR-505-5p	NM_201397	GPX1	GGGAGCCAGGAAGTATTGATGT#TCGCCTTCCTGCGGGAGGCCCTGCCAGCTCCCA#(((((((((((((.........#.)))))))...............)))))).	730	763	0.8461538461538461	-20.6	1	0.00103213	0.309	-0.223441	0.2518222299999998	-5.76291	13	30	7	3UTR	MIRT486916	0	0
hsa-miR-3147	NM_201397	GPX1	GGTTGGGCAGTGAGGAGGGTGTGA#CGCACCCTCTCTTCGCCTTCCTGCGGGAGGCCCTGCCA#(((.((((.((((((((((((((.#))))))))))..)))).............)))).))).	718	756	0.8461538461538461	-31.4	0	3.658782e-07	0.294	-0.272742	0.10983486374999996	-8.02599	21	38	10	3UTR	MIRT512627	0	1
hsa-miR-3147	NM_201397	GPX1	GGTTGGGCAGTGAGGAGGGTGTGA#CGCCCCTCCTACCCCGGCTGCTTGGCA#.((((((((((((((((((.(((.#)))))))))).)....)))))))))).	968	995	0.8461538461538461	-28.2	1	1.232715e-06	0.324	0.29958026521739134	0.5634057937499997	-3.79332	21	27	10	3UTR	MIRT512627	0	1
hsa-miR-8060	NM_201397	GPX1	CCATGAAGCAGTGGGTAGGAGGAC#GTGCCTAGGGCGCCCCTCCTACCCCGGCTGCTTGGC#...(.(((((((((((((((((..#.))))))))))..))))))).).	958	994	0.8461538461538461	-31.3	0	1.563274e-06	0.309	0.1605887578947368	0.8059676812499997	-10.6336	18	23	10	3UTR	MIRT568884	0	0
hsa-miR-1911-3p	NM_001329502	GPX1	CACCAGGCATTGTGGTCTCC#GAGATTCTGAATTCCCTCAAGTACGTCCGGCCTGGTGG#((((((((..(((((((((.#)))))................))))....)))))))).	486	524	0.8461538461538461	-20.5	1	0.00099576	0.456	3.9581280759999986	3.9919604849999994	-6.23647	17	38	8	3UTR	MIRT512631	0	0
hsa-miR-1587	NM_001329502	GPX1	TTGGGCTGGGCTGGGTTGGG#TCCGGCCTGGTGGTGGGTTCGAGCCCAAC#(((((((.((((((((((((#)))))))))))........).))))))).	511	540	0.8461538461538461	-25.6	1	3.514512e-07	0.426	4.230174294999999	3.6346407575000006	-6.25121	19	29	11	3UTR	MIRT512625	0	0
hsa-miR-4674	NM_001329502	GPX1	CTGGGCTCGGGACGCGCGGCT#AGCCCTGCTGTCTCAAGGGCCCAGC#((((((((((((((((.((((#)))).))).)))))..)))))))).	794	819	0.8461538461538461	-30	1	7.576081e-05	0.309	3.2667822105263156	2.8664908849999997	-3.93757	20	25	8	3UTR	MIRT512626	0	1
hsa-miR-4733-3p	NM_001329502	GPX1	CCACCAGGTCTAGCATTGGGAT#TCCCTCAAGTACGTCCGGCCTGGTGGT#((((((((((..(((((((((.#))))...)))..))..)))))))))).	498	525	0.8461538461538461	-23.4	1	0.000260195	0.456	3.7261296900000005	3.8469609212500004	-10.1092	19	27	10	3UTR	MIRT512630	0	0
hsa-miR-4674	NM_001329503	GPX1	CTGGGCTCGGGACGCGCGGCT#AGCCCTGCTGTCTCAAGGGCCCAGC#((((((((((((((((.((((#)))).))).)))))..)))))))).	672	697	0.8461538461538461	-30	1	7.576081e-05	0.309	3.2667822105263156	2.8664908849999997	-3.93757	20	25	8	3UTR	MIRT512626	0	1
[truncated: 4,624 more rows]

## Sheet: MirWalk 5utr
mirnaid	refseqid	genesymbol	duplex	start	end	bindingp	energy	seed	accessibility	au	phylopstem	phylopflank	me	number_of_pairings	binding_region_length	longest_consecutive_pairings	position	validated	TargetScan	miRDB
[truncated: 967 more rows]

[truncated: 1 more sheets: MirWalk cds]
