# Supplementary material for: Integrative Network Analysis of Single-Cell RNA Findings and a Priori Knowledge Highlights Gene Regulators in Multiple Myeloma Progression
Source: Int J Mol Sci. 2026 Jan 13;27(2):793. doi: 10.3390/ijms27020793 (PMC12840655; doi:10.3390/ijms27020793)
Supplement: Supplementary file 1 [file ijms-27-00793-s001.zip › SFile6_Proteins.xlsx]

## Sheet: Uniprot
Entry	Reviewed	Entry Name	Protein names	Gene Names	Organism	Length
O75444	reviewed	MAF_HUMAN	Transcription factor Maf (Proto-oncogene c-Maf) (V-maf musculoaponeurotic fibrosarcoma oncogene homolog)	MAF	Homo sapiens (Human)	373
O96028	reviewed	NSD2_HUMAN	Histone-lysine N-methyltransferase NSD2 (EC 2.1.1.357) (Multiple myeloma SET domain-containing protein) (MMSET) (Nuclear SET domain-containing protein 2) (Protein trithorax-5) (Wolf-Hirschhorn syndrome candidate 1 protein)	NSD2	Homo sapiens (Human)	1365
P01857	reviewed	IGHG1_HUMAN	Immunoglobulin heavy constant gamma 1 (Ig gamma-1 chain C region) (Ig gamma-1 chain C region EU) (Ig gamma-1 chain C region KOL) (Ig gamma-1 chain C region NIE)	IGHG1	Homo sapiens (Human)	399
P01876	reviewed	IGHA1_HUMAN	Immunoglobulin heavy constant alpha 1 (Ig alpha-1 chain C region) (Ig alpha-1 chain C region BUR) (Ig alpha-1 chain C region TRO)	IGHA1	Homo sapiens (Human)	398
P22607	reviewed	FGFR3_HUMAN	Fibroblast growth factor receptor 3 (FGFR-3) (EC 2.7.10.1) (CD antigen CD333)	FGFR3	Homo sapiens (Human)	806
P24385	reviewed	CCND1_HUMAN	G1/S-specific cyclin-D1 (B-cell lymphoma 1 protein) (BCL-1) (BCL-1 oncogene) (PRAD1 oncogene)	CCND1	Homo sapiens (Human)	295
Q15306	reviewed	IRF4_HUMAN	Interferon regulatory factor 4 (IRF-4) (Lymphocyte-specific interferon regulatory factor) (LSIRF) (Multiple myeloma oncogene 1) (NF-EM5)	IRF4	Homo sapiens (Human)	451
Q29983	reviewed	MICA_HUMAN	MHC class I polypeptide-related sequence A (MIC-A)	MICA	Homo sapiens (Human)	383
Q96PJ5	reviewed	FCRL4_HUMAN	Fc receptor-like protein 4 (FcR-like protein 4) (FcRL4) (Fc receptor homolog 4) (FcRH4) (IFGP family protein 2) (hIFGP2) (Immune receptor translocation-associated protein 1) (CD antigen CD307d)	FCRL4	Homo sapiens (Human)	515
