# Supplementary material for: Integrative Network Analysis of Single-Cell RNA Findings and a Priori Knowledge Highlights Gene Regulators in Multiple Myeloma Progression
Source: Int J Mol Sci. 2026 Jan 13;27(2):793. doi: 10.3390/ijms27020793 (PMC12840655; doi:10.3390/ijms27020793)
Supplement: Supplementary file 1 [file ijms-27-00793-s001.zip › SFile7_Variants.xlsx]

## Sheet: Disgenet
variantid	oneletterID_keyword	threeletterID_keyword	variantDSI	variantDPI	polyphen_score	sift_score	geneids	geneSymbol_keyword	geneEnsemblIDs	diseaseType	diseaseUMLSCUI	diseaseClasses_MSH	diseaseClasses_UMLS_ST	diseaseClasses_DO	diseaseClasses_HPO	diseaseVocabularies	disease_name	numPMIDs	chemsIncludedInEvidenceBySource	score	yearInitial	yearFinal	alleles_ref	alleles_alt	chromosome	coord_keywrod	mostSevereConsequences	alleleFreqExome	alleleFreqGenome	evidence_index	diseaseid
rs4487645	NULL	NULL	0.837	0.487	NA	NA	8701	DNAH11	ENSG00000105877	disease	C0026764	c("Cardiovascular Diseases (C14) ", "Neoplasms [...]	Neoplastic Process (T191)	c("disease of cellular proliferation (14566)", "di [...]	c("Abnormality of blood and blood-forming tissues [...]	c("MESH_D009101 ", "ICD10_C90.0 ", "OMIM_254500 [...]	Multiple Myeloma	3	character(0)	1	2011	2021	C	c("A", "T")	7	21898622	intron_variant	c("-1", "-1")	c("0.25538900", "0.00175499")	1	C0026764
rs75341503	NULL	NULL	0.93	0.558	NA	NA	8701	DNAH11	ENSG00000105877	disease	C0026764	c("Cardiovascular Diseases (C14) ", "Neoplasms [...]	Neoplastic Process (T191)	c("disease of cellular proliferation (14566)", "di [...]	c("Abnormality of blood and blood-forming tissues [...]	c("MESH_D009101 ", "ICD10_C90.0 ", "OMIM_254500 [...]	Multiple Myeloma	1	character(0)	0.8	2024	2024	A	C	7	21897080	intron_variant	-1	0.25888	1	C0026764
rs10936599	c("MYNN H6=", "MYNN H6Q")	c("MYNN His6= ", "MYNN His6Gln")	0.618	0.136	0.996	0	55892	MYNN	ENSG00000085274	disease	C0026764	c("Cardiovascular Diseases (C14) ", "Neoplasms [...]	Neoplastic Process (T191)	c("disease of cellular proliferation (14566)", "di [...]	c("Abnormality of blood and blood-forming tissues [...]	c("MESH_D009101 ", "ICD10_C90.0 ", "OMIM_254500 [...]	Multiple Myeloma	2	character(0)	0.6	2013	2021	C	c("G", "T")	3	169774313	missense_variant	c("-1.00000", " 0.25885")	c("-1.00000", " 0.21307")	1	C0026764
rs4273077	NULL	NULL	0.93	0.558	NA	NA	23495	TNFRSF13B	ENSG00000240505	disease	C0026764	c("Cardiovascular Diseases (C14) ", "Neoplasms [...]	Neoplastic Process (T191)	c("disease of cellular proliferation (14566)", "di [...]	c("Abnormality of blood and blood-forming tissues [...]	c("MESH_D009101 ", "ICD10_C90.0 ", "OMIM_254500 [...]	Multiple Myeloma	2	character(0)	0.6	2013	2021	A	c("C", "G", "T")	17	16945825	intron_variant	c("-1", "-1", "-1")	c("-1.000000", " 0.134242", "-1.000000")	1	C0026764
rs1052501	c("ULK4 A542P", "ULK4 A542T")	c("ULK4 Ala542Pro", "ULK4 Ala542Thr")	0.859	0.558	0.257	1	54986	ULK4	ENSG00000168038	disease	C0026764	c("Cardiovascular Diseases (C14) ", "Neoplasms [...]	Neoplastic Process (T191)	c("disease of cellular proliferation (14566)", "di [...]	c("Abnormality of blood and blood-forming tissues [...]	c("MESH_D009101 ", "ICD10_C90.0 ", "OMIM_254500 [...]	Multiple Myeloma	2	character(0)	0.6	2011	2021	C	c("G", "T")	3	41883906	missense_variant	c("-1.000000", " 0.819843")	c("-1.000000", " 0.689379")	1	C0026764
rs34562254	c("TNFRSF13B P205L", "TNFRSF13B P251L")	c("TNFRSF13B Pro205Leu", "TNFRSF13B Pro251Leu")	1	0.558	0.722	0.12	23495	TNFRSF13B	ENSG00000240505	disease	C0026764	c("Cardiovascular Diseases (C14) ", "Neoplasms [...]	Neoplastic Process (T191)	c("disease of cellular proliferation (14566)", "di [...]	c("Abnormality of blood and blood-forming tissues [...]	c("MESH_D009101 ", "ICD10_C90.0 ", "OMIM_254500 [...]	Multiple Myeloma	3	character(0)	0.6	2016	2024	G	A	17	16939677	missense_variant	0.115474	0.127512	1	C0026764
rs72773978	NULL	NULL	1	0.558	NA	NA	123811	CEP20	ENSG00000133393	disease	C0026764	c("Cardiovascular Diseases (C14) ", "Neoplasms [...]	Neoplastic Process (T191)	c("disease of cellular proliferation (14566)", "di [...]	c("Abnormality of blood and blood-forming tissues [...]	c("MESH_D009101 ", "ICD10_C90.0 ", "OMIM_254500 [...]	Multiple Myeloma	1	character(0)	0.6	2015	2015	A	T	16	15880785	intron_variant	-1	0.0816536	1	C0026764
rs78311289	c("FGFR3 K538E", "FGFR3 K538Q", "FGFR3 K646E", "FG [...]	c("FGFR3 Lys538Gln", "FGFR3 Lys538Glu", "FGFR3 Lys [...]	0.701	0.266	1	0	2261	FGFR3	ENSG00000068078	disease	C0026764	c("Cardiovascular Diseases (C14) ", "Neoplasms [...]	Neoplastic Process (T191)	c("disease of cellular proliferation (14566)", "di [...]	c("Abnormality of blood and blood-forming tissues [...]	c("MESH_D009101 ", "ICD10_C90.0 ", "OMIM_254500 [...]	Multiple Myeloma	6	character(0)	0.6	1995	2009	A	c("C", "G")	4	1806162	missense_variant	c(" 1.36921e-06", "-1.00000e+00")	c("-1", "-1")	1	C0026764
rs113488022	c("BRAF V157A", "BRAF V157E", "BRAF V157G", "BRAF [...]	c("BRAF Val157Ala", "BRAF Val157Glu", "BRAF Val157 [...]	0.338	0.045	0.958	0	673	BRAF	ENSG00000157764	disease	C0026764	c("Cardiovascular Diseases (C14) ", "Neoplasms [...]	Neoplastic Process (T191)	c("disease of cellular proliferation (14566)", "di [...]	c("Abnormality of blood and blood-forming tissues [...]	c("MESH_D009101 ", "ICD10_C90.0 ", "OMIM_254500 [...]	Multiple Myeloma	0	character(0)	0.6	NA	NA	A	c("C", "G", "T")	7	140753336	missense_variant	c("-1.00000e+00", "-1.00000e+00", " 1.36928e-06")	c("-1", "-1", "-1")	0.888889	C0026764
rs1948915	NULL	NULL	0.859	0.487	NA	NA	100507056	CCAT1	character(0)	disease	C0026764	c("Cardiovascular Diseases (C14) ", "Neoplasms [...]	Neoplastic Process (T191)	c("disease of cellular proliferation (14566)", "di [...]	c("Abnormality of blood and blood-forming tissues [...]	c("MESH_D009101 ", "ICD10_C90.0 ", "OMIM_254500 [...]	Multiple Myeloma	2	character(0)	0.5	2016	2024	T	c("A", "C")	8	127210176	intron_variant	c("-1", "-1")	c("6.57782e-06", "4.24044e-01")	1	C0026764
rs2285803	NULL	NULL	0.609	0.116	NA	NA	c("170679", "170680")	c("PSORS1C1", "PSORS1C2")	c("ENSG00000204540", "ENSG00000204538")	disease	C0026764	c("Cardiovascular Diseases (C14) ", "Neoplasms [...]	Neoplastic Process (T191)	c("disease of cellular proliferation (14566)", "di [...]	c("Abnormality of blood and blood-forming tissues [...]	c("MESH_D009101 ", "ICD10_C90.0 ", "OMIM_254500 [...]	Multiple Myeloma	2	character(0)	0.5	2013	2021	T	C	6	31139481	intron_variant	0.712973	0.721225	1	C0026764
rs56219066	NULL	NULL	0.889	0.379	NA	NA	22936	ELL2	ENSG00000118985	disease	C0026764	c("Cardiovascular Diseases (C14) ", "Neoplasms [...]	Neoplastic Process (T191)	c("disease of cellular proliferation (14566)", "di [...]	c("Abnormality of blood and blood-forming tissues [...]	c("MESH_D009101 ", "ICD10_C90.0 ", "OMIM_254500 [...]	Multiple Myeloma	2	character(0)	0.5	2015	2021	T	c("A", "C")	5	95907227	intron_variant	c("-1", "-1")	c("-1.000000", " 0.297087")	1	C0026764
rs877529	NULL	NULL	1	0.558	NA	NA	23492	CBX7	ENSG00000100307	disease	C0026764	c("Cardiovascular Diseases (C14) ", "Neoplasms [...]	Neoplastic Process (T191)	c("disease of cellular proliferation (14566)", "di [...]	c("Abnormality of blood and blood-forming tissues [...]	c("MESH_D009101 ", "ICD10_C90.0 ", "OMIM_254500 [...]	Multiple Myeloma	2	character(0)	0.5	2013	2021	G	A	22	39146287	intron_variant	-1	0.421139	1	C0026764
rs9344	CCND1 P241=	CCND1 Pro241=	0.511	0.096	0	0	595	CCND1	ENSG00000110092	disease	C0268381	c("Neoplasms (C04) ", "Nut [...]	Disease or Syndrome (T047)	c("disease of anatomical entity (7)", "disease of [...]	character(0)	c("OMIM_254500 ", "MESH_D000075363", "NCI_C1589 [...]	Primary amyloidosis	2	character(0)	0.5	2017	2017	G	A	11	69648142	splice_region_variant	0.449408	0.392308	1	C0268381
rs6746082	NULL	NULL	1	0.558	NA	NA	c(" 1838", "124900608")	c("DTNB ", "LOC124900608")	ENSG00000138101	disease	C0026764	c("Cardiovascular Diseases (C14) ", "Neoplasms [...]	Neoplastic Process (T191)	c("disease of cellular proliferation (14566)", "di [...]	c("Abnormality of blood and blood-forming tissues [...]	c("MESH_D009101 ", "ICD10_C90.0 ", "OMIM_254500 [...]	Multiple Myeloma	2	character(0)	0.5	2011	2021	A	c("C", "G", "T")	2	25436375	intron_variant	c("-1", "-1", "-1")	c(" 2.99677e-01", "-1.00000e+00", " 6.58935e-06")	1	C0026764
rs8058578	NULL	NULL	1	0.558	NA	NA	10847	SRCAP	ENSG00000080603	disease	C0026764	c("Cardiovascular Diseases (C14) ", "Neoplasms [...]	Neoplastic Process (T191)	c("disease of cellular proliferation (14566)", "di [...]	c("Abnormality of blood and blood-forming tissues [...]	c("MESH_D009101 ", "ICD10_C90.0 ", "OMIM_254500 [...]	Multiple Myeloma	1	character(0)	0.5	2016	2016	C	T	16	30714927	intron_variant	-1	0.315983	1	C0026764
rs7820212	NULL	NULL	1	0.65	NA	NA	character(0)	character(0)	character(0)	disease	C0268381	c("Neoplasms (C04) ", "Nut [...]	Disease or Syndrome (T047)	c("disease of anatomical entity (7)", "disease of [...]	character(0)	c("OMIM_254500 ", "MESH_D000075363", "NCI_C1589 [...]	Primary amyloidosis	1	character(0)	0.4	2017	2017	T	A	8	52506268	intergenic_variant	-1	0.581784	1	C0268381
rs1579491104	FAT1 M240I	FAT1 Met240Ile	1	0.558	0.072	0	2195	FAT1	ENSG00000083857	disease	C0026764	c("Cardiovascular Diseases (C14) ", "Neoplasms [...]	Neoplastic Process (T191)	c("disease of cellular proliferation (14566)", "di [...]	c("Abnormality of blood and blood-forming tissues [...]	c("MESH_D009101 ", "ICD10_C90.0 ", "OMIM_254500 [...]	Multiple Myeloma	0	character(0)	0.4	NA	NA	C	c("A", "G", "T")	4	186709108	missense_variant	c("-1", "-1", "-1")	c("-1", "-1", "-1")	NA	C0026764
rs1588299621	c("RXRA S197N", "RXRA S224N")	c("RXRA Ser197Asn", "RXRA Ser224Asn")	1	0.558	0	0.01	6256	RXRA	ENSG00000186350	disease	C0026764	c("Cardiovascular Diseases (C14) ", "Neoplasms [...]	Neoplastic Process (T191)	c("disease of cellular proliferation (14566)", "di [...]	c("Abnormality of blood and blood-forming tissues [...]	c("MESH_D009101 ", "ICD10_C90.0 ", "OMIM_254500 [...]	Multiple Myeloma	0	character(0)	0.4	NA	NA	G	A	9	134417218	missense_variant	-1	-1	NA	C0026764
rs1591100766	YAP1 S163C	YAP1 Ser163Cys	1	0.558	0.993	0	10413	YAP1	ENSG00000137693	disease	C0026764	c("Cardiovascular Diseases (C14) ", "Neoplasms [...]	Neoplastic Process (T191)	c("disease of cellular proliferation (14566)", "di [...]	c("Abnormality of blood and blood-forming tissues [...]	c("MESH_D009101 ", "ICD10_C90.0 ", "OMIM_254500 [...]	Multiple Myeloma	0	character(0)	0.4	NA	NA	C	G	11	102114310	missense_variant	-1	-1	NA	C0026764
rs1594406727	c("NKX2-1 A116P", "NKX2-1 A116T", "NKX2-1 A146P", [...]	c("NKX2-1 Ala116Pro", "NKX2-1 Ala116Thr", "NKX2-1 [...]	1	0.558	0.826	0.28	c(" 7080", "100506237", " 253970")	c("NKX2-1 ", "NKX2-1-AS1", "SFTA3 ")	c("ENSG00000136352", "ENSG00000253563", "ENSG00000 [...]	disease	C0026764	c("Cardiovascular Diseases (C14) ", "Neoplasms [...]	Neoplastic Process (T191)	c("disease of cellular proliferation (14566)", "di [...]	c("Abnormality of blood and blood-forming tissues [...]	c("MESH_D009101 ", "ICD10_C90.0 ", "OMIM_254500 [...]	Multiple Myeloma	0	character(0)	0.4	NA	NA	C	c("G", "T")	14	36519012	missense_variant	c("-1", "-1")	c("-1", "-1")	NA	C0026764
rs1594966387	c("ARID4A E550*", "ARID4A E872*")	c("ARID4A Glu550Ter", "ARID4A Glu872Ter")	1	0.558	0	0	5926	ARID4A	ENSG00000032219	disease	C0026764	c("Cardiovascular Diseases (C14) ", "Neoplasms [...]	Neoplastic Process (T191)	c("disease of cellular proliferation (14566)", "di [...]	c("Abnormality of blood and blood-forming tissues [...]	c("MESH_D009101 ", "ICD10_C90.0 ", "OMIM_254500 [...]	Multiple Myeloma	0	character(0)	0.4	NA	NA	G	T	14	58364703	stop_gained	-1	-1	NA	C0026764
rs1599413207	c("TCF3 A134T", "TCF3 A228T", "TCF3 A565T", "TCF3 [...]	c("TCF3 Ala134Thr", "TCF3 Ala228Thr", "TCF3 Ala565 [...]	1	0.558	1	0	6929	TCF3	ENSG00000071564	disease	C0026764	c("Cardiovascular Diseases (C14) ", "Neoplasms [...]	Neoplastic Process (T191)	c("disease of cellular proliferation (14566)", "di [...]	c("Abnormality of blood and blood-forming tissues [...]	c("MESH_D009101 ", "ICD10_C90.0 ", "OMIM_254500 [...]	Multiple Myeloma	0	character(0)	0.4	NA	NA	C	T	19	1612327	missense_variant	-1	-1	NA	C0026764
rs1603113792	c("BCORL1 Q184*", "BCORL1 Q748*")	c("BCORL1 Gln184Ter", "BCORL1 Gln748Ter")	1	0.558	0	0	63035	BCORL1	ENSG00000085185	disease	C0026764	c("Cardiovascular Diseases (C14) ", "Neoplasms [...]	Neoplastic Process (T191)	c("disease of cellular proliferation (14566)", "di [...]	c("Abnormality of blood and blood-forming tissues [...]	c("MESH_D009101 ", "ICD10_C90.0 ", "OMIM_254500 [...]	Multiple Myeloma	0	character(0)	0.4	NA	NA	C	T	X	130015014	stop_gained	-1	-1	NA	C0026764
rs1994816	NULL	NULL	1	0.558	NA	NA	character(0)	character(0)	character(0)	disease	C0026764	c("Cardiovascular Diseases (C14) ", "Neoplasms [...]	Neoplastic Process (T191)	c("disease of cellular proliferation (14566)", "di [...]	c("Abnormality of blood and blood-forming tissues [...]	c("MESH_D009101 ", "ICD10_C90.0 ", "OMIM_254500 [...]	Multiple Myeloma	1	character(0)	0.4	2013	2013	G	A	4	180047278	intron_variant	-1	0.269099	1	C0026764
rs199854013	c("LIG4 I120R", "LIG4 I120T", "LIG4 I187R", "LIG4 [...]	c("LIG4 Ile120Arg", "LIG4 Ile120Thr", "LIG4 Ile187 [...]	0.889	0.337	0	0.03	3981	LIG4	ENSG00000174405	disease	C0026764	c("Cardiovascular Diseases (C14) ", "Neoplasms [...]	Neoplastic Process (T191)	c("disease of cellular proliferation (14566)", "di [...]	c("Abnormality of blood and blood-forming tissues [...]	c("MESH_D009101 ", "ICD10_C90.0 ", "OMIM_254500 [...]	Multiple Myeloma	0	character(0)	0.4	NA	NA	A	c("C", "G")	13	108210709	missense_variant	c("6.15742e-06", "4.31019e-05")	c("-1.00000e+00", " 6.56927e-06")	NA	C0026764
rs210143	NULL	NULL	0.725	0.207	NA	NA	578	BAK1	ENSG00000030110	disease	C0026764	c("Cardiovascular Diseases (C14) ", "Neoplasms [...]	Neoplastic Process (T191)	c("disease of cellular proliferation (14566)", "di [...]	c("Abnormality of blood and blood-forming tissues [...]	c("MESH_D009101 ", "ICD10_C90.0 ", "OMIM_254500 [...]	Multiple Myeloma	1	character(0)	0.4	2017	2017	T	c("A", "C")	6	33579153	intron_variant	c("-1", "-1")	c("-1.000000", " 0.740467")	1	C0026764
rs2162826	NULL	NULL	1	0.558	NA	NA	153241	CEP120	ENSG00000168944	disease	C0026764	c("Cardiovascular Diseases (C14) ", "Neoplasms [...]	Neoplastic Process (T191)	c("disease of cellular proliferation (14566)", "di [...]	c("Abnormality of blood and blood-forming tissues [...]	c("MESH_D009101 ", "ICD10_C90.0 ", "OMIM_254500 [...]	Multiple Myeloma	1	character(0)	0.4	2024	2024	A	C	5	123378783	intron_variant	-1	0.237106	1	C0026764
rs2302777	c("MED24 I664=", "MED24 I664M", "MED24 I701=", "ME [...]	c("MED24 Ile664= ", "MED24 Ile664Met", "MED24 Ile [...]	0.837	0.429	0.462	0.11	9862	MED24	ENSG00000008838	disease	C0026764	c("Cardiovascular Diseases (C14) ", "Neoplasms [...]	Neoplastic Process (T191)	c("disease of cellular proliferation (14566)", "di [...]	c("Abnormality of blood and blood-forming tissues [...]	c("MESH_D009101 ", "ICD10_C90.0 ", "OMIM_254500 [...]	Multiple Myeloma	1	character(0)	0.4	2013	2013	A	c("C", "G", "T")	17	40023239	missense_variant	c("-1.000000", " 0.379586", "-1.000000")	c("-1.000000", " 0.304268", "-1.000000")	1	C0026764
rs2790457	NULL	NULL	1	0.558	NA	NA	51322	WAC	ENSG00000095787	disease	C0026764	c("Cardiovascular Diseases (C14) ", "Neoplasms [...]	Neoplastic Process (T191)	c("disease of cellular proliferation (14566)", "di [...]	c("Abnormality of blood and blood-forming tissues [...]	c("MESH_D009101 ", "ICD10_C90.0 ", "OMIM_254500 [...]	Multiple Myeloma	1	character(0)	0.4	2016	2016	G	c("A", "C")	10	28567890	intron_variant	c("-1", "-1")	c(" 0.350195", "-1.000000")	1	C0026764
rs2811710	NULL	NULL	0.93	0.487	NA	NA	c(" 1029", "124902130")	c("CDKN2A ", "LOC124902130")	ENSG00000147889	disease	C0026764	c("Cardiovascular Diseases (C14) ", "Neoplasms [...]	Neoplastic Process (T191)	c("disease of cellular proliferation (14566)", "di [...]	c("Abnormality of blood and blood-forming tissues [...]	c("MESH_D009101 ", "ICD10_C90.0 ", "OMIM_254500 [...]	Multiple Myeloma	1	character(0)	0.4	2016	2016	C	T	9	21991924	intron_variant	0.376698	0.461606	1	C0026764
rs34101942	NULL	NULL	1	0.558	NA	NA	character(0)	character(0)	character(0)	disease	C0026764	c("Cardiovascular Diseases (C14) ", "Neoplasms [...]	Neoplastic Process (T191)	c("disease of cellular proliferation (14566)", "di [...]	c("Abnormality of blood and blood-forming tissues [...]	c("MESH_D009101 ", "ICD10_C90.0 ", "OMIM_254500 [...]	Multiple Myeloma	1	character(0)	0.4	2015	2015	-	A	22	39167907	intron_variant	-1	-1	1	C0026764
rs34565965	NULL	NULL	0.701	0.182	NA	NA	character(0)	character(0)	character(0)	disease	C0026764	c("Cardiovascular Diseases (C14) ", "Neoplasms [...]	Neoplastic Process (T191)	c("disease of cellular proliferation (14566)", "di [...]	c("Abnormality of blood and blood-forming tissues [...]	c("MESH_D009101 ", "ICD10_C90.0 ", "OMIM_254500 [...]	Multiple Myeloma	1	character(0)	0.4	2024	2024	T	A	6	26350582	intron_variant	-1	0.184547	1	C0026764
rs35923643	NULL	NULL	0.757	0.487	NA	NA	57476	GRAMD1B	ENSG00000023171	disease	C0026764	c("Cardiovascular Diseases (C14) ", "Neoplasms [...]	Neoplastic Process (T191)	c("disease of cellular proliferation (14566)", "di [...]	c("Abnormality of blood and blood-forming tissues [...]	c("MESH_D009101 ", "ICD10_C90.0 ", "OMIM_254500 [...]	Multiple Myeloma	1	character(0)	0.4	2022	2022	A	G	11	123484683	intron_variant	-1	0.150219	1	C0026764
rs3737315	NULL	NULL	1	0.558	NA	NA	4601	MXI1	ENSG00000119950	disease	C0026764	c("Cardiovascular Diseases (C14) ", "Neoplasms [...]	Neoplastic Process (T191)	c("disease of cellular proliferation (14566)", "di [...]	c("Abnormality of blood and blood-forming tissues [...]	c("MESH_D009101 ", "ICD10_C90.0 ", "OMIM_254500 [...]	Multiple Myeloma	1	character(0)	0.4	2024	2024	G	c("C", "T")	10	110275750	intron_variant	c("-1", "-1")	c("-1.000000", " 0.451423")	1	C0026764
rs375288	NULL	NULL	0.789	0.558	NA	NA	character(0)	character(0)	character(0)	disease	C0026764	c("Cardiovascular Diseases (C14) ", "Neoplasms [...]	Neoplastic Process (T191)	c("disease of cellular proliferation (14566)", "di [...]	c("Abnormality of blood and blood-forming tissues [...]	c("MESH_D009101 ", "ICD10_C90.0 ", "OMIM_254500 [...]	Multiple Myeloma	1	character(0)	0.4	2022	2022	G	c("A", "T")	16	85894265	upstream_gene_variant	c("-1", "-1")	c(" 0.435717", "-1.000000")	1	C0026764
rs4808046	NULL	NULL	0.889	0.558	NA	NA	10365	KLF2	ENSG00000127528	disease	C0026764	c("Cardiovascular Diseases (C14) ", "Neoplasms [...]	Neoplastic Process (T191)	c("disease of cellular proliferation (14566)", "di [...]	c("Abnormality of blood and blood-forming tissues [...]	c("MESH_D009101 ", "ICD10_C90.0 ", "OMIM_254500 [...]	Multiple Myeloma	1	character(0)	0.4	2024	2024	G	c("A", "C", "T")	19	16328579	3_prime_UTR_variant	c("-1", "-1", "-1")	c("7.62156e-01", "1.31520e-05", "6.57091e-06")	1	C0026764
rs57968458	NULL	NULL	0.93	0.558	NA	NA	character(0)	character(0)	character(0)	disease	C0026764	c("Cardiovascular Diseases (C14) ", "Neoplasms [...]	Neoplastic Process (T191)	c("disease of cellular proliferation (14566)", "di [...]	c("Abnormality of blood and blood-forming tissues [...]	c("MESH_D009101 ", "ICD10_C90.0 ", "OMIM_254500 [...]	Multiple Myeloma	1	character(0)	0.4	2015	2015	G	c("A", "C")	17	16916785	intron_variant	c("-1", "-1")	c(" 0.149738", "-1.000000")	1	C0026764
rs58618031	NULL	NULL	1	0.558	NA	NA	401398	POT1-AS1	ENSG00000224897	disease	C0026764	c("Cardiovascular Diseases (C14) ", "Neoplasms [...]	Neoplastic Process (T191)	c("disease of cellular proliferation (14566)", "di [...]	c("Abnormality of blood and blood-forming tissues [...]	c("MESH_D009101 ", "ICD10_C90.0 ", "OMIM_254500 [...]	Multiple Myeloma	1	character(0)	0.4	2018	2018	T	C	7	124943842	intron_variant	-1	0.245572	1	C0026764
rs6546149	NULL	NULL	0.777	0.487	NA	NA	1838	DTNB	ENSG00000138101	disease	C0026764	c("Cardiovascular Diseases (C14) ", "Neoplasms [...]	Neoplastic Process (T191)	c("disease of cellular proliferation (14566)", "di [...]	c("Abnormality of blood and blood-forming tissues [...]	c("MESH_D009101 ", "ICD10_C90.0 ", "OMIM_254500 [...]	Multiple Myeloma	1	character(0)	0.4	2017	2017	C	c("A", "G")	2	25406569	intron_variant	c("-1", "-1")	c("-1.000000", " 0.378399")	1	C0026764
rs6546615	NULL	NULL	0.93	0.487	NA	NA	character(0)	character(0)	character(0)	disease	C0026764	c("Cardiovascular Diseases (C14) ", "Neoplasms [...]	Neoplastic Process (T191)	c("disease of cellular proliferation (14566)", "di [...]	c("Abnormality of blood and blood-forming tissues [...]	c("MESH_D009101 ", "ICD10_C90.0 ", "OMIM_254500 [...]	Multiple Myeloma	1	character(0)	0.4	2024	2024	C	G	2	25925864	downstream_gene_variant	-1	0.504635	1	C0026764
rs7193541	RFWD3 I564V	RFWD3 Ile564Val	1	0.558	0.006	0.77	55159	RFWD3	ENSG00000168411	disease	C0026764	c("Cardiovascular Diseases (C14) ", "Neoplasms [...]	Neoplastic Process (T191)	c("disease of cellular proliferation (14566)", "di [...]	c("Abnormality of blood and blood-forming tissues [...]	c("MESH_D009101 ", "ICD10_C90.0 ", "OMIM_254500 [...]	Multiple Myeloma	1	character(0)	0.4	2016	2016	T	C	16	74630845	missense_variant	0.399204	0.421733	1	C0026764
rs73005220	NULL	NULL	0.777	0.487	NA	NA	117286	CIB3	ENSG00000141977	disease	C0026764	c("Cardiovascular Diseases (C14) ", "Neoplasms [...]	Neoplastic Process (T191)	c("disease of cellular proliferation (14566)", "di [...]	c("Abnormality of blood and blood-forming tissues [...]	c("MESH_D009101 ", "ICD10_C90.0 ", "OMIM_254500 [...]	Multiple Myeloma	1	character(0)	0.4	2017	2017	A	c("C", "G")	19	16161878	intron_variant	c("-1", "-1")	c("-1.0000000", " 0.0430443")	1	C0026764
rs73071352	NULL	NULL	0.859	0.558	NA	NA	54986	ULK4	ENSG00000168038	disease	C0026764	c("Cardiovascular Diseases (C14) ", "Neoplasms [...]	Neoplastic Process (T191)	c("disease of cellular proliferation (14566)", "di [...]	c("Abnormality of blood and blood-forming tissues [...]	c("MESH_D009101 ", "ICD10_C90.0 ", "OMIM_254500 [...]	Multiple Myeloma	1	character(0)	0.4	2015	2015	A	G	3	41786808	intron_variant	-1	0.123764	1	C0026764
rs746646631	c("CDKN2C A77E", "CDKN2C A77G", "CDKN2C A77V")	c("CDKN2C Ala77Glu", "CDKN2C Ala77Gly", "CDKN2C Al [...]	1	0.558	0	0.27	1031	CDKN2C	ENSG00000123080	disease	C0026764	c("Cardiovascular Diseases (C14) ", "Neoplasms [...]	Neoplastic Process (T191)	c("disease of cellular proliferation (14566)", "di [...]	c("Abnormality of blood and blood-forming tissues [...]	c("MESH_D009101 ", "ICD10_C90.0 ", "OMIM_254500 [...]	Multiple Myeloma	0	character(0)	0.4	NA	NA	C	c("A", "G", "T")	1	50973993	missense_variant	c(" 6.84044e-07", "-1.00000e+00", " 6.84044e-06")	c("-1.00000e+00", "-1.00000e+00", " 6.57125e-06")	NA	C0026764
rs755708095	c("LIG4 R561W", "LIG4 R628W")	c("LIG4 Arg561Trp", "LIG4 Arg628Trp")	0.889	0.337	0	0	3981	LIG4	ENSG00000174405	disease	C0026764	c("Cardiovascular Diseases (C14) ", "Neoplasms [...]	Neoplastic Process (T191)	c("disease of cellular proliferation (14566)", "di [...]	c("Abnormality of blood and blood-forming tissues [...]	c("MESH_D009101 ", "ICD10_C90.0 ", "OMIM_254500 [...]	Multiple Myeloma	0	character(0)	0.4	NA	NA	G	A	13	108209387	missense_variant	4.30954e-05	5.2617e-05	NA	C0026764
rs756183569	c("TRAF5 KRE417KRX", "TRAF5 KRE417KX ")	c("TRAF5 LysArgGlu417LysArgXaa", "TRAF5 LysArgGlu4 [...]	1	0.558	0	0	7188	TRAF5	ENSG00000082512	disease	C0026764	c("Cardiovascular Diseases (C14) ", "Neoplasms [...]	Neoplastic Process (T191)	c("disease of cellular proliferation (14566)", "di [...]	c("Abnormality of blood and blood-forming tissues [...]	c("MESH_D009101 ", "ICD10_C90.0 ", "OMIM_254500 [...]	Multiple Myeloma	0	character(0)	0.4	NA	NA	AGAG	c("- ", "AG")	1	211372278	frameshift_variant	c("-1", "-1")	c("-1", "-1")	NA	C0026764
rs75712673	NULL	NULL	1	0.558	NA	NA	c("100526761", " 54937")	c("CCDC169-SOHLH2", "SOHLH2 ")	c("ENSG00000250709", "ENSG00000120669")	disease	C0026764	c("Cardiovascular Diseases (C14) ", "Neoplasms [...]	Neoplastic Process (T191)	c("disease of cellular proliferation (14566)", "di [...]	c("Abnormality of blood and blood-forming tissues [...]	c("MESH_D009101 ", "ICD10_C90.0 ", "OMIM_254500 [...]	Multiple Myeloma	1	character(0)	0.4	2024	2024	T	G	13	36192283	intron_variant	-1	0.0375895	1	C0026764
rs771349728	c("RECQL4 E1046K", "RECQL4 E128K ", "RECQL4 E689K [...]	c("RECQL4 Glu1046Lys", "RECQL4 Glu128Lys ", "RECQL [...]	0.93	0.429	0.291	0.04	9401	RECQL4	ENSG00000160957	disease	C0026764	c("Cardiovascular Diseases (C14) ", "Neoplasms [...]	Neoplastic Process (T191)	c("disease of cellular proliferation (14566)", "di [...]	c("Abnormality of blood and blood-forming tissues [...]	c("MESH_D009101 ", "ICD10_C90.0 ", "OMIM_254500 [...]	Multiple Myeloma	0	character(0)	0.4	NA	NA	C	T	8	144512244	missense_variant	-1	-1	NA	C0026764
rs774699419	c("LIG4 M502V", "LIG4 M569V")	c("LIG4 Met502Val", "LIG4 Met569Val")	0.889	0.337	0	0.24	3981	LIG4	ENSG00000174405	disease	C0026764	c("Cardiovascular Diseases (C14) ", "Neoplasms [...]	Neoplastic Process (T191)	c("disease of cellular proliferation (14566)", "di [...]	c("Abnormality of blood and blood-forming tissues [...]	c("MESH_D009101 ", "ICD10_C90.0 ", "OMIM_254500 [...]	Multiple Myeloma	0	character(0)	0.4	NA	NA	T	C	13	108209564	missense_variant	0.000121762	0.000111739	NA	C0026764
rs780179	NULL	NULL	1	0.558	NA	NA	1010	CDH12	ENSG00000154162	disease	C0026764	c("Cardiovascular Diseases (C14) ", "Neoplasms [...]	Neoplastic Process (T191)	c("disease of cellular proliferation (14566)", "di [...]	c("Abnormality of blood and blood-forming tissues [...]	c("MESH_D009101 ", "ICD10_C90.0 ", "OMIM_254500 [...]	Multiple Myeloma	1	character(0)	0.4	2013	2013	T	c("C", "G")	5	22812155	intron_variant	c("-1", "-1")	c(" 0.522767", "-1.000000")	1	C0026764
rs1029296641	c("SH2B3 P161S", "SH2B3 P161T", "SH2B3 P363S", "SH [...]	c("SH2B3 Pro161Ser", "SH2B3 Pro161Thr", "SH2B3 Pro [...]	1	0.558	0.924	0	10019	SH2B3	ENSG00000111252	disease	C0026764	c("Cardiovascular Diseases (C14) ", "Neoplasms [...]	Neoplastic Process (T191)	c("disease of cellular proliferation (14566)", "di [...]	c("Abnormality of blood and blood-forming tissues [...]	c("MESH_D009101 ", "ICD10_C90.0 ", "OMIM_254500 [...]	Multiple Myeloma	0	character(0)	0.4	NA	NA	C	c("A", "T")	12	111447395	missense_variant	c("-1", "-1")	c("-1.00000e+00", " 6.57065e-06")	NA	C0026764
rs11086029	NULL	NULL	0.889	0.558	NA	NA	10365	KLF2	ENSG00000127528	disease	C0026764	c("Cardiovascular Diseases (C14) ", "Neoplasms [...]	Neoplastic Process (T191)	c("disease of cellular proliferation (14566)", "di [...]	c("Abnormality of blood and blood-forming tissues [...]	c("MESH_D009101 ", "ICD10_C90.0 ", "OMIM_254500 [...]	Multiple Myeloma	1	character(0)	0.4	2018	2018	T	c("A", "G")	19	16327850	3_prime_UTR_variant	c(" 0.8", "-1.0")	c(" 0.777735", "-1.000000")	1	C0026764
rs1159294530	c("CREBBP I1692F", "CREBBP I1692V", "CREBBP I1730F [...]	c("CREBBP Ile1692Phe", "CREBBP Ile1692Val", "CREBB [...]	1	0.558	0	0.03	1387	CREBBP	ENSG00000005339	disease	C0026764	c("Cardiovascular Diseases (C14) ", "Neoplasms [...]	Neoplastic Process (T191)	c("disease of cellular proliferation (14566)", "di [...]	c("Abnormality of blood and blood-forming tissues [...]	c("MESH_D009101 ", "ICD10_C90.0 ", "OMIM_254500 [...]	Multiple Myeloma	0	character(0)	0.4	NA	NA	T	c("A", "C")	16	3729859	missense_variant	c("-1.00000e+00", " 3.24294e-06")	c("-1", "-1")	NA	C0026764
rs11762574	NULL	NULL	1	0.558	NA	NA	character(0)	character(0)	character(0)	disease	C0026764	c("Cardiovascular Diseases (C14) ", "Neoplasms [...]	Neoplastic Process (T191)	c("disease of cellular proliferation (14566)", "di [...]	c("Abnormality of blood and blood-forming tissues [...]	c("MESH_D009101 ", "ICD10_C90.0 ", "OMIM_254500 [...]	Multiple Myeloma	1	character(0)	0.4	2024	2024	A	c("C", "G")	7	106652831	intron_variant	c("-1", "-1")	c("6.57479e-06", "2.51873e-01")	1	C0026764
rs121913529	c("KRAS G12A", "KRAS G12D", "KRAS G12V")	c("KRAS Gly12Ala", "KRAS Gly12Asp", "KRAS Gly12Val [...]	0.438	0.096	0.985	0.14	3845	KRAS	ENSG00000133703	disease	C0026764	c("Cardiovascular Diseases (C14) ", "Neoplasms [...]	Neoplastic Process (T191)	c("disease of cellular proliferation (14566)", "di [...]	c("Abnormality of blood and blood-forming tissues [...]	c("MESH_D009101 ", "ICD10_C90.0 ", "OMIM_254500 [...]	Multiple Myeloma	0	character(0)	0.4	NA	NA	C	c("A", "G", "T")	12	25245350	missense_variant	c("6.84666e-07", "1.36933e-06", "2.73867e-06")	c("-1.00000e+00", "-1.00000e+00", " 1.31422e-05")	NA	C0026764
rs13338946	NULL	NULL	0.93	0.558	NA	NA	character(0)	character(0)	character(0)	disease	C0026764	c("Cardiovascular Diseases (C14) ", "Neoplasms [...]	Neoplastic Process (T191)	c("disease of cellular proliferation (14566)", "di [...]	c("Abnormality of blood and blood-forming tissues [...]	c("MESH_D009101 ", "ICD10_C90.0 ", "OMIM_254500 [...]	Multiple Myeloma	1	character(0)	0.4	2018	2018	T	c("C", "G")	16	30689537	intergenic_variant	c("-1", "-1")	c(" 0.319838", "-1.000000")	1	C0026764
rs139402	NULL	NULL	1	0.558	NA	NA	23492	CBX7	ENSG00000100307	disease	C0026764	c("Cardiovascular Diseases (C14) ", "Neoplasms [...]	Neoplastic Process (T191)	c("disease of cellular proliferation (14566)", "di [...]	c("Abnormality of blood and blood-forming tissues [...]	c("MESH_D009101 ", "ICD10_C90.0 ", "OMIM_254500 [...]	Multiple Myeloma	1	character(0)	0.4	2016	2016	T	C	22	39150140	intron_variant	-1	0.421293	1	C0026764
rs1455074519	c("AURKA F346=", "AURKA F346L")	c("AURKA Phe346= ", "AURKA Phe346Leu")	1	0.558	0.003	0.56	6790	AURKA	ENSG00000087586	disease	C0026764	c("Cardiovascular Diseases (C14) ", "Neoplasms [...]	Neoplastic Process (T191)	c("disease of cellular proliferation (14566)", "di [...]	c("Abnormality of blood and blood-forming tissues [...]	c("MESH_D009101 ", "ICD10_C90.0 ", "OMIM_254500 [...]	Multiple Myeloma	0	character(0)	0.4	NA	NA	G	c("A", "C", "T")	20	56370332	missense_variant	c(" 1.02607e-05", "-1.00000e+00", "-1.00000e+00")	c(" 1.31418e-05", "-1.00000e+00", "-1.00000e+00")	NA	C0026764
rs1582867955	LATS1 E817K	LATS1 Glu817Lys	1	0.558	0.955	0	9113	LATS1	ENSG00000131023	disease	C0026764	c("Cardiovascular Diseases (C14) ", "Neoplasms [...]	Neoplastic Process (T191)	c("disease of cellular proliferation (14566)", "di [...]	c("Abnormality of blood and blood-forming tissues [...]	c("MESH_D009101 ", "ICD10_C90.0 ", "OMIM_254500 [...]	Multiple Myeloma	0	character(0)	0.4	NA	NA	C	T	6	149680019	missense_variant	-1	-1	NA	C0026764
rs1587941402	c("KMT2C Q1306*", "KMT2C Q1306E", "KMT2C Q1306K", [...]	c("KMT2C Gln1306Glu", "KMT2C Gln1306Lys", "KMT2C G [...]	1	0.558	0.98	0	58508	KMT2C	ENSG00000055609	disease	C0026764	c("Cardiovascular Diseases (C14) ", "Neoplasms [...]	Neoplastic Process (T191)	c("disease of cellular proliferation (14566)", "di [...]	c("Abnormality of blood and blood-forming tissues [...]	c("MESH_D009101 ", "ICD10_C90.0 ", "OMIM_254500 [...]	Multiple Myeloma	0	character(0)	0.4	NA	NA	G	c("A", "C", "T")	7	152176272	stop_gained	c("-1.00000e+00", " 1.59043e-06", "-1.00000e+00")	c("-1", "-1", "-1")	NA	C0026764
rs1591693095	ATM E1669K	ATM Glu1669Lys	1	0.558	0.056	0	472	ATM	ENSG00000149311	disease	C0026764	c("Cardiovascular Diseases (C14) ", "Neoplasms [...]	Neoplastic Process (T191)	c("disease of cellular proliferation (14566)", "di [...]	c("Abnormality of blood and blood-forming tissues [...]	c("MESH_D009101 ", "ICD10_C90.0 ", "OMIM_254500 [...]	Multiple Myeloma	0	character(0)	0.4	NA	NA	G	A	11	108297382	missense_variant	-1	-1	NA	C0026764
rs1593835248	c("DIS3 I617F", "DIS3 I749F", "DIS3 I779F")	c("DIS3 Ile617Phe", "DIS3 Ile749Phe", "DIS3 Ile779 [...]	1	0.558	1	0	22894	DIS3	ENSG00000083520	disease	C0026764	c("Cardiovascular Diseases (C14) ", "Neoplasms [...]	Neoplastic Process (T191)	c("disease of cellular proliferation (14566)", "di [...]	c("Abnormality of blood and blood-forming tissues [...]	c("MESH_D009101 ", "ICD10_C90.0 ", "OMIM_254500 [...]	Multiple Myeloma	0	character(0)	0.4	NA	NA	T	A	13	72761930	missense_variant	-1	-1	NA	C0026764
rs1600394490	c("SAMHD1 E47Q", "SAMHD1 E87Q")	c("SAMHD1 Glu47Gln", "SAMHD1 Glu87Gln")	1	0.558	0.935	0.04	25939	SAMHD1	ENSG00000101347	disease	C0026764	c("Cardiovascular Diseases (C14) ", "Neoplasms [...]	Neoplastic Process (T191)	c("disease of cellular proliferation (14566)", "di [...]	c("Abnormality of blood and blood-forming tissues [...]	c("MESH_D009101 ", "ICD10_C90.0 ", "OMIM_254500 [...]	Multiple Myeloma	0	character(0)	0.4	NA	NA	C	G	20	36946754	missense_variant	-1	-1	NA	C0026764
rs17507636	NULL	NULL	1	0.558	NA	NA	character(0)	character(0)	character(0)	disease	C0026764	c("Cardiovascular Diseases (C14) ", "Neoplasms [...]	Neoplastic Process (T191)	c("disease of cellular proliferation (14566)", "di [...]	c("Abnormality of blood and blood-forming tissues [...]	c("MESH_D009101 ", "ICD10_C90.0 ", "OMIM_254500 [...]	Multiple Myeloma	2	character(0)	0.4	2016	2018	C	T	7	106650672	intron_variant	-1	0.235423	1	C0026764
rs200756045	c("LIG4 E719*", "LIG4 E719K", "LIG4 E786*", "LIG4 [...]	c("LIG4 Glu719Lys", "LIG4 Glu719Ter", "LIG4 Glu786 [...]	0.93	0.379	0	0.8	3981	LIG4	ENSG00000174405	disease	C0026764	c("Cardiovascular Diseases (C14) ", "Neoplasms [...]	Neoplastic Process (T191)	c("disease of cellular proliferation (14566)", "di [...]	c("Abnormality of blood and blood-forming tissues [...]	c("MESH_D009101 ", "ICD10_C90.0 ", "OMIM_254500 [...]	Multiple Myeloma	0	character(0)	0.4	NA	NA	C	c("A", "T")	13	108208913	stop_gained	c("6.84082e-07", "5.47265e-06")	c("1.3143e-05", "1.3143e-05")	NA	C0026764
rs2055729	NULL	NULL	1	0.558	NA	NA	character(0)	character(0)	character(0)	disease	C0026764	c("Cardiovascular Diseases (C14) ", "Neoplasms [...]	Neoplastic Process (T191)	c("disease of cellular proliferation (14566)", "di [...]	c("Abnormality of blood and blood-forming tissues [...]	c("MESH_D009101 ", "ICD10_C90.0 ", "OMIM_254500 [...]	Multiple Myeloma	1	character(0)	0.4	2013	2013	G	c("A", "C")	8	9935152	intron_variant	c("-1", "-1")	c(" 0.547867", "-1.000000")	1	C0026764
rs2235544	NULL	NULL	0.766	0.379	NA	NA	1733	DIO1	ENSG00000211452	disease	C0026764	c("Cardiovascular Diseases (C14) ", "Neoplasms [...]	Neoplastic Process (T191)	c("disease of cellular proliferation (14566)", "di [...]	c("Abnormality of blood and blood-forming tissues [...]	c("MESH_D009101 ", "ICD10_C90.0 ", "OMIM_254500 [...]	Multiple Myeloma	1	character(0)	0.4	2013	2013	C	c("A", "G", "T")	1	53909897	intron_variant	c(" 5.23202e-01", "-1.00000e+00", " 6.86349e-07")	c(" 4.45592e-01", " 6.58319e-06", "-1.00000e+00")	1	C0026764
rs3093765	c("LIG4 P164S", "LIG4 P231S")	c("LIG4 Pro164Ser", "LIG4 Pro231Ser")	0.93	0.379	0	0.01	3981	LIG4	ENSG00000174405	disease	C0026764	c("Cardiovascular Diseases (C14) ", "Neoplasms [...]	Neoplastic Process (T191)	c("disease of cellular proliferation (14566)", "di [...]	c("Abnormality of blood and blood-forming tissues [...]	c("MESH_D009101 ", "ICD10_C90.0 ", "OMIM_254500 [...]	Multiple Myeloma	0	character(0)	0.4	NA	NA	G	A	13	108210578	missense_variant	3.83333e-05	0.000427143	NA	C0026764
rs35603048	NULL	NULL	0.777	0.487	NA	NA	90427	BMF	ENSG00000104081	disease	C0026764	c("Cardiovascular Diseases (C14) ", "Neoplasms [...]	Neoplastic Process (T191)	c("disease of cellular proliferation (14566)", "di [...]	c("Abnormality of blood and blood-forming tissues [...]	c("MESH_D009101 ", "ICD10_C90.0 ", "OMIM_254500 [...]	Multiple Myeloma	1	character(0)	0.4	2017	2017	C	c("A", "G", "T")	15	40099764	intron_variant	c("-1", "-1", "-1")	c("-1.000000", "-1.000000", " 0.213485")	1	C0026764
rs373262036	c("LIG4 I108T", "LIG4 I175T")	c("LIG4 Ile108Thr", "LIG4 Ile175Thr")	0.93	0.379	0	0.03	3981	LIG4	ENSG00000174405	disease	C0026764	c("Cardiovascular Diseases (C14) ", "Neoplasms [...]	Neoplastic Process (T191)	c("disease of cellular proliferation (14566)", "di [...]	c("Abnormality of blood and blood-forming tissues [...]	c("MESH_D009101 ", "ICD10_C90.0 ", "OMIM_254500 [...]	Multiple Myeloma	0	character(0)	0.4	NA	NA	A	G	13	108210745	missense_variant	8.89363e-06	6.56823e-06	NA	C0026764
rs3806624	NULL	NULL	0.766	0.429	NA	NA	8320	EOMES	ENSG00000163508	disease	C0026764	c("Cardiovascular Diseases (C14) ", "Neoplasms [...]	Neoplastic Process (T191)	c("disease of cellular proliferation (14566)", "di [...]	c("Abnormality of blood and blood-forming tissues [...]	c("MESH_D009101 ", "ICD10_C90.0 ", "OMIM_254500 [...]	Multiple Myeloma	1	character(0)	0.4	2022	2022	A	c("G", "T")	3	27723132	upstream_gene_variant	c("-1", "-1")	c(" 0.608048", "-1.000000")	1	C0026764
rs397507340	NULL	NULL	0.889	0.337	NA	NA	675	BRCA2	ENSG00000139618	disease	C0026764	c("Cardiovascular Diseases (C14) ", "Neoplasms [...]	Neoplastic Process (T191)	c("disease of cellular proliferation (14566)", "di [...]	c("Abnormality of blood and blood-forming tissues [...]	c("MESH_D009101 ", "ICD10_C90.0 ", "OMIM_254500 [...]	Multiple Myeloma	2	character(0)	0.4	2002	2012	G	c("A", "C", "T")	13	32326241	splice_acceptor_variant	c("-1", "-1", "-1")	c("-1.0000e+00", "-1.0000e+00", " 6.5754e-06")	1	C0026764
rs5995688	NULL	NULL	1	0.558	NA	NA	23492	CBX7	ENSG00000100307	disease	C0026764	c("Cardiovascular Diseases (C14) ", "Neoplasms [...]	Neoplastic Process (T191)	c("disease of cellular proliferation (14566)", "di [...]	c("Abnormality of blood and blood-forming tissues [...]	c("MESH_D009101 ", "ICD10_C90.0 ", "OMIM_254500 [...]	Multiple Myeloma	1	character(0)	0.4	2024	2024	A	G	22	39152022	intron_variant	-1	0.416354	1	C0026764
rs6071887	NULL	NULL	1	0.558	NA	NA	character(0)	character(0)	character(0)	disease	C0026764	c("Cardiovascular Diseases (C14) ", "Neoplasms [...]	Neoplastic Process (T191)	c("disease of cellular proliferation (14566)", "di [...]	c("Abnormality of blood and blood-forming tissues [...]	c("MESH_D009101 ", "ICD10_C90.0 ", "OMIM_254500 [...]	Multiple Myeloma	1	character(0)	0.4	2016	2016	A	c("G", "T")	20	39992814	intergenic_variant	c("-1", "-1")	c(" 0.663314", "-1.000000")	1	C0026764
rs6595443	NULL	NULL	0.93	0.429	NA	NA	153241	CEP120	ENSG00000168944	disease	C0026764	c("Cardiovascular Diseases (C14) ", "Neoplasms [...]	Neoplastic Process (T191)	c("disease of cellular proliferation (14566)", "di [...]	c("Abnormality of blood and blood-forming tissues [...]	c("MESH_D009101 ", "ICD10_C90.0 ", "OMIM_254500 [...]	Multiple Myeloma	1	character(0)	0.4	2018	2018	A	T	5	123407631	intron_variant	-1	0.439812	1	C0026764
rs6763508	NULL	NULL	0.757	0.487	NA	NA	54986	ULK4	ENSG00000168038	disease	C0026764	c("Cardiovascular Diseases (C14) ", "Neoplasms [...]	Neoplastic Process (T191)	c("disease of cellular proliferation (14566)", "di [...]	c("Abnormality of blood and blood-forming tissues [...]	c("MESH_D009101 ", "ICD10_C90.0 ", "OMIM_254500 [...]	Multiple Myeloma	1	character(0)	0.4	2017	2017	T	C	3	41709497	intron_variant	-1	0.296422	1	C0026764
rs6919908	NULL	NULL	0.609	0.136	NA	NA	character(0)	character(0)	character(0)	disease	C0026764	c("Cardiovascular Diseases (C14) ", "Neoplasms [...]	Neoplastic Process (T191)	c("disease of cellular proliferation (14566)", "di [...]	c("Abnormality of blood and blood-forming tissues [...]	c("MESH_D009101 ", "ICD10_C90.0 ", "OMIM_254500 [...]	Multiple Myeloma	1	character(0)	0.4	2015	2015	T	C	6	31277183	non_coding_transcript_exon_variant	0.819004	0.82633	1	C0026764
rs764264135	c("H3C1 E134K", "H3C1 E134Q")	c("H3C1 Glu134Gln", "H3C1 Glu134Lys")	1	0.558	0.639	0	c("8359", "8350")	c("H4C1", "H3C1")	c("ENSG00000278637", "ENSG00000275714")	disease	C0026764	c("Cardiovascular Diseases (C14) ", "Neoplasms [...]	Neoplastic Process (T191)	c("disease of cellular proliferation (14566)", "di [...]	c("Abnormality of blood and blood-forming tissues [...]	c("MESH_D009101 ", "ICD10_C90.0 ", "OMIM_254500 [...]	Multiple Myeloma	0	character(0)	0.4	NA	NA	G	c("A", "C")	6	26020889	missense_variant	c(" 1.59041e-06", "-1.00000e+00")	c("-1", "-1")	NA	C0026764
rs772226399	c("LIG4 KR357X", "LIG4 KR424X")	c("LIG4 LysArg357Xaa", "LIG4 LysArg424Xaa")	0.93	0.379	0	0	3981	LIG4	ENSG00000174405	disease	C0026764	c("Cardiovascular Diseases (C14) ", "Neoplasms [...]	Neoplastic Process (T191)	c("disease of cellular proliferation (14566)", "di [...]	c("Abnormality of blood and blood-forming tissues [...]	c("MESH_D009101 ", "ICD10_C90.0 ", "OMIM_254500 [...]	Multiple Myeloma	6	character(0)	0.4	2006	2017	CTTTT	-	13	108209994	frameshift_variant	-1	-1	1	C0026764
rs951047896	c("H1-4 T45A", "H1-4 T45P")	c("H1-4 Thr45Ala", "H1-4 Thr45Pro")	1	0.558	0.254	0.02	c("3017", "3008")	c("H2BC5", "H1-4 ")	c("ENSG00000158373", "ENSG00000168298")	disease	C0026764	c("Cardiovascular Diseases (C14) ", "Neoplasms [...]	Neoplastic Process (T191)	c("disease of cellular proliferation (14566)", "di [...]	c("Abnormality of blood and blood-forming tissues [...]	c("MESH_D009101 ", "ICD10_C90.0 ", "OMIM_254500 [...]	Multiple Myeloma	0	character(0)	0.4	NA	NA	A	c("C", "G")	6	26156523	missense_variant	c("-1.00000e+00", " 6.36341e-06")	c("-1.00000e+00", " 6.56401e-06")	NA	C0026764
rs9831894	NULL	NULL	0.766	0.487	NA	NA	942	CD86	ENSG00000114013	disease	C0026764	c("Cardiovascular Diseases (C14) ", "Neoplasms [...]	Neoplastic Process (T191)	c("disease of cellular proliferation (14566)", "di [...]	c("Abnormality of blood and blood-forming tissues [...]	c("MESH_D009101 ", "ICD10_C90.0 ", "OMIM_254500 [...]	Multiple Myeloma	1	character(0)	0.4	2022	2022	A	C	3	122081640	intron_variant	-1	0.318811	1	C0026764
rs9856633	NULL	NULL	0.889	0.558	NA	NA	character(0)	character(0)	character(0)	disease	C0026764	c("Cardiovascular Diseases (C14) ", "Neoplasms [...]	Neoplastic Process (T191)	c("disease of cellular proliferation (14566)", "di [...]	c("Abnormality of blood and blood-forming tissues [...]	c("MESH_D009101 ", "ICD10_C90.0 ", "OMIM_254500 [...]	Multiple Myeloma	1	character(0)	0.4	2024	2024	A	G	3	41972358	upstream_gene_variant	-1	0.684314	1	C0026764
rs9880772	NULL	NULL	0.757	0.379	NA	NA	character(0)	character(0)	character(0)	disease	C0026764	c("Cardiovascular Diseases (C14) ", "Neoplasms [...]	Neoplastic Process (T191)	c("disease of cellular proliferation (14566)", "di [...]	c("Abnormality of blood and blood-forming tissues [...]	c("MESH_D009101 ", "ICD10_C90.0 ", "OMIM_254500 [...]	Multiple Myeloma	1	character(0)	0.4	2017	2017	G	c("A", "C")	3	27736288	intergenic_variant	c("-1", "-1")	c(" 0.588795", "-1.000000")	1	C0026764
rs10509328	NULL	NULL	1	0.558	NA	NA	105378351	LOC105378351	ENSG00000306492	disease	C0026764	c("Cardiovascular Diseases (C14) ", "Neoplasms [...]	Neoplastic Process (T191)	c("disease of cellular proliferation (14566)", "di [...]	c("Abnormality of blood and blood-forming tissues [...]	c("MESH_D009101 ", "ICD10_C90.0 ", "OMIM_254500 [...]	Multiple Myeloma	1	character(0)	0.4	2013	2013	T	c("A", "C")	10	71007652	intron_variant	c("-1", "-1")	c("1.31501e-05", "9.84045e-02")	1	C0026764
rs1135402871	c("NF1 H1471D", "NF1 H1471N", "NF1 H1471Y", "NF1 H [...]	c("NF1 His1471Asn", "NF1 His1471Asp", "NF1 His1471 [...]	0.93	0.429	0.999	0	4763	NF1	ENSG00000196712	disease	C0026764	c("Cardiovascular Diseases (C14) ", "Neoplasms [...]	Neoplastic Process (T191)	c("disease of cellular proliferation (14566)", "di [...]	c("Abnormality of blood and blood-forming tissues [...]	c("MESH_D009101 ", "ICD10_C90.0 ", "OMIM_254500 [...]	Multiple Myeloma	0	character(0)	0.4	NA	NA	C	c("A", "G", "T")	17	31327706	missense_variant	c("-1", "-1", "-1")	c("-1", "-1", "-1")	NA	C0026764
rs114301391	NULL	NULL	1	0.558	NA	NA	101929154	LOC101929154	character(0)	disease	C0026764	c("Cardiovascular Diseases (C14) ", "Neoplasms [...]	Neoplastic Process (T191)	c("disease of cellular proliferation (14566)", "di [...]	c("Abnormality of blood and blood-forming tissues [...]	c("MESH_D009101 ", "ICD10_C90.0 ", "OMIM_254500 [...]	Multiple Myeloma	1	character(0)	0.4	2020	2020	C	T	5	77912406	intron_variant	-1	0.00610629	1	C0026764
rs1284344984	c("LIG4 S741P", "LIG4 S808P")	c("LIG4 Ser741Pro", "LIG4 Ser808Pro")	1	0.558	0	0.2	3981	LIG4	ENSG00000174405	disease	C0026764	c("Cardiovascular Diseases (C14) ", "Neoplasms [...]	Neoplastic Process (T191)	c("disease of cellular proliferation (14566)", "di [...]	c("Abnormality of blood and blood-forming tissues [...]	c("MESH_D009101 ", "ICD10_C90.0 ", "OMIM_254500 [...]	Multiple Myeloma	0	character(0)	0.4	NA	NA	A	G	13	108208847	missense_variant	2.73629e-06	-1	NA	C0026764
rs1478603808	c("BAP1 S578I", "BAP1 S578N", "BAP1 S578T", "BAP1 [...]	c("BAP1 Ser578Asn", "BAP1 Ser578Ile", "BAP1 Ser578 [...]	1	0.558	0.015	0.53	8314	BAP1	ENSG00000163930	disease	C0026764	c("Cardiovascular Diseases (C14) ", "Neoplasms [...]	Neoplastic Process (T191)	c("disease of cellular proliferation (14566)", "di [...]	c("Abnormality of blood and blood-forming tissues [...]	c("MESH_D009101 ", "ICD10_C90.0 ", "OMIM_254500 [...]	Multiple Myeloma	0	character(0)	0.4	NA	NA	C	c("A", "G", "T")	3	52403241	missense_variant	c("-1.00000e+00", "-1.00000e+00", " 2.73631e-06")	c("-1", "-1", "-1")	NA	C0026764
rs150828164	c("LIG4 V347=", "LIG4 V414=")	c("LIG4 Val347=", "LIG4 Val414=")	0.93	0.379	0	0	3981	LIG4	ENSG00000174405	disease	C0026764	c("Cardiovascular Diseases (C14) ", "Neoplasms [...]	Neoplastic Process (T191)	c("disease of cellular proliferation (14566)", "di [...]	c("Abnormality of blood and blood-forming tissues [...]	c("MESH_D009101 ", "ICD10_C90.0 ", "OMIM_254500 [...]	Multiple Myeloma	0	character(0)	0.4	NA	NA	T	G	13	108210027	synonymous_variant	3.69881e-05	6.56961e-06	NA	C0026764
rs1578264146	NULL	NULL	1	0.558	NA	NA	105377350	LOC105377350	character(0)	disease	C0026764	c("Cardiovascular Diseases (C14) ", "Neoplasms [...]	Neoplastic Process (T191)	c("disease of cellular proliferation (14566)", "di [...]	c("Abnormality of blood and blood-forming tissues [...]	c("MESH_D009101 ", "ICD10_C90.0 ", "OMIM_254500 [...]	Multiple Myeloma	0	character(0)	0.4	NA	NA	-	G	4	104314621	intron_variant	-1	-1	NA	C0026764
rs1578673280	c("TET2 P480S", "TET2 P501S")	c("TET2 Pro480Ser", "TET2 Pro501Ser")	1	0.558	0.224	0.27	c(" 54790", "104384744")	c("TET2 ", "TET2-AS1")	ENSG00000168769	disease	C0026764	c("Cardiovascular Diseases (C14) ", "Neoplasms [...]	Neoplastic Process (T191)	c("disease of cellular proliferation (14566)", "di [...]	c("Abnormality of blood and blood-forming tissues [...]	c("MESH_D009101 ", "ICD10_C90.0 ", "OMIM_254500 [...]	Multiple Myeloma	0	character(0)	0.4	NA	NA	C	T	4	105235380	missense_variant	-1	-1	NA	C0026764
rs79419269	NULL	NULL	1	0.65	NA	NA	c(" 6604", "124901779")	c("SMARCD3 ", "LOC124901779")	ENSG00000082014	disease	C0268381	c("Neoplasms (C04) ", "Nut [...]	Disease or Syndrome (T047)	c("disease of anatomical entity (7)", "disease of [...]	character(0)	c("OMIM_254500 ", "MESH_D000075363", "NCI_C1589 [...]	Primary amyloidosis	1	character(0)	0.4	2017	2017	T	C	7	151239990	intron_variant	0.00627214	0.000725334	1	C0268381
rs4487645	NULL	NULL	0.837	0.487	NA	NA	8701	DNAH11	ENSG00000105877	disease	C0268381	c("Neoplasms (C04) ", "Nut [...]	Disease or Syndrome (T047)	c("disease of anatomical entity (7)", "disease of [...]	character(0)	c("OMIM_254500 ", "MESH_D000075363", "NCI_C1589 [...]	Primary amyloidosis	1	character(0)	0.4	2017	2017	C	c("A", "T")	7	21898622	intron_variant	c("-1", "-1")	c("0.25538900", "0.00175499")	1	C0268381
rs6752376	NULL	NULL	1	0.65	NA	NA	105373401	LOC105373401	character(0)	disease	C0268381	c("Neoplasms (C04) ", "Nut [...]	Disease or Syndrome (T047)	c("disease of anatomical entity (7)", "disease of [...]	character(0)	c("OMIM_254500 ", "MESH_D000075363", "NCI_C1589 [...]	Primary amyloidosis	1	character(0)	0.4	2017	2017	C	c("A", "T")	2	6303084	intron_variant	c("-1", "-1")	c("-1.000000", " 0.387799")	1	C0268381
rs1599824091	c("ERF M1I ", "ERF M76I")	c("ERF Met1Ile ", "ERF Met76Ile")	1	0.558	0.999	0	2077	ERF	ENSG00000105722	disease	C0026764	c("Cardiovascular Diseases (C14) ", "Neoplasms [...]	Neoplastic Process (T191)	c("disease of cellular proliferation (14566)", "di [...]	c("Abnormality of blood and blood-forming tissues [...]	c("MESH_D009101 ", "ICD10_C90.0 ", "OMIM_254500 [...]	Multiple Myeloma	0	character(0)	0.4	NA	NA	C	T	19	42250360	start_lost	-1	-1	NA	C0026764
rs200203825	NULL	NULL	0.93	0.558	NA	NA	c("100526761", " 54937")	c("CCDC169-SOHLH2", "SOHLH2 ")	c("ENSG00000250709", "ENSG00000120669")	disease	C0026764	c("Cardiovascular Diseases (C14) ", "Neoplasms [...]	Neoplastic Process (T191)	c("disease of cellular proliferation (14566)", "di [...]	c("Abnormality of blood and blood-forming tissues [...]	c("MESH_D009101 ", "ICD10_C90.0 ", "OMIM_254500 [...]	Multiple Myeloma	1	character(0)	0.4	2021	2021	C	-	13	36184459	intron_variant	-1	-1	1	C0026764
rs2272007	c("ULK4 K39R", "ULK4 K39T")	c("ULK4 Lys39Arg", "ULK4 Lys39Thr")	0.889	0.558	0.935	0.06	54986	ULK4	ENSG00000168038	disease	C0026764	c("Cardiovascular Diseases (C14) ", "Neoplasms [...]	Neoplastic Process (T191)	c("disease of cellular proliferation (14566)", "di [...]	c("Abnormality of blood and blood-forming tissues [...]	c("MESH_D009101 ", "ICD10_C90.0 ", "OMIM_254500 [...]	Multiple Myeloma	1	character(0)	0.4	2013	2013	T	c("C", "G")	3	41954644	missense_variant	c(" 0.818855", "-1.000000")	c(" 0.682178", "-1.000000")	1	C0026764
rs2546191	NULL	NULL	0.757	0.337	NA	NA	22936	ELL2	ENSG00000118985	disease	C0026764	c("Cardiovascular Diseases (C14) ", "Neoplasms [...]	Neoplastic Process (T191)	c("disease of cellular proliferation (14566)", "di [...]	c("Abnormality of blood and blood-forming tissues [...]	c("MESH_D009101 ", "ICD10_C90.0 ", "OMIM_254500 [...]	Multiple Myeloma	1	character(0)	0.4	2017	2017	G	A	5	95896837	intron_variant	-1	0.377555	1	C0026764
rs2822736	NULL	NULL	1	0.558	NA	NA	c(" 64092", "124905053")	c("SAMSN1 ", "LOC124905053")	ENSG00000155307	disease	C0026764	c("Cardiovascular Diseases (C14) ", "Neoplasms [...]	Neoplastic Process (T191)	c("disease of cellular proliferation (14566)", "di [...]	c("Abnormality of blood and blood-forming tissues [...]	c("MESH_D009101 ", "ICD10_C90.0 ", "OMIM_254500 [...]	Multiple Myeloma	1	character(0)	0.4	2024	2024	C	c("G", "T")	21	14526360	intron_variant	c("-1", "-1")	c("2.77616e-01", "1.31563e-05")	1	C0026764
rs28362345	NULL	NULL	0.58	0.096	NA	NA	253018	HCG27	ENSG00000206344	disease	C0026764	c("Cardiovascular Diseases (C14) ", "Neoplasms [...]	Neoplastic Process (T191)	c("disease of cellular proliferation (14566)", "di [...]	c("Abnormality of blood and blood-forming tissues [...]	c("MESH_D009101 ", "ICD10_C90.0 ", "OMIM_254500 [...]	Multiple Myeloma	1	character(0)	0.4	2020	2020	T	c("C", "G")	6	31198059	non_coding_transcript_exon_variant	c(" 0.332953", "-1.000000")	c(" 0.351412", "-1.000000")	1	C0026764
rs3731222	NULL	NULL	0.789	0.429	NA	NA	c(" 1029", "124902130")	c("CDKN2A ", "LOC124902130")	ENSG00000147889	disease	C0026764	c("Cardiovascular Diseases (C14) ", "Neoplasms [...]	Neoplastic Process (T191)	c("disease of cellular proliferation (14566)", "di [...]	c("Abnormality of blood and blood-forming tissues [...]	c("MESH_D009101 ", "ICD10_C90.0 ", "OMIM_254500 [...]	Multiple Myeloma	1	character(0)	0.4	2024	2024	T	C	9	21983915	intron_variant	-1	0.101687	1	C0026764
rs3789068	NULL	NULL	0.725	0.429	NA	NA	10018	BCL2L11	ENSG00000153094	disease	C0026764	c("Cardiovascular Diseases (C14) ", "Neoplasms [...]	Neoplastic Process (T191)	c("disease of cellular proliferation (14566)", "di [...]	c("Abnormality of blood and blood-forming tissues [...]	c("MESH_D009101 ", "ICD10_C90.0 ", "OMIM_254500 [...]	Multiple Myeloma	1	character(0)	0.4	2022	2022	A	G	2	111151670	intron_variant	-1	0.41067	1	C0026764
rs4459895	NULL	NULL	0.757	0.487	NA	NA	4026	LPP	ENSG00000145012	disease	C0026764	c("Cardiovascular Diseases (C14) ", "Neoplasms [...]	Neoplastic Process (T191)	c("disease of cellular proliferation (14566)", "di [...]	c("Abnormality of blood and blood-forming tissues [...]	c("MESH_D009101 ", "ICD10_C90.0 ", "OMIM_254500 [...]	Multiple Myeloma	1	character(0)	0.4	2017	2017	A	c("C", "G", "T")	3	188236626	intron_variant	c("-1", "-1", "-1")	c(" 8.78534e-01", "-1.00000e+00", " 6.57358e-06")	1	C0026764
rs4538746	NULL	NULL	0.789	0.558	NA	NA	3119	HLA-DQB1	ENSG00000179344	disease	C0026764	c("Cardiovascular Diseases (C14) ", "Neoplasms [...]	Neoplastic Process (T191)	c("disease of cellular proliferation (14566)", "di [...]	c("Abnormality of blood and blood-forming tissues [...]	c("MESH_D009101 ", "ICD10_C90.0 ", "OMIM_254500 [...]	Multiple Myeloma	1	character(0)	0.4	2022	2022	C	c("A", "G", "T")	6	32664336	non_coding_transcript_exon_variant	c("-1.000000", "-1.000000", " 0.241841")	c("-1.000000", "-1.000000", " 0.582861")	1	C0026764
rs6599192	NULL	NULL	0.889	0.558	NA	NA	54986	ULK4	ENSG00000168038	disease	C0026764	c("Cardiovascular Diseases (C14) ", "Neoplasms [...]	Neoplastic Process (T191)	c("disease of cellular proliferation (14566)", "di [...]	c("Abnormality of blood and blood-forming tissues [...]	c("MESH_D009101 ", "ICD10_C90.0 ", "OMIM_254500 [...]	Multiple Myeloma	1	character(0)	0.4	2016	2016	G	A	3	41950916	intron_variant	-1	0.685261	1	C0026764
rs72660870	c("LIG4 A775D", "LIG4 A775G", "LIG4 A842D", "LIG4 [...]	c("LIG4 Ala775Asp", "LIG4 Ala775Gly", "LIG4 Ala842 [...]	0.889	0.337	0	0.15	3981	LIG4	ENSG00000174405	disease	C0026764	c("Cardiovascular Diseases (C14) ", "Neoplasms [...]	Neoplastic Process (T191)	c("disease of cellular proliferation (14566)", "di [...]	c("Abnormality of blood and blood-forming tissues [...]	c("MESH_D009101 ", "ICD10_C90.0 ", "OMIM_254500 [...]	Multiple Myeloma	0	character(0)	0.4	NA	NA	G	c("C", "T")	13	108208744	missense_variant	c("2.73621e-06", "2.09048e-03")	c("-1.00000000", " 0.00126772")	NA	C0026764
rs72742686	NULL	NULL	0.789	0.558	NA	NA	105370832	LOC105370832	character(0)	disease	C0026764	c("Cardiovascular Diseases (C14) ", "Neoplasms [...]	Neoplastic Process (T191)	c("disease of cellular proliferation (14566)", "di [...]	c("Abnormality of blood and blood-forming tissues [...]	c("MESH_D009101 ", "ICD10_C90.0 ", "OMIM_254500 [...]	Multiple Myeloma	1	character(0)	0.4	2022	2022	G	A	15	56491352	downstream_gene_variant	-1	0.0712991	1	C0026764
rs745380962	c("DNMT3A A3P", "DNMT3A A3S", "DNMT3A A3T")	c("DNMT3A Ala3Pro", "DNMT3A Ala3Ser", "DNMT3A Ala3 [...]	1	0.558	0.239	0.82	1788	DNMT3A	ENSG00000119772	disease	C0026764	c("Cardiovascular Diseases (C14) ", "Neoplasms [...]	Neoplastic Process (T191)	c("disease of cellular proliferation (14566)", "di [...]	c("Abnormality of blood and blood-forming tissues [...]	c("MESH_D009101 ", "ICD10_C90.0 ", "OMIM_254500 [...]	Multiple Myeloma	0	character(0)	0.4	NA	NA	C	c("A", "G", "T")	2	25313978	missense_variant	c(" 2.15501e-06", "-1.00000e+00", " 1.72401e-05")	c("-1.00000e+00", "-1.00000e+00", " 3.28502e-05")	NA	C0026764
rs7577599	NULL	NULL	1	0.558	NA	NA	1838	DTNB	ENSG00000138101	disease	C0026764	c("Cardiovascular Diseases (C14) ", "Neoplasms [...]	Neoplastic Process (T191)	c("disease of cellular proliferation (14566)", "di [...]	c("Abnormality of blood and blood-forming tissues [...]	c("MESH_D009101 ", "ICD10_C90.0 ", "OMIM_254500 [...]	Multiple Myeloma	2	character(0)	0.4	2016	2024	T	C	2	25390277	intron_variant	-1	0.25783	1	C0026764
rs76106586	NULL	NULL	0.74	0.487	NA	NA	character(0)	character(0)	character(0)	disease	C0026764	c("Cardiovascular Diseases (C14) ", "Neoplasms [...]	Neoplastic Process (T191)	c("disease of cellular proliferation (14566)", "di [...]	c("Abnormality of blood and blood-forming tissues [...]	c("MESH_D009101 ", "ICD10_C90.0 ", "OMIM_254500 [...]	Multiple Myeloma	1	character(0)	0.4	2022	2022	A	G	6	483593	downstream_gene_variant	-1	0.0311938	1	C0026764
rs8058928	NULL	NULL	0.93	0.558	NA	NA	character(0)	character(0)	character(0)	disease	C0026764	c("Cardiovascular Diseases (C14) ", "Neoplasms [...]	Neoplastic Process (T191)	c("disease of cellular proliferation (14566)", "di [...]	c("Abnormality of blood and blood-forming tissues [...]	c("MESH_D009101 ", "ICD10_C90.0 ", "OMIM_254500 [...]	Multiple Myeloma	1	character(0)	0.4	2024	2024	T	c("A", "G")	16	30692991	downstream_gene_variant	c("-1", "-1")	c("-1.000000", " 0.435659")	1	C0026764
rs879882	NULL	NULL	0.777	0.379	NA	NA	5460	POU5F1	ENSG00000204531	disease	C0026764	c("Cardiovascular Diseases (C14) ", "Neoplasms [...]	Neoplastic Process (T191)	c("disease of cellular proliferation (14566)", "di [...]	c("Abnormality of blood and blood-forming tissues [...]	c("MESH_D009101 ", "ICD10_C90.0 ", "OMIM_254500 [...]	Multiple Myeloma	1	character(0)	0.4	2020	2020	T	c("C", "G")	6	31171675	intron_variant	c("-1", "-1")	c(" 0.610535", "-1.000000")	1	C0026764
rs1003155450	c("KMT2C L1291P", "KMT2C L1291R", "KMT2C L1483P", [...]	c("KMT2C Leu1291Arg", "KMT2C Leu1291Pro", "KMT2C L [...]	1	0.558	0.999	0	58508	KMT2C	ENSG00000055609	disease	C0026764	c("Cardiovascular Diseases (C14) ", "Neoplasms [...]	Neoplastic Process (T191)	c("disease of cellular proliferation (14566)", "di [...]	c("Abnormality of blood and blood-forming tissues [...]	c("MESH_D009101 ", "ICD10_C90.0 ", "OMIM_254500 [...]	Multiple Myeloma	0	character(0)	0.4	NA	NA	A	c("C", "G")	7	152176316	missense_variant	c("-1", "-1")	c(" 6.57263e-06", "-1.00000e+00")	NA	C0026764
rs104894419	c("LIG4 R747*", "LIG4 R814*")	c("LIG4 Arg747Ter", "LIG4 Arg814Ter")	0.93	0.379	0	0	3981	LIG4	ENSG00000174405	disease	C0026764	c("Cardiovascular Diseases (C14) ", "Neoplasms [...]	Neoplastic Process (T191)	c("disease of cellular proliferation (14566)", "di [...]	c("Abnormality of blood and blood-forming tissues [...]	c("MESH_D009101 ", "ICD10_C90.0 ", "OMIM_254500 [...]	Multiple Myeloma	0	character(0)	0.4	NA	NA	G	A	13	108208829	stop_gained	0.000153231	7.228e-05	NA	C0026764
rs1050976	NULL	NULL	0.757	0.235	NA	NA	3662	IRF4	ENSG00000137265	disease	C0026764	c("Cardiovascular Diseases (C14) ", "Neoplasms [...]	Neoplastic Process (T191)	c("disease of cellular proliferation (14566)", "di [...]	c("Abnormality of blood and blood-forming tissues [...]	c("MESH_D009101 ", "ICD10_C90.0 ", "OMIM_254500 [...]	Multiple Myeloma	2	character(0)	0.4	2018	2024	C	T	6	408079	3_prime_UTR_variant	0.472695	0.373044	1	C0026764
rs1057517992	c("KMT2D R4281*", "KMT2D R4281=", "KMT2D R4282*", [...]	c("KMT2D Arg4281= ", "KMT2D Arg4281Ter", "KMT2D A [...]	0.93	0.429	0	0	8085	KMT2D	ENSG00000167548	disease	C0026764	c("Cardiovascular Diseases (C14) ", "Neoplasms [...]	Neoplastic Process (T191)	c("disease of cellular proliferation (14566)", "di [...]	c("Abnormality of blood and blood-forming tissues [...]	c("MESH_D009101 ", "ICD10_C90.0 ", "OMIM_254500 [...]	Multiple Myeloma	0	character(0)	0.4	NA	NA	G	c("A", "T")	12	49031861	stop_gained	c("-1.00000e+00", " 1.80043e-06")	c("-1", "-1")	NA	C0026764
rs11540652	c("TP53 R116L", "TP53 R116P", "TP53 R116Q", "TP53 [...]	c("TP53 Arg116Gln", "TP53 Arg116Leu", "TP53 Arg116 [...]	0.616	0.136	1	0.04	7157	TP53	ENSG00000141510	disease	C0026764	c("Cardiovascular Diseases (C14) ", "Neoplasms [...]	Neoplastic Process (T191)	c("disease of cellular proliferation (14566)", "di [...]	c("Abnormality of blood and blood-forming tissues [...]	c("MESH_D009101 ", "ICD10_C90.0 ", "OMIM_254500 [...]	Multiple Myeloma	0	character(0)	0.4	NA	NA	C	c("A", "G", "T")	17	7674220	missense_variant	c("-1.00000e+00", "-1.00000e+00", " 6.15757e-06")	c("-1.00000e+00", "-1.00000e+00", " 1.97449e-05")	NA	C0026764
rs11715604	NULL	NULL	0.757	0.487	NA	NA	4690	NCK1	ENSG00000158092	disease	C0026764	c("Cardiovascular Diseases (C14) ", "Neoplasms [...]	Neoplastic Process (T191)	c("disease of cellular proliferation (14566)", "di [...]	c("Abnormality of blood and blood-forming tissues [...]	c("MESH_D009101 ", "ICD10_C90.0 ", "OMIM_254500 [...]	Multiple Myeloma	1	character(0)	0.4	2017	2017	A	c("G", "T")	3	136870707	intron_variant	c("-1", "-1")	c("-1.000000", " 0.137142")	1	C0026764
rs121913240	c("KRAS Q61L", "KRAS Q61P", "KRAS Q61R")	c("KRAS Gln61Arg", "KRAS Gln61Leu", "KRAS Gln61Pro [...]	0.707	0.235	0	0.04	3845	KRAS	ENSG00000133703	disease	C0026764	c("Cardiovascular Diseases (C14) ", "Neoplasms [...]	Neoplastic Process (T191)	c("disease of cellular proliferation (14566)", "di [...]	c("Abnormality of blood and blood-forming tissues [...]	c("MESH_D009101 ", "ICD10_C90.0 ", "OMIM_254500 [...]	Multiple Myeloma	0	character(0)	0.4	NA	NA	T	c("A", "C", "G")	12	25227342	missense_variant	c("-1", "-1", "-1")	c("-1", "-1", "-1")	NA	C0026764
rs121913527	c("KRAS A121P", "KRAS A121S", "KRAS A121T", "KRAS [...]	c("KRAS Ala121Pro", "KRAS Ala121Ser", "KRAS Ala121 [...]	0.789	0.337	0.997	0	3845	KRAS	ENSG00000133703	disease	C0026764	c("Cardiovascular Diseases (C14) ", "Neoplasms [...]	Neoplastic Process (T191)	c("disease of cellular proliferation (14566)", "di [...]	c("Abnormality of blood and blood-forming tissues [...]	c("MESH_D009101 ", "ICD10_C90.0 ", "OMIM_254500 [...]	Multiple Myeloma	0	character(0)	0.4	NA	NA	C	c("A", "G", "T")	12	25225628	missense_variant	c("-1.00000e+00", " 6.84535e-07", " 1.36906e-06")	c("-1.00000e+00", " 6.57973e-06", " 6.57973e-06")	NA	C0026764
rs13296848	NULL	NULL	1	0.558	NA	NA	23189	KANK1	ENSG00000107104	disease	C0026764	c("Cardiovascular Diseases (C14) ", "Neoplasms [...]	Neoplastic Process (T191)	c("disease of cellular proliferation (14566)", "di [...]	c("Abnormality of blood and blood-forming tissues [...]	c("MESH_D009101 ", "ICD10_C90.0 ", "OMIM_254500 [...]	Multiple Myeloma	1	character(0)	0.4	2020	2020	T	C	9	701529	intron_variant	-1	0.39089	1	C0026764
rs138747	NULL	NULL	1	0.558	NA	NA	10043	TOM1	ENSG00000100284	disease	C0026764	c("Cardiovascular Diseases (C14) ", "Neoplasms [...]	Neoplastic Process (T191)	c("disease of cellular proliferation (14566)", "di [...]	c("Abnormality of blood and blood-forming tissues [...]	c("MESH_D009101 ", "ICD10_C90.0 ", "OMIM_254500 [...]	Multiple Myeloma	1	character(0)	0.4	2016	2016	A	c("C", "G", "T")	22	35304495	intron_variant	c("-1", "-1", "-1")	c("6.74758e-03", "6.59448e-06", "5.06337e-01")	1	C0026764
rs139371	NULL	NULL	1	0.558	NA	NA	character(0)	character(0)	character(0)	disease	C0026764	c("Cardiovascular Diseases (C14) ", "Neoplasms [...]	Neoplastic Process (T191)	c("disease of cellular proliferation (14566)", "di [...]	c("Abnormality of blood and blood-forming tissues [...]	c("MESH_D009101 ", "ICD10_C90.0 ", "OMIM_254500 [...]	Multiple Myeloma	1	character(0)	0.4	2013	2013	T	c("A", "C", "G")	22	39123191	intron_variant	c("-1", "-1", "-1")	c("-1.00000e+00", " 5.66285e-01", " 6.57851e-06")	1	C0026764
rs149012859	c("LIG4 I171L", "LIG4 I171V", "LIG4 I238L", "LIG4 [...]	c("LIG4 Ile171Leu", "LIG4 Ile171Val", "LIG4 Ile238 [...]	0.93	0.379	0	1	3981	LIG4	ENSG00000174405	disease	C0026764	c("Cardiovascular Diseases (C14) ", "Neoplasms [...]	Neoplastic Process (T191)	c("disease of cellular proliferation (14566)", "di [...]	c("Abnormality of blood and blood-forming tissues [...]	c("MESH_D009101 ", "ICD10_C90.0 ", "OMIM_254500 [...]	Multiple Myeloma	0	character(0)	0.4	NA	NA	T	c("C", "G")	13	108210557	missense_variant	c(" 6.64166e-05", "-1.00000e+00")	c("1.96959e-04", "6.56530e-06")	NA	C0026764
rs149207840	NULL	NULL	0.777	0.487	NA	NA	11262	SP140	ENSG00000079263	disease	C0026764	c("Cardiovascular Diseases (C14) ", "Neoplasms [...]	Neoplastic Process (T191)	c("disease of cellular proliferation (14566)", "di [...]	c("Abnormality of blood and blood-forming tissues [...]	c("MESH_D009101 ", "ICD10_C90.0 ", "OMIM_254500 [...]	Multiple Myeloma	1	character(0)	0.4	2017	2017	CTGCCTC	c("- ", "CTGCCTCCTGCCTC")	2	230279864	intron_variant	c("-1", "-1")	c("-1", "-1")	1	C0026764
rs1579484570	c("FAT1 E890*", "FAT1 E890K", "FAT1 E890Q")	c("FAT1 Glu890Gln", "FAT1 Glu890Lys", "FAT1 Glu890 [...]	1	0.558	0.125	0.31	2195	FAT1	ENSG00000083857	disease	C0026764	c("Cardiovascular Diseases (C14) ", "Neoplasms [...]	Neoplastic Process (T191)	c("disease of cellular proliferation (14566)", "di [...]	c("Abnormality of blood and blood-forming tissues [...]	c("MESH_D009101 ", "ICD10_C90.0 ", "OMIM_254500 [...]	Multiple Myeloma	0	character(0)	0.4	NA	NA	C	c("A", "G", "T")	4	186707160	stop_gained	c("-1", "-1", "-1")	c("-1", "-1", "-1")	NA	C0026764
rs1580851879	IL7R L69V	IL7R Leu69Val	0.93	0.558	0.985	0.11	3575	IL7R	ENSG00000168685	disease	C0026764	c("Cardiovascular Diseases (C14) ", "Neoplasms [...]	Neoplastic Process (T191)	c("disease of cellular proliferation (14566)", "di [...]	c("Abnormality of blood and blood-forming tissues [...]	c("MESH_D009101 ", "ICD10_C90.0 ", "OMIM_254500 [...]	Multiple Myeloma	0	character(0)	0.4	NA	NA	C	G	5	35860974	missense_variant	-1	-1	NA	C0026764
rs1581495906	H2AC17 E122K	H2AC17 Glu122Lys	1	0.558	0	0	c("8348", "8356", "8336")	c("H2BC17", "H3C12 ", "H2AC17")	c("ENSG00000274641", "ENSG00000197153", "ENSG00000 [...]	disease	C0026764	c("Cardiovascular Diseases (C14) ", "Neoplasms [...]	Neoplastic Process (T191)	c("disease of cellular proliferation (14566)", "di [...]	c("Abnormality of blood and blood-forming tissues [...]	c("MESH_D009101 ", "ICD10_C90.0 ", "OMIM_254500 [...]	Multiple Myeloma	0	character(0)	0.4	NA	NA	C	T	6	27892786	missense_variant	-1	-1	NA	C0026764
rs1593107841	c("NCOR2 S1960Y", "NCOR2 S1970Y")	c("NCOR2 Ser1960Tyr", "NCOR2 Ser1970Tyr")	1	0.558	0.907	0	c(" 9612", "102466204")	c("NCOR2 ", "MIR6880")	c("ENSG00000196498", "ENSG00000275967")	disease	C0026764	c("Cardiovascular Diseases (C14) ", "Neoplasms [...]	Neoplastic Process (T191)	c("disease of cellular proliferation (14566)", "di [...]	c("Abnormality of blood and blood-forming tissues [...]	c("MESH_D009101 ", "ICD10_C90.0 ", "OMIM_254500 [...]	Multiple Myeloma	0	character(0)	0.4	NA	NA	G	T	12	124336959	missense_variant	-1	-1	NA	C0026764
rs1597073318	c("CYLD EK494EKX", "CYLD EK494EX ", "CYLD EK676EKX [...]	c("CYLD GluLys494GluLysXaa", "CYLD GluLys494GluXaa [...]	1	0.558	0	0	c(" 1540", "105371251")	c("CYLD ", "CYLD-AS2")	c("ENSG00000083799", "ENSG00000260616")	disease	C0026764	c("Cardiovascular Diseases (C14) ", "Neoplasms [...]	Neoplastic Process (T191)	c("disease of cellular proliferation (14566)", "di [...]	c("Abnormality of blood and blood-forming tissues [...]	c("MESH_D009101 ", "ICD10_C90.0 ", "OMIM_254500 [...]	Multiple Myeloma	0	character(0)	0.4	NA	NA	A	c("- ", "AA")	16	50786941	frameshift_variant	c("-1", "-1")	c("-1", "-1")	NA	C0026764
rs1602247047	KDM5C E23*	KDM5C Glu23Ter	1	0.558	0	0	8242	KDM5C	ENSG00000126012	disease	C0026764	c("Cardiovascular Diseases (C14) ", "Neoplasms [...]	Neoplastic Process (T191)	c("disease of cellular proliferation (14566)", "di [...]	c("Abnormality of blood and blood-forming tissues [...]	c("MESH_D009101 ", "ICD10_C90.0 ", "OMIM_254500 [...]	Multiple Myeloma	0	character(0)	0.4	NA	NA	C	A	X	53224823	stop_gained	-1	-1	NA	C0026764
rs1603415028	c("EIF1AX E71K", "EIF1AX E99K")	c("EIF1AX Glu71Lys", "EIF1AX Glu99Lys")	1	0.558	0.983	0.01	1964	EIF1AX	ENSG00000173674	disease	C0026764	c("Cardiovascular Diseases (C14) ", "Neoplasms [...]	Neoplastic Process (T191)	c("disease of cellular proliferation (14566)", "di [...]	c("Abnormality of blood and blood-forming tissues [...]	c("MESH_D009101 ", "ICD10_C90.0 ", "OMIM_254500 [...]	Multiple Myeloma	0	character(0)	0.4	NA	NA	C	T	X	20132224	missense_variant	-1	-1	NA	C0026764
rs16862227	NULL	NULL	1	0.558	NA	NA	character(0)	character(0)	character(0)	disease	C0026764	c("Cardiovascular Diseases (C14) ", "Neoplasms [...]	Neoplastic Process (T191)	c("disease of cellular proliferation (14566)", "di [...]	c("Abnormality of blood and blood-forming tissues [...]	c("MESH_D009101 ", "ICD10_C90.0 ", "OMIM_254500 [...]	Multiple Myeloma	1	character(0)	0.4	2024	2024	G	T	2	173968239	upstream_gene_variant	-1	0.231079	1	C0026764
rs17112190	NULL	NULL	1	0.558	NA	NA	84458	LCOR	ENSG00000196233	disease	C0026764	c("Cardiovascular Diseases (C14) ", "Neoplasms [...]	Neoplastic Process (T191)	c("disease of cellular proliferation (14566)", "di [...]	c("Abnormality of blood and blood-forming tissues [...]	c("MESH_D009101 ", "ICD10_C90.0 ", "OMIM_254500 [...]	Multiple Myeloma	1	character(0)	0.4	2013	2013	G	A	10	96880089	intron_variant	-1	0.144904	1	C0026764
rs17501560	NULL	NULL	1	0.558	NA	NA	character(0)	character(0)	character(0)	disease	C0026764	c("Cardiovascular Diseases (C14) ", "Neoplasms [...]	Neoplastic Process (T191)	c("disease of cellular proliferation (14566)", "di [...]	c("Abnormality of blood and blood-forming tissues [...]	c("MESH_D009101 ", "ICD10_C90.0 ", "OMIM_254500 [...]	Multiple Myeloma	1	character(0)	0.4	2018	2018	A	G	7	81786467	intergenic_variant	-1	0.131346	1	C0026764
rs17676949	NULL	NULL	0.777	0.429	NA	NA	character(0)	character(0)	character(0)	disease	C0026764	c("Cardiovascular Diseases (C14) ", "Neoplasms [...]	Neoplastic Process (T191)	c("disease of cellular proliferation (14566)", "di [...]	c("Abnormality of blood and blood-forming tissues [...]	c("MESH_D009101 ", "ICD10_C90.0 ", "OMIM_254500 [...]	Multiple Myeloma	1	character(0)	0.4	2022	2022	G	c("A", "C")	18	63118405	intron_variant	c("-1", "-1")	c("5.86509e-02", "6.56996e-06")	1	C0026764
rs2047077	NULL	NULL	1	0.558	NA	NA	23426	GRIP1	ENSG00000155974	disease	C0026764	c("Cardiovascular Diseases (C14) ", "Neoplasms [...]	Neoplastic Process (T191)	c("disease of cellular proliferation (14566)", "di [...]	c("Abnormality of blood and blood-forming tissues [...]	c("MESH_D009101 ", "ICD10_C90.0 ", "OMIM_254500 [...]	Multiple Myeloma	1	character(0)	0.4	2020	2020	C	G	12	66493426	intron_variant	-1	0.110568	1	C0026764
rs2993984	NULL	NULL	1	0.558	NA	NA	character(0)	character(0)	character(0)	disease	C0026764	c("Cardiovascular Diseases (C14) ", "Neoplasms [...]	Neoplastic Process (T191)	c("disease of cellular proliferation (14566)", "di [...]	c("Abnormality of blood and blood-forming tissues [...]	c("MESH_D009101 ", "ICD10_C90.0 ", "OMIM_254500 [...]	Multiple Myeloma	1	character(0)	0.4	2024	2024	T	c("A", "C", "G")	10	28509727	intergenic_variant	c("-1", "-1", "-1")	c(" 0.348093", "-1.000000", "-1.000000")	1	C0026764
rs372078034	c("HDAC4 P522L", "HDAC4 P522Q", "HDAC4 P522R", "HD [...]	c("HDAC4 Pro522Arg", "HDAC4 Pro522Gln", "HDAC4 Pro [...]	1	0.558	0.805	0	9759	HDAC4	ENSG00000068024	disease	C0026764	c("Cardiovascular Diseases (C14) ", "Neoplasms [...]	Neoplastic Process (T191)	c("disease of cellular proliferation (14566)", "di [...]	c("Abnormality of blood and blood-forming tissues [...]	c("MESH_D009101 ", "ICD10_C90.0 ", "OMIM_254500 [...]	Multiple Myeloma	0	character(0)	0.4	NA	NA	G	c("A", "C", "T")	2	239115264	missense_variant	c(" 9.58239e-06", "-1.00000e+00", "-1.00000e+00")	c(" 6.57073e-06", "-1.00000e+00", "-1.00000e+00")	NA	C0026764
rs4325816	NULL	NULL	1	0.558	NA	NA	6670	SP3	ENSG00000172845	disease	C0026764	c("Cardiovascular Diseases (C14) ", "Neoplasms [...]	Neoplastic Process (T191)	c("disease of cellular proliferation (14566)", "di [...]	c("Abnormality of blood and blood-forming tissues [...]	c("MESH_D009101 ", "ICD10_C90.0 ", "OMIM_254500 [...]	Multiple Myeloma	1	character(0)	0.4	2018	2018	T	C	2	173944171	intron_variant	-1	0.1971	1	C0026764
rs603965	CCND1 P241=	CCND1 Pro241=	1	0.558	0	0	595	CCND1	ENSG00000110092	disease	C0026764	c("Cardiovascular Diseases (C14) ", "Neoplasms [...]	Neoplastic Process (T191)	c("disease of cellular proliferation (14566)", "di [...]	c("Abnormality of blood and blood-forming tissues [...]	c("MESH_D009101 ", "ICD10_C90.0 ", "OMIM_254500 [...]	Multiple Myeloma	1	character(0)	0.4	2013	2013	G	A	11	69648142	splice_region_variant	-1	-1	1	C0026764
rs6066835	NULL	NULL	1	0.558	NA	NA	57580	PREX1	ENSG00000124126	disease	C0026764	c("Cardiovascular Diseases (C14) ", "Neoplasms [...]	Neoplastic Process (T191)	c("disease of cellular proliferation (14566)", "di [...]	c("Abnormality of blood and blood-forming tissues [...]	c("MESH_D009101 ", "ICD10_C90.0 ", "OMIM_254500 [...]	Multiple Myeloma	1	character(0)	0.4	2016	2016	T	C	20	48738472	intron_variant	-1	0.0928174	1	C0026764
rs6090899	NULL	NULL	1	0.558	NA	NA	57580	PREX1	ENSG00000124126	disease	C0026764	c("Cardiovascular Diseases (C14) ", "Neoplasms [...]	Neoplastic Process (T191)	c("disease of cellular proliferation (14566)", "di [...]	c("Abnormality of blood and blood-forming tissues [...]	c("MESH_D009101 ", "ICD10_C90.0 ", "OMIM_254500 [...]	Multiple Myeloma	1	character(0)	0.4	2024	2024	A	G	20	48741913	intron_variant	-1	0.089511	1	C0026764
rs7034061	NULL	NULL	1	0.558	NA	NA	105376041	LOC105376041	character(0)	disease	C0026764	c("Cardiovascular Diseases (C14) ", "Neoplasms [...]	Neoplastic Process (T191)	c("disease of cellular proliferation (14566)", "di [...]	c("Abnormality of blood and blood-forming tissues [...]	c("MESH_D009101 ", "ICD10_C90.0 ", "OMIM_254500 [...]	Multiple Myeloma	1	character(0)	0.4	2020	2020	G	T	9	38443795	non_coding_transcript_exon_variant	-1	0.222168	1	C0026764
rs77033531	NULL	NULL	1	0.558	NA	NA	80012	PHC3	ENSG00000173889	disease	C0026764	c("Cardiovascular Diseases (C14) ", "Neoplasms [...]	Neoplastic Process (T191)	c("disease of cellular proliferation (14566)", "di [...]	c("Abnormality of blood and blood-forming tissues [...]	c("MESH_D009101 ", "ICD10_C90.0 ", "OMIM_254500 [...]	Multiple Myeloma	1	character(0)	0.4	2024	2024	C	c("G", "T")	3	170141902	intron_variant	c("-1", "-1")	c(" 0.0110361", "-1.0000000")	1	C0026764
rs8050262	NULL	NULL	1	0.558	NA	NA	55159	RFWD3	ENSG00000168411	disease	C0026764	c("Cardiovascular Diseases (C14) ", "Neoplasms [...]	Neoplastic Process (T191)	c("disease of cellular proliferation (14566)", "di [...]	c("Abnormality of blood and blood-forming tissues [...]	c("MESH_D009101 ", "ICD10_C90.0 ", "OMIM_254500 [...]	Multiple Myeloma	1	character(0)	0.4	2024	2024	T	C	16	74627261	intron_variant	-1	0.429736	1	C0026764
rs8107139	NULL	NULL	1	0.558	NA	NA	4782	NFIC	ENSG00000141905	disease	C0026764	c("Cardiovascular Diseases (C14) ", "Neoplasms [...]	Neoplastic Process (T191)	c("disease of cellular proliferation (14566)", "di [...]	c("Abnormality of blood and blood-forming tissues [...]	c("MESH_D009101 ", "ICD10_C90.0 ", "OMIM_254500 [...]	Multiple Myeloma	1	character(0)	0.4	2024	2024	T	c("A", "C", "G")	19	3462047	intron_variant	c("-1", "-1", "-1")	c("-1.000000", " 0.547496", "-1.000000")	1	C0026764
rs890521687	c("H2AC16 A15G", "H2AC16 A15V")	c("H2AC16 Ala15Gly", "H2AC16 Ala15Val")	1	0.558	0	0.01	8332	H2AC16	ENSG00000276903	disease	C0026764	c("Cardiovascular Diseases (C14) ", "Neoplasms [...]	Neoplastic Process (T191)	c("disease of cellular proliferation (14566)", "di [...]	c("Abnormality of blood and blood-forming tissues [...]	c("MESH_D009101 ", "ICD10_C90.0 ", "OMIM_254500 [...]	Multiple Myeloma	0	character(0)	0.4	NA	NA	C	c("G", "T")	6	27865398	missense_variant	c(" 2.05359e-06", "-1.00000e+00")	c(" 1.97125e-05", "-1.00000e+00")	NA	C0026764
rs9386514	NULL	NULL	1	0.558	NA	NA	9474	ATG5	ENSG00000057663	disease	C0026764	c("Cardiovascular Diseases (C14) ", "Neoplasms [...]	Neoplastic Process (T191)	c("disease of cellular proliferation (14566)", "di [...]	c("Abnormality of blood and blood-forming tissues [...]	c("MESH_D009101 ", "ICD10_C90.0 ", "OMIM_254500 [...]	Multiple Myeloma	1	character(0)	0.4	2024	2024	T	C	6	106189027	intron_variant	-1	0.154385	1	C0026764
rs9392017	NULL	NULL	0.777	0.487	NA	NA	character(0)	character(0)	character(0)	disease	C0026764	c("Cardiovascular Diseases (C14) ", "Neoplasms [...]	Neoplastic Process (T191)	c("disease of cellular proliferation (14566)", "di [...]	c("Abnormality of blood and blood-forming tissues [...]	c("MESH_D009101 ", "ICD10_C90.0 ", "OMIM_254500 [...]	Multiple Myeloma	1	character(0)	0.4	2017	2017	G	c("A", "C")	6	442357	intergenic_variant	c("-1", "-1")	c(" 0.229936", "-1.000000")	1	C0026764
rs10233479	NULL	NULL	0.93	0.487	NA	NA	54480	CHPF2	ENSG00000033100	disease	C0026764	c("Cardiovascular Diseases (C14) ", "Neoplasms [...]	Neoplastic Process (T191)	c("disease of cellular proliferation (14566)", "di [...]	c("Abnormality of blood and blood-forming tissues [...]	c("MESH_D009101 ", "ICD10_C90.0 ", "OMIM_254500 [...]	Multiple Myeloma	1	character(0)	0.4	2024	2024	C	T	7	151235958	non_coding_transcript_exon_variant	-1	0.0905716	1	C0026764
rs1034447	NULL	NULL	1	0.558	NA	NA	character(0)	character(0)	character(0)	disease	C0026764	c("Cardiovascular Diseases (C14) ", "Neoplasms [...]	Neoplastic Process (T191)	c("disease of cellular proliferation (14566)", "di [...]	c("Abnormality of blood and blood-forming tissues [...]	c("MESH_D009101 ", "ICD10_C90.0 ", "OMIM_254500 [...]	Multiple Myeloma	1	character(0)	0.4	2016	2016	C	T	6	164192425	intron_variant	-1	0.242551	1	C0026764
rs10954065	NULL	NULL	1	0.558	NA	NA	401398	POT1-AS1	ENSG00000224897	disease	C0026764	c("Cardiovascular Diseases (C14) ", "Neoplasms [...]	Neoplastic Process (T191)	c("disease of cellular proliferation (14566)", "di [...]	c("Abnormality of blood and blood-forming tissues [...]	c("MESH_D009101 ", "ICD10_C90.0 ", "OMIM_254500 [...]	Multiple Myeloma	1	character(0)	0.4	2024	2024	C	A	7	125032199	intron_variant	-1	0.214155	1	C0026764
rs11085015	NULL	NULL	1	0.558	NA	NA	4782	NFIC	ENSG00000141905	disease	C0026764	c("Cardiovascular Diseases (C14) ", "Neoplasms [...]	Neoplastic Process (T191)	c("disease of cellular proliferation (14566)", "di [...]	c("Abnormality of blood and blood-forming tissues [...]	c("MESH_D009101 ", "ICD10_C90.0 ", "OMIM_254500 [...]	Multiple Myeloma	1	character(0)	0.4	2024	2024	T	G	19	3369574	intron_variant	-1	0.803623	1	C0026764
rs11744881	NULL	NULL	0.93	0.379	NA	NA	22936	ELL2	ENSG00000118985	disease	C0026764	c("Cardiovascular Diseases (C14) ", "Neoplasms [...]	Neoplastic Process (T191)	c("disease of cellular proliferation (14566)", "di [...]	c("Abnormality of blood and blood-forming tissues [...]	c("MESH_D009101 ", "ICD10_C90.0 ", "OMIM_254500 [...]	Multiple Myeloma	1	character(0)	0.4	2024	2024	A	c("G", "T")	5	95905161	intron_variant	c("-1", "-1")	c("-1.00000", " 0.32997")	1	C0026764
rs121913343	c("TP53 R114C", "TP53 R114G", "TP53 R114S", "TP53 [...]	c("TP53 Arg114Cys", "TP53 Arg114Gly", "TP53 Arg114 [...]	0.678	0.136	1	0	7157	TP53	ENSG00000141510	disease	C0026764	c("Cardiovascular Diseases (C14) ", "Neoplasms [...]	Neoplastic Process (T191)	c("disease of cellular proliferation (14566)", "di [...]	c("Abnormality of blood and blood-forming tissues [...]	c("MESH_D009101 ", "ICD10_C90.0 ", "OMIM_254500 [...]	Multiple Myeloma	2	character(0)	0.4	2002	2012	G	c("A", "C", "T")	17	7673803	missense_variant	c(" 4.10464e-06", " 6.84105e-07", "-1.00000e+00")	c("-1", "-1", "-1")	1	C0026764
rs12217242	NULL	NULL	0.789	0.558	NA	NA	character(0)	character(0)	character(0)	disease	C0026764	c("Cardiovascular Diseases (C14) ", "Neoplasms [...]	Neoplastic Process (T191)	c("disease of cellular proliferation (14566)", "di [...]	c("Abnormality of blood and blood-forming tissues [...]	c("MESH_D009101 ", "ICD10_C90.0 ", "OMIM_254500 [...]	Multiple Myeloma	1	character(0)	0.4	2022	2022	G	c("A", "T")	10	80696232	intergenic_variant	c("-1", "-1")	c("7.42432e-02", "6.57099e-06")	1	C0026764
rs12638862	NULL	NULL	0.707	0.299	NA	NA	character(0)	character(0)	character(0)	disease	C0026764	c("Cardiovascular Diseases (C14) ", "Neoplasms [...]	Neoplastic Process (T191)	c("disease of cellular proliferation (14566)", "di [...]	c("Abnormality of blood and blood-forming tissues [...]	c("MESH_D009101 ", "ICD10_C90.0 ", "OMIM_254500 [...]	Multiple Myeloma	1	character(0)	0.4	2017	2017	A	G	3	169759718	upstream_gene_variant	-1	0.250322	1	C0026764
rs131821	NULL	NULL	0.777	0.487	NA	NA	29781	NCAPH2	ENSG00000025770	disease	C0026764	c("Cardiovascular Diseases (C14) ", "Neoplasms [...]	Neoplastic Process (T191)	c("disease of cellular proliferation (14566)", "di [...]	c("Abnormality of blood and blood-forming tissues [...]	c("MESH_D009101 ", "ICD10_C90.0 ", "OMIM_254500 [...]	Multiple Myeloma	1	character(0)	0.4	2017	2017	T	c("- ", "TT ", "TTT ", "TTTT")	22	50511648	intron_variant	c("-1", "-1", "-1", "-1")	c("-1", "-1", "-1", "-1")	1	C0026764
rs1423269	NULL	NULL	0.93	0.379	NA	NA	22936	ELL2	ENSG00000118985	disease	C0026764	c("Cardiovascular Diseases (C14) ", "Neoplasms [...]	Neoplastic Process (T191)	c("disease of cellular proliferation (14566)", "di [...]	c("Abnormality of blood and blood-forming tissues [...]	c("MESH_D009101 ", "ICD10_C90.0 ", "OMIM_254500 [...]	Multiple Myeloma	1	character(0)	0.4	2016	2016	A	G	5	95920020	intron_variant	-1	0.307248	1	C0026764
rs1574706907	c("BARD1 EEKYEIP135-", "BARD1 EEKYEIP14- ", "BARD1 [...]	c("BARD1 GluGluLysTyrGluIlePro135-", "BARD1 GluGlu [...]	1	0.558	0	0	580	BARD1	ENSG00000138376	disease	C0026764	c("Cardiovascular Diseases (C14) ", "Neoplasms [...]	Neoplastic Process (T191)	c("disease of cellular proliferation (14566)", "di [...]	c("Abnormality of blood and blood-forming tissues [...]	c("MESH_D009101 ", "ICD10_C90.0 ", "OMIM_254500 [...]	Multiple Myeloma	0	character(0)	0.4	NA	NA	AGGAATTTCATACTTTTCTTC	-	2	214730446	inframe_deletion	-1	-1	NA	C0026764
rs1005300	NULL	NULL	1	0.65	NA	NA	23492	CBX7	ENSG00000100307	disease	C0268381	c("Neoplasms (C04) ", "Nut [...]	Disease or Syndrome (T047)	c("disease of anatomical entity (7)", "disease of [...]	character(0)	c("OMIM_254500 ", "MESH_D000075363", "NCI_C1589 [...]	Primary amyloidosis	1	character(0)	0.4	2017	2017	C	G	22	39151886	intron_variant	-1	0.67235	1	C0268381
rs10799599	NULL	NULL	1	0.65	NA	NA	character(0)	character(0)	character(0)	disease	C0268381	c("Neoplasms (C04) ", "Nut [...]	Disease or Syndrome (T047)	c("disease of anatomical entity (7)", "disease of [...]	character(0)	c("OMIM_254500 ", "MESH_D000075363", "NCI_C1589 [...]	Primary amyloidosis	1	character(0)	0.4	2017	2017	C	G	1	19968007	upstream_gene_variant	-1	0.334932	1	C0268381
rs10507419	NULL	NULL	1	0.65	NA	NA	c("100874179", "105370158")	c("LINC00457", "LINC02343")	c("ENSG00000225179", "ENSG00000271850")	disease	C0268381	c("Neoplasms (C04) ", "Nut [...]	Disease or Syndrome (T047)	c("disease of anatomical entity (7)", "disease of [...]	character(0)	c("OMIM_254500 ", "MESH_D000075363", "NCI_C1589 [...]	Primary amyloidosis	1	character(0)	0.4	2017	2017	T	A	13	34612315	intron_variant	-1	0.222619	1	C0268381
rs1595889508	MGA E1245Q	MGA Glu1245Gln	1	0.558	0.975	0	23269	MGA	ENSG00000174197	disease	C0026764	c("Cardiovascular Diseases (C14) ", "Neoplasms [...]	Neoplastic Process (T191)	c("disease of cellular proliferation (14566)", "di [...]	c("Abnormality of blood and blood-forming tissues [...]	c("MESH_D009101 ", "ICD10_C90.0 ", "OMIM_254500 [...]	Multiple Myeloma	0	character(0)	0.4	NA	NA	G	C	15	41729239	missense_variant	-1	-1	NA	C0026764
rs1603452612	P2RY8 P290R	P2RY8 Pro290Arg	1	0.558	1	0	286530	P2RY8	c("ENSG00000292333", "ENSG00000182162")	disease	C0026764	c("Cardiovascular Diseases (C14) ", "Neoplasms [...]	Neoplastic Process (T191)	c("disease of cellular proliferation (14566)", "di [...]	c("Abnormality of blood and blood-forming tissues [...]	c("MESH_D009101 ", "ICD10_C90.0 ", "OMIM_254500 [...]	Multiple Myeloma	0	character(0)	0.4	NA	NA	G	C	Y	1465690	missense_variant	1.20032e-06	-1	NA	C0026764
rs17391694	NULL	NULL	0.701	0.299	NA	NA	character(0)	character(0)	character(0)	disease	C0026764	c("Cardiovascular Diseases (C14) ", "Neoplasms [...]	Neoplastic Process (T191)	c("disease of cellular proliferation (14566)", "di [...]	c("Abnormality of blood and blood-forming tissues [...]	c("MESH_D009101 ", "ICD10_C90.0 ", "OMIM_254500 [...]	Multiple Myeloma	1	character(0)	0.4	2022	2022	C	T	1	78157942	intergenic_variant	-1	0.0767351	1	C0026764
rs181181503	NULL	NULL	0.777	0.487	NA	NA	100507377	LINC02882	ENSG00000251138	disease	C0026764	c("Cardiovascular Diseases (C14) ", "Neoplasms [...]	Neoplastic Process (T191)	c("disease of cellular proliferation (14566)", "di [...]	c("Abnormality of blood and blood-forming tissues [...]	c("MESH_D009101 ", "ICD10_C90.0 ", "OMIM_254500 [...]	Multiple Myeloma	1	character(0)	0.4	2017	2017	T	c("A", "C", "G")	12	74276187	intron_variant	c("-1", "-1", "-1")	c("-1", "-1", "-1")	1	C0026764
rs1878367870	c("LIG4 DM501DV", "LIG4 DM568DV")	c("LIG4 AspMet501AspVal", "LIG4 AspMet568AspVal")	0.93	0.379	0	0	3981	LIG4	ENSG00000174405	disease	C0026764	c("Cardiovascular Diseases (C14) ", "Neoplasms [...]	Neoplastic Process (T191)	c("disease of cellular proliferation (14566)", "di [...]	c("Abnormality of blood and blood-forming tissues [...]	c("MESH_D009101 ", "ICD10_C90.0 ", "OMIM_254500 [...]	Multiple Myeloma	0	character(0)	0.4	NA	NA	TA	CG	13	108209564	missense_variant	-1	-1	NA	C0026764
rs2142199	NULL	NULL	0.789	0.558	NA	NA	character(0)	character(0)	character(0)	disease	C0026764	c("Cardiovascular Diseases (C14) ", "Neoplasms [...]	Neoplastic Process (T191)	c("disease of cellular proliferation (14566)", "di [...]	c("Abnormality of blood and blood-forming tissues [...]	c("MESH_D009101 ", "ICD10_C90.0 ", "OMIM_254500 [...]	Multiple Myeloma	1	character(0)	0.4	2022	2022	T	c("C", "G")	8	128254580	intergenic_variant	c("-1", "-1")	c(" 0.423081", "-1.000000")	1	C0026764
rs266375	NULL	NULL	1	0.558	NA	NA	102723481	SMASR	ENSG00000259289	disease	C0026764	c("Cardiovascular Diseases (C14) ", "Neoplasms [...]	Neoplastic Process (T191)	c("disease of cellular proliferation (14566)", "di [...]	c("Abnormality of blood and blood-forming tissues [...]	c("MESH_D009101 ", "ICD10_C90.0 ", "OMIM_254500 [...]	Multiple Myeloma	1	character(0)	0.4	2020	2020	C	c("A", "G", "T")	15	66935747	intron_variant	c("-1", "-1", "-1")	c("-1.000000", "-1.000000", " 0.767729")	1	C0026764
rs2720680	NULL	NULL	0.777	0.487	NA	NA	character(0)	character(0)	character(0)	disease	C0026764	c("Cardiovascular Diseases (C14) ", "Neoplasms [...]	Neoplastic Process (T191)	c("disease of cellular proliferation (14566)", "di [...]	c("Abnormality of blood and blood-forming tissues [...]	c("MESH_D009101 ", "ICD10_C90.0 ", "OMIM_254500 [...]	Multiple Myeloma	1	character(0)	0.4	2017	2017	A	G	8	128102971	intron_variant	-1	0.334019	1	C0026764
rs28934576	c("TP53 R114H", "TP53 R114L", "TP53 R114P", "TP53 [...]	c("TP53 Arg114His", "TP53 Arg114Leu", "TP53 Arg114 [...]	0.601	0.136	1	0.07	7157	TP53	ENSG00000141510	disease	C0026764	c("Cardiovascular Diseases (C14) ", "Neoplasms [...]	Neoplastic Process (T191)	c("disease of cellular proliferation (14566)", "di [...]	c("Abnormality of blood and blood-forming tissues [...]	c("MESH_D009101 ", "ICD10_C90.0 ", "OMIM_254500 [...]	Multiple Myeloma	0	character(0)	0.4	NA	NA	C	c("A", "G", "T")	17	7673802	missense_variant	c(" 6.84084e-07", "-1.00000e+00", " 1.02615e-05")	c("6.57661e-06", "6.57661e-06", "1.97145e-05")	NA	C0026764
rs3132535	NULL	NULL	0.621	0.158	NA	NA	54535	CCHCR1	ENSG00000204536	disease	C0026764	c("Cardiovascular Diseases (C14) ", "Neoplasms [...]	Neoplastic Process (T191)	c("disease of cellular proliferation (14566)", "di [...]	c("Abnormality of blood and blood-forming tissues [...]	c("MESH_D009101 ", "ICD10_C90.0 ", "OMIM_254500 [...]	Multiple Myeloma	2	character(0)	0.4	2016	2024	A	c("G", "T")	6	31148749	intron_variant	c(" 0.701754", "-1.000000")	c(" 0.70714", "-1.00000")	1	C0026764
rs34229995	NULL	NULL	0.93	0.558	NA	NA	character(0)	character(0)	character(0)	disease	C0026764	c("Cardiovascular Diseases (C14) ", "Neoplasms [...]	Neoplastic Process (T191)	c("disease of cellular proliferation (14566)", "di [...]	c("Abnormality of blood and blood-forming tissues [...]	c("MESH_D009101 ", "ICD10_C90.0 ", "OMIM_254500 [...]	Multiple Myeloma	1	character(0)	0.4	2016	2016	C	G	6	15243787	upstream_gene_variant	0.0555556	0.0202772	1	C0026764
rs3770745	NULL	NULL	0.766	0.487	NA	NA	25797	QPCT	ENSG00000115828	disease	C0026764	c("Cardiovascular Diseases (C14) ", "Neoplasms [...]	Neoplastic Process (T191)	c("disease of cellular proliferation (14566)", "di [...]	c("Abnormality of blood and blood-forming tissues [...]	c("MESH_D009101 ", "ICD10_C90.0 ", "OMIM_254500 [...]	Multiple Myeloma	1	character(0)	0.4	2022	2022	C	c("A", "G", "T")	2	37368946	intron_variant	c("-1", "-1", "-1")	c("-1.000000", "-1.000000", " 0.429584")	1	C0026764
rs4240807	NULL	NULL	0.777	0.487	NA	NA	character(0)	character(0)	character(0)	disease	C0026764	c("Cardiovascular Diseases (C14) ", "Neoplasms [...]	Neoplastic Process (T191)	c("disease of cellular proliferation (14566)", "di [...]	c("Abnormality of blood and blood-forming tissues [...]	c("MESH_D009101 ", "ICD10_C90.0 ", "OMIM_254500 [...]	Multiple Myeloma	1	character(0)	0.4	2017	2017	A	C	16	85951755	downstream_gene_variant	-1	0.763083	1	C0026764
rs4525246	NULL	NULL	0.777	0.487	NA	NA	57476	GRAMD1B	ENSG00000023171	disease	C0026764	c("Cardiovascular Diseases (C14) ", "Neoplasms [...]	Neoplastic Process (T191)	c("disease of cellular proliferation (14566)", "di [...]	c("Abnormality of blood and blood-forming tissues [...]	c("MESH_D009101 ", "ICD10_C90.0 ", "OMIM_254500 [...]	Multiple Myeloma	1	character(0)	0.4	2017	2017	G	c("A", "C", "T")	11	123524538	intron_variant	c("-1", "-1", "-1")	c("-1.000000", " 0.253711", "-1.000000")	1	C0026764
rs57104699	NULL	NULL	0.889	0.558	NA	NA	8701	DNAH11	ENSG00000105877	disease	C0026764	c("Cardiovascular Diseases (C14) ", "Neoplasms [...]	Neoplastic Process (T191)	c("disease of cellular proliferation (14566)", "di [...]	c("Abnormality of blood and blood-forming tissues [...]	c("MESH_D009101 ", "ICD10_C90.0 ", "OMIM_254500 [...]	Multiple Myeloma	1	character(0)	0.4	2015	2015	C	A	7	21888461	intron_variant	-1	0.261687	1	C0026764
rs61752350	c("LIG4 M127I", "LIG4 M60I ")	c("LIG4 Met127Ile", "LIG4 Met60Ile ")	0.93	0.379	0	0.25	3981	LIG4	ENSG00000174405	disease	C0026764	c("Cardiovascular Diseases (C14) ", "Neoplasms [...]	Neoplastic Process (T191)	c("disease of cellular proliferation (14566)", "di [...]	c("Abnormality of blood and blood-forming tissues [...]	c("MESH_D009101 ", "ICD10_C90.0 ", "OMIM_254500 [...]	Multiple Myeloma	0	character(0)	0.4	NA	NA	C	G	13	108210888	missense_variant	6.56763e-05	4.59897e-05	NA	C0026764
rs6436922	NULL	NULL	0.766	0.429	NA	NA	11262	SP140	ENSG00000079263	disease	C0026764	c("Cardiovascular Diseases (C14) ", "Neoplasms [...]	Neoplastic Process (T191)	c("disease of cellular proliferation (14566)", "di [...]	c("Abnormality of blood and blood-forming tissues [...]	c("MESH_D009101 ", "ICD10_C90.0 ", "OMIM_254500 [...]	Multiple Myeloma	1	character(0)	0.4	2022	2022	A	G	2	230233325	intron_variant	-1	0.184485	1	C0026764
rs6599175	NULL	NULL	0.889	0.558	NA	NA	54986	ULK4	ENSG00000168038	disease	C0026764	c("Cardiovascular Diseases (C14) ", "Neoplasms [...]	Neoplastic Process (T191)	c("disease of cellular proliferation (14566)", "di [...]	c("Abnormality of blood and blood-forming tissues [...]	c("MESH_D009101 ", "ICD10_C90.0 ", "OMIM_254500 [...]	Multiple Myeloma	1	character(0)	0.4	2013	2013	T	C	3	41744517	intron_variant	-1	0.315762	1	C0026764
rs6864880	NULL	NULL	0.889	0.487	NA	NA	character(0)	character(0)	character(0)	disease	C0026764	c("Cardiovascular Diseases (C14) ", "Neoplasms [...]	Neoplastic Process (T191)	c("disease of cellular proliferation (14566)", "di [...]	c("Abnormality of blood and blood-forming tissues [...]	c("MESH_D009101 ", "ICD10_C90.0 ", "OMIM_254500 [...]	Multiple Myeloma	1	character(0)	0.4	2024	2024	C	T	5	173871223	intron_variant	-1	0.227688	1	C0026764
rs730882018	c("TP53 PP32PPX", "TP53 PP32PX ", "TP53 PP71PPX", [...]	c("TP53 ProPro32ProProXaa", "TP53 ProPro32ProXaa [...]	0.818	0.337	0	0	7157	TP53	ENSG00000141510	disease	C0026764	c("Cardiovascular Diseases (C14) ", "Neoplasms [...]	Neoplastic Process (T191)	c("disease of cellular proliferation (14566)", "di [...]	c("Abnormality of blood and blood-forming tissues [...]	c("MESH_D009101 ", "ICD10_C90.0 ", "OMIM_254500 [...]	Multiple Myeloma	0	character(0)	0.4	NA	NA	G	c("- ", "GG")	17	7676153	frameshift_variant	c("-1", "-1")	c("-1", "-1")	NA	C0026764
rs74875586	NULL	NULL	1	0.558	NA	NA	character(0)	character(0)	character(0)	disease	C0026764	c("Cardiovascular Diseases (C14) ", "Neoplasms [...]	Neoplastic Process (T191)	c("disease of cellular proliferation (14566)", "di [...]	c("Abnormality of blood and blood-forming tissues [...]	c("MESH_D009101 ", "ICD10_C90.0 ", "OMIM_254500 [...]	Multiple Myeloma	1	character(0)	0.4	2024	2024	G	c("A", "C")	6	15216294	downstream_gene_variant	c("-1", "-1")	c(" 0.010884", "-1.000000")	1	C0026764
rs751524927	c("TET3 E695K", "TET3 E788K")	c("TET3 Glu695Lys", "TET3 Glu788Lys")	1	0.558	0.127	0.09	200424	TET3	ENSG00000187605	disease	C0026764	c("Cardiovascular Diseases (C14) ", "Neoplasms [...]	Neoplastic Process (T191)	c("disease of cellular proliferation (14566)", "di [...]	c("Abnormality of blood and blood-forming tissues [...]	c("MESH_D009101 ", "ICD10_C90.0 ", "OMIM_254500 [...]	Multiple Myeloma	0	character(0)	0.4	NA	NA	G	A	2	74048279	missense_variant	1.59106e-06	-1	NA	C0026764
rs7621631	NULL	NULL	0.766	0.379	NA	NA	151827	LRRC34	ENSG00000171757	disease	C0026764	c("Cardiovascular Diseases (C14) ", "Neoplasms [...]	Neoplastic Process (T191)	c("disease of cellular proliferation (14566)", "di [...]	c("Abnormality of blood and blood-forming tissues [...]	c("MESH_D009101 ", "ICD10_C90.0 ", "OMIM_254500 [...]	Multiple Myeloma	1	character(0)	0.4	2024	2024	C	A	3	169794357	non_coding_transcript_exon_variant	0.163594	0.212891	1	C0026764
rs7781265	NULL	NULL	0.93	0.487	NA	NA	6604	SMARCD3	ENSG00000082014	disease	C0026764	c("Cardiovascular Diseases (C14) ", "Neoplasms [...]	Neoplastic Process (T191)	c("disease of cellular proliferation (14566)", "di [...]	c("Abnormality of blood and blood-forming tissues [...]	c("MESH_D009101 ", "ICD10_C90.0 ", "OMIM_254500 [...]	Multiple Myeloma	2	character(0)	0.4	2016	2021	G	A	7	151253854	intron_variant	-1	0.150887	1	C0026764
rs9258807	NULL	NULL	0.691	0.299	NA	NA	character(0)	character(0)	character(0)	disease	C0026764	c("Cardiovascular Diseases (C14) ", "Neoplasms [...]	Neoplastic Process (T191)	c("disease of cellular proliferation (14566)", "di [...]	c("Abnormality of blood and blood-forming tissues [...]	c("MESH_D009101 ", "ICD10_C90.0 ", "OMIM_254500 [...]	Multiple Myeloma	1	character(0)	0.4	2022	2022	T	C	6	29864704	intron_variant	-1	0.331892	1	C0026764
rs9372120	NULL	NULL	0.859	0.379	NA	NA	9474	ATG5	ENSG00000057663	disease	C0026764	c("Cardiovascular Diseases (C14) ", "Neoplasms [...]	Neoplastic Process (T191)	c("disease of cellular proliferation (14566)", "di [...]	c("Abnormality of blood and blood-forming tissues [...]	c("MESH_D009101 ", "ICD10_C90.0 ", "OMIM_254500 [...]	Multiple Myeloma	1	character(0)	0.4	2016	2016	T	G	6	106219660	intron_variant	-1	0.155347	1	C0026764
rs10457096	NULL	NULL	1	0.558	NA	NA	101928923	LOC101928923	character(0)	disease	C0026764	c("Cardiovascular Diseases (C14) ", "Neoplasms [...]	Neoplastic Process (T191)	c("disease of cellular proliferation (14566)", "di [...]	c("Abnormality of blood and blood-forming tissues [...]	c("MESH_D009101 ", "ICD10_C90.0 ", "OMIM_254500 [...]	Multiple Myeloma	1	character(0)	0.4	2020	2020	A	G	6	155943988	intron_variant	-1	0.0367444	1	C0026764
rs10746812	NULL	NULL	1	0.558	NA	NA	character(0)	character(0)	character(0)	disease	C0026764	c("Cardiovascular Diseases (C14) ", "Neoplasms [...]	Neoplastic Process (T191)	c("disease of cellular proliferation (14566)", "di [...]	c("Abnormality of blood and blood-forming tissues [...]	c("MESH_D009101 ", "ICD10_C90.0 ", "OMIM_254500 [...]	Multiple Myeloma	1	character(0)	0.4	2024	2024	C	c("G", "T")	9	87484539	intergenic_variant	c("-1", "-1")	c("-1.000000", " 0.734611")	1	C0026764
rs10936600	c("LRRC34 L225I", "LRRC34 L225V", "LRRC34 L254I", [...]	c("LRRC34 Leu225Ile", "LRRC34 Leu225Val", "LRRC34 [...]	0.74	0.379	0.992	0.06	151827	LRRC34	ENSG00000171757	disease	C0026764	c("Cardiovascular Diseases (C14) ", "Neoplasms [...]	Neoplastic Process (T191)	c("disease of cellular proliferation (14566)", "di [...]	c("Abnormality of blood and blood-forming tissues [...]	c("MESH_D009101 ", "ICD10_C90.0 ", "OMIM_254500 [...]	Multiple Myeloma	1	character(0)	0.4	2016	2016	A	c("C", "T")	3	169796797	missense_variant	c("-1.000000", " 0.258447")	c("-1.000000", " 0.220013")	1	C0026764
rs11571833	c("BRCA2 K3203*", "BRCA2 K3274*", "BRCA2 K3309*", [...]	c("BRCA2 Lys3203Ter", "BRCA2 Lys3274Ter", "BRCA2 L [...]	0.618	0.235	0	0	675	BRCA2	ENSG00000139618	disease	C0026764	c("Cardiovascular Diseases (C14) ", "Neoplasms [...]	Neoplastic Process (T191)	c("disease of cellular proliferation (14566)", "di [...]	c("Abnormality of blood and blood-forming tissues [...]	c("MESH_D009101 ", "ICD10_C90.0 ", "OMIM_254500 [...]	Multiple Myeloma	1	character(0)	0.4	2024	2024	A	T	13	32398489	stop_gained	0.00811537	0.00599887	1	C0026764
rs1171390403	c("SGK1 N321S", "SGK1 N355S", "SGK1 N365S", "SGK1 [...]	c("SGK1 Asn321Ser", "SGK1 Asn355Ser", "SGK1 Asn365 [...]	1	0.558	0.019	0.24	6446	SGK1	ENSG00000118515	disease	C0026764	c("Cardiovascular Diseases (C14) ", "Neoplasms [...]	Neoplastic Process (T191)	c("disease of cellular proliferation (14566)", "di [...]	c("Abnormality of blood and blood-forming tissues [...]	c("MESH_D009101 ", "ICD10_C90.0 ", "OMIM_254500 [...]	Multiple Myeloma	0	character(0)	0.4	NA	NA	T	C	6	134170860	missense_variant	5.4824e-06	-1	NA	C0026764
rs11813268	NULL	NULL	0.701	0.299	NA	NA	character(0)	character(0)	character(0)	disease	C0026764	c("Cardiovascular Diseases (C14) ", "Neoplasms [...]	Neoplastic Process (T191)	c("disease of cellular proliferation (14566)", "di [...]	c("Abnormality of blood and blood-forming tissues [...]	c("MESH_D009101 ", "ICD10_C90.0 ", "OMIM_254500 [...]	Multiple Myeloma	1	character(0)	0.4	2024	2024	C	T	10	103922538	upstream_gene_variant	-1	0.303719	1	C0026764
rs1208575764	c("FLT3 Y572H", "FLT3 Y572N")	c("FLT3 Tyr572Asn", "FLT3 Tyr572His")	1	0.558	1	0	2322	FLT3	ENSG00000122025	disease	C0026764	c("Cardiovascular Diseases (C14) ", "Neoplasms [...]	Neoplastic Process (T191)	c("disease of cellular proliferation (14566)", "di [...]	c("Abnormality of blood and blood-forming tissues [...]	c("MESH_D009101 ", "ICD10_C90.0 ", "OMIM_254500 [...]	Multiple Myeloma	0	character(0)	0.4	NA	NA	A	c("G", "T")	13	28034205	missense_variant	c(" 1.59082e-06", "-1.00000e+00")	c("-1", "-1")	NA	C0026764
rs1212577459	c("PIK3R2 V284M", "PIK3R2 W167*", "PIK3R2 W211*")	c("PIK3R2 Trp167Ter", "PIK3R2 Trp211Ter", "PIK3R2 [...]	1	0.558	0	0.04	5296	PIK3R2	ENSG00000105647	disease	C0026764	c("Cardiovascular Diseases (C14) ", "Neoplasms [...]	Neoplastic Process (T191)	c("disease of cellular proliferation (14566)", "di [...]	c("Abnormality of blood and blood-forming tissues [...]	c("MESH_D009101 ", "ICD10_C90.0 ", "OMIM_254500 [...]	Multiple Myeloma	0	character(0)	0.4	NA	NA	G	A	19	18162000	stop_gained	-1	6.57082e-06	NA	C0026764
rs121913482	c("FGFR3 R244C", "FGFR3 R244G", "FGFR3 R248C", "FG [...]	c("FGFR3 Arg244Cys", "FGFR3 Arg244Gly", "FGFR3 Arg [...]	0.669	0.136	1	0.03	2261	FGFR3	ENSG00000068078	disease	C0026764	c("Cardiovascular Diseases (C14) ", "Neoplasms [...]	Neoplastic Process (T191)	c("disease of cellular proliferation (14566)", "di [...]	c("Abnormality of blood and blood-forming tissues [...]	c("MESH_D009101 ", "ICD10_C90.0 ", "OMIM_254500 [...]	Multiple Myeloma	9	character(0)	0.4	1995	2008	C	c("G", "T")	4	1801837	missense_variant	c("-1", "-1")	c("-1", "-1")	1	C0026764
rs12711846	NULL	NULL	0.777	0.487	NA	NA	c("400997", " 55289")	c("ACOXL-AS1", "ACOXL ")	c("ENSG00000204581", "ENSG00000153093")	disease	C0026764	c("Cardiovascular Diseases (C14) ", "Neoplasms [...]	Neoplastic Process (T191)	c("disease of cellular proliferation (14566)", "di [...]	c("Abnormality of blood and blood-forming tissues [...]	c("MESH_D009101 ", "ICD10_C90.0 ", "OMIM_254500 [...]	Multiple Myeloma	1	character(0)	0.4	2017	2017	A	G	2	111098716	non_coding_transcript_exon_variant	-1	0.251526	1	C0026764
rs138740	NULL	NULL	0.93	0.558	NA	NA	10043	TOM1	ENSG00000100284	disease	C0026764	c("Cardiovascular Diseases (C14) ", "Neoplasms [...]	Neoplastic Process (T191)	c("disease of cellular proliferation (14566)", "di [...]	c("Abnormality of blood and blood-forming tissues [...]	c("MESH_D009101 ", "ICD10_C90.0 ", "OMIM_254500 [...]	Multiple Myeloma	1	character(0)	0.4	2015	2015	C	T	22	35303589	intron_variant	-1	0.51223	1	C0026764
rs1418268495	c("PIK3R2 S191*", "PIK3R2 S191L", "PIK3R2 S191W")	c("PIK3R2 Ser191Leu", "PIK3R2 Ser191Ter", "PIK3R2 [...]	1	0.558	0.652	0.53	5296	PIK3R2	ENSG00000105647	disease	C0026764	c("Cardiovascular Diseases (C14) ", "Neoplasms [...]	Neoplastic Process (T191)	c("disease of cellular proliferation (14566)", "di [...]	c("Abnormality of blood and blood-forming tissues [...]	c("MESH_D009101 ", "ICD10_C90.0 ", "OMIM_254500 [...]	Multiple Myeloma	0	character(0)	0.4	NA	NA	C	c("A", "G", "T")	19	18161159	stop_gained	c("-1.00000e+00", "-1.00000e+00", " 4.29815e-05")	c("-1.00000e+00", "-1.00000e+00", " 6.56927e-06")	NA	C0026764
rs1575079076	c("CRBN N366I", "CRBN N367I")	c("CRBN Asn366Ile", "CRBN Asn367Ile")	1	0.558	0.946	0	c("51095", "51185")	c("TRNT1", "CRBN ")	c("ENSG00000072756", "ENSG00000113851")	disease	C0026764	c("Cardiovascular Diseases (C14) ", "Neoplasms [...]	Neoplastic Process (T191)	c("disease of cellular proliferation (14566)", "di [...]	c("Abnormality of blood and blood-forming tissues [...]	c("MESH_D009101 ", "ICD10_C90.0 ", "OMIM_254500 [...]	Multiple Myeloma	0	character(0)	0.4	NA	NA	T	A	3	3152504	missense_variant	-1	-1	NA	C0026764
rs1575446356	MST1R D493Y	MST1R Asp493Tyr	1	0.558	0.748	0	4486	MST1R	ENSG00000164078	disease	C0026764	c("Cardiovascular Diseases (C14) ", "Neoplasms [...]	Neoplastic Process (T191)	c("disease of cellular proliferation (14566)", "di [...]	c("Abnormality of blood and blood-forming tissues [...]	c("MESH_D009101 ", "ICD10_C90.0 ", "OMIM_254500 [...]	Multiple Myeloma	0	character(0)	0.4	NA	NA	C	A	3	49898938	missense_variant	-1	-1	NA	C0026764

## Sheet: Malacard
Gene	Name	Type	Significance	ClinVar ID	dbSNP ID	Position
LIG4	NM_206937.2(LIG4):c.2440C>T (p.Arg814Ter)	SNV	Pathogenic	7673	rs104894419	GRCh37: 13:108,861,177-108,861,177
						GRCh38: 13:108,208,829-108,208,829
LIG4	NM_206937.2(LIG4):c.1271_1275del (p.Lys424fs)	DEL	Pathogenic	279838	rs772226399	GRCh37: 13:108,862,342-108,862,346
						GRCh38: 13:108,209,994-108,209,998
FGFR3	t(4;14)(p16.3;q32.3)	TRANS	Pathogenic	16343
KRAS	NM_004985.5(KRAS):c.35G>C (p.Gly12Ala)	SNV	Pathogenic	45122	rs121913529	GRCh37: 12:25,398,284-25,398,284
						GRCh38: 12:25,245,350-25,245,350
TP53	NM_000546.6(TP53):c.817C>T (p.Arg273Cys)	SNV	Pathogenic	43594	rs121913343	GRCh37: 17:7,577,121-7,577,121
						GRCh38: 17:7,673,803-7,673,803
FGFR3	NM_000142.5(FGFR3):c.1948A>G (p.Lys650Glu)	SNV	Pathogenic	16331	rs78311289	GRCh37: 4:1,807,889-1,807,889
						GRCh38: 4:1,806,162-1,806,162
FGFR3	NM_000142.5(FGFR3):c.742C>T (p.Arg248Cys)	SNV	Pathogenic	16332	rs121913482	GRCh37: 4:1,803,564-1,803,564
						GRCh38: 4:1,801,837-1,801,837
LIG4	NM_206937.2(LIG4):c.1512_1513del (p.Arg505fs)	MICROSAT	Pathogenic	433156	rs759838407	GRCh37: 13:108,862,104-108,862,105
						GRCh38: 13:108,209,756-108,209,757
TP53	NM_000546.6(TP53):c.818G>A (p.Arg273His)	SNV	Pathogenic	12366	rs28934576	GRCh37: 17:7,577,120-7,577,120
						GRCh38: 17:7,673,802-7,673,802
LIG4	NM_206937.2(LIG4):c.1904del (p.Lys635fs)	DEL	Pathogenic	418659	rs375554612	GRCh37: 13:108,861,713-108,861,713
						GRCh38: 13:108,209,365-108,209,365
LIG4	NM_206937.2(LIG4):c.613del (p.Ser205fs)	DEL	Pathogenic	521262	rs780879476	GRCh37: 13:108,863,004-108,863,004
						GRCh38: 13:108,210,656-108,210,656
LIG4	NM_206937.2(LIG4):c.833G>T (p.Arg278Leu)	SNV	Pathogenic	2736056		GRCh37: 13:108,862,784-108,862,784
						GRCh38: 13:108,210,436-108,210,436
LIG4	NM_206937.2(LIG4):c.2585_2586del (p.His862fs)	DEL	Likely Pathogenic	2753565		GRCh37: 13:108,861,031-108,861,032
						GRCh38: 13:108,208,683-108,208,684
LIG4	NM_206937.2(LIG4):c.877C>T (p.Arg293Ter)	SNV	Likely Pathogenic	2852759		GRCh37: 13:108,862,740-108,862,740
						GRCh38: 13:108,210,392-108,210,392
BRAF	NM_004333.6(BRAF):c.1799T>A (p.Val600Glu)	SNV	Likely Pathogenic	13961	rs113488022	GRCh37: 7:140,453,136-140,453,136
						GRCh38: 7:140,753,336-140,753,336
CRBN	NM_016302.4(CRBN):c.1100A>T (p.Asn367Ile)	SNV	Likely Pathogenic	800320	rs1575079076	GRCh37: 3:3,194,188-3,194,188
TRNT1						GRCh38: 3:3,152,504-3,152,504
LIG4	NM_206937.2(LIG4):c.1345A>C (p.Lys449Gln)	SNV	Likely Pathogenic	433158	rs758694012	GRCh37: 13:108,862,272-108,862,272
						GRCh38: 13:108,209,924-108,209,924
HDAC4	NM_001378414.1(HDAC4):c.1580C>T (p.Pro527Leu)	SNV	Likely Pathogenic	800319	rs372078034	GRCh37: 2:240,036,960-240,036,960
						GRCh38: 2:239,115,264-239,115,264
LIG4	NM_206937.2(LIG4):c.1738C>T (p.Arg580Ter)	SNV	Likely Pathogenic	7672	rs104894418	GRCh37: 13:108,861,879-108,861,879
						GRCh38: 13:108,209,531-108,209,531
LIG4	NM_206937.2(LIG4):c.724_725del (p.Leu242fs)	DEL	Likely Pathogenic	1423545	rs2138978299	GRCh37: 13:108,862,892-108,862,893
						GRCh38: 13:108,210,544-108,210,545
LIG4	NM_206937.2(LIG4):c.1746_1750del (p.Glu582fs)	DEL	Likely Pathogenic	1076150	rs759829934	GRCh37: 13:108,861,867-108,861,871
						GRCh38: 13:108,209,519-108,209,523
LIG4	NM_206937.2(LIG4):c.597_600del (p.Gln200fs)	DEL	Likely Pathogenic	1370122	rs752339466	GRCh37: 13:108,863,017-108,863,020
						GRCh38: 13:108,210,669-108,210,672
LIG4	NM_206937.2(LIG4):c.879_883del (p.Asn294fs)	DEL	Likely Pathogenic	505512	rs751070095	GRCh37: 13:108,862,734-108,862,738
						GRCh38: 13:108,210,386-108,210,390
TP53	NM_000546.6(TP53):c.743G>A (p.Arg248Gln)	SNV	Likely Pathogenic	12356	rs11540652	GRCh37: 17:7,577,538-7,577,538
						GRCh38: 17:7,674,220-7,674,220
TP53	NM_000546.6(TP53):c.216dup (p.Val73fs)	DUP	Likely Pathogenic	182957	rs730882018	GRCh37: 17:7,579,470-7,579,471
						GRCh38: 17:7,676,152-7,676,153
BRCA2	NM_000059.4(BRCA2):c.476-1G>A	SNV	Likely Pathogenic	37922	rs397507340	GRCh37: 13:32,900,378-32,900,378
						GRCh38: 13:32,326,241-32,326,241
KRAS	NM_033360.4(KRAS):c.436G>C (p.Ala146Pro)	SNV	Likely Pathogenic	375963	rs121913527	GRCh37: 12:25,378,562-25,378,562
						GRCh38: 12:25,225,628-25,225,628
KRAS	NM_004985.5(KRAS):c.182A>T (p.Gln61Leu)	SNV	Likely Pathogenic	45116	rs121913240	GRCh37: 12:25,380,276-25,380,276
						GRCh38: 12:25,227,342-25,227,342
KMT2D	NM_003482.4(KMT2D):c.12844C>T (p.Arg4282Ter)	SNV	Likely Pathogenic	372805	rs1057517992	GRCh37: 12:49,425,644-49,425,644
						GRCh38: 12:49,031,861-49,031,861
FAT1	NM_005245.4(FAT1):c.2668G>A (p.Glu890Lys)	SNV	Likely Pathogenic	800309	rs1579484570	GRCh37: 4:187,628,314-187,628,314
						GRCh38: 4:186,707,160-186,707,160
CREBBP	NM_004380.3(CREBBP):c.5188A>G (p.Ile1730Val)	SNV	Likely Pathogenic	800310	rs1159294530	GRCh37: 16:3,779,860-3,779,860
						GRCh38: 16:3,729,859-3,729,859
RXRA	NM_002957.6(RXRA):c.671G>A (p.Ser224Asn)	SNV	Likely Pathogenic	800311	rs1588299621	GRCh37: 9:137,309,064-137,309,064
						GRCh38: 9:134,417,218-134,417,218
TCF3	NM_001136139.4(TCF3):c.1693G>A (p.Ala565Thr)	SNV	Likely Pathogenic	800312	rs1599413207	GRCh37: 19:1,612,326-1,612,326
						GRCh38: 19:1,612,327-1,612,327
NKX2-1	NM_001079668.3(NKX2-1):c.436G>A (p.Ala146Thr)	SNV	Likely Pathogenic	800313	rs1594406727	GRCh37: 14:36,988,217-36,988,217
SFTA3						GRCh38: 14:36,519,012-36,519,012
TET3	NM_001287491.2(TET3):c.2362G>A (p.Glu788Lys)	SNV	Likely Pathogenic	800314	rs751524927	GRCh37: 2:74,275,406-74,275,406
						GRCh38: 2:74,048,279-74,048,279
KMT2C	NM_170606.3(KMT2C):c.9181C>G (p.Gln3061Glu)	SNV	Likely Pathogenic	800315	rs1587941402	GRCh37: 7:151,873,357-151,873,357
						GRCh38: 7:152,176,272-152,176,272
TRAF5	NM_001033910.3(TRAF5):c.1254_1257del (p.Glu419fs)	MICROSAT	Likely Pathogenic	800316	rs756183569	GRCh37: 1:211,545,620-211,545,623
						GRCh38: 1:211,372,278-211,372,281
H2AC17	NM_003514.2(H2AC17):c.364G>A (p.Glu122Lys)	SNV	Likely Pathogenic	800317	rs1581495906	GRCh37: 6:27,860,564-27,860,564
						GRCh38: 6:27,892,786-27,892,786
LOC130068308	NM_004187.5(KDM5C):c.67G>T (p.Glu23Ter)	SNV	Likely Pathogenic	800318	rs1602247047	GRCh37: X:53,254,005-53,254,005
KDM5C						GRCh38: X:53,224,823-53,224,823
MST1R	NM_002447.4(MST1R):c.1477G>T (p.Asp493Tyr)	SNV	Likely Pathogenic	800321	rs1575446356	GRCh37: 3:49,936,371-49,936,371
						GRCh38: 3:49,898,938-49,898,938
LOC130063979	NM_005027.4(PIK3R2):c.572C>A (p.Ser191Ter)	SNV	Likely Pathogenic	800322	rs1418268495	GRCh37: 19:18,271,969-18,271,969
PIK3R2						GRCh38: 19:18,161,159-18,161,159
BAP1	NM_004656.4(BAP1):c.1787G>C (p.Ser596Thr)	SNV	Likely Pathogenic	800323	rs1478603808	GRCh37: 3:52,437,257-52,437,257
						GRCh38: 3:52,403,241-52,403,241
H2AC16	NM_003511.3(H2AC16):c.44C>G (p.Ala15Gly)	SNV	Likely Pathogenic	800324	rs890521687	GRCh37: 6:27,833,176-27,833,176
						GRCh38: 6:27,865,398-27,865,398
NCOR2	NM_006312.6(NCOR2):c.5909C>A (p.Ser1970Tyr)	SNV	Likely Pathogenic	800325	rs1593107841	GRCh37: 12:124,821,505-124,821,505
						GRCh38: 12:124,336,959-124,336,959
DNMT3A	NM_022552.5(DNMT3A):c.7G>T (p.Ala3Ser)	SNV	Likely Pathogenic	800326	rs745380962	GRCh37: 2:25,536,847-25,536,847
						GRCh38: 2:25,313,978-25,313,978
ERF	NM_006494.4(ERF):c.228G>A (p.Met76Ile)	SNV	Likely Pathogenic	800327	rs1599824091	GRCh37: 19:42,754,512-42,754,512
						GRCh38: 19:42,250,360-42,250,360
FAT1	NM_005245.4(FAT1):c.720G>A (p.Met240Ile)	SNV	Likely Pathogenic	800328	rs1579491104	GRCh37: 4:187,630,262-187,630,262
						GRCh38: 4:186,709,108-186,709,108
LATS1	NM_004690.4(LATS1):c.2449G>A (p.Glu817Lys)	SNV	Likely Pathogenic	800329	rs1582867955	GRCh37: 6:150,001,155-150,001,155
						GRCh38: 6:149,680,019-149,680,019
YAP1	NM_001130145.3(YAP1):c.488C>G (p.Ser163Cys)	SNV	Likely Pathogenic	800330	rs1591100766	GRCh37: 11:101,985,041-101,985,041
						GRCh38: 11:102,114,310-102,114,310
MGA	NM_001400225.1(MGA):c.3733G>C (p.Glu1245Gln)	SNV	Likely Pathogenic	800331	rs1595889508	GRCh37: 15:42,021,437-42,021,437
						GRCh38: 15:41,729,239-41,729,239
TET2-AS1	NM_001127208.3(TET2):c.1438C>T (p.Pro480Ser)	SNV	Likely Pathogenic	800332	rs1578673280	GRCh37: 4:106,156,537-106,156,537
TET2						GRCh38: 4:105,235,380-105,235,380
PIK3R2	NM_005027.4(PIK3R2):c.850G>A (p.Val284Met)	SNV	Likely Pathogenic	800333	rs1212577459	GRCh37: 19:18,272,810-18,272,810
						GRCh38: 19:18,162,000-18,162,000
SAMHD1	NM_015474.4(SAMHD1):c.259G>C (p.Glu87Gln)	SNV	Likely Pathogenic	800334	rs1600394490	GRCh37: 20:35,575,157-35,575,157
						GRCh38: 20:36,946,754-36,946,754
BCORL1	NM_001379451.1(BCORL1):c.2242C>T (p.Gln748Ter)	SNV	Likely Pathogenic	800335	rs1603113792	GRCh37: X:129,148,990-129,148,990
						GRCh38: X:130,015,014-130,015,014
KMT2C	NM_170606.3(KMT2C):c.9137T>C (p.Leu3046Pro)	SNV	Likely Pathogenic	800336	rs1003155450	GRCh37: 7:151,873,401-151,873,401
						GRCh38: 7:152,176,316-152,176,316
H1-4	NM_005321.3(H1-4):c.133A>C (p.Thr45Pro)	SNV	Likely Pathogenic	800337	rs951047896	GRCh37: 6:26,156,751-26,156,751
						GRCh38: 6:26,156,523-26,156,523
AURKA	NM_198437.3(AURKA):c.1038C>A (p.Phe346Leu)	SNV	Likely Pathogenic	800338	rs1455074519	GRCh37: 20:54,945,388-54,945,388
						GRCh38: 20:56,370,332-56,370,332
H3C1	NM_003529.3(H3C1):c.400G>C (p.Glu134Gln)	SNV	Likely Pathogenic	800339	rs764264135	GRCh37: 6:26,021,117-26,021,117
						GRCh38: 6:26,020,889-26,020,889
RECQL4	NM_004260.4(RECQL4):c.3136G>A (p.Glu1046Lys)	SNV	Likely Pathogenic	800340	rs771349728	GRCh37: 8:145,737,627-145,737,627
						GRCh38: 8:144,512,244-144,512,244
DIS3	NM_014953.5(DIS3):c.2335A>T (p.Ile779Phe)	SNV	Likely Pathogenic	800341	rs1593835248	GRCh37: 13:73,336,068-73,336,068
						GRCh38: 13:72,761,930-72,761,930
CDKN2C	NM_078626.3(CDKN2C):c.230C>A (p.Ala77Glu)	SNV	Likely Pathogenic	800342	rs746646631	GRCh37: 1:51,439,665-51,439,665
						GRCh38: 1:50,973,993-50,973,993
ATM	NM_000051.4(ATM):c.5005G>A (p.Glu1669Lys)	SNV	Likely Pathogenic	800343	rs1591693095	GRCh37: 11:108,168,109-108,168,109
						GRCh38: 11:108,297,382-108,297,382
BARD1	NM_000465.4(BARD1):c.1946_1966del (p.Glu649_Glu655del)	DEL	Likely Pathogenic	800344	rs1574706907	GRCh37: 2:215,595,170-215,595,190
						GRCh38: 2:214,730,446-214,730,466
EIF1AX	NM_001412.4(EIF1AX):c.295G>A (p.Glu99Lys)	SNV	Likely Pathogenic	800345	rs1603415028	GRCh37: X:20,150,342-20,150,342
						GRCh38: X:20,132,224-20,132,224
IL7R	NM_002185.5(IL7R):c.205C>G (p.Leu69Val)	SNV	Likely Pathogenic	800346	rs1580851879	GRCh37: 5:35,861,076-35,861,076
						GRCh38: 5:35,860,974-35,860,974
P2RY8	NM_178129.5(P2RY8):c.869C>G (p.Pro290Arg)	SNV	Likely Pathogenic	800347	rs1603452612	GRCh37: X:1,584,583-1,584,583
						GRCh38: X:1,465,690-1,465,690
SH2B3	NM_005475.3(SH2B3):c.1087C>T (p.Pro363Ser)	SNV	Likely Pathogenic	800348	rs1029296641	GRCh37: 12:111,885,199-111,885,199
						GRCh38: 12:111,447,395-111,447,395
SGK1	NM_001143676.3(SGK1):c.1379A>G (p.Asn460Ser)	SNV	Likely Pathogenic	800349	rs1171390403	GRCh37: 6:134,491,998-134,491,998
						GRCh38: 6:134,170,860-134,170,860
CYLD-AS2	NM_001378743.1(CYLD):c.2040dup (p.Asp681fs)	DUP	Likely Pathogenic	800350	rs1597073318	GRCh37: 16:50,820,851-50,820,852
CYLD						GRCh38: 16:50,786,940-50,786,941
NF1	NM_001042492.3(NF1):c.5476C>A (p.His1826Asn)	SNV	Likely Pathogenic	800351	rs1135402871	GRCh37: 17:29,654,724-29,654,724
						GRCh38: 17:31,327,706-31,327,706
ARID4A	NM_002892.4(ARID4A):c.2614G>T (p.Glu872Ter)	SNV	Likely Pathogenic	800352	rs1594966387	GRCh37: 14:58,831,421-58,831,421
						GRCh38: 14:58,364,703-58,364,703
TET2	NC_000004.12:g.104314621_104314622insG	INSERT	Likely Pathogenic	800353	rs1578264146	GRCh37: 4:105,235,778-105,235,779
						GRCh38: 4:104,314,621-104,314,622
FLT3	NM_004119.3(FLT3):c.1714T>C (p.Tyr572His)	SNV	Likely Pathogenic	800354	rs1208575764	GRCh37: 13:28,608,342-28,608,342
						GRCh38: 13:28,034,205-28,034,205
