# Supplementary material for: Integrative Network Analysis of Single-Cell RNA Findings and a Priori Knowledge Highlights Gene Regulators in Multiple Myeloma Progression
Source: Int J Mol Sci. 2026 Jan 13;27(2):793. doi: 10.3390/ijms27020793 (PMC12840655; doi:10.3390/ijms27020793)
Supplement: Supplementary file 1 [file ijms-27-00793-s001.zip › SFile8_DEA_results.xlsx]

## Sheet: MGUS
genes	p_val	avg_log2FC	pct.1	pct.2	p_val_adj	cell.type	disease_state
ZNF331	1.14e-32	-0.351236	0.074	0.11	3.06e-28	PlasmaCells	MGUS
ZAP70	3.26e-229	4.89555	0.106	0.008	8.74e-225	PlasmaCells	MGUS
YY1	5.88e-31	1.01552	0.261	0.219	1.58e-26	PlasmaCells	MGUS
XRCC5	7.6e-116	1.23561	0.352	0.257	2.04e-111	PlasmaCells	MGUS
XPO1	9.87e-53	1.55627	0.118	0.068	2.65e-48	PlasmaCells	MGUS
TUBB4B	5.17e-59	1.42598	0.299	0.238	1.38e-54	PlasmaCells	MGUS
TUBB	0	2.06956	0.536	0.256	0	PlasmaCells	MGUS
TUBA4A	1.05e-27	1.74395	0.306	0.277	2.81e-23	PlasmaCells	MGUS
TSHZ2	4.18e-72	-0.0241234	0.119	0.187	1.12e-67	PlasmaCells	MGUS
TRNT1	4.62e-35	1.32388	0.129	0.087	1.24e-30	PlasmaCells	MGUS
TRBC2	0	5.0758	0.196	0.017	0	PlasmaCells	MGUS
TRBC1	0	5.82007	0.139	0.007	0	PlasmaCells	MGUS
TRAC	2.81e-215	4.39764	0.141	0.035	7.52e-211	PlasmaCells	MGUS
TRABD2A	5.19e-289	3.63334	0.153	0.023	1.39e-284	PlasmaCells	MGUS
TPD52	0	-1.24817	0.305	0.678	0	PlasmaCells	MGUS
TNFRSF4	0	-1.56139	0.047	0.198	0	PlasmaCells	MGUS
TNFRSF17	0	-1.48692	0.355	0.774	0	PlasmaCells	MGUS
TNFRSF13B	0	-0.557701	0.305	0.563	0	PlasmaCells	MGUS
TMSB10	0	1.30761	0.897	0.972	0	PlasmaCells	MGUS
TMEM263	2.15e-11	0.36707	0.15	0.181	5.76e-07	PlasmaCells	MGUS
TMEM156	0	-1.91175	0.159	0.462	0	PlasmaCells	MGUS
TIMP1	3.99e-146	1.03819	0.507	0.487	1.07e-141	PlasmaCells	MGUS
THEM4	1.34e-184	2.5272	0.184	0.074	3.6e-180	PlasmaCells	MGUS
TGFB1	2.5e-159	2.21225	0.227	0.118	6.71e-155	PlasmaCells	MGUS
TCF7	9.23e-96	3.15364	0.131	0.065	2.47e-91	PlasmaCells	MGUS
SPOCK2	5.12e-137	3.01801	0.119	0.04	1.37e-132	PlasmaCells	MGUS
SP3	7.74e-19	0.311274	0.13	0.167	2.08e-14	PlasmaCells	MGUS
SP140	2.89e-28	0.294787	0.148	0.199	7.75e-24	PlasmaCells	MGUS
SOD2	1.47e-09	0.122592	0.178	0.209	3.93e-05	PlasmaCells	MGUS
SLC7A5	3.59e-112	1.60848	0.17	0.085	9.63e-108	PlasmaCells	MGUS
SLC25A4	6.58e-13	0.141951	0.244	0.287	1.76e-08	PlasmaCells	MGUS
SLC22A17	4.7e-33	-0.512069	0.089	0.127	1.26e-28	PlasmaCells	MGUS
SLAMF7	1.47e-76	0.0252051	0.345	0.486	3.95e-72	PlasmaCells	MGUS
SKAP1	4.05e-165	2.82457	0.174	0.073	1.09e-160	PlasmaCells	MGUS
SIT1	1.17e-93	2.0399	0.173	0.098	3.12e-89	PlasmaCells	MGUS
SGK1	1.86e-17	0.485298	0.115	0.087	4.99e-13	PlasmaCells	MGUS
SAMSN1	7.46e-42	-0.146372	0.088	0.133	2e-37	PlasmaCells	MGUS
SAMHD1	1.66e-140	1.76086	0.174	0.078	4.45e-136	PlasmaCells	MGUS
S100A8	0	0.728431	0.116	0.296	0	PlasmaCells	MGUS
RORA	8e-115	0.454258	0.073	0.148	2.14e-110	PlasmaCells	MGUS
RIC3	8.47e-13	0.286509	0.131	0.16	2.27e-08	PlasmaCells	MGUS
RGS1	0	-2.27845	0.052	0.261	0	PlasmaCells	MGUS
RELA	6.21e-142	2.02232	0.174	0.078	1.66e-137	PlasmaCells	MGUS
RBP1	0	4.33198	0.162	0.01	0	PlasmaCells	MGUS
QPCT	0	-1.45411	0.17	0.397	0	PlasmaCells	MGUS
PSMD1	2.75e-36	1.09298	0.164	0.118	7.36e-32	PlasmaCells	MGUS
PSMB9	0	1.3297	0.607	0.508	0	PlasmaCells	MGUS
PSMB8	1.11e-153	1.23644	0.457	0.364	2.97e-149	PlasmaCells	MGUS
PSMB5	6.28e-11	0.192551	0.309	0.36	1.68e-06	PlasmaCells	MGUS
PSMB10	0	1.96936	0.47	0.244	0	PlasmaCells	MGUS
PSMA1	1.54e-158	-0.076103	0.27	0.433	4.12e-154	PlasmaCells	MGUS
PRKACB	6.17e-40	1.95262	0.1	0.061	1.65e-35	PlasmaCells	MGUS
PML	1.55e-67	1.91042	0.102	0.049	4.15e-63	PlasmaCells	MGUS
PLD4	0	4.65865	0.191	0.018	0	PlasmaCells	MGUS
PHGDH	0	3.13382	0.326	0.131	0	PlasmaCells	MGUS
PERP	1.16e-30	0.247848	0.2	0.264	3.1e-26	PlasmaCells	MGUS
PDE6D	1.02e-33	1.3031	0.124	0.084	2.74e-29	PlasmaCells	MGUS
PDE4B	0	-1.15214	0.136	0.408	0	PlasmaCells	MGUS
PCED1B	7.22e-103	2.36465	0.128	0.057	1.94e-98	PlasmaCells	MGUS
PARP1	1.44e-13	0.619553	0.393	0.387	3.86e-09	PlasmaCells	MGUS
PARM1	1.11e-179	-0.685872	0.177	0.303	2.98e-175	PlasmaCells	MGUS
P2RY8	2.03e-83	2.09454	0.14	0.074	5.44e-79	PlasmaCells	MGUS
P2RY10	3.13e-13	0.298286	0.106	0.134	8.38e-09	PlasmaCells	MGUS
NRAS	1.67e-40	-0.0759316	0.07	0.11	4.48e-36	PlasmaCells	MGUS
NR3C1	3.77e-134	1.38873	0.32	0.213	1.01e-129	PlasmaCells	MGUS
NFKBIA	0	-1.42954	0.454	0.84	0	PlasmaCells	MGUS
NFKB2	5.14e-78	-0.122791	0.132	0.208	1.38e-73	PlasmaCells	MGUS
NFIC	5.64e-36	1.24404	0.13	0.087	1.51e-31	PlasmaCells	MGUS
NCK1	3.49e-12	1.31359	0.138	0.116	9.36e-08	PlasmaCells	MGUS
MZB1	0	-1.56218	0.542	0.961	0	PlasmaCells	MGUS
MXI1	3.18e-59	1.64931	0.117	0.064	8.53e-55	PlasmaCells	MGUS
MLLT3	3.01e-246	2.10558	0.226	0.085	8.06e-242	PlasmaCells	MGUS
MCL1	0	-1.00516	0.405	0.763	0	PlasmaCells	MGUS
MBNL2	2.87e-83	-0.0772443	0.143	0.226	7.69e-79	PlasmaCells	MGUS
MAL	3.05e-249	3.89141	0.125	0.015	8.17e-245	PlasmaCells	MGUS
MAGEH1	1.58e-82	-0.3508	0.162	0.246	4.23e-78	PlasmaCells	MGUS
LY9	4.27e-93	1.44823	0.234	0.152	1.14e-88	PlasmaCells	MGUS
LSR	1.12e-163	1.48946	0.29	0.174	3.01e-159	PlasmaCells	MGUS
LINC00861	1.37e-297	6.03069	0.12	0.003	3.69e-293	PlasmaCells	MGUS
LEF1	1.03e-216	3.81797	0.118	0.018	2.76e-212	PlasmaCells	MGUS
LCK	0	5.15689	0.177	0.013	0	PlasmaCells	MGUS
LBH	0	4.26149	0.151	0.015	0	PlasmaCells	MGUS
LAX1	4.53e-28	-0.112372	0.091	0.127	1.21e-23	PlasmaCells	MGUS
KRAS	1.6e-56	1.08654	0.271	0.207	4.28e-52	PlasmaCells	MGUS
KIF21A	8.85e-10	0.833068	0.108	0.089	2.37e-05	PlasmaCells	MGUS
KIF19	7.73e-146	-1.05346	0.056	0.129	2.07e-141	PlasmaCells	MGUS
KCNN3	1.55e-74	-0.644324	0.085	0.144	4.15e-70	PlasmaCells	MGUS
JUN	0	-0.148578	0.471	0.837	0	PlasmaCells	MGUS
JCHAIN	0	-1.56602	0.361	0.956	0	PlasmaCells	MGUS
ITM2A	1.16e-101	1.43158	0.313	0.231	3.12e-97	PlasmaCells	MGUS
IRF4	1.37e-35	1.18642	0.262	0.216	3.67e-31	PlasmaCells	MGUS
IL7R	0	4.87169	0.159	0.01	0	PlasmaCells	MGUS
IL5RA	4.84e-270	-1.82007	0.036	0.123	1.3e-265	PlasmaCells	MGUS
IL32	0	5.07166	0.235	0.013	0	PlasmaCells	MGUS
IGLV8-61	0	-1.85925	0.007	0.173	0	PlasmaCells	MGUS
IGLV6-57	0	-1.18715	0.092	0.541	0	PlasmaCells	MGUS
IGLV4-69	0	-0.639427	0.009	0.221	0	PlasmaCells	MGUS
IGLV3-25	3.36e-37	6.38313	0.229	0.369	9.01e-33	PlasmaCells	MGUS
IGLV3-19	0	-0.393084	0.019	0.385	0	PlasmaCells	MGUS
IGLV2-8	0	0.460776	0.034	0.346	0	PlasmaCells	MGUS
IGLV2-23	0	-0.841787	0.059	0.417	0	PlasmaCells	MGUS
IGLV2-14	0	-1.16793	0.073	0.531	0	PlasmaCells	MGUS
IGLV2-11	0	-0.418575	0.025	0.385	0	PlasmaCells	MGUS
IGLV1-51	0	-0.276628	0.031	0.349	0	PlasmaCells	MGUS
IGLV1-47	0	-0.408502	0.049	0.341	0	PlasmaCells	MGUS
IGLV1-44	0	-1.11925	0.024	0.395	0	PlasmaCells	MGUS
IGLV1-40	0	-1.28019	0.037	0.435	0	PlasmaCells	MGUS
IGLL5	3.04e-221	-1.70999	0.351	0.666	8.16e-217	PlasmaCells	MGUS
IGLC3	0	-4.19812	0.262	0.957	0	PlasmaCells	MGUS
IGLC2	0	-5.78944	0.125	0.978	0	PlasmaCells	MGUS
IGKV4-1	0	-0.197716	0.094	0.709	0	PlasmaCells	MGUS
IGKV3D-20	0	0.0842096	0.011	0.107	0	PlasmaCells	MGUS
IGKV3-20	0	1.02414	0.168	0.689	0	PlasmaCells	MGUS
IGKV3-15	0	-0.515602	0.047	0.328	0	PlasmaCells	MGUS
IGKV2-30	0	-0.348376	0.019	0.122	0	PlasmaCells	MGUS
IGKV1-6	0	-1.28855	0.015	0.137	0	PlasmaCells	MGUS
IGKV1-5	4.32e-35	4.77442	0.318	0.524	1.16e-30	PlasmaCells	MGUS
IGKV1-39	0	2.30656	0.064	0.481	0	PlasmaCells	MGUS
IGKV1-16	0	-0.310385	0.017	0.148	0	PlasmaCells	MGUS
IGKC	0	-4.16089	0.516	0.997	0	PlasmaCells	MGUS
IGHV6-1	0	2.41976	0.25	0.088	0	PlasmaCells	MGUS
IGHV5-51	0	-0.0988808	0.07	0.212	0	PlasmaCells	MGUS
IGHV4-59	0	-0.247552	0.016	0.276	0	PlasmaCells	MGUS
IGHV4-34	0	-0.0192708	0.026	0.178	0	PlasmaCells	MGUS
IGHV3-74	0	0.174202	0.017	0.198	0	PlasmaCells	MGUS
IGHV3-7	0	-0.794598	0.021	0.27	0	PlasmaCells	MGUS
IGHV3-48	0	-1.12633	0.018	0.148	0	PlasmaCells	MGUS
IGHV3-23	0	-1.35238	0.046	0.516	0	PlasmaCells	MGUS
IGHV3-21	0	-1.57836	0.017	0.264	0	PlasmaCells	MGUS
IGHV3-15	1.05e-72	3.70134	0.128	0.209	2.82e-68	PlasmaCells	MGUS
IGHV1-3	0	0.768069	0.01	0.108	0	PlasmaCells	MGUS
IGHV1-24	0	0.808879	0.018	0.182	0	PlasmaCells	MGUS
IGHV1-18	0	-0.437661	0.028	0.229	0	PlasmaCells	MGUS
IGHM	0	-4.06852	0.213	0.888	0	PlasmaCells	MGUS
IGHGP	0	-3.79321	0.03	0.482	0	PlasmaCells	MGUS
IGHG4	0	-4.32081	0.099	0.946	0	PlasmaCells	MGUS
IGHG3	0	-3.65734	0.158	0.955	0	PlasmaCells	MGUS
IGHG2	0	-4.47661	0.14	0.914	0	PlasmaCells	MGUS
IGHG1	0	-3.13525	0.399	0.983	0	PlasmaCells	MGUS
IGHD	0	-5.07082	0.046	0.67	0	PlasmaCells	MGUS
IGHA2	0	-4.02448	0.175	0.819	0	PlasmaCells	MGUS
IGHA1	0	-4.10376	0.529	0.988	0	PlasmaCells	MGUS
IFNG-AS1	2.76e-36	-0.00927784	0.086	0.129	7.4e-32	PlasmaCells	MGUS
IFNAR2	0	-2.31265	0.13	0.556	0	PlasmaCells	MGUS
IFNAR1	1.17e-236	-0.487204	0.283	0.456	3.13e-232	PlasmaCells	MGUS
HSPB1	5.99e-35	0.699514	0.472	0.47	1.61e-30	PlasmaCells	MGUS
HSD17B8	3.86e-196	-0.456986	0.289	0.451	1.04e-191	PlasmaCells	MGUS
HLA-DQB1	2.05e-133	0.647521	0.104	0.207	5.49e-129	PlasmaCells	MGUS
HLA-A	0	2.12763	0.885	0.862	0	PlasmaCells	MGUS
HK1	8.39e-101	2.29471	0.109	0.043	2.25e-96	PlasmaCells	MGUS
HDAC7	1.51e-10	1.1453	0.104	0.085	4.05e-06	PlasmaCells	MGUS
HDAC5	1.98e-25	1.27379	0.123	0.089	5.31e-21	PlasmaCells	MGUS
HDAC2	7.01e-39	1.0647	0.224	0.174	1.88e-34	PlasmaCells	MGUS
HDAC1	6.92e-63	1.55988	0.188	0.127	1.86e-58	PlasmaCells	MGUS
GZMM	0	5.91679	0.127	0.005	0	PlasmaCells	MGUS
GSTO1	5.02e-31	1.14277	0.317	0.278	1.35e-26	PlasmaCells	MGUS
GSTM2	7.05e-180	2.87332	0.137	0.04	1.89e-175	PlasmaCells	MGUS
GSTM1	6.94e-230	3.70765	0.13	0.023	1.86e-225	PlasmaCells	MGUS
GPX1	0	-2.16676	0.048	0.635	0	PlasmaCells	MGUS
GLUL	7.3e-99	2.11963	0.208	0.125	1.96e-94	PlasmaCells	MGUS
FYN	6.76e-190	3.48823	0.113	0.021	1.81e-185	PlasmaCells	MGUS
FOS	5.68e-161	0.711567	0.404	0.683	1.52e-156	PlasmaCells	MGUS
FNTA	1.42e-88	1.74196	0.207	0.131	3.82e-84	PlasmaCells	MGUS
FDPS	8.25e-32	0.152753	0.275	0.348	2.21e-27	PlasmaCells	MGUS
FCMR	4.82e-295	4.16745	0.168	0.034	1.29e-290	PlasmaCells	MGUS
FCGRT	9.78e-39	0.320645	0.414	0.54	2.62e-34	PlasmaCells	MGUS
EVL	0	3.34668	0.294	0.108	0	PlasmaCells	MGUS
EPHX1	4.2e-119	1.27189	0.164	0.076	1.12e-114	PlasmaCells	MGUS
ELL2	6.89e-147	-0.28416	0.299	0.446	1.85e-142	PlasmaCells	MGUS
EIF1AX	1.13e-09	0.356462	0.358	0.42	3.04e-05	PlasmaCells	MGUS
DUSP1	4.14e-82	1.2123	0.497	0.504	1.11e-77	PlasmaCells	MGUS
DERL3	0	-0.790123	0.476	0.896	0	PlasmaCells	MGUS
DENND5B	5.32e-183	-0.878307	0.095	0.196	1.43e-178	PlasmaCells	MGUS
DEK	3.57e-253	1.96199	0.189	0.054	9.56e-249	PlasmaCells	MGUS
CYLD	5.93e-11	0.64219	0.161	0.196	1.59e-06	PlasmaCells	MGUS
CXCR4	0	-1.24194	0.278	0.663	0	PlasmaCells	MGUS
CTSW	2.98e-74	1.64427	0.233	0.167	7.99e-70	PlasmaCells	MGUS
CTSB	3.77e-156	1.43979	0.321	0.21	1.01e-151	PlasmaCells	MGUS
CTSA	2.09e-17	1.44333	0.207	0.178	5.61e-13	PlasmaCells	MGUS
CTNNB1	6.22e-23	0.0907426	0.115	0.153	1.67e-18	PlasmaCells	MGUS
CISD1	9.18e-15	0.739958	0.155	0.127	2.46e-10	PlasmaCells	MGUS
CHPF2	4.54e-34	-0.00546438	0.098	0.142	1.22e-29	PlasmaCells	MGUS
CHPF	1.7e-134	-0.175899	0.308	0.463	4.56e-130	PlasmaCells	MGUS
CFH	0	6.2961	0.182	0.003	0	PlasmaCells	MGUS
CDKN2A	8.68e-37	0.907988	0.17	0.122	2.33e-32	PlasmaCells	MGUS
CD86	8.55e-65	1.06469	0.114	0.058	2.29e-60	PlasmaCells	MGUS
CD74	9.71e-90	1.27004	0.797	0.967	2.6e-85	PlasmaCells	MGUS
CD3G	4.38e-303	5.77243	0.123	0.003	1.17e-298	PlasmaCells	MGUS
CD3E	0	5.91893	0.223	0.007	0	PlasmaCells	MGUS
CD3D	0	5.72817	0.193	0.007	0	PlasmaCells	MGUS
CD38	0	-0.835085	0.377	0.704	0	PlasmaCells	MGUS
CD320	9.86e-114	1.42468	0.288	0.197	2.64e-109	PlasmaCells	MGUS
CD27	0	-1.88539	0.234	0.796	0	PlasmaCells	MGUS
CD247	1.77e-286	5.59948	0.119	0.005	4.74e-282	PlasmaCells	MGUS
CD2	0	5.59656	0.135	0.004	0	PlasmaCells	MGUS
CCR7	6.65e-251	5.08865	0.106	0.004	1.78e-246	PlasmaCells	MGUS
CCR2	1.07e-43	1.19612	0.119	0.074	2.86e-39	PlasmaCells	MGUS
CCND3	0	2.20525	0.378	0.199	0	PlasmaCells	MGUS
CCND2	8.64e-270	4.23772	0.181	0.047	2.31e-265	PlasmaCells	MGUS
CCND1	0	9.19913	0.268	0.006	0	PlasmaCells	MGUS
CBX7	3.77e-42	0.0171716	0.092	0.139	1.01e-37	PlasmaCells	MGUS
CASP1	4.11e-112	1.59945	0.167	0.083	1.1e-107	PlasmaCells	MGUS
CA1	1.42e-200	6.3551	0.104	0.014	3.81e-196	PlasmaCells	MGUS
BTN3A1	2.11e-11	1.08763	0.139	0.118	5.65e-07	PlasmaCells	MGUS
BTG1	0	1.91983	0.682	0.523	0	PlasmaCells	MGUS
BNIP3	2.14e-87	-0.0073113	0.126	0.213	5.73e-83	PlasmaCells	MGUS
BLNK	1.31e-112	-0.141774	0.189	0.294	3.52e-108	PlasmaCells	MGUS
BICD1	2.46e-11	0.138181	0.102	0.125	6.6e-07	PlasmaCells	MGUS
BEX5	2.17e-62	-0.594634	0.1	0.155	5.8e-58	PlasmaCells	MGUS
BEX2	7.2e-39	1.08514	0.188	0.14	1.93e-34	PlasmaCells	MGUS
BCL2L11	0	-1.3545	0.061	0.188	0	PlasmaCells	MGUS
BCL2L1	3.89e-34	2.77523	0.176	0.137	1.04e-29	PlasmaCells	MGUS
BCL2	2.81e-10	0.290906	0.234	0.271	7.54e-06	PlasmaCells	MGUS
BBC3	7.64e-126	2.01734	0.142	0.058	2.05e-121	PlasmaCells	MGUS
ATP6V0E2	2.21e-216	3.34441	0.125	0.022	5.92e-212	PlasmaCells	MGUS
ATG5	3.37e-40	0.0200142	0.152	0.21	9.04e-36	PlasmaCells	MGUS
ARL4C	1.77e-207	2.95063	0.158	0.047	4.73e-203	PlasmaCells	MGUS
AQP3	2.4e-83	1.25302	0.379	0.328	6.44e-79	PlasmaCells	MGUS
ANXA1	1.94e-201	1.86472	0.186	0.068	5.2e-197	PlasmaCells	MGUS
ALKBH5	3.2e-68	-0.14343	0.083	0.14	8.57e-64	PlasmaCells	MGUS
ADAM17	4.94e-79	-0.21737	0.059	0.112	1.32e-74	PlasmaCells	MGUS
ABCG2	1.29e-176	-1.14488	0.034	0.102	3.47e-172	PlasmaCells	MGUS
SELK	0	-4.26047	0.04	0.834	0	PlasmaCells	MGUS
GNB2L1	0	-2.062	0.113	0.893	0	PlasmaCells	MGUS
ATP5L	0	-2.56439	0.089	0.864	0	PlasmaCells	MGUS
VIMP	0	-4.36968	0.034	0.798	0	PlasmaCells	MGUS
ATP5E	0	-1.71377	0.108	0.863	0	PlasmaCells	MGUS
SELM	0	-4.50281	0.028	0.755	0	PlasmaCells	MGUS
ATP5G2	0	-1.9689	0.086	0.794	0	PlasmaCells	MGUS
C14orf2	0	-2.09386	0.076	0.777	0	PlasmaCells	MGUS
TCEB2	0	-2.13311	0.072	0.755	0	PlasmaCells	MGUS
GLTSCR2	0	-1.99065	0.079	0.744	0	PlasmaCells	MGUS
ATP5I	0	-1.90923	0.072	0.716	0	PlasmaCells	MGUS
USMG5	0	-2.4397	0.055	0.683	0	PlasmaCells	MGUS
ATP5J	0	-2.96077	0.039	0.637	0	PlasmaCells	MGUS
ATP5G3	0	-2.88609	0.042	0.639	0	PlasmaCells	MGUS
ANKRD28	0	-3.09226	0.216	0.785	0	PlasmaCells	MGUS
ATP5O	0	-2.61613	0.044	0.613	0	PlasmaCells	MGUS
CD79A	0	-1.05486	0.194	0.761	0	PlasmaCells	MGUS
LINC00152	0	-3.5247	0.03	0.594	0	PlasmaCells	MGUS
SELT	0	-2.56661	0.041	0.6	0	PlasmaCells	MGUS
ATP5A1	0	-2.87156	0.038	0.591	0	PlasmaCells	MGUS
C19orf60	0	-2.84944	0.035	0.575	0	PlasmaCells	MGUS
ATP5J2	0	-2.11467	0.05	0.587	0	PlasmaCells	MGUS
ATP5G1	0	-3.21044	0.031	0.567	0	PlasmaCells	MGUS
FAM46C	0	-4.28575	0.021	0.548	0	PlasmaCells	MGUS
IGLC7	0	-7.1063	0.009	0.514	0	PlasmaCells	MGUS
SEP15	0	-2.18688	0.044	0.547	0	PlasmaCells	MGUS
MYEOV2	0	-2.2998	0.042	0.54	0	PlasmaCells	MGUS
AC090498.1	0	-1.13607	0.073	0.568	0	PlasmaCells	MGUS
ATPIF1	0	-2.2646	0.041	0.532	0	PlasmaCells	MGUS
RPS17	0	-1.94739	0.467	0.956	0	PlasmaCells	MGUS
C19orf43	0	-1.79988	0.05	0.519	0	PlasmaCells	MGUS
C14orf166	0	-2.53201	0.034	0.497	0	PlasmaCells	MGUS
NPC2	0	-1.35581	0.47	0.927	0	PlasmaCells	MGUS
ATP5B	0	-2.47145	0.035	0.486	0	PlasmaCells	MGUS
WBSCR22	0	-3.59228	0.021	0.463	0	PlasmaCells	MGUS
YPEL5	0	-1.86838	0.315	0.752	0	PlasmaCells	MGUS
RNU12	0	-3.88563	0.016	0.451	0	PlasmaCells	MGUS
C11orf31	0	-2.0239	0.041	0.474	0	PlasmaCells	MGUS
CNPY2	0	-1.90315	0.184	0.616	0	PlasmaCells	MGUS
SHFM1	0	-2.47394	0.033	0.463	0	PlasmaCells	MGUS
NDUFB8	0	-1.57044	0.125	0.549	0	PlasmaCells	MGUS
NDUFC2	0	-1.7808	0.159	0.579	0	PlasmaCells	MGUS
APOA1BP	0	-3.74632	0.017	0.428	0	PlasmaCells	MGUS
ATP5D	0	-1.67403	0.049	0.457	0	PlasmaCells	MGUS
NDUFA11	0	-1.18985	0.335	0.743	0	PlasmaCells	MGUS
CD59	0	-1.07426	0.225	0.631	0	PlasmaCells	MGUS
FKBP11	0	-1.26918	0.509	0.914	0	PlasmaCells	MGUS
RP11-386I14.4	0	-3.39634	0.018	0.42	0	PlasmaCells	MGUS
VKORC1	0	-2.49941	0.075	0.461	0	PlasmaCells	MGUS
RP11-160E2.6	0	-2.29889	0.03	0.415	0	PlasmaCells	MGUS
ATF4	0	-1.25679	0.388	0.77	0	PlasmaCells	MGUS
FCRL5	0	-1.46381	0.281	0.662	0	PlasmaCells	MGUS
RASGRP3	0	-2.16667	0.119	0.497	0	PlasmaCells	MGUS
MESDC2	0	-3.09335	0.022	0.399	0	PlasmaCells	MGUS
LINC00493	0	-2.48911	0.026	0.4	0	PlasmaCells	MGUS
KLF6	0	-1.12368	0.464	0.838	0	PlasmaCells	MGUS
COMMD3	0	-1.52053	0.185	0.556	0	PlasmaCells	MGUS
ATP5C1	0	-2.09303	0.034	0.405	0	PlasmaCells	MGUS
ATP5F1	0	-2.22759	0.029	0.392	0	PlasmaCells	MGUS
SPCS3	0	-1.09846	0.474	0.835	0	PlasmaCells	MGUS
AL928768.3	0	-4.1462	0.009	0.37	0	PlasmaCells	MGUS
XBP1	0	-1.31954	0.579	0.94	0	PlasmaCells	MGUS
CH17-373J23.1	0	-1.71253	0.031	0.385	0	PlasmaCells	MGUS
JSRP1	0	-1.4921	0.172	0.525	0	PlasmaCells	MGUS
JUND	0	-1.2786	0.184	0.537	0	PlasmaCells	MGUS
KIAA0125	0	-4.84743	0.01	0.358	0	PlasmaCells	MGUS
ATP5H	0	-2.03791	0.031	0.375	0	PlasmaCells	MGUS
SEC61G	0	-1.13029	0.568	0.901	0	PlasmaCells	MGUS
TCEB1	0	-2.58425	0.022	0.349	0	PlasmaCells	MGUS
C17orf89	0	-2.50209	0.022	0.34	0	PlasmaCells	MGUS
SPCS2	0	-1.00041	0.631	0.946	0	PlasmaCells	MGUS
C10orf54	0	-1.53172	0.032	0.346	0	PlasmaCells	MGUS
CCDC167	0	-1.51984	0.185	0.497	0	PlasmaCells	MGUS
ISG20	0	-1.10798	0.581	0.889	0	PlasmaCells	MGUS
SPAG4	0	-1.46534	0.216	0.524	0	PlasmaCells	MGUS
CECR1	0	-2.51097	0.019	0.317	0	PlasmaCells	MGUS
LY96	0	-1.00332	0.293	0.59	0	PlasmaCells	MGUS
RAB1A	0	-1.09229	0.245	0.54	0	PlasmaCells	MGUS
TMEM258	0	-1.12835	0.648	0.943	0	PlasmaCells	MGUS
ARPC1A	0	-2.93574	0.024	0.315	0	PlasmaCells	MGUS
ABHD14A	0	-2.55369	0.042	0.332	0	PlasmaCells	MGUS
CREB3L2	0	-1.07808	0.265	0.554	0	PlasmaCells	MGUS
PDK1	0	-1.01515	0.227	0.514	0	PlasmaCells	MGUS
QPRT	0	-3.26392	0.036	0.319	0	PlasmaCells	MGUS
C20orf24	0	-2.10149	0.024	0.304	0	PlasmaCells	MGUS
LMNA	0	-1.2656	0.203	0.481	0	PlasmaCells	MGUS
MRPS31	0	-1.16067	0.184	0.461	0	PlasmaCells	MGUS
TP53INP1	0	-1.52291	0.145	0.42	0	PlasmaCells	MGUS
TMEM107	0	-1.01671	0.155	0.427	0	PlasmaCells	MGUS
DUSP5	0	-2.04033	0.099	0.368	0	PlasmaCells	MGUS
C16orf13	0	-1.96628	0.024	0.291	0	PlasmaCells	MGUS
RP11-16E12.2	0	-5.42503	0.006	0.271	0	PlasmaCells	MGUS
WHSC1L1	0	-2.08194	0.022	0.282	0	PlasmaCells	MGUS
SEPW1	0	-1.50511	0.027	0.286	0	PlasmaCells	MGUS
C17orf62	0	-2.16211	0.021	0.278	0	PlasmaCells	MGUS
LINC01420	0	-2.42966	0.017	0.271	0	PlasmaCells	MGUS
RAB30	0	-1.74402	0.099	0.353	0	PlasmaCells	MGUS
SCNN1B	0	-2.29403	0.069	0.313	0	PlasmaCells	MGUS
COBLL1	0	-1.30951	0.17	0.412	0	PlasmaCells	MGUS
EBLN3	0	-2.26653	0.018	0.256	0	PlasmaCells	MGUS
ABCB9	0	-1.85331	0.098	0.335	0	PlasmaCells	MGUS
SUB1	0	-1.11307	0.73	0.967	0	PlasmaCells	MGUS
CTSH	0	-1.11134	0.159	0.394	0	PlasmaCells	MGUS
AC093818.1	0	-5.07235	0.005	0.238	0	PlasmaCells	MGUS
LINC00657	0	-2.07176	0.019	0.248	0	PlasmaCells	MGUS
NME1	0	-1.54235	0.122	0.35	0	PlasmaCells	MGUS
RP11-492E3.2	0	-5.79506	0.004	0.231	0	PlasmaCells	MGUS
C14orf1	0	-2.8568	0.012	0.236	0	PlasmaCells	MGUS
FBXO18	0	-3.34607	0.013	0.235	0	PlasmaCells	MGUS
PNOC	0	-1.23082	0.157	0.376	0	PlasmaCells	MGUS
UFD1L	0	-2.59725	0.015	0.233	0	PlasmaCells	MGUS
C11orf73	0	-2.36319	0.016	0.233	0	PlasmaCells	MGUS
FAM92B	0	-2.2394	0.056	0.27	0	PlasmaCells	MGUS
C9orf142	0	-1.06907	0.029	0.241	0	PlasmaCells	MGUS
C15orf57	0	-3.13071	0.011	0.223	0	PlasmaCells	MGUS
SCARB2	0	-1.08734	0.18	0.39	0	PlasmaCells	MGUS
LINC-PINT	0	-2.19141	0.016	0.225	0	PlasmaCells	MGUS
CLECL1	0	-1.61765	0.114	0.322	0	PlasmaCells	MGUS
C12orf45	0	-1.28905	0.136	0.343	0	PlasmaCells	MGUS
UBALD2	0	-1.30446	0.104	0.311	0	PlasmaCells	MGUS
BRSK1	0	-2.89869	0.038	0.243	0	PlasmaCells	MGUS
PSMD5-AS1	0	-2.6958	0.01	0.213	0	PlasmaCells	MGUS
PTCH2	0	-1.74473	0.032	0.232	0	PlasmaCells	MGUS
CTHRC1	0	-2.20943	0.079	0.275	0	PlasmaCells	MGUS
C5orf56	0	-1.97503	0.015	0.208	0	PlasmaCells	MGUS
LMF1	0	-1.49147	0.123	0.316	0	PlasmaCells	MGUS
RP11-81H14.2	0	-3.22446	0.009	0.201	0	PlasmaCells	MGUS
KLF10	0	-1.05318	0.128	0.318	0	PlasmaCells	MGUS
TMEM261	0	-2.2686	0.015	0.204	0	PlasmaCells	MGUS
RPL27A	0	-1.09058	0.797	0.986	0	PlasmaCells	MGUS
PMF1	0	-1.88738	0.029	0.216	0	PlasmaCells	MGUS
NR4A1	0	-1.46038	0.054	0.241	0	PlasmaCells	MGUS
CTD-3252C9.4	0	-4.07222	0.008	0.195	0	PlasmaCells	MGUS
C16orf54	0	-1.16767	0.126	0.311	0	PlasmaCells	MGUS
RAB11FIP1	0	-1.01088	0.092	0.276	0	PlasmaCells	MGUS
STX11	0	-1.07718	0.073	0.257	0	PlasmaCells	MGUS
LRRC16A	0	-4.73961	0.005	0.187	0	PlasmaCells	MGUS
PRR34-AS1	0	-1.62692	0.068	0.25	0	PlasmaCells	MGUS
RP11-596C23.2	0	-3.96846	0.005	0.185	0	PlasmaCells	MGUS
LINC00969	0	-1.67799	0.019	0.197	0	PlasmaCells	MGUS
AREG	0	-3.2417	0.029	0.206	0	PlasmaCells	MGUS
PGRMC2	0	-1.16309	0.128	0.303	0	PlasmaCells	MGUS
RTFDC1	0	-1.85186	0.016	0.191	0	PlasmaCells	MGUS
HIST1H2BG	0	-2.66059	0.024	0.196	0	PlasmaCells	MGUS
CCDC53	0	-3.09634	0.009	0.181	0	PlasmaCells	MGUS
DPEP1	0	-3.59572	0.017	0.186	0	PlasmaCells	MGUS
TNFRSF18	0	-1.76927	0.043	0.211	0	PlasmaCells	MGUS
FAM195A	0	-2.7003	0.011	0.178	0	PlasmaCells	MGUS
C7orf73	0	-1.00159	0.026	0.19	0	PlasmaCells	MGUS
IGLC6	0	-3.69803	0.007	0.17	0	PlasmaCells	MGUS
FBP1	0	-1.23778	0.087	0.246	0	PlasmaCells	MGUS
C11orf80	0	-1.10593	0.123	0.281	0	PlasmaCells	MGUS
LARP1B	0	-1.22558	0.103	0.26	0	PlasmaCells	MGUS
LINC00582	0	-2.48378	0.048	0.204	0	PlasmaCells	MGUS
RP11-279O9.4	0	-5.5267	0.004	0.157	0	PlasmaCells	MGUS
C7orf55	0	-2.49716	0.011	0.164	0	PlasmaCells	MGUS
LYRM5	0	-2.19788	0.012	0.165	0	PlasmaCells	MGUS
HN1	0	-1.441	0.019	0.169	0	PlasmaCells	MGUS
LLNLR-245B6.1	0	-2.67029	0.009	0.159	0	PlasmaCells	MGUS
CASP10	0	-1.01859	0.1	0.249	0	PlasmaCells	MGUS
DNAAF1	0	-3.1955	0.036	0.185	0	PlasmaCells	MGUS
ILF3-AS1	0	-1.28898	0.018	0.165	0	PlasmaCells	MGUS
MRPL12	0	-1.98861	0.029	0.176	0	PlasmaCells	MGUS
TOPORS-AS1	0	-1.57158	0.015	0.157	0	PlasmaCells	MGUS
C1orf132	0	-2.88371	0.01	0.152	0	PlasmaCells	MGUS
RP11-138A9.1	0	-2.10391	0.01	0.151	0	PlasmaCells	MGUS
PARL	0	-1.37899	0.032	0.172	0	PlasmaCells	MGUS
ZCCHC11	0	-1.47648	0.016	0.155	0	PlasmaCells	MGUS
BHLHE41	0	-1.43434	0.089	0.228	0	PlasmaCells	MGUS
CTA-292E10.6	0	-2.67684	0.008	0.147	0	PlasmaCells	MGUS
MMP24-AS1	0	-1.6327	0.015	0.153	0	PlasmaCells	MGUS
RP1-313I6.12	0	-2.47501	0.009	0.145	0	PlasmaCells	MGUS
STRA13	0	-1.83584	0.013	0.147	0	PlasmaCells	MGUS
CTA-29F11.1	0	-2.46938	0.008	0.139	0	PlasmaCells	MGUS
TRAM2	0	-1.25266	0.077	0.207	0	PlasmaCells	MGUS
C7orf49	0	-2.68135	0.008	0.138	0	PlasmaCells	MGUS
PKHD1L1	0	-1.25922	0.076	0.205	0	PlasmaCells	MGUS
EHD4	0	-1.07803	0.063	0.192	0	PlasmaCells	MGUS
TMED7	0	-1.16126	0.063	0.191	0	PlasmaCells	MGUS
METTL10	0	-2.30638	0.008	0.134	0	PlasmaCells	MGUS
FXN	0	-1.53166	0.043	0.168	0	PlasmaCells	MGUS
ZNF90	0	-1.3032	0.023	0.148	0	PlasmaCells	MGUS
SCO2	0	-1.08148	0.072	0.197	0	PlasmaCells	MGUS
P2RX5	0	-1.4557	0.044	0.168	0	PlasmaCells	MGUS
AC078883.3	0	-4.20627	0.005	0.128	0	PlasmaCells	MGUS
RP11-620J15.3	0	-3.41491	0.006	0.129	0	PlasmaCells	MGUS
CMB9-22P13.1	0	-3.91952	0.004	0.125	0	PlasmaCells	MGUS
FAM60A	0	-1.85177	0.011	0.13	0	PlasmaCells	MGUS
SQRDL	0	-1.85755	0.012	0.131	0	PlasmaCells	MGUS
CSNK1E	0	-1.23958	0.044	0.163	0	PlasmaCells	MGUS
TGFBR3L	0	-2.60504	0.023	0.142	0	PlasmaCells	MGUS
KB-1980E6.3	0	-5.32248	0.003	0.121	0	PlasmaCells	MGUS
AC026202.3	0	-3.85081	0.009	0.126	0	PlasmaCells	MGUS
C21orf59	0	-2.64571	0.009	0.126	0	PlasmaCells	MGUS
KCNQ1OT1	0	-1.18637	0.048	0.162	0	PlasmaCells	MGUS
GBAS	0	-1.69656	0.01	0.122	0	PlasmaCells	MGUS
LINC00936	0	-2.11642	0.009	0.121	0	PlasmaCells	MGUS
TMEM57	0	-2.60952	0.006	0.117	0	PlasmaCells	MGUS
TMEM5	0	-3.0353	0.006	0.117	0	PlasmaCells	MGUS
IGHV3-33	0	-1.40634	0.032	0.143	0	PlasmaCells	MGUS
CPSF3L	0	-1.77547	0.01	0.119	0	PlasmaCells	MGUS
IGKV1D-8	0	-1.86534	0.016	0.125	0	PlasmaCells	MGUS
ELFN1-AS1	0	-3.22084	0.019	0.127	0	PlasmaCells	MGUS
SULF2	0	-1.11794	0.043	0.151	0	PlasmaCells	MGUS
AC007246.3	0	-3.85923	0.004	0.111	0	PlasmaCells	MGUS
SND1-IT1	0	-1.74701	0.023	0.129	0	PlasmaCells	MGUS
SLC33A1	0	-1.34637	0.038	0.144	0	PlasmaCells	MGUS
ATAD3C	0	-2.08399	0.027	0.132	0	PlasmaCells	MGUS
LINC00116	0	-1.2524	0.013	0.118	0	PlasmaCells	MGUS
RP11-284N8.3	0	-2.55298	0.007	0.111	0	PlasmaCells	MGUS
LINC00998	0	-1.15182	0.014	0.116	0	PlasmaCells	MGUS
FAM103A1	0	-1.65643	0.01	0.111	0	PlasmaCells	MGUS
CTA-384D8.34	0	-4.73973	0.002	0.103	0	PlasmaCells	MGUS
ERBB2IP	0	-1.1338	0.014	0.111	0	PlasmaCells	MGUS
NHSL2	0	-1.12843	0.019	0.116	0	PlasmaCells	MGUS
AC104699.1	0	-2.4085	0.026	0.122	0	PlasmaCells	MGUS
RP11-598F7.3	0	-2.17803	0.008	0.104	0	PlasmaCells	MGUS
RP5-887A10.1	0	-2.18536	0.011	0.106	0	PlasmaCells	MGUS
TMEM55B	0	-2.04139	0.008	0.101	0	PlasmaCells	MGUS
RP11-138A9.2	0	-1.55849	0.01	0.101	0	PlasmaCells	MGUS
TMEM52	0	-3.07709	0.013	0.103	0	PlasmaCells	MGUS
ANKRD37	1.19e-285	-1.20384	0.132	0.276	3.2e-281	PlasmaCells	MGUS
GCSH	1.42e-279	-1.01651	0.097	0.228	3.81e-275	PlasmaCells	MGUS
CLN5	9.23e-276	-1.29954	0.029	0.114	2.47e-271	PlasmaCells	MGUS
OSBPL3	1.06e-275	-1.31413	0.026	0.106	2.83e-271	PlasmaCells	MGUS
VCPKMT	6.96e-274	-1.23385	0.057	0.163	1.87e-269	PlasmaCells	MGUS
IGLV7-43	6.97e-268	-1.87168	0.03	0.113	1.87e-263	PlasmaCells	MGUS
DDX3Y	3.65e-239	-1.26251	0.049	0.144	9.79e-235	PlasmaCells	MGUS
HIST1H2AE	2.59e-237	-1.24582	0.035	0.116	6.94e-233	PlasmaCells	MGUS
AMPD1	1.77e-234	-1.16705	0.091	0.206	4.74e-230	PlasmaCells	MGUS
ZNF275	6.68e-230	-1.28161	0.071	0.174	1.79e-225	PlasmaCells	MGUS
PIK3CD-AS2	1.84e-226	-1.34269	0.082	0.189	4.93e-222	PlasmaCells	MGUS
LYPD6B	5.69e-224	-1.34084	0.047	0.135	1.53e-219	PlasmaCells	MGUS
HIST2H2BE	3.71e-212	-1.06154	0.042	0.124	9.94e-208	PlasmaCells	MGUS
PLA2G2D	6.01e-201	-1.90318	0.031	0.1	1.61e-196	PlasmaCells	MGUS
INSR	2.69e-198	-1.4044	0.057	0.143	7.2e-194	PlasmaCells	MGUS
PGLYRP2	1.95e-191	-1.64112	0.044	0.121	5.21e-187	PlasmaCells	MGUS
PODXL2	1.52e-187	-1.04844	0.04	0.116	4.07e-183	PlasmaCells	MGUS
DONSON	3.3e-178	-1.75516	0.042	0.114	8.85e-174	PlasmaCells	MGUS
SSPN	3.38e-178	-1.16552	0.107	0.209	9.06e-174	PlasmaCells	MGUS
TBCEL	3.74e-165	-1.22206	0.098	0.194	1e-160	PlasmaCells	MGUS
LDLR	2.64e-159	-1.07777	0.048	0.12	7.07e-155	PlasmaCells	MGUS
KDELR3	1.64e-156	-1.08389	0.086	0.176	4.4e-152	PlasmaCells	MGUS
PLAUR	1.09e-94	-1.18527	0.058	0.116	2.92e-90	PlasmaCells	MGUS
SMPDL3B	7.82e-87	-1.27468	0.05	0.101	2.1e-82	PlasmaCells	MGUS
MIXL1	1.18e-73	-1.04302	0.06	0.111	3.16e-69	PlasmaCells	MGUS
RACK1	0	4.25683	0.784	0.074	0	PlasmaCells	MGUS
ATP5F1E	0	3.14039	0.745	0.073	0	PlasmaCells	MGUS
ATP5MC2	0	3.96303	0.727	0.07	0	PlasmaCells	MGUS
ATP5MG	0	3.46604	0.725	0.07	0	PlasmaCells	MGUS
MT-ATP8	0	2.91605	0.764	0.156	0	PlasmaCells	MGUS
ATP5F1D	0	3.97832	0.646	0.066	0	PlasmaCells	MGUS
NOP53	0	4.66438	0.628	0.062	0	PlasmaCells	MGUS
ELOB	0	3.39619	0.625	0.066	0	PlasmaCells	MGUS
TRIR	0	3.97782	0.618	0.062	0	PlasmaCells	MGUS
IGLV3-1	0	2.73571	0.1	0.624	0	PlasmaCells	MGUS
ATP5MC3	0	3.2639	0.562	0.063	0	PlasmaCells	MGUS
SELENOH	0	3.66614	0.544	0.061	0	PlasmaCells	MGUS
ATP5F1B	0	3.07584	0.544	0.063	0	PlasmaCells	MGUS
ATP6V0C	0	3.79766	0.537	0.063	0	PlasmaCells	MGUS
SELENOK	0	3.52875	0.534	0.06	0	PlasmaCells	MGUS
GABARAP	0	2.76525	0.749	0.28	0	PlasmaCells	MGUS
ATP5F1A	0	3.2381	0.53	0.062	0	PlasmaCells	MGUS
ATP5PF	0	3.31264	0.515	0.06	0	PlasmaCells	MGUS
REX1BD	0	3.9118	0.492	0.056	0	PlasmaCells	MGUS
ATP5PD	0	3.706	0.48	0.057	0	PlasmaCells	MGUS
ATP5MF	0	3.0903	0.477	0.063	0	PlasmaCells	MGUS
RTRAF	0	3.75568	0.455	0.054	0	PlasmaCells	MGUS
IFITM1	0	4.34344	0.534	0.136	0	PlasmaCells	MGUS
NME2	0	3.73066	0.556	0.161	0	PlasmaCells	MGUS
ATP5IF1	0	3.65293	0.454	0.059	0	PlasmaCells	MGUS
ATP5MPL	0	2.97193	0.453	0.063	0	PlasmaCells	MGUS
ATP5MD	0	3.0425	0.45	0.062	0	PlasmaCells	MGUS
MTRNR2L12	0	2.89767	0.534	0.148	0	PlasmaCells	MGUS
SEM1	0	3.39512	0.431	0.059	0	PlasmaCells	MGUS
ATP5MC1	0	3.63165	0.421	0.052	0	PlasmaCells	MGUS
LIME1	0	3.86788	0.415	0.052	0	PlasmaCells	MGUS
SELENOF	0	3.50611	0.417	0.055	0	PlasmaCells	MGUS
ATP5PB	0	3.4365	0.416	0.055	0	PlasmaCells	MGUS
SELENOW	0	3.9979	0.404	0.048	0	PlasmaCells	MGUS
NAXE	0	4.08547	0.4	0.049	0	PlasmaCells	MGUS
SELENOM	0	3.72971	0.393	0.043	0	PlasmaCells	MGUS
SELENOT	0	3.61144	0.399	0.054	0	PlasmaCells	MGUS
SELENOS	0	2.82003	0.397	0.056	0	PlasmaCells	MGUS
ATP5F1C	0	3.31622	0.389	0.053	0	PlasmaCells	MGUS
BUD23	0	3.89543	0.368	0.047	0	PlasmaCells	MGUS
SMIM26	0	3.60605	0.367	0.052	0	PlasmaCells	MGUS
PNRC1	0	2.23475	0.721	0.409	0	PlasmaCells	MGUS
TENT5C	0	2.98817	0.357	0.047	0	PlasmaCells	MGUS
METTL26	0	4.26854	0.35	0.04	0	PlasmaCells	MGUS
MESD	0	3.56897	0.355	0.047	0	PlasmaCells	MGUS
ODC1	0	2.69625	0.498	0.191	0	PlasmaCells	MGUS
MT-ND6	0	3.06153	0.663	0.368	0	PlasmaCells	MGUS
RAB5IF	0	3.31973	0.339	0.052	0	PlasmaCells	MGUS
NENF	0	2.49981	0.479	0.197	0	PlasmaCells	MGUS
LY6E	0	2.9802	0.519	0.238	0	PlasmaCells	MGUS
PAXX	0	4.10117	0.317	0.039	0	PlasmaCells	MGUS
COPS9	0	3.14114	0.328	0.053	0	PlasmaCells	MGUS
ATP5ME	0	2.54709	0.336	0.061	0	PlasmaCells	MGUS
ELOC	0	3.46898	0.32	0.047	0	PlasmaCells	MGUS
VSIR	0	2.73614	0.327	0.055	0	PlasmaCells	MGUS
IFITM2	0	2.237	0.492	0.223	0	PlasmaCells	MGUS
CHCHD10	0	2.60042	0.556	0.288	0	PlasmaCells	MGUS
RNF187	0	3.48201	0.343	0.075	0	PlasmaCells	MGUS
GNB2	0	2.13075	0.481	0.215	0	PlasmaCells	MGUS
UCHL1	0	4.46923	0.29	0.028	0	PlasmaCells	MGUS
RAC1	0	1.87803	0.486	0.226	0	PlasmaCells	MGUS
FCRLA	0	3.89524	0.419	0.16	0	PlasmaCells	MGUS
MMP24OS	0	3.73599	0.292	0.039	0	PlasmaCells	MGUS
CORO1A	0	2.0879	0.567	0.315	0	PlasmaCells	MGUS
MCUB	0	4.15148	0.282	0.031	0	PlasmaCells	MGUS
ZFP36L2	0	2.28137	0.571	0.323	0	PlasmaCells	MGUS
NDUFAF8	0	3.51177	0.292	0.045	0	PlasmaCells	MGUS
ASS1	0	6.34182	0.284	0.04	0	PlasmaCells	MGUS
STMP1	0	3.80063	0.284	0.04	0	PlasmaCells	MGUS
MT-ND4L	0	3.96708	0.888	0.645	0	PlasmaCells	MGUS
EEF1G	0	5.26466	0.369	0.128	0	PlasmaCells	MGUS
NSD3	0	3.78307	0.28	0.04	0	PlasmaCells	MGUS
HLA-F	0	2.41124	0.459	0.22	0	PlasmaCells	MGUS
WBP1	0	3.30159	0.304	0.065	0	PlasmaCells	MGUS
CEBPB	0	1.92598	0.352	0.115	0	PlasmaCells	MGUS
RARRES3	0	2.65807	0.414	0.179	0	PlasmaCells	MGUS
DAZAP2	0	1.88279	0.583	0.35	0	PlasmaCells	MGUS
CD37	0	2.29808	0.649	0.417	0	PlasmaCells	MGUS
CYTOR	0	3.02089	0.279	0.047	0	PlasmaCells	MGUS
ARF5	0	2.19451	0.381	0.152	0	PlasmaCells	MGUS
MRPS24	0	3.02065	0.312	0.085	0	PlasmaCells	MGUS
POLD4	0	2.11163	0.405	0.18	0	PlasmaCells	MGUS
ARHGDIB	0	2.10013	0.633	0.408	0	PlasmaCells	MGUS
NBDY	0	4.04414	0.255	0.03	0	PlasmaCells	MGUS
CITED2	0	2.31892	0.456	0.232	0	PlasmaCells	MGUS
PSMA6	0	2.28242	0.346	0.124	0	PlasmaCells	MGUS
KHDRBS1	0	2.10898	0.392	0.172	0	PlasmaCells	MGUS
RNASEK	0	3.17583	0.342	0.123	0	PlasmaCells	MGUS
LTB	0	4.18659	0.252	0.033	0	PlasmaCells	MGUS
PCBP2	0	2.26998	0.739	0.522	0	PlasmaCells	MGUS
AES	0	2.90116	0.4	0.184	0	PlasmaCells	MGUS
CYBC1	0	3.21761	0.264	0.048	0	PlasmaCells	MGUS
PSAT1	0	3.04697	0.326	0.115	0	PlasmaCells	MGUS
ITGA4	0	2.03837	0.412	0.205	0	PlasmaCells	MGUS
FRZB	0	2.96084	0.296	0.092	0	PlasmaCells	MGUS
UFD1	0	3.42213	0.244	0.04	0	PlasmaCells	MGUS
BSCL2	0	3.63093	0.258	0.055	0	PlasmaCells	MGUS
AC243960.1	0	4.59519	0.231	0.028	0	PlasmaCells	MGUS
PCK2	0	3.27594	0.257	0.055	0	PlasmaCells	MGUS
SPN	0	2.26809	0.303	0.101	0	PlasmaCells	MGUS
PSIP1	0	2.41384	0.308	0.11	0	PlasmaCells	MGUS
IGHV5-10-1	0	6.12823	0.21	0.012	0	PlasmaCells	MGUS
ARL6IP5	0	1.77344	0.489	0.292	0	PlasmaCells	MGUS
CRTAP	0	2.06548	0.436	0.241	0	PlasmaCells	MGUS
ANP32B	0	1.65738	0.627	0.432	0	PlasmaCells	MGUS
UBXN1	0	1.68699	0.53	0.335	0	PlasmaCells	MGUS
STOM	0	3.34322	0.253	0.059	0	PlasmaCells	MGUS
EIF2S3	0	2.01737	0.402	0.209	0	PlasmaCells	MGUS
CNN2	0	2.28404	0.392	0.2	0	PlasmaCells	MGUS
SHISA5	0	2.25363	0.352	0.161	0	PlasmaCells	MGUS
TAGLN2	0	2.32866	0.466	0.276	0	PlasmaCells	MGUS
PCBP1	0	1.87418	0.656	0.466	0	PlasmaCells	MGUS
RTF2	0	3.36241	0.229	0.039	0	PlasmaCells	MGUS
APEX1	0	1.85048	0.41	0.22	0	PlasmaCells	MGUS
CD52	0	2.55067	0.433	0.244	0	PlasmaCells	MGUS
HNRNPF	0	1.69663	0.465	0.276	0	PlasmaCells	MGUS
SLC1A5	0	2.21559	0.387	0.198	0	PlasmaCells	MGUS
GIMAP7	0	4.70813	0.203	0.014	0	PlasmaCells	MGUS
ADA2	0	2.28754	0.246	0.057	0	PlasmaCells	MGUS
EBLN3P	0	3.95953	0.216	0.028	0	PlasmaCells	MGUS
HIKESHI	0	3.56649	0.224	0.036	0	PlasmaCells	MGUS
RBMS1	0	2.30864	0.257	0.07	0	PlasmaCells	MGUS
CD7	0	6.33866	0.192	0.006	0	PlasmaCells	MGUS
DMAC1	0	4.40007	0.209	0.025	0	PlasmaCells	MGUS
SF3A2	0	2.75375	0.274	0.091	0	PlasmaCells	MGUS
NORAD	0	3.40544	0.212	0.029	0	PlasmaCells	MGUS
SEP06	0	1.96461	0.438	0.257	0	PlasmaCells	MGUS
GPI	0	2.1193	0.292	0.111	0	PlasmaCells	MGUS
MFAP4	0	12.6357	0.181	0	0	PlasmaCells	MGUS
SEP09	0	2.35387	0.346	0.166	0	PlasmaCells	MGUS
YWHAB	0	1.48849	0.651	0.473	0	PlasmaCells	MGUS
FYB1	0	3.75848	0.194	0.016	0	PlasmaCells	MGUS
CHAC1	0	4.10847	0.21	0.033	0	PlasmaCells	MGUS
APBB1IP	0	2.52492	0.265	0.089	0	PlasmaCells	MGUS
MAN2B1	0	2.05605	0.266	0.09	0	PlasmaCells	MGUS
IMP3	0	1.7238	0.401	0.228	0	PlasmaCells	MGUS
WASHC3	0	3.21448	0.213	0.04	0	PlasmaCells	MGUS
CAT	0	3.0055	0.276	0.105	0	PlasmaCells	MGUS
EMD	0	1.74248	0.421	0.25	0	PlasmaCells	MGUS
ALOX5AP	0	2.04861	0.28	0.11	0	PlasmaCells	MGUS
SELENOP	0	2.47846	0.177	0.007	0	PlasmaCells	MGUS
SHMT2	0	2.24372	0.388	0.219	0	PlasmaCells	MGUS
GIMAP4	0	3.96805	0.193	0.024	0	PlasmaCells	MGUS
HSPD1	0	1.66227	0.469	0.3	0	PlasmaCells	MGUS
SEPHS2	0	3.60785	0.205	0.036	0	PlasmaCells	MGUS
NGRN	0	3.48938	0.208	0.04	0	PlasmaCells	MGUS
SMIM37	0	3.59512	0.199	0.032	0	PlasmaCells	MGUS
MTHFD2	0	2.18945	0.379	0.213	0	PlasmaCells	MGUS
AC004687.1	0	3.17958	0.19	0.024	0	PlasmaCells	MGUS
PTPRC	0	2.60945	0.287	0.122	0	PlasmaCells	MGUS
TRAF3IP3	0	2.39017	0.356	0.192	0	PlasmaCells	MGUS
SYNGR2	0	1.70496	0.519	0.356	0	PlasmaCells	MGUS
AC116366.3	0	3.97132	0.194	0.032	0	PlasmaCells	MGUS
CCDC32	0	3.10988	0.201	0.039	0	PlasmaCells	MGUS
ZFAS1	0	1.49421	0.47	0.308	0	PlasmaCells	MGUS
CTSF	0	2.87988	0.258	0.097	0	PlasmaCells	MGUS
CENPX	0	3.40667	0.195	0.034	0	PlasmaCells	MGUS
NOSIP	0	2.35976	0.423	0.263	0	PlasmaCells	MGUS
IGHV1-69-2	0	1.97276	0.005	0.164	0	PlasmaCells	MGUS
LDHB	0	1.96055	0.638	0.48	0	PlasmaCells	MGUS
IGHV3-30	0	1.75282	0.061	0.219	0	PlasmaCells	MGUS
SMIM29	0	4.21177	0.175	0.018	0	PlasmaCells	MGUS
ILF3-DT	0	4.25032	0.178	0.021	0	PlasmaCells	MGUS
MID1IP1	0	3.23742	0.182	0.026	0	PlasmaCells	MGUS
ERG28	0	3.65613	0.185	0.03	0	PlasmaCells	MGUS
TMEM173	0	2.67096	0.197	0.043	0	PlasmaCells	MGUS
SELL	0	3.20315	0.204	0.051	0	PlasmaCells	MGUS
LIMD2	0	2.27014	0.437	0.285	0	PlasmaCells	MGUS
JPT1	0	3.15883	0.187	0.035	0	PlasmaCells	MGUS
SYT1	0	5.59377	0.158	0.008	0	PlasmaCells	MGUS
SLC40A1	0	2.57844	0.177	0.028	0	PlasmaCells	MGUS
MEF2B	0	6.49714	0.154	0.006	0	PlasmaCells	MGUS
MCRIP2	0	3.67662	0.176	0.028	0	PlasmaCells	MGUS
INTS11	0	3.72889	0.18	0.033	0	PlasmaCells	MGUS
RAC2	0	1.88951	0.553	0.407	0	PlasmaCells	MGUS
MYL12A	0	1.91209	0.742	0.598	0	PlasmaCells	MGUS
RETREG2	0	3.89457	0.169	0.025	0	PlasmaCells	MGUS
MKX	0	5.24292	0.153	0.009	0	PlasmaCells	MGUS
AC012645.3	0	3.84652	0.162	0.02	0	PlasmaCells	MGUS
GMPR	0	4.69133	0.153	0.011	0	PlasmaCells	MGUS
UCP2	0	2.19187	0.453	0.312	0	PlasmaCells	MGUS
HSPA8	0	1.78227	0.779	0.639	0	PlasmaCells	MGUS
ST13	0	1.58547	0.55	0.412	0	PlasmaCells	MGUS
IGFBP7	0	2.98034	0.155	0.019	0	PlasmaCells	MGUS
TMEM35B	0	4.1151	0.154	0.02	0	PlasmaCells	MGUS
CCNI	0	1.61238	0.782	0.655	0	PlasmaCells	MGUS
HSP90AB1	0	1.44439	0.693	0.568	0	PlasmaCells	MGUS
TSPAN7	0	6.02877	0.125	0.003	0	PlasmaCells	MGUS
NCL	0	1.25322	0.607	0.488	0	PlasmaCells	MGUS
MYL12B	0	1.35145	0.604	0.485	0	PlasmaCells	MGUS
YBX1	0	1.58572	0.781	0.67	0	PlasmaCells	MGUS
SH3BGRL3	0	1.812	0.78	0.676	0	PlasmaCells	MGUS
HIGD2A	0	1.38804	0.63	0.526	0	PlasmaCells	MGUS
PFN1	0	1.97654	0.835	0.732	0	PlasmaCells	MGUS
CNBP	0	1.27304	0.667	0.565	0	PlasmaCells	MGUS
PABPC1	0	1.78489	0.869	0.767	0	PlasmaCells	MGUS
RHOA	0	1.26437	0.722	0.624	0	PlasmaCells	MGUS
EEF1B2	0	1.42353	0.843	0.934	0	PlasmaCells	MGUS
PPIA	0	1.7121	0.819	0.734	0	PlasmaCells	MGUS
RPSA	0	1.23701	0.87	0.947	0	PlasmaCells	MGUS
EIF3H	0	1.23102	0.633	0.563	0	PlasmaCells	MGUS
RPLP0	0	1.25816	0.916	0.986	0	PlasmaCells	MGUS
RPL5	0	1.35237	0.899	0.968	0	PlasmaCells	MGUS
RPL22	0	1.21888	0.873	0.94	0	PlasmaCells	MGUS
RPS23	0	1.13598	0.925	0.99	0	PlasmaCells	MGUS
EIF3F	0	1.44536	0.691	0.626	0	PlasmaCells	MGUS
RPL14	0	1.26353	0.915	0.979	0	PlasmaCells	MGUS
RPS21	0	1.32893	0.886	0.949	0	PlasmaCells	MGUS
HLA-C	0	1.40046	0.918	0.98	0	PlasmaCells	MGUS
RPL18	0	1.12374	0.927	0.989	0	PlasmaCells	MGUS
RPS4X	0	1.01665	0.932	0.993	0	PlasmaCells	MGUS
RPL6	0	1.2478	0.919	0.978	0	PlasmaCells	MGUS
RPS7	0	1.29958	0.92	0.977	0	PlasmaCells	MGUS
ARPC3	0	1.06308	0.699	0.642	0	PlasmaCells	MGUS
RPL7A	0	1.37913	0.927	0.983	0	PlasmaCells	MGUS
RPL29	0	1.1971	0.927	0.982	0	PlasmaCells	MGUS
RPL11	0	1.16552	0.941	0.993	0	PlasmaCells	MGUS
RPS13	0	1.43798	0.928	0.98	0	PlasmaCells	MGUS
RPS3	0	1.3754	0.937	0.988	0	PlasmaCells	MGUS
VIM	0	1.18636	0.796	0.847	0	PlasmaCells	MGUS
RPS8	0	1.16583	0.941	0.991	0	PlasmaCells	MGUS
NACA	0	1.45482	0.885	0.935	0	PlasmaCells	MGUS
RPL19	0	1.42934	0.941	0.991	0	PlasmaCells	MGUS
RPS27A	0	1.10302	0.944	0.993	0	PlasmaCells	MGUS
SARAF	0	1.03299	0.778	0.825	0	PlasmaCells	MGUS
GAPDH	0	1.44652	0.833	0.787	0	PlasmaCells	MGUS
RPL12	0	1.22654	0.939	0.984	0	PlasmaCells	MGUS
RPL28	0	1.08792	0.945	0.99	0	PlasmaCells	MGUS
RPL32	0	1.09156	0.948	0.992	0	PlasmaCells	MGUS
RPL17	0	2.2648	0.743	0.701	0	PlasmaCells	MGUS
EIF3L	0	1.28585	0.632	0.59	0	PlasmaCells	MGUS
RPL30	0	1.91116	0.942	0.983	0	PlasmaCells	MGUS
EEF2	0	1.19654	0.851	0.892	0	PlasmaCells	MGUS
MT-ND5	0	1.22108	0.911	0.952	0	PlasmaCells	MGUS
CFL1	0	1.1859	0.763	0.729	0	PlasmaCells	MGUS
PPDPF	0	1.5534	0.833	0.799	0	PlasmaCells	MGUS
MT-ATP6	0	1.08531	0.959	0.991	0	PlasmaCells	MGUS
MT-CYB	0	1.10888	0.959	0.99	0	PlasmaCells	MGUS
EEF1A1	0	1.61987	0.968	0.998	0	PlasmaCells	MGUS
RPS12	0	1.23537	0.966	0.992	0	PlasmaCells	MGUS
MIF	0	1.18666	0.724	0.749	0	PlasmaCells	MGUS
MT-CO3	0	1.08799	0.97	0.991	0	PlasmaCells	MGUS
MT-CO2	0	1.46529	0.976	0.994	0	PlasmaCells	MGUS
RPS26	0	1.93921	0.925	0.943	0	PlasmaCells	MGUS
EIF3K	0	1.07538	0.758	0.774	0	PlasmaCells	MGUS
MT-CO1	0	1.53556	0.98	0.993	0	PlasmaCells	MGUS
HLA-E	0	1.36938	0.826	0.838	0	PlasmaCells	MGUS
FXYD5	0	1.71265	0.774	0.786	0	PlasmaCells	MGUS
GYPC	0	1.64272	0.675	0.665	0	PlasmaCells	MGUS
FTH1	0	1.68304	0.965	0.971	0	PlasmaCells	MGUS
BTF3	0	1.20077	0.848	0.853	0	PlasmaCells	MGUS
CLIC1	0	1.14099	0.71	0.715	0	PlasmaCells	MGUS
ACTB	0	1.70874	0.947	0.943	0	PlasmaCells	MGUS
ACTG1	0	1.21844	0.803	0.807	0	PlasmaCells	MGUS
NPM1	0	1.35906	0.756	0.754	0	PlasmaCells	MGUS
AC007388.1	1.74e-307	4.36661	0.15	0.018	4.67e-303	PlasmaCells	MGUS
LAT	6.75e-307	4.20405	0.159	0.025	1.81e-302	PlasmaCells	MGUS
WAS	1.53e-305	2.15881	0.305	0.138	4.1e-301	PlasmaCells	MGUS
AC012236.1	6.43e-304	2.7875	0.184	0.039	1.72e-299	PlasmaCells	MGUS
HNRNPK	6.84e-302	1.24798	0.615	0.516	1.83e-297	PlasmaCells	MGUS
RAP1B	1.83e-300	1.94461	0.452	0.293	4.92e-296	PlasmaCells	MGUS
PDCD2	9.81e-299	2.24937	0.274	0.112	2.63e-294	PlasmaCells	MGUS
SLC25A5	2.32e-297	1.15393	0.587	0.49	6.23e-293	PlasmaCells	MGUS
ARF1	4.12e-297	1.07495	0.636	0.578	1.11e-292	PlasmaCells	MGUS
SDF4	2.32e-294	1.61657	0.423	0.268	6.23e-290	PlasmaCells	MGUS
HCLS1	3.51e-294	1.56695	0.466	0.31	9.42e-290	PlasmaCells	MGUS
GAS2	4.08e-294	4.96861	0.128	0.008	1.09e-289	PlasmaCells	MGUS
TM9SF1	1.86e-293	2.36291	0.223	0.071	4.99e-289	PlasmaCells	MGUS
MYH9	3.35e-293	2.11414	0.28	0.119	8.98e-289	PlasmaCells	MGUS
MIA2	1.06e-291	3.54852	0.157	0.026	2.84e-287	PlasmaCells	MGUS
FLT3LG	2.75e-289	4.0451	0.164	0.031	7.36e-285	PlasmaCells	MGUS
LAPTM5	5.14e-289	2.20204	0.396	0.259	1.38e-284	PlasmaCells	MGUS
TPGS1	8.01e-285	2.88074	0.189	0.049	2.15e-280	PlasmaCells	MGUS
TPM3	8.3e-285	1.67535	0.492	0.346	2.23e-280	PlasmaCells	MGUS
OGA	8.85e-285	3.47956	0.151	0.023	2.37e-280	PlasmaCells	MGUS
GRINA	9.77e-282	1.81195	0.343	0.181	2.62e-277	PlasmaCells	MGUS
HADHA	1.54e-281	1.61839	0.409	0.251	4.13e-277	PlasmaCells	MGUS
GRSF1	2.61e-281	2.14744	0.262	0.105	7e-277	PlasmaCells	MGUS
MAT2B	5.04e-281	1.76503	0.38	0.22	1.35e-276	PlasmaCells	MGUS
CNPY3	5.22e-281	1.56275	0.424	0.269	1.4e-276	PlasmaCells	MGUS
GNG10	1.49e-280	3.30478	0.153	0.025	3.99e-276	PlasmaCells	MGUS
KCNK12	1.58e-280	3.19094	0.166	0.034	4.23e-276	PlasmaCells	MGUS
GLRX5	1.93e-280	3.56035	0.199	0.058	5.18e-276	PlasmaCells	MGUS
PIP4P1	4.25e-280	3.70814	0.147	0.022	1.14e-275	PlasmaCells	MGUS
CFAP298	8.29e-279	3.46304	0.155	0.028	2.22e-274	PlasmaCells	MGUS
FAM30A	8.49e-279	2.44093	0.156	0.026	2.28e-274	PlasmaCells	MGUS
ETFRF1	4.19e-278	3.89403	0.145	0.021	1.12e-273	PlasmaCells	MGUS
SOD1	6.93e-278	1.22236	0.623	0.551	1.86e-273	PlasmaCells	MGUS
S100A10	1.64e-277	1.29395	0.54	0.414	4.4e-273	PlasmaCells	MGUS
SNRPD2	7e-277	1.07631	0.703	0.693	1.88e-272	PlasmaCells	MGUS
WASHC1	1.01e-276	3.70473	0.157	0.029	2.7e-272	PlasmaCells	MGUS
AC078883.1	1.33e-276	2.83109	0.172	0.038	3.56e-272	PlasmaCells	MGUS
FLOT2	6.07e-274	2.29796	0.251	0.1	1.63e-269	PlasmaCells	MGUS
UBE2V1	8.11e-274	3.02577	0.181	0.047	2.17e-269	PlasmaCells	MGUS
HMGN4	8.21e-273	2.47321	0.221	0.075	2.2e-268	PlasmaCells	MGUS
NSA2	1.03e-270	1.45031	0.484	0.347	2.77e-266	PlasmaCells	MGUS
CALM1	1.17e-270	1.44365	0.651	0.623	3.14e-266	PlasmaCells	MGUS
LITAF	1.72e-270	1.8823	0.424	0.277	4.62e-266	PlasmaCells	MGUS
PLPBP	2.91e-268	3.78577	0.148	0.025	7.8e-264	PlasmaCells	MGUS
BLOC1S4	9e-268	3.28479	0.169	0.04	2.41e-263	PlasmaCells	MGUS
RIPOR2	1.19e-265	3.36916	0.147	0.025	3.2e-261	PlasmaCells	MGUS
PKM	1.24e-264	1.64191	0.437	0.287	3.33e-260	PlasmaCells	MGUS
TUT4	1.38e-264	3.88641	0.14	0.021	3.7e-260	PlasmaCells	MGUS
YWHAH	3.13e-263	2.55323	0.241	0.095	8.38e-259	PlasmaCells	MGUS
HIST1H2BK	4.99e-263	3.11714	0.166	0.038	1.34e-258	PlasmaCells	MGUS
MBNL1	2.57e-261	1.74702	0.407	0.259	6.9e-257	PlasmaCells	MGUS
MUC20-OT1	5.27e-261	3.74685	0.143	0.024	1.41e-256	PlasmaCells	MGUS
FBH1	1.75e-260	2.69941	0.169	0.04	4.69e-256	PlasmaCells	MGUS
RAD23A	9e-260	1.73268	0.505	0.387	2.41e-255	PlasmaCells	MGUS
SF3A1	1.25e-259	2.41905	0.231	0.089	3.36e-255	PlasmaCells	MGUS
OVCA2	4.81e-258	3.65157	0.151	0.029	1.29e-253	PlasmaCells	MGUS
MCRIP1	6.07e-258	3.73675	0.138	0.021	1.63e-253	PlasmaCells	MGUS
CCL5	1.5e-257	4.76771	0.164	0.04	4.02e-253	PlasmaCells	MGUS
RAB1B	3.68e-257	2.05955	0.27	0.119	9.87e-253	PlasmaCells	MGUS
CALHM6	3.26e-256	3.25249	0.123	0.012	8.74e-252	PlasmaCells	MGUS
SIAH2	2.77e-254	2.56087	0.207	0.07	7.43e-250	PlasmaCells	MGUS
SESN2	5.76e-254	3.3751	0.136	0.02	1.54e-249	PlasmaCells	MGUS
MRPL58	2.03e-253	3.38971	0.146	0.027	5.44e-249	PlasmaCells	MGUS
SF3B4	6.02e-253	2.15162	0.258	0.112	1.61e-248	PlasmaCells	MGUS
TOMM5	8.95e-253	1.55231	0.382	0.231	2.4e-248	PlasmaCells	MGUS
CCT3	7.86e-252	1.53487	0.381	0.23	2.11e-247	PlasmaCells	MGUS
COQ8A	1.07e-250	4.04036	0.133	0.02	2.88e-246	PlasmaCells	MGUS
TALDO1	1.45e-250	1.55428	0.486	0.355	3.87e-246	PlasmaCells	MGUS
AC026369.3	5.35e-250	5.02621	0.111	0.007	1.43e-245	PlasmaCells	MGUS
PPP1R18	1.73e-248	2.52249	0.251	0.11	4.64e-244	PlasmaCells	MGUS
GAS6	1.03e-247	2.15183	0.271	0.124	2.76e-243	PlasmaCells	MGUS
SINHCAF	4.73e-247	3.56634	0.136	0.022	1.27e-242	PlasmaCells	MGUS
SLC9A3R1	5.32e-247	2.09318	0.351	0.204	1.43e-242	PlasmaCells	MGUS
TMEM109	8.51e-247	1.81512	0.327	0.18	2.28e-242	PlasmaCells	MGUS
KIF2A	1.49e-246	2.60139	0.21	0.075	3.98e-242	PlasmaCells	MGUS
FMC1	1.53e-246	3.81037	0.135	0.022	4.1e-242	PlasmaCells	MGUS
GARS	1.12e-244	1.65588	0.349	0.202	3.01e-240	PlasmaCells	MGUS
AC084033.3	3.03e-244	3.72693	0.129	0.019	8.12e-240	PlasmaCells	MGUS
LAMP1	5.42e-244	1.82216	0.278	0.131	1.45e-239	PlasmaCells	MGUS
NAPA	1.1e-243	1.7096	0.347	0.198	2.96e-239	PlasmaCells	MGUS
RASGRP2	3.63e-243	2.73693	0.185	0.057	9.74e-239	PlasmaCells	MGUS
EBPL	7.57e-243	2.43746	0.205	0.072	2.03e-238	PlasmaCells	MGUS
ADM	3.78e-242	2.7075	0.169	0.045	1.01e-237	PlasmaCells	MGUS
PIP4P2	1.39e-240	4.34547	0.116	0.012	3.71e-236	PlasmaCells	MGUS
ATF5	3.11e-240	3.15251	0.389	0.283	8.35e-236	PlasmaCells	MGUS
TRAPPC5	6.89e-240	2.587	0.186	0.058	1.85e-235	PlasmaCells	MGUS
GMFG	6.91e-240	1.23222	0.578	0.479	1.85e-235	PlasmaCells	MGUS
GBP4	3.66e-237	3.34658	0.128	0.019	9.8e-233	PlasmaCells	MGUS
SELPLG	4.71e-237	1.92457	0.291	0.146	1.26e-232	PlasmaCells	MGUS
SNRPA	3.18e-234	1.85748	0.295	0.151	8.51e-230	PlasmaCells	MGUS
ZGPAT	4.16e-234	3.61409	0.139	0.027	1.12e-229	PlasmaCells	MGUS
DRAP1	1.3e-233	1.23928	0.522	0.41	3.48e-229	PlasmaCells	MGUS
SLC38A1	5.5e-233	2.18383	0.248	0.11	1.47e-228	PlasmaCells	MGUS
MACO1	4.98e-231	3.46914	0.134	0.025	1.34e-226	PlasmaCells	MGUS
DHRS9	5.61e-231	3.53485	0.111	0.011	1.5e-226	PlasmaCells	MGUS
ARMC10	1.04e-230	2.30915	0.192	0.065	2.78e-226	PlasmaCells	MGUS
CDC37	5.2e-229	1.45976	0.453	0.324	1.39e-224	PlasmaCells	MGUS
IDUA	3.23e-228	2.78506	0.151	0.036	8.67e-224	PlasmaCells	MGUS
SUN2	1.64e-226	2.87737	0.183	0.061	4.4e-222	PlasmaCells	MGUS
CST7	3.96e-226	5.93924	0.102	0.007	1.06e-221	PlasmaCells	MGUS
CRNDE	4.77e-226	2.5143	0.14	0.028	1.28e-221	PlasmaCells	MGUS
THOC3	1.7e-225	2.40947	0.21	0.082	4.54e-221	PlasmaCells	MGUS
AC007384.1	4.03e-225	3.84389	0.127	0.022	1.08e-220	PlasmaCells	MGUS
SLC6A9	9.12e-225	3.59432	0.115	0.015	2.44e-220	PlasmaCells	MGUS
CDKN2D	9.24e-225	3.13331	0.142	0.031	2.48e-220	PlasmaCells	MGUS
RXYLT1	1.76e-224	3.73127	0.124	0.02	4.71e-220	PlasmaCells	MGUS
COX16	2.12e-224	1.78109	0.271	0.13	5.68e-220	PlasmaCells	MGUS
ZFP36L1	2.41e-224	1.7471	0.355	0.222	6.45e-220	PlasmaCells	MGUS
LRP10	2.42e-224	1.43107	0.42	0.29	6.49e-220	PlasmaCells	MGUS
CTSC	3.91e-224	1.69162	0.301	0.159	1.05e-219	PlasmaCells	MGUS
NIPSNAP2	5.17e-224	3.3676	0.132	0.026	1.39e-219	PlasmaCells	MGUS
CCT6A	1.42e-223	1.68261	0.292	0.149	3.82e-219	PlasmaCells	MGUS
RSL1D1	6.51e-223	1.48098	0.43	0.304	1.75e-218	PlasmaCells	MGUS
RTL8A	2.13e-222	3.73526	0.115	0.015	5.7e-218	PlasmaCells	MGUS
ZYX	2.32e-222	2.3875	0.201	0.075	6.22e-218	PlasmaCells	MGUS
WBP2	1.23e-221	1.99745	0.318	0.179	3.29e-217	PlasmaCells	MGUS
LINC01781	1.24e-221	3.47424	0.118	0.017	3.34e-217	PlasmaCells	MGUS
SH3BGRL	1.72e-221	1.29594	0.472	0.343	4.61e-217	PlasmaCells	MGUS
TBCB	2.86e-221	1.81206	0.288	0.147	7.68e-217	PlasmaCells	MGUS
DCK	5.13e-221	2.91404	0.145	0.035	1.37e-216	PlasmaCells	MGUS
RAMMET	5.24e-221	3.3528	0.134	0.028	1.4e-216	PlasmaCells	MGUS
CSK	6.48e-221	2.16464	0.238	0.105	1.74e-216	PlasmaCells	MGUS
DHRS4	2.31e-220	2.10177	0.211	0.082	6.2e-216	PlasmaCells	MGUS
EIF4EBP1	1.72e-219	1.97314	0.295	0.161	4.61e-215	PlasmaCells	MGUS
NCOA4	3.22e-219	2.6477	0.262	0.128	8.64e-215	PlasmaCells	MGUS
RTL8C	3.55e-219	3.57034	0.121	0.019	9.52e-215	PlasmaCells	MGUS
NKG7	6.16e-218	5.81437	0.119	0.019	1.65e-213	PlasmaCells	MGUS
EIF4B	2.83e-217	1.22863	0.565	0.511	7.59e-213	PlasmaCells	MGUS
PHB2	2.87e-217	1.29861	0.484	0.371	7.69e-213	PlasmaCells	MGUS
ANXA11	3.95e-216	1.60116	0.406	0.277	1.06e-211	PlasmaCells	MGUS
CLTB	5.49e-216	1.64859	0.324	0.185	1.47e-211	PlasmaCells	MGUS
RCSD1	1.41e-215	2.1304	0.281	0.147	3.77e-211	PlasmaCells	MGUS
PAGR1	8.87e-215	2.27268	0.201	0.077	2.38e-210	PlasmaCells	MGUS
RHOG	1.26e-214	1.71013	0.308	0.169	3.37e-210	PlasmaCells	MGUS
PTDSS1	1.36e-213	2.03119	0.234	0.104	3.65e-209	PlasmaCells	MGUS
FDFT1	4.25e-213	1.98372	0.293	0.158	1.14e-208	PlasmaCells	MGUS
IMPDH2	1.23e-212	1.59833	0.328	0.194	3.31e-208	PlasmaCells	MGUS
CD99	1.37e-212	1.55327	0.531	0.438	3.68e-208	PlasmaCells	MGUS
MATR3.1	1.87e-212	2.96664	0.141	0.034	5.01e-208	PlasmaCells	MGUS
S1PR1	3.08e-212	4.66153	0.101	0.009	8.26e-208	PlasmaCells	MGUS
RIOX2	3.51e-212	4.10498	0.113	0.017	9.4e-208	PlasmaCells	MGUS
JAK1	8.07e-212	1.69945	0.391	0.263	2.16e-207	PlasmaCells	MGUS
ACY3	1.06e-211	2.72855	0.174	0.059	2.84e-207	PlasmaCells	MGUS
PTOV1	1.01e-210	1.82192	0.273	0.139	2.71e-206	PlasmaCells	MGUS
PTGES3	2.91e-210	1.03616	0.608	0.554	7.79e-206	PlasmaCells	MGUS
PA2G4	6e-210	1.4499	0.414	0.286	1.61e-205	PlasmaCells	MGUS
GBP5	2.53e-208	3.44836	0.125	0.024	6.78e-204	PlasmaCells	MGUS
SQSTM1	3.31e-207	1.259	0.508	0.405	8.86e-203	PlasmaCells	MGUS
RPN1	1.9e-206	1.13194	0.543	0.52	5.1e-202	PlasmaCells	MGUS
BCKDHA	4.68e-206	2.82988	0.148	0.04	1.25e-201	PlasmaCells	MGUS
FOXP1	8.18e-205	2.64992	0.187	0.071	2.19e-200	PlasmaCells	MGUS
MRPL38	8.42e-204	2.76612	0.149	0.041	2.26e-199	PlasmaCells	MGUS
C1QBP	4e-203	1.24599	0.462	0.352	1.07e-198	PlasmaCells	MGUS
BST2	2.24e-202	1.31603	0.565	0.575	6e-198	PlasmaCells	MGUS
SNHG7	8.21e-202	2.06439	0.312	0.184	2.2e-197	PlasmaCells	MGUS
ABHD14B	1.72e-201	1.60053	0.356	0.227	4.61e-197	PlasmaCells	MGUS
GNPTG	5.7e-201	1.53095	0.343	0.213	1.53e-196	PlasmaCells	MGUS
TOMM70	1.12e-199	3.68421	0.112	0.018	3e-195	PlasmaCells	MGUS
TMBIM1	4.3e-199	2.45157	0.196	0.077	1.15e-194	PlasmaCells	MGUS
ARHGAP45	8.85e-199	3.02325	0.13	0.03	2.37e-194	PlasmaCells	MGUS
C12orf57	1.46e-198	1.20086	0.619	0.588	3.9e-194	PlasmaCells	MGUS
LYSMD2	1.01e-197	3.14283	0.113	0.019	2.71e-193	PlasmaCells	MGUS
TSC22D4	1.78e-197	2.02544	0.298	0.172	4.77e-193	PlasmaCells	MGUS
ARPC5L	2.03e-197	1.35363	0.424	0.313	5.44e-193	PlasmaCells	MGUS
EIF3G	3.42e-197	1.04074	0.613	0.576	9.16e-193	PlasmaCells	MGUS
PRR13	3.67e-197	1.33892	0.516	0.424	9.84e-193	PlasmaCells	MGUS
RGS10	4.22e-197	2.53419	0.286	0.165	1.13e-192	PlasmaCells	MGUS
AC100810.1	7.37e-196	4.16921	0.101	0.013	1.97e-191	PlasmaCells	MGUS
TCEA1	1.52e-195	1.19667	0.519	0.429	4.07e-191	PlasmaCells	MGUS
ACTR3	3.04e-195	1.5388	0.4	0.273	8.15e-191	PlasmaCells	MGUS
TRIM22	7.57e-194	2.8461	0.119	0.023	2.03e-189	PlasmaCells	MGUS
ERBIN	2.06e-193	3.51512	0.109	0.018	5.52e-189	PlasmaCells	MGUS
GMDS-DT	3.82e-193	4.13299	0.107	0.017	1.02e-188	PlasmaCells	MGUS
CYB5R3	1.44e-192	2.10824	0.243	0.121	3.87e-188	PlasmaCells	MGUS
NUTM2A-AS1	7.33e-192	2.462	0.17	0.058	1.97e-187	PlasmaCells	MGUS
VPS28	5.16e-191	1.17997	0.518	0.424	1.38e-186	PlasmaCells	MGUS
GATD3B	6.83e-191	3.67457	0.111	0.02	1.83e-186	PlasmaCells	MGUS
PTPA	1.14e-190	3.6258	0.105	0.016	3.06e-186	PlasmaCells	MGUS
ITGB7	1.72e-190	2.40954	0.344	0.227	4.61e-186	PlasmaCells	MGUS
MSN	3.4e-190	1.72602	0.272	0.144	9.12e-186	PlasmaCells	MGUS
BIN1	4.91e-189	2.8938	0.184	0.074	1.31e-184	PlasmaCells	MGUS
TAP1	1.73e-188	1.43417	0.355	0.225	4.62e-184	PlasmaCells	MGUS
BANK1	3.38e-188	2.52458	0.14	0.038	9.07e-184	PlasmaCells	MGUS
GBP2	5.02e-188	3.15975	0.108	0.018	1.35e-183	PlasmaCells	MGUS
CDC25B	2.77e-187	2.67838	0.186	0.074	7.41e-183	PlasmaCells	MGUS
EWSR1	3.1e-187	1.51749	0.379	0.257	8.3e-183	PlasmaCells	MGUS
HADH	1.03e-186	2.24792	0.177	0.067	2.76e-182	PlasmaCells	MGUS
TWF2	2.89e-186	2.06342	0.23	0.109	7.75e-182	PlasmaCells	MGUS
MRPS18B	3.39e-186	1.55075	0.318	0.193	9.08e-182	PlasmaCells	MGUS
EIF4H	6.82e-186	1.59071	0.329	0.203	1.83e-181	PlasmaCells	MGUS
PNRC2	8.18e-184	2.03773	0.227	0.109	2.19e-179	PlasmaCells	MGUS
BIN2	1.04e-183	2.12741	0.313	0.196	2.78e-179	PlasmaCells	MGUS
CMPK1	1.06e-183	1.655	0.337	0.216	2.84e-179	PlasmaCells	MGUS
IFITM3	2.32e-183	1.76752	0.175	0.067	6.22e-179	PlasmaCells	MGUS
MINDY2	4.97e-183	3.9285	0.102	0.016	1.33e-178	PlasmaCells	MGUS
BCAT1	1.47e-182	2.71698	0.114	0.023	3.93e-178	PlasmaCells	MGUS
ARHGEF3	1.9e-181	3.05215	0.121	0.027	5.09e-177	PlasmaCells	MGUS
NUCB1	2.85e-181	1.21839	0.432	0.32	7.65e-177	PlasmaCells	MGUS
AL133467.1	2.29e-180	3.39422	0.105	0.018	6.15e-176	PlasmaCells	MGUS
TAF10	9.72e-180	2.02054	0.19	0.078	2.61e-175	PlasmaCells	MGUS
IGLV7-46	2.72e-179	7.83391	0.199	0.093	7.29e-175	PlasmaCells	MGUS
PNPLA2	4.04e-179	1.63304	0.317	0.195	1.08e-174	PlasmaCells	MGUS
DGLUCY	4.34e-179	3.35791	0.111	0.023	1.16e-174	PlasmaCells	MGUS
FBL	6.25e-179	1.25148	0.446	0.34	1.67e-174	PlasmaCells	MGUS
LCP2	5.97e-178	2.8427	0.132	0.037	1.6e-173	PlasmaCells	MGUS
FN3K	1.96e-177	2.35731	0.163	0.058	5.25e-173	PlasmaCells	MGUS
CYREN	3.94e-177	3.45929	0.113	0.024	1.06e-172	PlasmaCells	MGUS
HSF1	1.03e-176	1.86409	0.273	0.154	2.75e-172	PlasmaCells	MGUS
HPF1	2.05e-175	3.70456	0.101	0.017	5.5e-171	PlasmaCells	MGUS
ARHGEF1	6.29e-174	2.27651	0.22	0.109	1.69e-169	PlasmaCells	MGUS
SLC44A2	1.02e-173	2.60466	0.154	0.053	2.74e-169	PlasmaCells	MGUS
GON7	1.03e-173	3.87957	0.1	0.017	2.75e-169	PlasmaCells	MGUS
ARRB2	1.92e-173	2.21635	0.18	0.074	5.13e-169	PlasmaCells	MGUS
P2RX1	2.25e-173	1.8787	0.23	0.113	6.04e-169	PlasmaCells	MGUS
IFI6	1.49e-172	1.56152	0.334	0.219	3.99e-168	PlasmaCells	MGUS
TSPAN5	6.68e-172	3.7297	0.103	0.019	1.79e-167	PlasmaCells	MGUS
LETMD1	6.68e-172	1.88377	0.236	0.121	1.79e-167	PlasmaCells	MGUS
PNP	7e-172	2.20622	0.223	0.108	1.88e-167	PlasmaCells	MGUS
TKT	1.01e-171	1.42578	0.37	0.247	2.7e-167	PlasmaCells	MGUS
GPSM3	1.14e-171	1.6287	0.502	0.437	3.06e-167	PlasmaCells	MGUS
VPS51	1.41e-171	1.36645	0.387	0.274	3.78e-167	PlasmaCells	MGUS
CAPZB	4.21e-171	1.62799	0.396	0.292	1.13e-166	PlasmaCells	MGUS
RBL2	1.85e-170	2.279	0.199	0.09	4.95e-166	PlasmaCells	MGUS
MPP1	6.48e-170	3.48438	0.146	0.05	1.74e-165	PlasmaCells	MGUS
AC012368.1	8.71e-170	4.08123	0.103	0.02	2.34e-165	PlasmaCells	MGUS
PTPRA	7.85e-169	2.39047	0.173	0.069	2.1e-164	PlasmaCells	MGUS
VPS26C	1.89e-168	3.69567	0.102	0.019	5.07e-164	PlasmaCells	MGUS
PBXIP1	2.49e-168	1.95452	0.25	0.136	6.69e-164	PlasmaCells	MGUS
SF1	2.56e-168	1.34774	0.476	0.379	6.86e-164	PlasmaCells	MGUS
BCAP31	3.08e-168	1.1804	0.471	0.384	8.24e-164	PlasmaCells	MGUS
PPP2R1A	8.62e-168	1.55195	0.325	0.207	2.31e-163	PlasmaCells	MGUS
SSBP2	1.24e-167	2.19447	0.151	0.052	3.33e-163	PlasmaCells	MGUS
ARPC5	6.22e-167	1.3753	0.417	0.306	1.67e-162	PlasmaCells	MGUS
CCT5	2.92e-166	1.53393	0.252	0.134	7.82e-162	PlasmaCells	MGUS
EPB41	4.48e-166	2.43016	0.199	0.093	1.2e-161	PlasmaCells	MGUS
ALOX5	8.43e-166	1.73929	0.186	0.076	2.26e-161	PlasmaCells	MGUS
COTL1	1.4e-165	1.57572	0.23	0.119	3.76e-161	PlasmaCells	MGUS
HBA2	4.33e-165	1.2985	0.106	0.23	1.16e-160	PlasmaCells	MGUS
OTUB1	3.98e-164	1.48751	0.324	0.205	1.07e-159	PlasmaCells	MGUS
RMC1	5.65e-164	3.27563	0.102	0.021	1.51e-159	PlasmaCells	MGUS
FPGS	6.14e-164	1.96897	0.197	0.089	1.65e-159	PlasmaCells	MGUS
LDLRAP1	2.31e-163	2.43011	0.197	0.093	6.2e-159	PlasmaCells	MGUS
HAUS4	3.29e-163	2.22406	0.142	0.047	8.81e-159	PlasmaCells	MGUS
C1orf162	9.21e-162	1.77628	0.165	0.064	2.47e-157	PlasmaCells	MGUS
CHPT1	2.01e-161	2.76979	0.133	0.042	5.37e-157	PlasmaCells	MGUS
HEBP1	2.08e-161	2.18794	0.177	0.073	5.59e-157	PlasmaCells	MGUS
HOPX	4.59e-161	4.19826	0.101	0.021	1.23e-156	PlasmaCells	MGUS
SNX6	7.66e-161	1.83794	0.237	0.124	2.05e-156	PlasmaCells	MGUS
CYP51A1	2.01e-160	3.44552	0.102	0.021	5.4e-156	PlasmaCells	MGUS
CISH	4.97e-160	2.36968	0.151	0.055	1.33e-155	PlasmaCells	MGUS
HIST1H1E	6.32e-160	2.21048	0.185	0.082	1.69e-155	PlasmaCells	MGUS
WIPI2	8.83e-160	1.62499	0.249	0.134	2.37e-155	PlasmaCells	MGUS
DELE1	3.01e-159	3.01055	0.107	0.025	8.06e-155	PlasmaCells	MGUS
CNPPD1	3.8e-159	1.59891	0.293	0.178	1.02e-154	PlasmaCells	MGUS
C18orf32	4.75e-159	1.58612	0.262	0.149	1.27e-154	PlasmaCells	MGUS
IL16	8.46e-159	1.58744	0.355	0.251	2.27e-154	PlasmaCells	MGUS
IQGAP2	2.35e-158	2.34426	0.136	0.044	6.31e-154	PlasmaCells	MGUS
CCNQ	3.39e-158	3.61834	0.1	0.021	9.09e-154	PlasmaCells	MGUS
FLNA	3.48e-158	2.02787	0.221	0.114	9.32e-154	PlasmaCells	MGUS
KXD1	4.23e-158	1.47193	0.309	0.192	1.13e-153	PlasmaCells	MGUS
CCT4	1.52e-157	1.32888	0.362	0.247	4.08e-153	PlasmaCells	MGUS
TBXAS1	5.74e-157	1.56917	0.227	0.116	1.54e-152	PlasmaCells	MGUS
PTMS	1.44e-156	3.28158	0.125	0.037	3.86e-152	PlasmaCells	MGUS
OXA1L	1.82e-156	1.17602	0.45	0.361	4.89e-152	PlasmaCells	MGUS
SP110	2.16e-156	2.33685	0.175	0.075	5.8e-152	PlasmaCells	MGUS
SLC3A2	5.07e-156	1.329	0.443	0.368	1.36e-151	PlasmaCells	MGUS
CCDC85B	1.19e-155	1.23092	0.472	0.39	3.18e-151	PlasmaCells	MGUS
SMIM27	1.39e-155	3.27451	0.104	0.024	3.71e-151	PlasmaCells	MGUS
VCP	1.13e-154	1.11416	0.447	0.345	3.04e-150	PlasmaCells	MGUS
COMMD6	2.34e-154	1.19408	0.634	0.617	6.26e-150	PlasmaCells	MGUS
RAN	1.17e-153	1.05343	0.538	0.484	3.14e-149	PlasmaCells	MGUS
WASHC4	1.93e-153	2.85293	0.104	0.024	5.18e-149	PlasmaCells	MGUS
TMEM248	7.3e-153	1.62059	0.252	0.141	1.96e-148	PlasmaCells	MGUS
LSP1	1.53e-152	1.28506	0.501	0.447	4.1e-148	PlasmaCells	MGUS
UBAC2	2.01e-152	2.42488	0.121	0.035	5.4e-148	PlasmaCells	MGUS
GSTK1	7.1e-152	1.19852	0.545	0.49	1.9e-147	PlasmaCells	MGUS
WARS	8.96e-152	1.49328	0.322	0.209	2.4e-147	PlasmaCells	MGUS
TMC8	1.02e-151	3.22407	0.115	0.032	2.74e-147	PlasmaCells	MGUS
ANXA6	4.24e-151	1.457	0.373	0.267	1.14e-146	PlasmaCells	MGUS
LYL1	1.16e-150	3.10086	0.109	0.028	3.12e-146	PlasmaCells	MGUS
CADPS2	1.94e-149	1.81261	0.18	0.078	5.21e-145	PlasmaCells	MGUS
ARHGAP4	3.52e-149	1.94486	0.204	0.101	9.44e-145	PlasmaCells	MGUS
SND1	5.96e-149	1.33863	0.387	0.285	1.6e-144	PlasmaCells	MGUS
LPCAT4	6.13e-149	1.98224	0.172	0.074	1.64e-144	PlasmaCells	MGUS
RAB24	7.06e-149	1.821	0.198	0.095	1.89e-144	PlasmaCells	MGUS
GSPT1	1.98e-148	2.10077	0.224	0.119	5.3e-144	PlasmaCells	MGUS
MAT2A	4.48e-148	1.68297	0.201	0.097	1.2e-143	PlasmaCells	MGUS
PDCL3	1.46e-147	1.82581	0.182	0.082	3.92e-143	PlasmaCells	MGUS
DNAJA2	2.68e-147	1.87198	0.213	0.109	7.19e-143	PlasmaCells	MGUS
LSM14A	4.44e-147	1.59766	0.299	0.189	1.19e-142	PlasmaCells	MGUS
FLI1	5.18e-147	1.8071	0.255	0.148	1.39e-142	PlasmaCells	MGUS
ELOVL1	9.36e-147	1.93988	0.179	0.081	2.51e-142	PlasmaCells	MGUS
GET4	2.18e-146	3.25493	0.101	0.024	5.85e-142	PlasmaCells	MGUS
PTPRCAP	1.19e-145	2.89891	0.124	0.04	3.19e-141	PlasmaCells	MGUS
RASAL3	2.32e-145	3.15244	0.112	0.032	6.22e-141	PlasmaCells	MGUS
PSMF1	1.07e-144	1.75776	0.335	0.231	2.88e-140	PlasmaCells	MGUS
G3BP1	1.8e-144	1.57472	0.246	0.137	4.82e-140	PlasmaCells	MGUS
PLSCR1	2.65e-144	1.68772	0.131	0.043	7.09e-140	PlasmaCells	MGUS
ZFAND3	5.1e-144	2.45131	0.136	0.049	1.37e-139	PlasmaCells	MGUS
TGFBR2	1.92e-143	2.70242	0.112	0.032	5.14e-139	PlasmaCells	MGUS
LILRB4	2.04e-143	1.9972	0.112	0.031	5.47e-139	PlasmaCells	MGUS
LINC01055	3.4e-143	2.64384	0.101	0.025	9.13e-139	PlasmaCells	MGUS
ADAM15	6.25e-143	1.8491	0.127	0.042	1.67e-138	PlasmaCells	MGUS
FKBP8	1.58e-142	1.32196	0.567	0.526	4.22e-138	PlasmaCells	MGUS
TLN1	2.34e-142	1.95285	0.232	0.128	6.26e-138	PlasmaCells	MGUS
NDUFAF4	2.69e-142	1.4764	0.244	0.137	7.2e-138	PlasmaCells	MGUS
TMEM18	4.06e-140	1.53934	0.226	0.122	1.09e-135	PlasmaCells	MGUS
PTPN18	2.56e-139	2.22321	0.19	0.093	6.86e-135	PlasmaCells	MGUS
ARHGEF2	3e-139	2.00055	0.156	0.064	8.04e-135	PlasmaCells	MGUS
RAB14	9.19e-139	1.80329	0.212	0.111	2.46e-134	PlasmaCells	MGUS
DPYD	1.25e-138	2.01875	0.122	0.039	3.36e-134	PlasmaCells	MGUS
ITGB2	1.07e-137	1.85268	0.218	0.123	2.88e-133	PlasmaCells	MGUS
MAX	1.54e-137	2.22468	0.255	0.154	4.11e-133	PlasmaCells	MGUS
BAX	4.16e-137	1.55947	0.32	0.216	1.12e-132	PlasmaCells	MGUS
HSPA9	4.81e-137	1.36767	0.327	0.221	1.29e-132	PlasmaCells	MGUS
TOMM40	5.83e-137	2.01191	0.164	0.072	1.56e-132	PlasmaCells	MGUS
PRMT2	5.99e-137	2.01893	0.261	0.161	1.61e-132	PlasmaCells	MGUS
ZNF524	3.83e-136	1.66183	0.211	0.111	1.03e-131	PlasmaCells	MGUS
ABHD16A	1.11e-135	2.8181	0.101	0.027	2.98e-131	PlasmaCells	MGUS
PRPF8	2.08e-135	1.7107	0.234	0.132	5.58e-131	PlasmaCells	MGUS
GDI1	3.01e-135	1.82788	0.198	0.099	8.07e-131	PlasmaCells	MGUS
DST	1.77e-134	1.79709	0.156	0.065	4.73e-130	PlasmaCells	MGUS
ACAP2	2.24e-134	1.64295	0.238	0.135	5.99e-130	PlasmaCells	MGUS
DOK2	7.55e-134	2.80566	0.127	0.046	2.02e-129	PlasmaCells	MGUS
BCL7B	1.44e-133	1.96729	0.179	0.085	3.87e-129	PlasmaCells	MGUS
EXOSC5	1.94e-133	1.64452	0.194	0.097	5.19e-129	PlasmaCells	MGUS
APH1A	6.14e-133	1.21008	0.393	0.295	1.65e-128	PlasmaCells	MGUS
ZNF296	7.44e-133	2.17414	0.126	0.045	1.99e-128	PlasmaCells	MGUS
NOA1	1.19e-131	1.88763	0.168	0.077	3.18e-127	PlasmaCells	MGUS
MBP	1.26e-131	2.73088	0.143	0.06	3.38e-127	PlasmaCells	MGUS
VPS26B	2.25e-131	2.36859	0.129	0.048	6.03e-127	PlasmaCells	MGUS
SNX1	2.16e-130	1.91183	0.179	0.087	5.78e-126	PlasmaCells	MGUS
PIK3R1	1.11e-129	2.60726	0.131	0.05	2.98e-125	PlasmaCells	MGUS
DENND2D	4.78e-129	2.93788	0.136	0.055	1.28e-124	PlasmaCells	MGUS
SAFB	4.81e-129	1.85523	0.181	0.089	1.29e-124	PlasmaCells	MGUS
CLEC2D	7.33e-129	2.62904	0.161	0.075	1.97e-124	PlasmaCells	MGUS
TNFRSF1A	1.17e-128	2.03133	0.108	0.032	3.14e-124	PlasmaCells	MGUS
CMC1	1.9e-128	3.16411	0.219	0.124	5.09e-124	PlasmaCells	MGUS
SLC10A3	2.05e-128	1.95352	0.177	0.085	5.5e-124	PlasmaCells	MGUS
SRPRA	4.33e-128	1.15154	0.429	0.351	1.16e-123	PlasmaCells	MGUS
DEPTOR	4.59e-128	1.69841	0.168	0.078	1.23e-123	PlasmaCells	MGUS
RBM38	2.04e-127	2.9891	0.119	0.042	5.47e-123	PlasmaCells	MGUS
KLF3	4.38e-127	1.80171	0.228	0.13	1.17e-122	PlasmaCells	MGUS
CD68	8.23e-127	2.07896	0.195	0.101	2.21e-122	PlasmaCells	MGUS
REST	1.34e-126	1.84077	0.202	0.108	3.59e-122	PlasmaCells	MGUS
FGD3	1.56e-126	2.9019	0.103	0.031	4.19e-122	PlasmaCells	MGUS
HPCAL1	2.17e-126	1.98159	0.198	0.106	5.83e-122	PlasmaCells	MGUS
FAM210B	2.52e-126	3.62607	0.135	0.055	6.75e-122	PlasmaCells	MGUS
RNF167	3.59e-126	1.32666	0.365	0.272	9.61e-122	PlasmaCells	MGUS
RCN2	5.54e-126	1.38305	0.292	0.191	1.48e-121	PlasmaCells	MGUS
NUTF2	8.82e-126	1.56873	0.269	0.17	2.36e-121	PlasmaCells	MGUS
LYN	2.49e-125	1.5483	0.18	0.087	6.66e-121	PlasmaCells	MGUS
DGKA	2.62e-125	3.05286	0.104	0.032	7.03e-121	PlasmaCells	MGUS
SSU72	3.7e-125	1.12881	0.443	0.363	9.92e-121	PlasmaCells	MGUS
LRRFIP1	1.56e-124	1.38373	0.343	0.248	4.17e-120	PlasmaCells	MGUS
RGS19	1.73e-124	1.85146	0.216	0.123	4.63e-120	PlasmaCells	MGUS
RPAIN	2.15e-124	1.60518	0.225	0.128	5.76e-120	PlasmaCells	MGUS
CEP57	5.87e-124	1.71659	0.208	0.114	1.57e-119	PlasmaCells	MGUS
DGKZ	6.15e-124	2.533	0.119	0.043	1.65e-119	PlasmaCells	MGUS
THRAP3	1.02e-123	1.34904	0.329	0.231	2.73e-119	PlasmaCells	MGUS
SLC22A18	4.5e-123	1.96399	0.118	0.042	1.21e-118	PlasmaCells	MGUS
ATIC	6.51e-123	1.71812	0.184	0.093	1.74e-118	PlasmaCells	MGUS
SLC25A37	7.93e-123	4.40683	0.14	0.061	2.13e-118	PlasmaCells	MGUS
DNMT1	1.44e-122	1.95337	0.154	0.069	3.85e-118	PlasmaCells	MGUS
SF3B2	5.41e-122	1.12159	0.465	0.392	1.45e-117	PlasmaCells	MGUS
CRLF3	1.16e-121	2.27975	0.135	0.056	3.1e-117	PlasmaCells	MGUS
APOL6	1.57e-121	1.84084	0.181	0.092	4.21e-117	PlasmaCells	MGUS
PSMD2	1.75e-121	1.38854	0.288	0.189	4.68e-117	PlasmaCells	MGUS
PSMB8-AS1	1.76e-121	1.73549	0.249	0.155	4.73e-117	PlasmaCells	MGUS
TES	3.63e-121	1.44595	0.281	0.183	9.73e-117	PlasmaCells	MGUS
CTDSP1	9.18e-121	2.08044	0.186	0.097	2.46e-116	PlasmaCells	MGUS
HBD	1.38e-120	5.67455	0.119	0.046	3.69e-116	PlasmaCells	MGUS
TUBA1C	2.87e-120	2.06877	0.183	0.093	7.69e-116	PlasmaCells	MGUS
RNF10	1.12e-119	2.09319	0.271	0.176	3e-115	PlasmaCells	MGUS
WDR1	1.33e-119	1.65982	0.326	0.235	3.56e-115	PlasmaCells	MGUS
BUB3	2.72e-119	1.31894	0.338	0.241	7.29e-115	PlasmaCells	MGUS
TFAM	3.28e-119	1.71914	0.184	0.094	8.78e-115	PlasmaCells	MGUS
SERPINB1	4.14e-119	1.45309	0.297	0.198	1.11e-114	PlasmaCells	MGUS
R3HDM4	5.76e-119	2.33286	0.207	0.118	1.54e-114	PlasmaCells	MGUS
VAT1	8.88e-119	2.27997	0.128	0.05	2.38e-114	PlasmaCells	MGUS
CHTF8	1.29e-118	1.72618	0.205	0.112	3.46e-114	PlasmaCells	MGUS
UBE2L6	1.54e-118	1.3419	0.337	0.243	4.13e-114	PlasmaCells	MGUS
FBXO7	1.6e-118	2.38626	0.285	0.197	4.28e-114	PlasmaCells	MGUS
DNAJB1	5.36e-118	1.79601	0.239	0.145	1.44e-113	PlasmaCells	MGUS
NOB1	7.89e-118	1.86374	0.169	0.083	2.12e-113	PlasmaCells	MGUS
LSM2	1.06e-117	1.12033	0.382	0.29	2.85e-113	PlasmaCells	MGUS
SPTAN1	1.33e-117	2.40042	0.128	0.051	3.56e-113	PlasmaCells	MGUS
AP2A1	2.07e-117	1.97563	0.172	0.086	5.54e-113	PlasmaCells	MGUS
CYB561A3	2.26e-117	2.20767	0.126	0.049	6.05e-113	PlasmaCells	MGUS
CCT2	5.65e-117	1.39033	0.283	0.186	1.51e-112	PlasmaCells	MGUS
MTHFS	5.74e-117	1.72955	0.167	0.081	1.54e-112	PlasmaCells	MGUS
NAAA	8.98e-117	1.25555	0.214	0.118	2.41e-112	PlasmaCells	MGUS
PIK3IP1	1.45e-116	3.17653	0.105	0.036	3.87e-112	PlasmaCells	MGUS
GLUD1	3.49e-115	1.86375	0.155	0.072	9.35e-111	PlasmaCells	MGUS
C12orf10	3.68e-115	1.34287	0.246	0.149	9.87e-111	PlasmaCells	MGUS
ARHGAP15	4.25e-115	2.25872	0.179	0.095	1.14e-110	PlasmaCells	MGUS
PAM16	4.21e-114	2.23164	0.108	0.038	1.13e-109	PlasmaCells	MGUS
ZMAT3	9.23e-114	2.19064	0.112	0.04	2.47e-109	PlasmaCells	MGUS
HNRNPU	1.4e-113	1.09432	0.456	0.382	3.75e-109	PlasmaCells	MGUS
RAD23B	2.19e-113	1.40265	0.248	0.153	5.88e-109	PlasmaCells	MGUS
PGLS	2.89e-113	1.2149	0.378	0.291	7.73e-109	PlasmaCells	MGUS
DPF2	3.96e-113	1.90851	0.157	0.074	1.06e-108	PlasmaCells	MGUS
TARS	6.32e-112	1.48607	0.215	0.124	1.69e-107	PlasmaCells	MGUS
DYNC1H1	6.9e-112	1.63742	0.197	0.108	1.85e-107	PlasmaCells	MGUS
EPN1	1.05e-111	1.34184	0.267	0.173	2.82e-107	PlasmaCells	MGUS
TSPAN14	4.42e-111	2.41614	0.105	0.036	1.18e-106	PlasmaCells	MGUS
OSTF1	4.61e-111	1.61078	0.284	0.191	1.23e-106	PlasmaCells	MGUS
LTA4H	4.97e-111	1.14059	0.337	0.241	1.33e-106	PlasmaCells	MGUS
TBRG1	5.56e-111	1.64613	0.235	0.144	1.49e-106	PlasmaCells	MGUS
BAG6	7.42e-111	1.51942	0.236	0.145	1.99e-106	PlasmaCells	MGUS
ABT1	7.97e-111	1.79797	0.185	0.099	2.14e-106	PlasmaCells	MGUS
RHBDD2	1.11e-110	1.59642	0.207	0.118	2.98e-106	PlasmaCells	MGUS
LAT2	3.93e-110	1.4135	0.203	0.112	1.05e-105	PlasmaCells	MGUS
PCSK1N	6.24e-110	3.30107	0.111	0.043	1.67e-105	PlasmaCells	MGUS
MFSD5	6.33e-110	1.88599	0.135	0.058	1.7e-105	PlasmaCells	MGUS
ELOVL5	7.56e-110	1.72547	0.179	0.094	2.03e-105	PlasmaCells	MGUS
IL6ST	1.07e-109	1.43228	0.283	0.19	2.88e-105	PlasmaCells	MGUS
ABRACL	2.16e-109	1.13238	0.397	0.311	5.79e-105	PlasmaCells	MGUS
SCAMP2	3.72e-109	1.09671	0.387	0.305	9.96e-105	PlasmaCells	MGUS
RPP21	4e-109	1.84692	0.158	0.078	1.07e-104	PlasmaCells	MGUS
TMEM154	4.54e-109	1.70702	0.169	0.085	1.22e-104	PlasmaCells	MGUS
LUC7L2	8.91e-109	1.53526	0.233	0.141	2.39e-104	PlasmaCells	MGUS
CYP2R1	2.08e-108	1.99388	0.132	0.057	5.58e-104	PlasmaCells	MGUS
ILK	2.85e-108	2.21514	0.187	0.103	7.64e-104	PlasmaCells	MGUS
C9orf78	3.25e-108	1.43416	0.335	0.247	8.72e-104	PlasmaCells	MGUS
BNIP3L	4.02e-108	2.7357	0.256	0.17	1.08e-103	PlasmaCells	MGUS
ITGAL	6.92e-108	2.14313	0.124	0.052	1.85e-103	PlasmaCells	MGUS
GDI2	5.06e-107	1.03343	0.451	0.376	1.36e-102	PlasmaCells	MGUS
PDCD7	8.65e-107	2.51616	0.104	0.038	2.32e-102	PlasmaCells	MGUS
ADIPOR1	1.11e-106	1.61792	0.439	0.37	2.98e-102	PlasmaCells	MGUS
KEAP1	3.9e-106	1.76637	0.163	0.083	1.04e-101	PlasmaCells	MGUS
STK38	5.27e-106	2.35209	0.119	0.048	1.41e-101	PlasmaCells	MGUS
MRFAP1L1	1.17e-105	1.66174	0.203	0.117	3.13e-101	PlasmaCells	MGUS
IGFLR1	1.97e-105	1.74523	0.149	0.071	5.29e-101	PlasmaCells	MGUS
BMP8B	2.33e-105	1.80646	0.1	0.034	6.23e-101	PlasmaCells	MGUS
SSBP4	2.46e-105	2.0337	0.148	0.072	6.59e-101	PlasmaCells	MGUS
FANCF	3.84e-105	2.19329	0.103	0.037	1.03e-100	PlasmaCells	MGUS
POLR2E	4.59e-105	1.3035	0.32	0.23	1.23e-100	PlasmaCells	MGUS
MRPS35	5.78e-105	1.54244	0.189	0.104	1.55e-100	PlasmaCells	MGUS
TMX4	5.89e-105	1.38209	0.26	0.168	1.58e-100	PlasmaCells	MGUS
DCAF11	7.29e-105	1.79417	0.193	0.11	1.95e-100	PlasmaCells	MGUS
TESC	7.93e-105	2.5689	0.123	0.052	2.13e-100	PlasmaCells	MGUS
GTPBP6	1.31e-104	2.26675	0.123	0.052	3.5e-100	PlasmaCells	MGUS
CALCOCO2	1.74e-104	1.33554	0.263	0.172	4.67e-100	PlasmaCells	MGUS
SIGMAR1	1.81e-104	1.5594	0.177	0.094	4.85e-100	PlasmaCells	MGUS
GLIDR	5.21e-104	2.06927	0.113	0.044	1.4e-99	PlasmaCells	MGUS
FAM50A	5.68e-104	1.76585	0.183	0.101	1.52e-99	PlasmaCells	MGUS
SARS	1.09e-103	1.14646	0.394	0.32	2.92e-99	PlasmaCells	MGUS
TMEM8B	1.23e-103	1.73402	0.101	0.035	3.3e-99	PlasmaCells	MGUS
RBM8A	1.26e-103	1.02586	0.439	0.366	3.36e-99	PlasmaCells	MGUS
INO80E	2.26e-103	1.92305	0.178	0.098	6.06e-99	PlasmaCells	MGUS
MEA1	2.97e-103	1.21528	0.327	0.236	7.97e-99	PlasmaCells	MGUS
GTF2F1	5.16e-103	1.46325	0.23	0.143	1.38e-98	PlasmaCells	MGUS
HAGH	6.13e-103	1.55216	0.352	0.279	1.64e-98	PlasmaCells	MGUS
STRADB	6.17e-103	3.38997	0.14	0.067	1.65e-98	PlasmaCells	MGUS
PPM1M	7.32e-103	2.17064	0.11	0.043	1.96e-98	PlasmaCells	MGUS
CAP1	1.51e-102	1.45976	0.372	0.297	4.04e-98	PlasmaCells	MGUS
SYNE1	1.77e-102	2.17391	0.151	0.074	4.76e-98	PlasmaCells	MGUS
DUS3L	2.63e-102	2.10844	0.113	0.045	7.05e-98	PlasmaCells	MGUS
PRRC2B	2.72e-102	1.80206	0.155	0.077	7.29e-98	PlasmaCells	MGUS
DCAF12	9.46e-102	2.96016	0.143	0.069	2.54e-97	PlasmaCells	MGUS
EPB41L4A-AS1	1.51e-101	1.41347	0.248	0.163	4.05e-97	PlasmaCells	MGUS
SLBP	1.62e-101	1.58755	0.21	0.125	4.35e-97	PlasmaCells	MGUS
EPRS	1.76e-101	1.06633	0.364	0.278	4.72e-97	PlasmaCells	MGUS
FECH	1.79e-101	3.96895	0.116	0.049	4.79e-97	PlasmaCells	MGUS
RASSF5	2.82e-101	1.98492	0.162	0.085	7.55e-97	PlasmaCells	MGUS
ELAVL1	2.86e-101	1.47861	0.225	0.138	7.67e-97	PlasmaCells	MGUS
SH2B2	3.69e-101	2.03325	0.102	0.037	9.88e-97	PlasmaCells	MGUS
PTP4A3	3.7e-101	1.84156	0.134	0.061	9.9e-97	PlasmaCells	MGUS
MRPL34	6.76e-101	1.08395	0.378	0.297	1.81e-96	PlasmaCells	MGUS
IL27RA	6.78e-101	1.8745	0.175	0.097	1.82e-96	PlasmaCells	MGUS
PPM1G	1.11e-100	1.13438	0.342	0.256	2.98e-96	PlasmaCells	MGUS
CBR1	1.25e-100	1.47657	0.22	0.134	3.35e-96	PlasmaCells	MGUS
ZC3HAV1	2.11e-100	1.9586	0.176	0.096	5.66e-96	PlasmaCells	MGUS
YBX3	5.32e-100	2.13389	0.165	0.087	1.43e-95	PlasmaCells	MGUS
PRDX6	8.98e-100	1.21489	0.486	0.436	2.41e-95	PlasmaCells	MGUS
ADH5	1.28e-99	1.63336	0.207	0.124	3.42e-95	PlasmaCells	MGUS
STK17A	1.46e-99	1.95311	0.261	0.181	3.91e-95	PlasmaCells	MGUS
LENG1	1.51e-99	1.76788	0.152	0.076	4.04e-95	PlasmaCells	MGUS
UBN1	4.2e-98	2.08986	0.126	0.057	1.13e-93	PlasmaCells	MGUS
NOP14	6.31e-98	2.14942	0.106	0.041	1.69e-93	PlasmaCells	MGUS
USP4	8.86e-98	1.74366	0.157	0.08	2.38e-93	PlasmaCells	MGUS
RAB11B	1.08e-97	1.21769	0.347	0.264	2.89e-93	PlasmaCells	MGUS
HLA-DPB1	1.4e-97	1.48598	0.218	0.138	3.74e-93	PlasmaCells	MGUS
POLR1D	1.58e-97	1.18492	0.379	0.305	4.24e-93	PlasmaCells	MGUS
PARP9	2.1e-97	1.84207	0.105	0.04	5.62e-93	PlasmaCells	MGUS
CAMK1D	3.53e-97	1.78839	0.146	0.072	9.45e-93	PlasmaCells	MGUS
RABL6	5.3e-97	1.73151	0.156	0.081	1.42e-92	PlasmaCells	MGUS
MRPL16	1.66e-96	1.34359	0.251	0.164	4.45e-92	PlasmaCells	MGUS
SECISBP2L	3.13e-96	1.62511	0.168	0.09	8.4e-92	PlasmaCells	MGUS
CSRP1	4.68e-96	1.51126	0.185	0.104	1.25e-91	PlasmaCells	MGUS
NUMA1	5.41e-96	1.87341	0.136	0.065	1.45e-91	PlasmaCells	MGUS
TUBA1B	5.92e-96	1.36548	0.494	0.455	1.59e-91	PlasmaCells	MGUS
YWHAZ	6.48e-96	1.10762	0.578	0.557	1.74e-91	PlasmaCells	MGUS
CLIC3	1.2e-95	1.37302	0.054	0.114	3.21e-91	PlasmaCells	MGUS
THAP11	4.38e-95	2.40093	0.109	0.044	1.17e-90	PlasmaCells	MGUS
AFG3L2	4.62e-95	1.95338	0.124	0.056	1.24e-90	PlasmaCells	MGUS
ALDH1L2	3.09e-94	1.42729	0.161	0.084	8.27e-90	PlasmaCells	MGUS
TMOD3	3.15e-94	2.03534	0.135	0.064	8.45e-90	PlasmaCells	MGUS
TSPAN3	3.34e-94	1.09011	0.395	0.331	8.95e-90	PlasmaCells	MGUS
MCUR1	5.37e-94	1.31424	0.266	0.179	1.44e-89	PlasmaCells	MGUS
OLA1	5.58e-94	1.32491	0.246	0.162	1.49e-89	PlasmaCells	MGUS
CCNB1IP1	6.34e-94	2.02967	0.109	0.044	1.7e-89	PlasmaCells	MGUS
ADD3	7.28e-94	1.76662	0.229	0.149	1.95e-89	PlasmaCells	MGUS
FAM200B	8.11e-94	2.06833	0.103	0.041	2.17e-89	PlasmaCells	MGUS
ERN1	8.11e-94	1.61445	0.287	0.209	2.17e-89	PlasmaCells	MGUS
PRDX3	2.25e-93	1.00564	0.361	0.278	6.04e-89	PlasmaCells	MGUS
PRRC2A	5.59e-93	1.82413	0.147	0.075	1.5e-88	PlasmaCells	MGUS
HNRNPUL1	3.08e-92	1.20367	0.313	0.23	8.26e-88	PlasmaCells	MGUS
EIF4G1	3.09e-92	1.33572	0.235	0.152	8.28e-88	PlasmaCells	MGUS
ARIH2	7.99e-92	1.43874	0.239	0.156	2.14e-87	PlasmaCells	MGUS
UBAP1	1.08e-91	2.23643	0.109	0.046	2.89e-87	PlasmaCells	MGUS
ABHD12	1.19e-91	1.74977	0.146	0.075	3.19e-87	PlasmaCells	MGUS
XAB2	2.37e-91	1.93387	0.134	0.065	6.34e-87	PlasmaCells	MGUS
VPS72	2.95e-91	1.83265	0.157	0.084	7.9e-87	PlasmaCells	MGUS
AP1S2	5.08e-91	1.2632	0.296	0.211	1.36e-86	PlasmaCells	MGUS
FERMT3	5.71e-91	1.86399	0.25	0.169	1.53e-86	PlasmaCells	MGUS
ASF1A	7.82e-91	2.26077	0.124	0.058	2.09e-86	PlasmaCells	MGUS
PPP1R12A	1.22e-90	1.6206	0.218	0.139	3.26e-86	PlasmaCells	MGUS
SNRNP40	2.01e-90	1.71052	0.174	0.099	5.39e-86	PlasmaCells	MGUS
PRKDC	2.57e-90	1.53058	0.179	0.102	6.9e-86	PlasmaCells	MGUS
NONO	2.59e-90	1.25892	0.295	0.213	6.95e-86	PlasmaCells	MGUS
RAD21	4.4e-90	1.48031	0.24	0.16	1.18e-85	PlasmaCells	MGUS
IL17RA	4.41e-90	1.81614	0.103	0.042	1.18e-85	PlasmaCells	MGUS
MTG1	4.44e-90	1.79425	0.155	0.084	1.19e-85	PlasmaCells	MGUS
TPGS2	4.71e-90	1.55319	0.196	0.118	1.26e-85	PlasmaCells	MGUS
ZNRD1	1.27e-89	1.41092	0.216	0.135	3.42e-85	PlasmaCells	MGUS
MINPP1	2.4e-89	1.70404	0.138	0.068	6.42e-85	PlasmaCells	MGUS
ACAP1	2.63e-89	2.01454	0.25	0.179	7.05e-85	PlasmaCells	MGUS
ANXA2R	3e-89	2.45439	0.117	0.054	8.04e-85	PlasmaCells	MGUS
DAP3	3.1e-89	1.28787	0.282	0.201	8.31e-85	PlasmaCells	MGUS
ZFAT	3.65e-89	1.81615	0.119	0.055	9.79e-85	PlasmaCells	MGUS
RSU1	4.01e-89	1.97959	0.235	0.156	1.08e-84	PlasmaCells	MGUS
SFPQ	6.31e-89	1.22652	0.364	0.294	1.69e-84	PlasmaCells	MGUS
BORCS6	1.09e-88	1.75115	0.15	0.079	2.91e-84	PlasmaCells	MGUS
CS	1.85e-88	1.51188	0.152	0.08	4.95e-84	PlasmaCells	MGUS
RPL7L1	6.19e-88	1.33881	0.208	0.128	1.66e-83	PlasmaCells	MGUS
SLC25A1	1.43e-87	1.67205	0.168	0.095	3.84e-83	PlasmaCells	MGUS
FABP5	2.27e-87	1.60872	0.162	0.088	6.09e-83	PlasmaCells	MGUS
TFDP2	2.35e-87	1.67815	0.15	0.08	6.3e-83	PlasmaCells	MGUS
SGK3	4.58e-87	1.84265	0.115	0.051	1.23e-82	PlasmaCells	MGUS
C15orf61	4.91e-87	1.18447	0.25	0.167	1.32e-82	PlasmaCells	MGUS
SMARCC2	5.31e-87	1.73778	0.164	0.092	1.42e-82	PlasmaCells	MGUS
ZFR	7.75e-87	1.57687	0.165	0.092	2.08e-82	PlasmaCells	MGUS
EPOR	1.38e-86	2.33424	0.103	0.043	3.7e-82	PlasmaCells	MGUS
ENOSF1	1.64e-86	1.9218	0.127	0.061	4.38e-82	PlasmaCells	MGUS
DCTN2	1.68e-86	1.14342	0.329	0.25	4.5e-82	PlasmaCells	MGUS
ZNF800	2.98e-86	1.59861	0.178	0.103	7.97e-82	PlasmaCells	MGUS
DEF6	3.1e-86	1.63388	0.219	0.142	8.3e-82	PlasmaCells	MGUS
ORAI1	9.26e-86	2.49436	0.106	0.046	2.48e-81	PlasmaCells	MGUS
CCT7	1.42e-85	1.00751	0.378	0.306	3.81e-81	PlasmaCells	MGUS
MFSD10	1.59e-85	1.85413	0.174	0.103	4.27e-81	PlasmaCells	MGUS
MRPL17	1.86e-85	1.25966	0.201	0.123	4.99e-81	PlasmaCells	MGUS
XRCC6	2.1e-85	1.13005	0.377	0.307	5.62e-81	PlasmaCells	MGUS
GOLPH3	2.11e-85	1.08372	0.296	0.212	5.66e-81	PlasmaCells	MGUS
CFAP36	2.2e-85	1.84731	0.115	0.051	5.9e-81	PlasmaCells	MGUS
ACIN1	2.31e-85	1.75241	0.159	0.088	6.18e-81	PlasmaCells	MGUS
DDX54	2.61e-85	1.57599	0.19	0.115	7.01e-81	PlasmaCells	MGUS
CCDC88A	5e-85	1.22819	0.163	0.089	1.34e-80	PlasmaCells	MGUS
THYN1	6.21e-85	1.36055	0.221	0.142	1.66e-80	PlasmaCells	MGUS
ATP1A1	1.04e-84	1.59346	0.2	0.126	2.78e-80	PlasmaCells	MGUS
CLTA	1.27e-84	1.04274	0.4	0.33	3.4e-80	PlasmaCells	MGUS
CNOT7	1.68e-84	1.19536	0.328	0.253	4.5e-80	PlasmaCells	MGUS
DIAPH1	1.82e-84	2.15817	0.117	0.054	4.89e-80	PlasmaCells	MGUS
PHF5A	2.55e-84	1.53721	0.185	0.111	6.82e-80	PlasmaCells	MGUS
UBAP2L	2.62e-84	1.90986	0.108	0.047	7.02e-80	PlasmaCells	MGUS
SRRT	3.2e-84	1.71582	0.16	0.089	8.59e-80	PlasmaCells	MGUS
ALG2	5.65e-84	1.04908	0.282	0.205	1.52e-79	PlasmaCells	MGUS
ASNS	6.49e-84	1.33883	0.194	0.119	1.74e-79	PlasmaCells	MGUS
EIF3D	1.18e-83	1.01152	0.467	0.426	3.16e-79	PlasmaCells	MGUS
PDLIM2	1.78e-83	2.53545	0.11	0.051	4.76e-79	PlasmaCells	MGUS
ILF3	2.07e-83	1.32874	0.264	0.186	5.54e-79	PlasmaCells	MGUS
ANP32A	2.48e-83	1.19503	0.311	0.234	6.64e-79	PlasmaCells	MGUS
DHRS13	3.61e-83	2.09052	0.127	0.064	9.67e-79	PlasmaCells	MGUS
AHCY	3.63e-83	1.19046	0.218	0.14	9.73e-79	PlasmaCells	MGUS
HIST1H1D	4.8e-83	2.17926	0.124	0.061	1.29e-78	PlasmaCells	MGUS
TCF12	5.13e-83	2.12107	0.106	0.047	1.38e-78	PlasmaCells	MGUS
RNPC3	1.2e-82	1.89255	0.119	0.056	3.21e-78	PlasmaCells	MGUS
PIGT	2.31e-82	1.10169	0.333	0.261	6.2e-78	PlasmaCells	MGUS
GID8	5.03e-82	1.51331	0.204	0.129	1.35e-77	PlasmaCells	MGUS
PFKL	5.96e-82	1.4197	0.241	0.164	1.6e-77	PlasmaCells	MGUS
RPA1	6.04e-82	2.17775	0.128	0.064	1.62e-77	PlasmaCells	MGUS
BAZ1B	8.42e-82	1.57486	0.155	0.086	2.26e-77	PlasmaCells	MGUS
COPS5	8.87e-82	1.34079	0.233	0.156	2.38e-77	PlasmaCells	MGUS
STT3A	1.15e-81	1.0276	0.294	0.213	3.08e-77	PlasmaCells	MGUS
FAM104A	2.16e-81	2.00524	0.159	0.091	5.79e-77	PlasmaCells	MGUS
PLAA	2.42e-81	1.87959	0.114	0.053	6.5e-77	PlasmaCells	MGUS
PSMG2	3.29e-81	1.16986	0.304	0.227	8.82e-77	PlasmaCells	MGUS
SDR39U1	3.35e-81	1.49582	0.226	0.15	8.99e-77	PlasmaCells	MGUS
C15orf39	3.72e-81	1.25833	0.168	0.095	9.98e-77	PlasmaCells	MGUS
USP15	4.51e-81	1.55879	0.234	0.161	1.21e-76	PlasmaCells	MGUS
IARS	5.69e-81	1.35433	0.215	0.138	1.53e-76	PlasmaCells	MGUS
LIX1L	7.45e-81	1.89658	0.121	0.059	2e-76	PlasmaCells	MGUS
PRPF6	8.99e-81	1.31973	0.232	0.155	2.41e-76	PlasmaCells	MGUS
PIGC	1.43e-80	1.56769	0.179	0.108	3.84e-76	PlasmaCells	MGUS
COA4	1.59e-80	1.13273	0.261	0.181	4.25e-76	PlasmaCells	MGUS
ICE1	1.74e-80	1.69222	0.131	0.067	4.67e-76	PlasmaCells	MGUS
TPR	1.79e-80	1.21685	0.306	0.228	4.79e-76	PlasmaCells	MGUS
LYAR	2.45e-80	2.40959	0.13	0.067	6.57e-76	PlasmaCells	MGUS
IFRD2	3.35e-80	1.42003	0.188	0.114	8.99e-76	PlasmaCells	MGUS
UBL4A	3.86e-80	2.12101	0.111	0.051	1.03e-75	PlasmaCells	MGUS
USP14	3.88e-80	1.43086	0.188	0.115	1.04e-75	PlasmaCells	MGUS
BCCIP	7.8e-80	1.40651	0.205	0.13	2.09e-75	PlasmaCells	MGUS
MFNG	9.24e-80	1.86212	0.183	0.115	2.48e-75	PlasmaCells	MGUS
COPB2	1.15e-79	1.05557	0.268	0.187	3.07e-75	PlasmaCells	MGUS
CISD3	1.4e-79	1.38462	0.187	0.113	3.74e-75	PlasmaCells	MGUS
WDR18	2.04e-79	1.67698	0.132	0.068	5.46e-75	PlasmaCells	MGUS
TMPO	2.45e-79	1.50005	0.163	0.094	6.56e-75	PlasmaCells	MGUS
DOCK8	2.67e-79	1.30134	0.27	0.193	7.15e-75	PlasmaCells	MGUS
PDCD10	3.01e-79	1.70276	0.203	0.131	8.07e-75	PlasmaCells	MGUS
M6PR	4.65e-79	1.24544	0.294	0.218	1.25e-74	PlasmaCells	MGUS
DEDD	4.95e-79	2.05751	0.104	0.046	1.33e-74	PlasmaCells	MGUS
LRMP	1.38e-78	1.39122	0.201	0.125	3.7e-74	PlasmaCells	MGUS
GUCD1	2.14e-78	2.0422	0.128	0.066	5.73e-74	PlasmaCells	MGUS
SSRP1	2.35e-78	1.30987	0.232	0.157	6.31e-74	PlasmaCells	MGUS
USP22	2.4e-78	1.38326	0.174	0.103	6.43e-74	PlasmaCells	MGUS
TBC1D10C	2.66e-78	1.98671	0.245	0.182	7.13e-74	PlasmaCells	MGUS
NDUFA12	4.05e-78	1.01298	0.385	0.318	1.09e-73	PlasmaCells	MGUS
FNBP4	5.05e-78	1.51172	0.229	0.155	1.35e-73	PlasmaCells	MGUS
HTATSF1	6.27e-78	1.47849	0.175	0.104	1.68e-73	PlasmaCells	MGUS
TBC1D5	6.57e-78	1.78783	0.123	0.061	1.76e-73	PlasmaCells	MGUS
CBWD2	7.8e-78	1.36011	0.171	0.1	2.09e-73	PlasmaCells	MGUS
CHMP7	1.39e-77	2.33826	0.117	0.058	3.72e-73	PlasmaCells	MGUS
SCPEP1	1.55e-77	1.06738	0.239	0.161	4.16e-73	PlasmaCells	MGUS
DCTN1	2.89e-77	1.88015	0.123	0.062	7.75e-73	PlasmaCells	MGUS
MTCH1	3.52e-77	1.28344	0.261	0.186	9.44e-73	PlasmaCells	MGUS
AP2M1	3.9e-77	1.23021	0.38	0.319	1.05e-72	PlasmaCells	MGUS
LNPEP	7.08e-77	1.87272	0.148	0.083	1.9e-72	PlasmaCells	MGUS
MAD1L1	1.5e-76	2.24994	0.11	0.053	4.02e-72	PlasmaCells	MGUS
CBLL1	1.68e-76	2.01238	0.103	0.046	4.51e-72	PlasmaCells	MGUS
ISCA1	3.67e-76	1.66065	0.241	0.167	9.84e-72	PlasmaCells	MGUS
SLC25A38	6.5e-76	1.52591	0.163	0.096	1.74e-71	PlasmaCells	MGUS
LGALS9	7.13e-76	1.58629	0.102	0.045	1.91e-71	PlasmaCells	MGUS
RNPS1	7.53e-76	1.19564	0.361	0.301	2.02e-71	PlasmaCells	MGUS
NR1H2	1.16e-75	1.193	0.277	0.202	3.12e-71	PlasmaCells	MGUS
STMN1	1.43e-75	1.07529	0.171	0.103	3.83e-71	PlasmaCells	MGUS
CUX1	1.73e-75	1.2104	0.222	0.146	4.63e-71	PlasmaCells	MGUS
PAK2	2.85e-75	1.34921	0.249	0.174	7.63e-71	PlasmaCells	MGUS
RNF213	3.76e-75	1.69264	0.215	0.149	1.01e-70	PlasmaCells	MGUS
TNFRSF14	4.71e-75	1.17909	0.362	0.307	1.26e-70	PlasmaCells	MGUS
SCNM1	5.63e-75	1.52451	0.177	0.108	1.51e-70	PlasmaCells	MGUS
S1PR4	7.51e-75	1.80388	0.194	0.127	2.01e-70	PlasmaCells	MGUS
YARS	9.07e-75	1.46422	0.183	0.114	2.43e-70	PlasmaCells	MGUS
PRPSAP2	1.26e-74	1.60501	0.217	0.146	3.39e-70	PlasmaCells	MGUS
HPS1	2.3e-74	1.40789	0.239	0.168	6.16e-70	PlasmaCells	MGUS
RAP2B	3.1e-74	1.96124	0.101	0.045	8.32e-70	PlasmaCells	MGUS
ZNF302	3.36e-74	1.67368	0.154	0.088	8.99e-70	PlasmaCells	MGUS
SPRYD3	3.9e-74	1.41186	0.154	0.088	1.05e-69	PlasmaCells	MGUS
MAP2K2	5.43e-74	1.62371	0.155	0.09	1.46e-69	PlasmaCells	MGUS
NPRL3	2.98e-73	2.25253	0.117	0.06	7.99e-69	PlasmaCells	MGUS
RBM42	4.18e-73	1.29856	0.215	0.143	1.12e-68	PlasmaCells	MGUS
CNIH1	4.86e-73	1.10063	0.341	0.276	1.3e-68	PlasmaCells	MGUS
PITHD1	6.68e-73	2.22626	0.214	0.148	1.79e-68	PlasmaCells	MGUS
MRPL10	8.8e-73	1.82989	0.127	0.067	2.36e-68	PlasmaCells	MGUS
KLHDC3	9.75e-73	1.42671	0.187	0.118	2.61e-68	PlasmaCells	MGUS
SSNA1	2.16e-72	1.01046	0.391	0.332	5.79e-68	PlasmaCells	MGUS
UBTF	2.24e-72	1.77281	0.155	0.091	6.01e-68	PlasmaCells	MGUS
NUDT4	2.31e-72	1.539	0.229	0.159	6.19e-68	PlasmaCells	MGUS
DNAJA3	2.44e-72	1.77973	0.126	0.067	6.53e-68	PlasmaCells	MGUS
TGS1	3.31e-72	1.82197	0.113	0.056	8.86e-68	PlasmaCells	MGUS
LTBP4	3.39e-72	1.45853	0.166	0.099	9.08e-68	PlasmaCells	MGUS
NDUFS2	4.39e-72	1.19648	0.263	0.189	1.18e-67	PlasmaCells	MGUS
DAP	4.81e-72	1.1965	0.256	0.183	1.29e-67	PlasmaCells	MGUS
RRP1B	4.84e-72	1.8298	0.126	0.066	1.3e-67	PlasmaCells	MGUS
C14orf119	5.88e-72	1.34756	0.214	0.143	1.58e-67	PlasmaCells	MGUS
LYPLAL1	1.03e-71	1.62045	0.165	0.1	2.76e-67	PlasmaCells	MGUS
CTCF	1.03e-71	1.79367	0.121	0.062	2.77e-67	PlasmaCells	MGUS
TSEN54	1.1e-71	2.44865	0.107	0.052	2.96e-67	PlasmaCells	MGUS
RPIA	1.23e-71	1.99587	0.166	0.103	3.29e-67	PlasmaCells	MGUS
PMS1	1.31e-71	1.84712	0.109	0.053	3.5e-67	PlasmaCells	MGUS
ST3GAL1	2.27e-71	1.95443	0.125	0.067	6.08e-67	PlasmaCells	MGUS
ZNF217	2.36e-71	1.84748	0.107	0.052	6.32e-67	PlasmaCells	MGUS
UBA2	3.73e-71	1.29294	0.228	0.157	9.99e-67	PlasmaCells	MGUS
RABGAP1L	4.1e-71	1.37323	0.197	0.128	1.1e-66	PlasmaCells	MGUS
XRCC1	5.33e-71	1.81857	0.102	0.048	1.43e-66	PlasmaCells	MGUS
CYFIP2	6.6e-71	2.19814	0.129	0.071	1.77e-66	PlasmaCells	MGUS
RP9	1.58e-70	1.8251	0.122	0.063	4.23e-66	PlasmaCells	MGUS
TIMM23	2.19e-70	1.50046	0.146	0.083	5.87e-66	PlasmaCells	MGUS
ZNF24	3.62e-70	1.35696	0.214	0.144	9.71e-66	PlasmaCells	MGUS
LRRC47	5.39e-70	1.91527	0.109	0.054	1.44e-65	PlasmaCells	MGUS
HMGA1	6.05e-70	1.39468	0.214	0.146	1.62e-65	PlasmaCells	MGUS
BAG1	6.08e-70	1.04577	0.401	0.345	1.63e-65	PlasmaCells	MGUS
RNPEP	7.04e-70	1.49852	0.13	0.07	1.89e-65	PlasmaCells	MGUS
PLD3	8.22e-70	1.02006	0.388	0.337	2.2e-65	PlasmaCells	MGUS
STIP1	8.23e-70	1.58209	0.162	0.098	2.21e-65	PlasmaCells	MGUS
TAF15	8.29e-70	1.48523	0.215	0.147	2.22e-65	PlasmaCells	MGUS
OSBPL8	1.19e-69	1.49788	0.172	0.106	3.18e-65	PlasmaCells	MGUS
TRIM27	1.35e-69	1.21891	0.218	0.147	3.6e-65	PlasmaCells	MGUS
GMPS	1.49e-69	1.50172	0.136	0.074	4e-65	PlasmaCells	MGUS
CLCN3	2.76e-69	1.74566	0.115	0.058	7.4e-65	PlasmaCells	MGUS
TUBA1A	3.74e-69	1.24377	0.162	0.097	1e-64	PlasmaCells	MGUS
HERC5	3.93e-69	1.64983	0.119	0.061	1.05e-64	PlasmaCells	MGUS
C20orf27	4.45e-69	1.30516	0.176	0.11	1.19e-64	PlasmaCells	MGUS
SASH3	1.2e-68	1.95138	0.151	0.092	3.2e-64	PlasmaCells	MGUS
SERINC3	4.31e-68	1.07312	0.278	0.206	1.15e-63	PlasmaCells	MGUS
MRPL4	5.47e-68	1.09508	0.256	0.184	1.47e-63	PlasmaCells	MGUS
IMMT	5.56e-68	1.29116	0.168	0.102	1.49e-63	PlasmaCells	MGUS
TSR3	6.95e-68	1.60857	0.135	0.076	1.86e-63	PlasmaCells	MGUS
ZNF581	8.26e-68	1.2771	0.203	0.136	2.21e-63	PlasmaCells	MGUS
CRLS1	8.83e-68	1.32067	0.155	0.091	2.37e-63	PlasmaCells	MGUS
AARS	9.78e-68	1.1619	0.246	0.176	2.62e-63	PlasmaCells	MGUS
BSG	1.36e-67	1.31082	0.561	0.586	3.66e-63	PlasmaCells	MGUS
MLX	1.37e-67	1.41004	0.195	0.128	3.66e-63	PlasmaCells	MGUS
TRIM4	4.41e-67	1.85088	0.114	0.059	1.18e-62	PlasmaCells	MGUS
TEX264	4.82e-67	1.07139	0.326	0.26	1.29e-62	PlasmaCells	MGUS
GBA	4.94e-67	1.3586	0.159	0.095	1.32e-62	PlasmaCells	MGUS
GTF2B	8.59e-67	1.27404	0.226	0.158	2.3e-62	PlasmaCells	MGUS
GRAMD1A	9.01e-67	1.74512	0.151	0.091	2.42e-62	PlasmaCells	MGUS
KAT8	1.2e-66	1.75218	0.134	0.076	3.21e-62	PlasmaCells	MGUS
CARS	1.39e-66	1.43443	0.167	0.104	3.73e-62	PlasmaCells	MGUS
WASF2	3.03e-66	1.30991	0.287	0.225	8.13e-62	PlasmaCells	MGUS
NGDN	3.04e-66	1.45127	0.18	0.115	8.14e-62	PlasmaCells	MGUS
WHAMM	3.73e-66	1.86752	0.109	0.055	9.99e-62	PlasmaCells	MGUS
ILKAP	7.25e-66	1.60556	0.14	0.081	1.94e-61	PlasmaCells	MGUS
RILPL2	7.9e-66	1.19508	0.16	0.097	2.12e-61	PlasmaCells	MGUS
HPRT1	1.35e-65	1.36194	0.129	0.071	3.61e-61	PlasmaCells	MGUS
KIAA1191	1.88e-65	1.46672	0.158	0.096	5.05e-61	PlasmaCells	MGUS
URM1	2.62e-65	1.26587	0.211	0.144	7.03e-61	PlasmaCells	MGUS
NAP1L4	2.64e-65	1.46507	0.239	0.175	7.07e-61	PlasmaCells	MGUS
OPTN	3.1e-65	1.47977	0.255	0.19	8.31e-61	PlasmaCells	MGUS
SF3B3	6.15e-65	1.93133	0.101	0.049	1.65e-60	PlasmaCells	MGUS
ABTB1	8.11e-65	1.64571	0.186	0.124	2.17e-60	PlasmaCells	MGUS
SGF29	1.06e-64	2.09436	0.102	0.05	2.85e-60	PlasmaCells	MGUS
MYD88	1.66e-64	1.50531	0.105	0.052	4.45e-60	PlasmaCells	MGUS
HYOU1	2.22e-64	1.07404	0.24	0.171	5.96e-60	PlasmaCells	MGUS
TSEN15	3.19e-64	1.22247	0.204	0.137	8.55e-60	PlasmaCells	MGUS
SRSF1	3.2e-64	1.33018	0.228	0.162	8.56e-60	PlasmaCells	MGUS
CAPRIN1	3.38e-64	1.38129	0.172	0.109	9.07e-60	PlasmaCells	MGUS
CNOT8	3.4e-64	1.91561	0.115	0.061	9.11e-60	PlasmaCells	MGUS
WDR82	5.88e-64	1.71867	0.119	0.064	1.58e-59	PlasmaCells	MGUS
MIIP	7.49e-64	1.66634	0.127	0.071	2.01e-59	PlasmaCells	MGUS
GART	7.8e-64	1.69127	0.1	0.048	2.09e-59	PlasmaCells	MGUS
WIPF1	7.88e-64	1.58877	0.261	0.199	2.11e-59	PlasmaCells	MGUS
RAB29	1.07e-63	2.03401	0.117	0.063	2.87e-59	PlasmaCells	MGUS
ACTN4	1.22e-63	1.56717	0.161	0.1	3.26e-59	PlasmaCells	MGUS
ATG4D	1.22e-63	1.89265	0.113	0.06	3.27e-59	PlasmaCells	MGUS
LRPPRC	1.63e-63	1.66733	0.118	0.064	4.37e-59	PlasmaCells	MGUS
MRPL46	1.68e-63	1.65714	0.116	0.062	4.51e-59	PlasmaCells	MGUS
EIF2AK1	2.82e-63	1.52586	0.305	0.245	7.57e-59	PlasmaCells	MGUS
DIDO1	3.18e-63	1.91874	0.113	0.06	8.52e-59	PlasmaCells	MGUS
EIF1B	4.2e-63	1.12582	0.38	0.322	1.13e-58	PlasmaCells	MGUS
HNRNPAB	4.35e-63	1.14259	0.221	0.154	1.17e-58	PlasmaCells	MGUS
TRIM69	5.46e-63	1.31706	0.178	0.113	1.46e-58	PlasmaCells	MGUS
GMPR2	7.02e-63	1.32638	0.181	0.118	1.88e-58	PlasmaCells	MGUS
FARSA	8.18e-63	1.21186	0.198	0.133	2.19e-58	PlasmaCells	MGUS
CCDC124	1.03e-62	1.04815	0.268	0.199	2.76e-58	PlasmaCells	MGUS
TAF6	1.28e-62	1.65154	0.124	0.068	3.44e-58	PlasmaCells	MGUS
DCAF7	1.73e-62	1.48146	0.182	0.12	4.63e-58	PlasmaCells	MGUS
POLL	1.79e-62	1.85028	0.105	0.054	4.81e-58	PlasmaCells	MGUS
MRPL37	2.31e-62	1.29313	0.206	0.141	6.18e-58	PlasmaCells	MGUS
CERK	2.85e-62	1.56627	0.117	0.063	7.64e-58	PlasmaCells	MGUS
PPIH	5.95e-62	1.4526	0.164	0.104	1.6e-57	PlasmaCells	MGUS
PEF1	5.96e-62	1.5827	0.147	0.09	1.6e-57	PlasmaCells	MGUS
MKRN1	1.17e-61	2.45029	0.273	0.215	3.13e-57	PlasmaCells	MGUS
TMEM259	2.53e-61	1.58723	0.166	0.106	6.79e-57	PlasmaCells	MGUS
FAM173A	4.07e-61	1.13778	0.265	0.201	1.09e-56	PlasmaCells	MGUS
PABPC4	5.24e-61	1.34694	0.449	0.452	1.41e-56	PlasmaCells	MGUS
RNF4	5.72e-61	1.55371	0.154	0.095	1.53e-56	PlasmaCells	MGUS
CYTH1	6.02e-61	1.85155	0.182	0.124	1.61e-56	PlasmaCells	MGUS
SNX2	7.14e-61	1.28113	0.265	0.2	1.91e-56	PlasmaCells	MGUS
DNAJC9	7.78e-61	1.46407	0.148	0.09	2.09e-56	PlasmaCells	MGUS
MACF1	8.43e-61	1.67778	0.146	0.089	2.26e-56	PlasmaCells	MGUS
RBM22	8.54e-61	1.60939	0.135	0.079	2.29e-56	PlasmaCells	MGUS
PAK1	9.21e-61	1.31682	0.122	0.067	2.47e-56	PlasmaCells	MGUS
PGD	1.01e-60	1.33251	0.207	0.144	2.71e-56	PlasmaCells	MGUS
XPOT	1.03e-60	1.6965	0.128	0.074	2.75e-56	PlasmaCells	MGUS
H2AFY	1.36e-60	1.0032	0.261	0.194	3.63e-56	PlasmaCells	MGUS
RDH14	2.46e-60	1.29331	0.17	0.109	6.58e-56	PlasmaCells	MGUS
ATXN2L	3.35e-60	1.58821	0.164	0.106	8.97e-56	PlasmaCells	MGUS
CPSF7	3.37e-60	1.67536	0.115	0.062	9.04e-56	PlasmaCells	MGUS
GOT1	3.92e-60	1.58032	0.112	0.06	1.05e-55	PlasmaCells	MGUS
PSMC5	4.28e-60	1.02192	0.369	0.313	1.15e-55	PlasmaCells	MGUS
TMEM106C	1.02e-59	1.34432	0.182	0.12	2.73e-55	PlasmaCells	MGUS
E2F4	1.3e-59	1.78026	0.147	0.092	3.48e-55	PlasmaCells	MGUS
IGBP1	1.84e-59	1.00102	0.355	0.304	4.94e-55	PlasmaCells	MGUS
GSK3B	2.51e-59	1.5948	0.114	0.061	6.72e-55	PlasmaCells	MGUS
WDR5	2.82e-59	1.71573	0.105	0.055	7.55e-55	PlasmaCells	MGUS
MX1	3.11e-59	1.70062	0.141	0.084	8.34e-55	PlasmaCells	MGUS
USP10	3.26e-59	1.52299	0.147	0.089	8.74e-55	PlasmaCells	MGUS
CREG1	8.36e-59	1.34543	0.218	0.155	2.24e-54	PlasmaCells	MGUS
RSAD1	9.76e-59	1.70294	0.134	0.079	2.61e-54	PlasmaCells	MGUS
AP1M1	1.55e-58	1.57382	0.148	0.092	4.15e-54	PlasmaCells	MGUS
TUBG1	1.58e-58	1.86099	0.129	0.075	4.24e-54	PlasmaCells	MGUS
AATF	2.23e-58	1.32883	0.204	0.142	5.98e-54	PlasmaCells	MGUS
DNAJA1	2.51e-58	1.01302	0.32	0.259	6.72e-54	PlasmaCells	MGUS
COA6	3.52e-58	1.65496	0.131	0.077	9.42e-54	PlasmaCells	MGUS
SLC39A8	6.31e-58	1.09785	0.196	0.133	1.69e-53	PlasmaCells	MGUS
SLC25A39	6.85e-58	2.61308	0.388	0.345	1.84e-53	PlasmaCells	MGUS
STK10	7.13e-58	1.85557	0.118	0.066	1.91e-53	PlasmaCells	MGUS
SNHG12	1.24e-57	2.06677	0.103	0.055	3.33e-53	PlasmaCells	MGUS
U2AF2	1.66e-57	1.3671	0.176	0.116	4.46e-53	PlasmaCells	MGUS
HDHD3	1.75e-57	1.49447	0.133	0.078	4.7e-53	PlasmaCells	MGUS
PEX11B	2.13e-57	1.36417	0.151	0.094	5.7e-53	PlasmaCells	MGUS
AIP	2.16e-57	1.04828	0.321	0.262	5.78e-53	PlasmaCells	MGUS
CHCHD3	2.24e-57	1.30922	0.172	0.113	6e-53	PlasmaCells	MGUS
PTBP1	3.42e-57	1.25644	0.22	0.158	9.17e-53	PlasmaCells	MGUS
YY1AP1	5.3e-57	1.69719	0.129	0.076	1.42e-52	PlasmaCells	MGUS
TADA3	5.77e-57	1.34996	0.23	0.168	1.55e-52	PlasmaCells	MGUS
LYRM2	1.11e-56	1.42947	0.149	0.092	2.97e-52	PlasmaCells	MGUS
NUP98	1.18e-56	1.76993	0.101	0.053	3.17e-52	PlasmaCells	MGUS
FARSB	1.23e-56	1.41302	0.127	0.073	3.29e-52	PlasmaCells	MGUS
RC3H1	1.86e-56	1.74163	0.127	0.074	4.98e-52	PlasmaCells	MGUS
FUS	2.1e-56	1.10858	0.409	0.377	5.63e-52	PlasmaCells	MGUS
RTN3	2.19e-56	1.08353	0.374	0.33	5.88e-52	PlasmaCells	MGUS
PRKCD	2.85e-56	1.50316	0.139	0.084	7.64e-52	PlasmaCells	MGUS
GNAI2	2.89e-56	1.29842	0.245	0.184	7.75e-52	PlasmaCells	MGUS
ZNF22	3.59e-56	1.14346	0.254	0.192	9.63e-52	PlasmaCells	MGUS
ARHGAP25	3.69e-56	1.89268	0.134	0.082	9.88e-52	PlasmaCells	MGUS
FAM32A	3.69e-56	1.2392	0.221	0.158	9.9e-52	PlasmaCells	MGUS
NSL1	6.46e-56	1.3395	0.162	0.104	1.73e-51	PlasmaCells	MGUS
CAPN2	7.62e-56	1.16573	0.293	0.233	2.04e-51	PlasmaCells	MGUS
SVBP	8.47e-56	1.76485	0.131	0.079	2.27e-51	PlasmaCells	MGUS
KDSR	9.27e-56	1.13186	0.148	0.091	2.48e-51	PlasmaCells	MGUS
HDGF	9.93e-56	1.58319	0.128	0.075	2.66e-51	PlasmaCells	MGUS
SPTLC1	1.01e-55	1.45753	0.122	0.069	2.71e-51	PlasmaCells	MGUS
UHMK1	1.43e-55	1.58481	0.143	0.088	3.82e-51	PlasmaCells	MGUS
DDX56	1.79e-55	1.51768	0.126	0.074	4.79e-51	PlasmaCells	MGUS
HMGB3	2.47e-55	1.36262	0.104	0.055	6.61e-51	PlasmaCells	MGUS
MAP2K3	2.6e-55	2.02663	0.186	0.132	6.97e-51	PlasmaCells	MGUS
MLF2	2.74e-55	1.00338	0.344	0.289	7.34e-51	PlasmaCells	MGUS
SMNDC1	2.9e-55	1.5601	0.123	0.071	7.77e-51	PlasmaCells	MGUS
PRPF19	3.39e-55	1.29946	0.169	0.111	9.09e-51	PlasmaCells	MGUS
PTBP3	4.16e-55	1.53985	0.133	0.08	1.11e-50	PlasmaCells	MGUS
LSM4	6.68e-55	1.02589	0.329	0.275	1.79e-50	PlasmaCells	MGUS
PLOD3	9.32e-55	1.20399	0.162	0.105	2.5e-50	PlasmaCells	MGUS
PUM3	1.21e-54	1.53399	0.112	0.062	3.25e-50	PlasmaCells	MGUS
RIOK3	1.57e-54	1.94033	0.176	0.12	4.2e-50	PlasmaCells	MGUS
SRPK2	1.98e-54	1.57212	0.156	0.1	5.31e-50	PlasmaCells	MGUS
NPEPPS	2.32e-54	1.46129	0.166	0.109	6.22e-50	PlasmaCells	MGUS
SNX27	2.48e-54	1.40889	0.111	0.061	6.64e-50	PlasmaCells	MGUS
OSGEP	2.58e-54	1.42208	0.147	0.092	6.9e-50	PlasmaCells	MGUS
ALAD	3.71e-54	1.70479	0.115	0.066	9.94e-50	PlasmaCells	MGUS
TRAPPC4	4.3e-54	1.15878	0.185	0.125	1.15e-49	PlasmaCells	MGUS
TNFAIP8	4.36e-54	1.50233	0.248	0.193	1.17e-49	PlasmaCells	MGUS
EPSTI1	6.11e-54	1.52893	0.122	0.072	1.64e-49	PlasmaCells	MGUS
ADSL	6.25e-54	1.49556	0.153	0.099	1.67e-49	PlasmaCells	MGUS
COX20	7.73e-54	1.18469	0.211	0.149	2.07e-49	PlasmaCells	MGUS
CHORDC1	1.14e-53	1.77955	0.104	0.057	3.07e-49	PlasmaCells	MGUS
CCDC115	1.52e-53	1.486	0.158	0.103	4.08e-49	PlasmaCells	MGUS
TMUB1	1.72e-53	1.16376	0.251	0.192	4.6e-49	PlasmaCells	MGUS
TNKS2	1.77e-53	1.64834	0.119	0.069	4.74e-49	PlasmaCells	MGUS
CCNDBP1	2.15e-53	1.43307	0.334	0.285	5.77e-49	PlasmaCells	MGUS
AASDHPPT	2.44e-53	1.24111	0.174	0.116	6.54e-49	PlasmaCells	MGUS
FKBP4	3.17e-53	1.4758	0.154	0.099	8.49e-49	PlasmaCells	MGUS
PDAP1	3.73e-53	1.04445	0.317	0.261	9.99e-49	PlasmaCells	MGUS
GPRC5D	4.06e-53	1.47628	0.116	0.067	1.09e-48	PlasmaCells	MGUS
TMEM216	5.11e-53	1.71087	0.103	0.056	1.37e-48	PlasmaCells	MGUS
FBXO9	5.47e-53	1.42845	0.193	0.136	1.47e-48	PlasmaCells	MGUS
IKZF1	1.45e-52	1.47488	0.243	0.189	3.9e-48	PlasmaCells	MGUS
UBIAD1	1.65e-52	1.65818	0.105	0.058	4.41e-48	PlasmaCells	MGUS
SAE1	1.65e-52	1.54365	0.118	0.068	4.42e-48	PlasmaCells	MGUS
DNAJC19	1.68e-52	1.05382	0.315	0.259	4.51e-48	PlasmaCells	MGUS
NOP16	1.69e-52	1.40308	0.114	0.065	4.53e-48	PlasmaCells	MGUS
HBA1	1.74e-52	1.28275	0.1	0.168	4.67e-48	PlasmaCells	MGUS
MCM7	1.92e-52	1.59267	0.104	0.057	5.13e-48	PlasmaCells	MGUS
RIC1	3.68e-52	1.53484	0.134	0.082	9.88e-48	PlasmaCells	MGUS
PRDX2	4.74e-52	1.62368	0.582	0.627	1.27e-47	PlasmaCells	MGUS
GLIPR2	4.86e-52	1.75448	0.121	0.073	1.3e-47	PlasmaCells	MGUS
PHF11	5.74e-52	1.56773	0.161	0.108	1.54e-47	PlasmaCells	MGUS
GPS1	5.89e-52	1.08052	0.223	0.164	1.58e-47	PlasmaCells	MGUS
SCAF4	6.12e-52	1.79408	0.113	0.065	1.64e-47	PlasmaCells	MGUS
HSPA4	1.24e-51	1.31797	0.171	0.115	3.32e-47	PlasmaCells	MGUS
ARHGAP30	1.65e-51	1.75831	0.13	0.081	4.43e-47	PlasmaCells	MGUS
APEH	2.15e-51	1.27953	0.194	0.138	5.76e-47	PlasmaCells	MGUS
TERF2IP	2.36e-51	1.11634	0.395	0.354	6.33e-47	PlasmaCells	MGUS
HTATIP2	2.38e-51	1.15531	0.19	0.132	6.39e-47	PlasmaCells	MGUS
ZFAND1	2.71e-51	1.14468	0.262	0.204	7.26e-47	PlasmaCells	MGUS
API5	2.76e-51	1.42451	0.141	0.088	7.4e-47	PlasmaCells	MGUS
TMEM11	2.91e-51	1.28861	0.152	0.099	7.8e-47	PlasmaCells	MGUS
SEMA4D	3.36e-51	2.24574	0.1	0.056	9.01e-47	PlasmaCells	MGUS
FAM208A	3.95e-51	1.70575	0.105	0.058	1.06e-46	PlasmaCells	MGUS
LMF2	4.26e-51	1.2945	0.219	0.165	1.14e-46	PlasmaCells	MGUS
RBCK1	5.22e-51	1.23881	0.26	0.204	1.4e-46	PlasmaCells	MGUS
TRAF7	7.52e-51	1.41785	0.142	0.091	2.02e-46	PlasmaCells	MGUS
CHIC2	1.07e-50	1.65943	0.121	0.072	2.87e-46	PlasmaCells	MGUS
CNOT2	1.14e-50	1.30705	0.201	0.145	3.05e-46	PlasmaCells	MGUS
COMT	1.55e-50	1.08236	0.258	0.203	4.15e-46	PlasmaCells	MGUS
BLCAP	1.92e-50	1.57023	0.133	0.083	5.14e-46	PlasmaCells	MGUS
MAZ	1.98e-50	1.50585	0.161	0.108	5.31e-46	PlasmaCells	MGUS
UTP18	2.2e-50	1.39741	0.145	0.092	5.89e-46	PlasmaCells	MGUS
LCP1	3.12e-50	1.30378	0.2	0.15	8.37e-46	PlasmaCells	MGUS
SEP07	3.58e-50	1.30509	0.369	0.329	9.58e-46	PlasmaCells	MGUS
QSOX1	4.03e-50	1.20532	0.12	0.07	1.08e-45	PlasmaCells	MGUS
CAAP1	6.01e-50	1.45799	0.102	0.056	1.61e-45	PlasmaCells	MGUS
SSB	1.05e-49	1.06269	0.308	0.254	2.82e-45	PlasmaCells	MGUS
IL6R	1.29e-49	1.32913	0.151	0.098	3.47e-45	PlasmaCells	MGUS
ARL6IP6	2.09e-49	1.34425	0.141	0.089	5.6e-45	PlasmaCells	MGUS
PIGX	2.1e-49	1.22331	0.115	0.066	5.64e-45	PlasmaCells	MGUS
FBXL5	2.48e-49	1.25842	0.186	0.131	6.64e-45	PlasmaCells	MGUS
PABPN1	2.58e-49	1.31692	0.19	0.135	6.91e-45	PlasmaCells	MGUS
RINL	2.76e-49	1.56792	0.109	0.063	7.4e-45	PlasmaCells	MGUS
MRPS27	3.41e-49	1.52557	0.105	0.06	9.13e-45	PlasmaCells	MGUS
ATP13A1	3.79e-49	1.28046	0.146	0.094	1.02e-44	PlasmaCells	MGUS
METTL17	4e-49	1.65978	0.127	0.078	1.07e-44	PlasmaCells	MGUS
NADSYN1	4.29e-49	1.67783	0.119	0.071	1.15e-44	PlasmaCells	MGUS
FAM162A	9.2e-49	1.00828	0.27	0.211	2.46e-44	PlasmaCells	MGUS
PIAS1	9.48e-49	1.1269	0.261	0.205	2.54e-44	PlasmaCells	MGUS
NT5C	1.3e-48	1.49976	0.173	0.121	3.49e-44	PlasmaCells	MGUS
STARD3	1.55e-48	1.50728	0.143	0.093	4.16e-44	PlasmaCells	MGUS
DYM	1.68e-48	1.4691	0.132	0.083	4.5e-44	PlasmaCells	MGUS
ARID1B	1.92e-48	1.48022	0.126	0.077	5.15e-44	PlasmaCells	MGUS
SCAMP3	2.01e-48	1.04699	0.246	0.187	5.4e-44	PlasmaCells	MGUS
SMAP1	3.29e-48	1.16181	0.223	0.166	8.83e-44	PlasmaCells	MGUS
TCEAL4	4.09e-48	1.08153	0.173	0.117	1.1e-43	PlasmaCells	MGUS
MCRS1	4.1e-48	1.33723	0.161	0.109	1.1e-43	PlasmaCells	MGUS
TNFSF10	4.43e-48	1.39698	0.106	0.06	1.19e-43	PlasmaCells	MGUS
NIF3L1	9.87e-48	1.50558	0.102	0.057	2.64e-43	PlasmaCells	MGUS
HNRNPL	1.01e-47	1.12145	0.221	0.166	2.71e-43	PlasmaCells	MGUS
MAPKAPK3	1.06e-47	1.27029	0.121	0.073	2.84e-43	PlasmaCells	MGUS
WNK1	1.25e-47	1.6171	0.16	0.11	3.34e-43	PlasmaCells	MGUS
PSMD9	1.31e-47	1.14224	0.251	0.198	3.52e-43	PlasmaCells	MGUS
RABEPK	1.47e-47	1.34267	0.132	0.083	3.95e-43	PlasmaCells	MGUS
SENP6	1.82e-47	1.29344	0.18	0.126	4.88e-43	PlasmaCells	MGUS
GLB1	1.87e-47	1.07957	0.168	0.114	5.01e-43	PlasmaCells	MGUS
CCDC130	3.41e-47	1.58813	0.113	0.067	9.14e-43	PlasmaCells	MGUS
TMEM183A	3.84e-47	1.20599	0.191	0.136	1.03e-42	PlasmaCells	MGUS
PAF1	4.03e-47	1.23895	0.14	0.089	1.08e-42	PlasmaCells	MGUS
PIP5K1B	4.33e-47	1.16936	0.164	0.111	1.16e-42	PlasmaCells	MGUS
SHKBP1	5.64e-47	1.21039	0.241	0.186	1.51e-42	PlasmaCells	MGUS
ZDHHC3	7.73e-47	1.33816	0.139	0.089	2.07e-42	PlasmaCells	MGUS
PKN1	7.81e-47	1.76241	0.117	0.072	2.09e-42	PlasmaCells	MGUS
PTRH2	9.29e-47	1.09776	0.133	0.083	2.49e-42	PlasmaCells	MGUS
AIMP2	1.02e-46	1.39712	0.108	0.062	2.72e-42	PlasmaCells	MGUS
CAPN1	1.06e-46	1.51068	0.185	0.132	2.85e-42	PlasmaCells	MGUS
ATXN7L3B	1.49e-46	1.52851	0.123	0.076	3.98e-42	PlasmaCells	MGUS
MGAT4A	2.2e-46	2.05625	0.11	0.066	5.9e-42	PlasmaCells	MGUS
ARHGAP9	2.43e-46	2.01941	0.122	0.078	6.52e-42	PlasmaCells	MGUS
TRAP1	2.57e-46	1.28736	0.143	0.094	6.89e-42	PlasmaCells	MGUS
TM2D2	3.25e-46	1.21963	0.142	0.091	8.72e-42	PlasmaCells	MGUS
TCERG1	3.31e-46	1.34444	0.143	0.093	8.88e-42	PlasmaCells	MGUS
TMEM161A	4.48e-46	1.42938	0.102	0.058	1.2e-41	PlasmaCells	MGUS
INPP5K	4.8e-46	1.55504	0.135	0.087	1.29e-41	PlasmaCells	MGUS
TSR2	5.11e-46	1.57783	0.141	0.093	1.37e-41	PlasmaCells	MGUS
PHF1	5.83e-46	1.19619	0.264	0.211	1.56e-41	PlasmaCells	MGUS
RNF166	6.26e-46	1.85809	0.129	0.082	1.68e-41	PlasmaCells	MGUS
SMU1	9.72e-46	1.49074	0.138	0.089	2.61e-41	PlasmaCells	MGUS
DDX23	9.98e-46	1.63217	0.103	0.06	2.67e-41	PlasmaCells	MGUS
TMEM222	1.06e-45	1.61973	0.112	0.067	2.84e-41	PlasmaCells	MGUS
TRIM8	1.08e-45	1.53236	0.106	0.062	2.9e-41	PlasmaCells	MGUS
PCIF1	1.32e-45	1.42452	0.161	0.11	3.54e-41	PlasmaCells	MGUS
KPNB1	1.48e-45	1.17909	0.243	0.189	3.96e-41	PlasmaCells	MGUS
PRNP	1.55e-45	1.1422	0.178	0.125	4.15e-41	PlasmaCells	MGUS
RGS14	1.64e-45	1.71086	0.145	0.098	4.41e-41	PlasmaCells	MGUS
CDC42SE1	2.05e-45	1.63093	0.192	0.141	5.5e-41	PlasmaCells	MGUS
DCAF6	2.13e-45	1.44536	0.117	0.071	5.7e-41	PlasmaCells	MGUS
WAPL	2.93e-45	1.45257	0.15	0.1	7.84e-41	PlasmaCells	MGUS
SLAMF1	4.25e-45	1.35767	0.202	0.151	1.14e-40	PlasmaCells	MGUS
TRIM28	5.71e-45	1.49076	0.116	0.07	1.53e-40	PlasmaCells	MGUS
CLSTN1	6.72e-45	1.5903	0.101	0.058	1.8e-40	PlasmaCells	MGUS
SURF2	8.51e-45	1.21413	0.152	0.1	2.28e-40	PlasmaCells	MGUS
DDX39A	1.1e-44	1.1763	0.217	0.164	2.96e-40	PlasmaCells	MGUS
CDKN1B	1.31e-44	1.06943	0.271	0.218	3.5e-40	PlasmaCells	MGUS
LBR	1.36e-44	1.50558	0.151	0.103	3.64e-40	PlasmaCells	MGUS
PEPD	1.44e-44	1.09839	0.204	0.15	3.85e-40	PlasmaCells	MGUS
SUCLA2	1.58e-44	1.50811	0.116	0.071	4.25e-40	PlasmaCells	MGUS
NCBP2-AS2	1.77e-44	1.31942	0.197	0.145	4.75e-40	PlasmaCells	MGUS
SZRD1	2.36e-44	1.44028	0.163	0.114	6.31e-40	PlasmaCells	MGUS
TAF1D	2.68e-44	1.18206	0.245	0.193	7.18e-40	PlasmaCells	MGUS
TSSC4	2.98e-44	1.15546	0.216	0.162	8e-40	PlasmaCells	MGUS
ACAT2	3.34e-44	1.35718	0.108	0.063	8.95e-40	PlasmaCells	MGUS
BRI3	4.38e-44	1.48768	0.116	0.07	1.17e-39	PlasmaCells	MGUS
CIB1	5.35e-44	1.08346	0.361	0.321	1.43e-39	PlasmaCells	MGUS
ING5	7.03e-44	1.60374	0.118	0.073	1.88e-39	PlasmaCells	MGUS
PRCC	7.88e-44	1.14692	0.17	0.117	2.11e-39	PlasmaCells	MGUS
UNC45A	1.06e-43	1.55069	0.125	0.08	2.85e-39	PlasmaCells	MGUS
CTR9	1.2e-43	1.43648	0.136	0.089	3.21e-39	PlasmaCells	MGUS
UVRAG	1.38e-43	1.47468	0.121	0.076	3.71e-39	PlasmaCells	MGUS
NIFK	1.63e-43	1.31308	0.181	0.13	4.37e-39	PlasmaCells	MGUS
BZW2	1.85e-43	1.38725	0.119	0.074	4.95e-39	PlasmaCells	MGUS
PEA15	2.38e-43	1.25515	0.115	0.069	6.39e-39	PlasmaCells	MGUS
SMARCC1	2.43e-43	1.24198	0.162	0.112	6.52e-39	PlasmaCells	MGUS
HBP1	3.31e-43	1.16293	0.195	0.143	8.86e-39	PlasmaCells	MGUS
DUSP23	4.2e-43	1.11981	0.178	0.126	1.13e-38	PlasmaCells	MGUS
CDK17	4.49e-43	1.62356	0.112	0.069	1.2e-38	PlasmaCells	MGUS
ATP5S	4.68e-43	1.59405	0.119	0.075	1.25e-38	PlasmaCells	MGUS
ZMAT2	7.91e-43	1.12795	0.265	0.214	2.12e-38	PlasmaCells	MGUS
NT5C3A	1.17e-42	1.92554	0.172	0.123	3.13e-38	PlasmaCells	MGUS
FAM107B	1.21e-42	1.5528	0.152	0.106	3.24e-38	PlasmaCells	MGUS
DDIT4	1.26e-42	1.45785	0.294	0.256	3.37e-38	PlasmaCells	MGUS
SHARPIN	1.54e-42	1.21077	0.23	0.18	4.13e-38	PlasmaCells	MGUS
ABI2	2.08e-42	1.27152	0.122	0.075	5.58e-38	PlasmaCells	MGUS
DDX17	3.08e-42	1.02447	0.428	0.406	8.25e-38	PlasmaCells	MGUS
MRPS30	3.39e-42	1.45413	0.127	0.082	9.08e-38	PlasmaCells	MGUS
GOPC	3.84e-42	1.25418	0.158	0.109	1.03e-37	PlasmaCells	MGUS
SMC1A	4.65e-42	1.32885	0.141	0.094	1.25e-37	PlasmaCells	MGUS
C5orf15	4.69e-42	1.13983	0.152	0.103	1.26e-37	PlasmaCells	MGUS
NUTM2B-AS1	5.07e-42	1.36291	0.143	0.095	1.36e-37	PlasmaCells	MGUS
TEX9	5.29e-42	1.15805	0.1	0.058	1.42e-37	PlasmaCells	MGUS
UBR4	5.58e-42	1.53231	0.109	0.067	1.5e-37	PlasmaCells	MGUS
CARD16	6.73e-42	1.17272	0.198	0.149	1.8e-37	PlasmaCells	MGUS
TMC6	1.31e-41	1.37505	0.229	0.184	3.52e-37	PlasmaCells	MGUS
TFDP1	1.64e-41	2.28745	0.1	0.061	4.4e-37	PlasmaCells	MGUS
TINF2	1.73e-41	1.16568	0.23	0.179	4.63e-37	PlasmaCells	MGUS
STX10	1.86e-41	1.38334	0.164	0.116	4.99e-37	PlasmaCells	MGUS
ACBD6	1.91e-41	1.21741	0.177	0.127	5.12e-37	PlasmaCells	MGUS
NUDT1	2.08e-41	1.32647	0.138	0.092	5.57e-37	PlasmaCells	MGUS
TBC1D17	2.11e-41	1.25711	0.146	0.099	5.66e-37	PlasmaCells	MGUS
PHF3	2.17e-41	1.11985	0.217	0.165	5.81e-37	PlasmaCells	MGUS
ACTR1B	2.17e-41	1.42413	0.158	0.111	5.82e-37	PlasmaCells	MGUS
CASP4	3.06e-41	1.13894	0.269	0.222	8.2e-37	PlasmaCells	MGUS
CIAO1	3.11e-41	1.19774	0.178	0.129	8.33e-37	PlasmaCells	MGUS
ECSIT	3.6e-41	1.13412	0.165	0.116	9.66e-37	PlasmaCells	MGUS
IRAK4	4.06e-41	1.56596	0.111	0.069	1.09e-36	PlasmaCells	MGUS
MFSD1	4.41e-41	1.16902	0.23	0.176	1.18e-36	PlasmaCells	MGUS
CREB1	5.05e-41	1.40529	0.138	0.092	1.35e-36	PlasmaCells	MGUS
ATXN10	5.41e-41	1.08476	0.267	0.22	1.45e-36	PlasmaCells	MGUS
SP100	5.56e-41	1.1025	0.323	0.28	1.49e-36	PlasmaCells	MGUS
CALM3	5.62e-41	1.10437	0.465	0.458	1.51e-36	PlasmaCells	MGUS
CLK3	6.13e-41	1.29515	0.16	0.112	1.64e-36	PlasmaCells	MGUS
PGM1	8.48e-41	1.34091	0.152	0.105	2.27e-36	PlasmaCells	MGUS
NIPBL	9.95e-41	1.31898	0.179	0.13	2.67e-36	PlasmaCells	MGUS
AP1G2	1.02e-40	1.94379	0.105	0.065	2.74e-36	PlasmaCells	MGUS
SIRT7	1.06e-40	1.69267	0.111	0.069	2.83e-36	PlasmaCells	MGUS
RAB6A	1.4e-40	1.07478	0.271	0.22	3.75e-36	PlasmaCells	MGUS
VTA1	1.6e-40	1.55158	0.102	0.062	4.29e-36	PlasmaCells	MGUS
FLYWCH2	1.61e-40	1.33764	0.129	0.084	4.31e-36	PlasmaCells	MGUS
SYNE2	1.76e-40	1.68402	0.158	0.112	4.72e-36	PlasmaCells	MGUS
SF3A3	1.81e-40	1.32986	0.169	0.122	4.84e-36	PlasmaCells	MGUS
OAS1	2.75e-40	1.16163	0.155	0.107	7.37e-36	PlasmaCells	MGUS
DNAJB12	3.32e-40	1.03024	0.198	0.147	8.89e-36	PlasmaCells	MGUS
CLTC	3.5e-40	1.10424	0.203	0.152	9.37e-36	PlasmaCells	MGUS
QRICH1	4.15e-40	1.4296	0.121	0.078	1.11e-35	PlasmaCells	MGUS
CDK16	5.63e-40	1.39484	0.123	0.08	1.51e-35	PlasmaCells	MGUS
UBLCP1	6.88e-40	1.62441	0.114	0.073	1.84e-35	PlasmaCells	MGUS
ESYT1	7.52e-40	1.56201	0.121	0.079	2.02e-35	PlasmaCells	MGUS
PPP5C	9.25e-40	1.30753	0.116	0.074	2.48e-35	PlasmaCells	MGUS
GAPVD1	9.29e-40	1.53805	0.1	0.059	2.49e-35	PlasmaCells	MGUS
ADD1	9.37e-40	1.5383	0.147	0.102	2.51e-35	PlasmaCells	MGUS
SPG7	1.05e-39	1.4002	0.155	0.109	2.81e-35	PlasmaCells	MGUS
AGPAT1	1.17e-39	1.49961	0.133	0.088	3.13e-35	PlasmaCells	MGUS
CASC3	1.51e-39	1.43052	0.107	0.066	4.03e-35	PlasmaCells	MGUS
CCNK	3.04e-39	1.40321	0.13	0.086	8.14e-35	PlasmaCells	MGUS
EMC3	3.23e-39	1.18263	0.308	0.263	8.66e-35	PlasmaCells	MGUS
TAOK3	4.09e-39	1.22509	0.225	0.176	1.09e-34	PlasmaCells	MGUS
GLOD4	5.06e-39	1.48286	0.149	0.104	1.36e-34	PlasmaCells	MGUS
EPC1	9.39e-39	1.06817	0.35	0.312	2.52e-34	PlasmaCells	MGUS
BOP1	1.23e-38	1.2443	0.1	0.06	3.29e-34	PlasmaCells	MGUS
CERS2	1.56e-38	1.174	0.174	0.126	4.18e-34	PlasmaCells	MGUS
SPINK2	1.82e-38	1.2244	0.102	0.062	4.89e-34	PlasmaCells	MGUS
MTPN	2.13e-38	1.02242	0.277	0.227	5.71e-34	PlasmaCells	MGUS
FIP1L1	2.75e-38	1.42443	0.145	0.101	7.37e-34	PlasmaCells	MGUS
CDKN1A	2.77e-38	1.37168	0.285	0.242	7.43e-34	PlasmaCells	MGUS
FRYL	3.08e-38	1.64241	0.109	0.068	8.25e-34	PlasmaCells	MGUS
NOLC1	3.49e-38	1.1682	0.146	0.1	9.36e-34	PlasmaCells	MGUS
NBN	3.51e-38	1.20912	0.137	0.092	9.41e-34	PlasmaCells	MGUS
RRAGA	3.65e-38	1.10053	0.202	0.153	9.78e-34	PlasmaCells	MGUS
CDIP1	4.81e-38	1.56178	0.107	0.067	1.29e-33	PlasmaCells	MGUS
PPP4C	6.16e-38	1.06002	0.305	0.264	1.65e-33	PlasmaCells	MGUS
LYPLA2	6.31e-38	1.36827	0.156	0.111	1.69e-33	PlasmaCells	MGUS
CKS2	9.13e-38	1.35677	0.103	0.063	2.45e-33	PlasmaCells	MGUS
NRBP1	1e-37	1.11501	0.228	0.18	2.69e-33	PlasmaCells	MGUS
CASP8	1.68e-37	1.65612	0.131	0.089	4.5e-33	PlasmaCells	MGUS
MRPL45	1.68e-37	1.23904	0.151	0.107	4.5e-33	PlasmaCells	MGUS
POLE3	2.1e-37	1.22332	0.181	0.133	5.63e-33	PlasmaCells	MGUS
MDP1	2.12e-37	1.09412	0.121	0.079	5.68e-33	PlasmaCells	MGUS
PI4KB	3.24e-37	1.51247	0.114	0.074	8.69e-33	PlasmaCells	MGUS
ASB8	4.56e-37	1.3964	0.139	0.096	1.22e-32	PlasmaCells	MGUS
NABP2	5.25e-37	1.17163	0.145	0.1	1.41e-32	PlasmaCells	MGUS
ACTR1A	6.18e-37	1.24765	0.17	0.124	1.66e-32	PlasmaCells	MGUS
DYNLT1	6.45e-37	1.02417	0.256	0.206	1.73e-32	PlasmaCells	MGUS
CDC40	6.89e-37	1.24355	0.155	0.11	1.85e-32	PlasmaCells	MGUS
ZNF330	8.29e-37	1.1445	0.137	0.092	2.22e-32	PlasmaCells	MGUS
FXR1	1.29e-36	1.10882	0.22	0.174	3.47e-32	PlasmaCells	MGUS
THAP4	1.42e-36	1.28919	0.132	0.089	3.81e-32	PlasmaCells	MGUS
IPO5	1.44e-36	1.19613	0.128	0.086	3.87e-32	PlasmaCells	MGUS
MED28	1.76e-36	1.19164	0.189	0.143	4.71e-32	PlasmaCells	MGUS
ADK	1.81e-36	1.35889	0.139	0.096	4.86e-32	PlasmaCells	MGUS
TMEM223	1.96e-36	1.15321	0.153	0.109	5.25e-32	PlasmaCells	MGUS
USP1	2.25e-36	1.23945	0.146	0.103	6.03e-32	PlasmaCells	MGUS
STAP1	2.26e-36	1.00056	0.196	0.15	6.06e-32	PlasmaCells	MGUS
AAK1	2.35e-36	2.00911	0.131	0.092	6.29e-32	PlasmaCells	MGUS
NRROS	3.33e-36	1.35941	0.118	0.076	8.93e-32	PlasmaCells	MGUS
RSRP1	3.61e-36	1.15495	0.331	0.299	9.67e-32	PlasmaCells	MGUS
STX17	3.63e-36	1.30643	0.136	0.093	9.74e-32	PlasmaCells	MGUS
TPRA1	4.53e-36	1.18899	0.13	0.088	1.21e-31	PlasmaCells	MGUS
PURA	4.94e-36	1.28601	0.12	0.079	1.32e-31	PlasmaCells	MGUS
MDFIC	5.93e-36	1.37787	0.113	0.074	1.59e-31	PlasmaCells	MGUS
RNF138	6.33e-36	1.52427	0.104	0.066	1.7e-31	PlasmaCells	MGUS
MARCH5	6.58e-36	1.31731	0.115	0.074	1.76e-31	PlasmaCells	MGUS
STX7	6.66e-36	1.35422	0.179	0.133	1.78e-31	PlasmaCells	MGUS
SNAPIN	1.94e-35	1.1177	0.169	0.123	5.2e-31	PlasmaCells	MGUS
SSH2	2.63e-35	1.24212	0.14	0.097	7.04e-31	PlasmaCells	MGUS
HGS	2.99e-35	1.52603	0.113	0.074	8.01e-31	PlasmaCells	MGUS
PRPS1	3.69e-35	1.12356	0.155	0.11	9.9e-31	PlasmaCells	MGUS
UIMC1	3.82e-35	1.57008	0.104	0.066	1.02e-30	PlasmaCells	MGUS
TTC9C	4.3e-35	1.38444	0.1	0.062	1.15e-30	PlasmaCells	MGUS
UBA3	4.93e-35	1.42724	0.124	0.084	1.32e-30	PlasmaCells	MGUS
MRPS25	5.51e-35	1.04909	0.197	0.151	1.48e-30	PlasmaCells	MGUS
SYPL1	7.07e-35	1.09891	0.245	0.201	1.89e-30	PlasmaCells	MGUS
PPP1R11	7.3e-35	1.06033	0.242	0.196	1.96e-30	PlasmaCells	MGUS
PGRMC1	8.34e-35	1.85621	0.115	0.075	2.24e-30	PlasmaCells	MGUS
RPUSD3	8.57e-35	1.35293	0.139	0.097	2.3e-30	PlasmaCells	MGUS
EIF4E2	8.71e-35	1.1475	0.184	0.138	2.34e-30	PlasmaCells	MGUS
MRPL9	1.06e-34	1.14718	0.192	0.147	2.83e-30	PlasmaCells	MGUS
NKIRAS2	1.33e-34	1.46552	0.103	0.065	3.55e-30	PlasmaCells	MGUS
COPS2	1.58e-34	1.064	0.174	0.129	4.22e-30	PlasmaCells	MGUS
PAFAH1B3	1.93e-34	1.21915	0.146	0.104	5.18e-30	PlasmaCells	MGUS
CMTM6	1.99e-34	1.04494	0.235	0.186	5.34e-30	PlasmaCells	MGUS
CDC42EP3	2.92e-34	1.82794	0.112	0.075	7.81e-30	PlasmaCells	MGUS
AGTRAP	3.23e-34	1.4776	0.133	0.094	8.66e-30	PlasmaCells	MGUS
WDR46	3.42e-34	1.22052	0.149	0.106	9.16e-30	PlasmaCells	MGUS
UROD	3.51e-34	1.97084	0.233	0.195	9.41e-30	PlasmaCells	MGUS
HUWE1	3.76e-34	1.1532	0.137	0.095	1.01e-29	PlasmaCells	MGUS
PUF60	4.17e-34	1.02893	0.257	0.213	1.12e-29	PlasmaCells	MGUS
ECI2	4.43e-34	1.12622	0.179	0.135	1.19e-29	PlasmaCells	MGUS
IK	4.61e-34	1.07379	0.266	0.225	1.24e-29	PlasmaCells	MGUS
TROVE2	5.1e-34	1.08724	0.207	0.161	1.37e-29	PlasmaCells	MGUS
TMEM140	6.27e-34	1.69586	0.118	0.079	1.68e-29	PlasmaCells	MGUS
PHYKPL	6.34e-34	1.31125	0.22	0.178	1.7e-29	PlasmaCells	MGUS
G6PD	7.96e-34	1.5346	0.117	0.078	2.13e-29	PlasmaCells	MGUS
YIF1B	8.21e-34	1.23463	0.176	0.131	2.2e-29	PlasmaCells	MGUS
ZBTB20	8.8e-34	1.06846	0.233	0.186	2.36e-29	PlasmaCells	MGUS
NUDT8	9e-34	1.18457	0.104	0.067	2.41e-29	PlasmaCells	MGUS
MRPS22	9.32e-34	1.21674	0.131	0.09	2.5e-29	PlasmaCells	MGUS
OGFR	1.38e-33	1.25435	0.194	0.151	3.69e-29	PlasmaCells	MGUS
BTD	1.44e-33	1.01349	0.134	0.092	3.86e-29	PlasmaCells	MGUS
UBAC1	1.89e-33	1.86	0.112	0.075	5.06e-29	PlasmaCells	MGUS
NELFCD	1.92e-33	1.32319	0.144	0.103	5.14e-29	PlasmaCells	MGUS
IPO7	2.05e-33	1.03935	0.131	0.09	5.51e-29	PlasmaCells	MGUS
CAPN7	2.47e-33	1.44282	0.121	0.082	6.61e-29	PlasmaCells	MGUS
RHOF	2.75e-33	1.9426	0.155	0.118	7.36e-29	PlasmaCells	MGUS
SMS	3.27e-33	1.31052	0.153	0.112	8.77e-29	PlasmaCells	MGUS
ZNF638	4.09e-33	1.19781	0.16	0.117	1.1e-28	PlasmaCells	MGUS
HIST1H2AC	4.23e-33	2.3639	0.191	0.148	1.13e-28	PlasmaCells	MGUS
SNAPC5	4.23e-33	1.02165	0.161	0.117	1.13e-28	PlasmaCells	MGUS
SDHA	4.83e-33	1.00883	0.275	0.233	1.29e-28	PlasmaCells	MGUS
HNRNPH3	5.26e-33	1.00476	0.281	0.24	1.41e-28	PlasmaCells	MGUS
WDR77	5.29e-33	1.46833	0.113	0.075	1.42e-28	PlasmaCells	MGUS
DPM2	6.89e-33	1.02134	0.295	0.255	1.85e-28	PlasmaCells	MGUS
CNOT3	1.11e-32	1.36054	0.116	0.078	2.98e-28	PlasmaCells	MGUS
DNPEP	1.28e-32	1.0603	0.214	0.17	3.43e-28	PlasmaCells	MGUS
SPI1	1.4e-32	1.18367	0.156	0.114	3.74e-28	PlasmaCells	MGUS
SERINC1	1.49e-32	1.01048	0.245	0.201	4.01e-28	PlasmaCells	MGUS
DNM2	2.2e-32	1.15759	0.155	0.112	5.89e-28	PlasmaCells	MGUS
ZBTB7A	2.92e-32	1.31747	0.109	0.071	7.82e-28	PlasmaCells	MGUS
FMNL1	3.27e-32	1.13384	0.22	0.179	8.76e-28	PlasmaCells	MGUS
PLEK	3.35e-32	1.41323	0.223	0.18	8.99e-28	PlasmaCells	MGUS
HADHB	3.45e-32	1.03862	0.214	0.17	9.26e-28	PlasmaCells	MGUS
PRPS2	3.81e-32	1.28416	0.112	0.075	1.02e-27	PlasmaCells	MGUS
PPP4R3B	4.13e-32	1.27077	0.168	0.126	1.11e-27	PlasmaCells	MGUS
SLC4A1AP	5.27e-32	1.29323	0.111	0.073	1.41e-27	PlasmaCells	MGUS
BECN1	6.44e-32	1.11324	0.191	0.148	1.73e-27	PlasmaCells	MGUS
INTS12	7.63e-32	1.28284	0.107	0.069	2.04e-27	PlasmaCells	MGUS
ZNHIT3	8.49e-32	1.07926	0.196	0.153	2.28e-27	PlasmaCells	MGUS
TM9SF4	9.84e-32	1.25572	0.128	0.089	2.64e-27	PlasmaCells	MGUS
PES1	1.09e-31	1.30468	0.119	0.082	2.91e-27	PlasmaCells	MGUS
POLR2C	1.42e-31	1.2167	0.185	0.144	3.8e-27	PlasmaCells	MGUS
TMEM120A	1.81e-31	1.03859	0.167	0.124	4.86e-27	PlasmaCells	MGUS
LRRFIP2	1.94e-31	1.24791	0.148	0.107	5.21e-27	PlasmaCells	MGUS
SNX29	2.31e-31	1.26866	0.142	0.102	6.19e-27	PlasmaCells	MGUS
IST1	2.98e-31	1.28842	0.138	0.098	8e-27	PlasmaCells	MGUS
GIT2	3.35e-31	1.48387	0.128	0.091	8.97e-27	PlasmaCells	MGUS
VHL	3.94e-31	1.35274	0.12	0.082	1.06e-26	PlasmaCells	MGUS
MRTO4	5.53e-31	1.3207	0.102	0.066	1.48e-26	PlasmaCells	MGUS
ADSS	5.85e-31	1.18715	0.159	0.118	1.57e-26	PlasmaCells	MGUS
SNRNP200	6.56e-31	1.24591	0.182	0.141	1.76e-26	PlasmaCells	MGUS
AKNA	7.53e-31	2.00603	0.114	0.08	2.02e-26	PlasmaCells	MGUS
LRBA	9.32e-31	1.68024	0.105	0.07	2.5e-26	PlasmaCells	MGUS
THOC6	9.73e-31	1.36326	0.104	0.069	2.61e-26	PlasmaCells	MGUS
SUPT6H	1.02e-30	1.22721	0.119	0.081	2.75e-26	PlasmaCells	MGUS
IMPDH1	1.22e-30	1.09148	0.172	0.13	3.26e-26	PlasmaCells	MGUS
GAA	1.29e-30	1.09329	0.129	0.091	3.46e-26	PlasmaCells	MGUS
PUM2	1.35e-30	1.42362	0.118	0.081	3.62e-26	PlasmaCells	MGUS
PLRG1	1.4e-30	1.34096	0.108	0.072	3.74e-26	PlasmaCells	MGUS
RSPRY1	1.92e-30	1.13838	0.104	0.068	5.15e-26	PlasmaCells	MGUS
UTP23	2.25e-30	1.30584	0.123	0.086	6.02e-26	PlasmaCells	MGUS
CEBPZ	2.84e-30	1.32311	0.152	0.113	7.62e-26	PlasmaCells	MGUS
MRPL44	3e-30	1.26902	0.114	0.078	8.03e-26	PlasmaCells	MGUS
SUPT16H	3.37e-30	1.18959	0.127	0.089	9.03e-26	PlasmaCells	MGUS
VAV1	3.63e-30	1.3939	0.1	0.065	9.72e-26	PlasmaCells	MGUS
ARFGAP2	3.68e-30	1.41023	0.15	0.111	9.87e-26	PlasmaCells	MGUS
DHX9	3.85e-30	1.17735	0.129	0.091	1.03e-25	PlasmaCells	MGUS
BAZ1A	3.9e-30	1.11357	0.183	0.142	1.04e-25	PlasmaCells	MGUS
MAP7D1	4.3e-30	1.4567	0.111	0.076	1.15e-25	PlasmaCells	MGUS
UXS1	5.21e-30	1.42856	0.111	0.075	1.4e-25	PlasmaCells	MGUS
MEAF6	5.93e-30	1.15586	0.291	0.259	1.59e-25	PlasmaCells	MGUS
TMEM115	6.75e-30	1.14955	0.131	0.093	1.81e-25	PlasmaCells	MGUS
TIMM21	8.29e-30	1.19872	0.1	0.065	2.22e-25	PlasmaCells	MGUS
INPP5D	1.63e-29	1.63588	0.112	0.078	4.36e-25	PlasmaCells	MGUS
NDEL1	1.86e-29	1.4821	0.108	0.073	4.99e-25	PlasmaCells	MGUS
SPTBN1	2.05e-29	1.07377	0.189	0.146	5.51e-25	PlasmaCells	MGUS
HECTD1	2.45e-29	1.12945	0.201	0.16	6.56e-25	PlasmaCells	MGUS
MPV17	2.48e-29	1.09046	0.145	0.105	6.65e-25	PlasmaCells	MGUS
DDX42	3.65e-29	1.088	0.127	0.089	9.77e-25	PlasmaCells	MGUS
C17orf49	3.76e-29	1.43089	0.106	0.071	1.01e-24	PlasmaCells	MGUS
ARL8B	6e-29	1.11269	0.145	0.106	1.61e-24	PlasmaCells	MGUS
TIAL1	6.6e-29	1.00137	0.252	0.212	1.77e-24	PlasmaCells	MGUS
BRD7	8.61e-29	1.44295	0.111	0.077	2.31e-24	PlasmaCells	MGUS
FLAD1	1.09e-28	1.28868	0.122	0.086	2.91e-24	PlasmaCells	MGUS
SMIM10L1	1.12e-28	1.27353	0.163	0.123	2.99e-24	PlasmaCells	MGUS
GMCL1	1.27e-28	1.20579	0.109	0.074	3.39e-24	PlasmaCells	MGUS
PANK2	2.26e-28	1.48885	0.104	0.071	6.05e-24	PlasmaCells	MGUS
UTP3	2.6e-28	1.24217	0.101	0.068	6.97e-24	PlasmaCells	MGUS
IWS1	3.18e-28	1.27568	0.107	0.072	8.53e-24	PlasmaCells	MGUS
RNF113A	3.62e-28	1.04407	0.202	0.162	9.71e-24	PlasmaCells	MGUS
PMPCB	4.01e-28	1.03972	0.251	0.213	1.07e-23	PlasmaCells	MGUS
AKT2	8.5e-28	1.32899	0.118	0.083	2.28e-23	PlasmaCells	MGUS
MAF1	9.8e-28	1.07719	0.304	0.277	2.63e-23	PlasmaCells	MGUS
NUP50	1.02e-27	1.33427	0.114	0.08	2.72e-23	PlasmaCells	MGUS
RAB5B	1.03e-27	1.11192	0.15	0.111	2.77e-23	PlasmaCells	MGUS
TM2D3	1.07e-27	1.01658	0.161	0.121	2.86e-23	PlasmaCells	MGUS
FAM217B	1.42e-27	1.23675	0.101	0.067	3.81e-23	PlasmaCells	MGUS
ATPAF1	1.58e-27	1.0669	0.181	0.143	4.23e-23	PlasmaCells	MGUS
BRIX1	2.77e-27	1.13122	0.131	0.094	7.42e-23	PlasmaCells	MGUS
NFKBIL1	3.04e-27	1.13264	0.114	0.079	8.14e-23	PlasmaCells	MGUS
FGD5-AS1	3.43e-27	1.31632	0.106	0.072	9.2e-23	PlasmaCells	MGUS
ITGB1BP1	3.57e-27	1.21899	0.17	0.133	9.56e-23	PlasmaCells	MGUS
SLC39A1	4.77e-27	1.09772	0.12	0.084	1.28e-22	PlasmaCells	MGUS
C19orf66	6.27e-27	1.36422	0.175	0.138	1.68e-22	PlasmaCells	MGUS
RASSF1	6.39e-27	1.61586	0.159	0.124	1.71e-22	PlasmaCells	MGUS
ACD	7.57e-27	1.34824	0.121	0.087	2.03e-22	PlasmaCells	MGUS
GRK6	8.28e-27	1.40643	0.178	0.143	2.22e-22	PlasmaCells	MGUS
DR1	9.8e-27	1.47883	0.12	0.086	2.63e-22	PlasmaCells	MGUS
FBXW5	1.13e-26	1.01271	0.266	0.229	3.02e-22	PlasmaCells	MGUS
GNPAT	1.14e-26	1.22393	0.145	0.109	3.05e-22	PlasmaCells	MGUS
BFAR	1.19e-26	1.11198	0.178	0.141	3.19e-22	PlasmaCells	MGUS
VPS37A	1.2e-26	1.11978	0.103	0.07	3.21e-22	PlasmaCells	MGUS
HMOX2	1.22e-26	1.30598	0.216	0.181	3.27e-22	PlasmaCells	MGUS
PPP4R2	1.4e-26	1.02839	0.167	0.129	3.75e-22	PlasmaCells	MGUS
APPL1	1.5e-26	1.14646	0.179	0.141	4.01e-22	PlasmaCells	MGUS
PINK1	1.9e-26	1.21089	0.102	0.07	5.09e-22	PlasmaCells	MGUS
CCDC91	2.01e-26	1.05819	0.177	0.139	5.39e-22	PlasmaCells	MGUS
UROS	3e-26	1.04516	0.232	0.195	8.04e-22	PlasmaCells	MGUS
SDAD1	4.18e-26	1.12678	0.168	0.131	1.12e-21	PlasmaCells	MGUS
ITGB1	4.83e-26	1.37992	0.238	0.205	1.29e-21	PlasmaCells	MGUS
MRPS5	4.87e-26	1.08908	0.207	0.168	1.3e-21	PlasmaCells	MGUS
GRPEL1	4.92e-26	1.16985	0.123	0.088	1.32e-21	PlasmaCells	MGUS
CMAS	5.47e-26	1.34024	0.148	0.113	1.47e-21	PlasmaCells	MGUS
C19orf25	6.82e-26	1.3512	0.156	0.12	1.83e-21	PlasmaCells	MGUS
LRIF1	7.56e-26	1.06478	0.176	0.139	2.03e-21	PlasmaCells	MGUS
MECP2	8.02e-26	1.63523	0.117	0.084	2.15e-21	PlasmaCells	MGUS
PWP1	9.74e-26	1.03465	0.17	0.132	2.61e-21	PlasmaCells	MGUS
RNF41	1.31e-25	1.22884	0.102	0.07	3.51e-21	PlasmaCells	MGUS
TOR1AIP1	1.59e-25	1.30663	0.107	0.075	4.27e-21	PlasmaCells	MGUS
AC016831.7	1.69e-25	1.15779	0.143	0.108	4.52e-21	PlasmaCells	MGUS
HCFC1R1	1.85e-25	1.08198	0.177	0.14	4.95e-21	PlasmaCells	MGUS
LACTB2	2.12e-25	1.05383	0.108	0.075	5.69e-21	PlasmaCells	MGUS
EML4	2.36e-25	1.17475	0.187	0.15	6.33e-21	PlasmaCells	MGUS
YDJC	2.63e-25	1.19428	0.158	0.123	7.04e-21	PlasmaCells	MGUS
RIC8A	2.8e-25	1.19183	0.151	0.115	7.49e-21	PlasmaCells	MGUS
OXLD1	3.21e-25	1.11275	0.204	0.168	8.61e-21	PlasmaCells	MGUS
KPNA2	3.34e-25	1.13144	0.116	0.081	8.96e-21	PlasmaCells	MGUS
ISG20L2	3.53e-25	1.32877	0.114	0.081	9.46e-21	PlasmaCells	MGUS
H2AFJ	3.56e-25	1.13247	0.307	0.278	9.54e-21	PlasmaCells	MGUS
TRIM38	4.27e-25	1.41592	0.116	0.083	1.15e-20	PlasmaCells	MGUS
DAZAP1	4.85e-25	1.15468	0.156	0.121	1.3e-20	PlasmaCells	MGUS
RUVBL2	5.21e-25	1.01579	0.169	0.132	1.4e-20	PlasmaCells	MGUS
MYO1G	5.93e-25	1.59303	0.122	0.092	1.59e-20	PlasmaCells	MGUS
HACD4	6.59e-25	1.3346	0.179	0.146	1.77e-20	PlasmaCells	MGUS
EDEM3	7.35e-25	1.0058	0.164	0.126	1.97e-20	PlasmaCells	MGUS
C12orf65	7.76e-25	1.20916	0.145	0.11	2.08e-20	PlasmaCells	MGUS
PIM3	8.2e-25	1.01586	0.145	0.11	2.2e-20	PlasmaCells	MGUS
FOPNL	1.54e-24	1.14932	0.13	0.096	4.12e-20	PlasmaCells	MGUS
ASCC2	1.93e-24	1.44016	0.165	0.133	5.18e-20	PlasmaCells	MGUS
ZRSR2	2.5e-24	1.70369	0.101	0.071	6.71e-20	PlasmaCells	MGUS
PRKAR2A	2.75e-24	1.19289	0.123	0.089	7.38e-20	PlasmaCells	MGUS
TCTN1	3.01e-24	1.05381	0.101	0.07	8.08e-20	PlasmaCells	MGUS
PDZD11	3.27e-24	1.05206	0.122	0.088	8.76e-20	PlasmaCells	MGUS
ATF1	3.51e-24	1.40645	0.113	0.082	9.4e-20	PlasmaCells	MGUS
AHSA1	3.81e-24	1.23173	0.154	0.12	1.02e-19	PlasmaCells	MGUS
EFCAB14	3.95e-24	1.37386	0.126	0.094	1.06e-19	PlasmaCells	MGUS
CHST11	4.16e-24	1.27879	0.118	0.085	1.11e-19	PlasmaCells	MGUS
APMAP	5.13e-24	1.41506	0.181	0.146	1.38e-19	PlasmaCells	MGUS
PPM1B	5.47e-24	1.23883	0.141	0.107	1.47e-19	PlasmaCells	MGUS
DDX50	5.5e-24	1.19922	0.149	0.115	1.47e-19	PlasmaCells	MGUS
FAM49B	5.68e-24	1.25076	0.244	0.214	1.52e-19	PlasmaCells	MGUS
THAP1	8.48e-24	1.28933	0.1	0.069	2.27e-19	PlasmaCells	MGUS
CXXC1	9.89e-24	1.16989	0.141	0.107	2.65e-19	PlasmaCells	MGUS
ROCK1	1.19e-23	1.12814	0.195	0.16	3.19e-19	PlasmaCells	MGUS
DUSP12	1.21e-23	1.08319	0.15	0.115	3.25e-19	PlasmaCells	MGUS
ETV6	1.24e-23	1.19407	0.138	0.104	3.32e-19	PlasmaCells	MGUS
IL10RA	1.46e-23	1.63195	0.137	0.108	3.92e-19	PlasmaCells	MGUS
YBEY	1.48e-23	1.04682	0.122	0.089	3.96e-19	PlasmaCells	MGUS
UBQLN2	1.5e-23	1.45468	0.103	0.072	4.01e-19	PlasmaCells	MGUS
ARMC1	1.51e-23	1.10039	0.122	0.089	4.05e-19	PlasmaCells	MGUS
SEC22C	2.07e-23	1.1745	0.11	0.078	5.55e-19	PlasmaCells	MGUS
[truncated: 247 more rows]

## Sheet: SMM
genes	p_val	avg_log2FC	pct.1	pct.2	p_val_adj	cell.type	disease_state
YY1	3.2e-39	0.533172	0.287	0.219	8.57e-35	PlasmaCells	SMM
XRCC5	1.19e-116	0.763052	0.383	0.257	3.18e-112	PlasmaCells	SMM
XPO1	1.81e-24	0.794709	0.102	0.068	4.85e-20	PlasmaCells	SMM
WNT10A	6.79e-25	0.828193	0.103	0.069	1.82e-20	PlasmaCells	SMM
TUBB4B	5.23e-188	1.13664	0.393	0.238	1.4e-183	PlasmaCells	SMM
TUBB	0	1.45049	0.561	0.256	0	PlasmaCells	SMM
TUBA4A	1.65e-208	1.46408	0.436	0.277	4.41e-204	PlasmaCells	SMM
TSHZ2	2.48e-122	-0.980034	0.099	0.187	6.63e-118	PlasmaCells	SMM
TRNT1	4.82e-138	1.63078	0.191	0.087	1.29e-133	PlasmaCells	SMM
TRABD2A	1.53e-228	2.73968	0.135	0.023	4.1e-224	PlasmaCells	SMM
TPD52	1.05e-07	0.00820081	0.63	0.678	0.0028043	PlasmaCells	SMM
TOP2B	1.32e-07	0.368008	0.113	0.093	0.00354515	PlasmaCells	SMM
TOP1	1.01e-86	0.619995	0.481	0.368	2.71e-82	PlasmaCells	SMM
TNFRSF17	7.66e-151	0.561786	0.757	0.774	2.05e-146	PlasmaCells	SMM
TNFRSF13B	2.94e-27	0.652631	0.577	0.563	7.89e-23	PlasmaCells	SMM
TMSB10	4.75e-32	0.20335	0.906	0.972	1.27e-27	PlasmaCells	SMM
TMEM263	4.27e-34	0.759542	0.239	0.181	1.14e-29	PlasmaCells	SMM
TMEM156	2.51e-278	-0.70665	0.276	0.462	6.72e-274	PlasmaCells	SMM
THEM4	4.76e-79	1.41129	0.144	0.074	1.27e-74	PlasmaCells	SMM
TGFB1	1.28e-58	0.923278	0.187	0.118	3.42e-54	PlasmaCells	SMM
TCF3	6.61e-31	0.703503	0.145	0.1	1.77e-26	PlasmaCells	SMM
SP3	1.23e-08	0.314117	0.194	0.167	0.000330565	PlasmaCells	SMM
SP140	1.21e-06	0.389397	0.223	0.199	0.0322963	PlasmaCells	SMM
SLC22A17	2.88e-185	1.48337	0.259	0.127	7.72e-181	PlasmaCells	SMM
SLAMF7	1.66e-128	0.720366	0.581	0.486	4.44e-124	PlasmaCells	SMM
SAMSN1	5.49e-32	0.672967	0.183	0.133	1.47e-27	PlasmaCells	SMM
S100A8	0	-1.30402	0.034	0.296	0	PlasmaCells	SMM
RORA	6.43e-116	-0.795569	0.072	0.148	1.72e-111	PlasmaCells	SMM
RIC3	2.57e-87	1.52672	0.249	0.16	6.89e-83	PlasmaCells	SMM
RGS1	8.49e-188	-0.763389	0.132	0.261	2.27e-183	PlasmaCells	SMM
RELA	2.87e-149	1.54606	0.185	0.078	7.7e-145	PlasmaCells	SMM
RANBP2	8.65e-52	0.840992	0.198	0.131	2.32e-47	PlasmaCells	SMM
PSMD1	1.71e-61	0.850661	0.189	0.118	4.58e-57	PlasmaCells	SMM
PSMB9	1.05e-35	0.435455	0.564	0.508	2.82e-31	PlasmaCells	SMM
PSMB8	7.11e-212	0.928056	0.527	0.364	1.9e-207	PlasmaCells	SMM
PSMB5	9.18e-26	0.372593	0.418	0.36	2.46e-21	PlasmaCells	SMM
PSMB2	1.24e-27	0.333152	0.427	0.362	3.31e-23	PlasmaCells	SMM
PSMB10	0	1.43323	0.452	0.244	0	PlasmaCells	SMM
PSMB1	3.99e-46	0.37537	0.696	0.667	1.07e-41	PlasmaCells	SMM
PRKACB	2.1e-38	1.19643	0.103	0.061	5.62e-34	PlasmaCells	SMM
PML	2.9e-66	1.42387	0.105	0.049	7.77e-62	PlasmaCells	SMM
PLD4	3.9e-207	2.44641	0.119	0.018	1.04e-202	PlasmaCells	SMM
PHGDH	2.21e-161	1.46812	0.255	0.131	5.93e-157	PlasmaCells	SMM
PHC3	4.28e-16	0.595355	0.166	0.131	1.15e-11	PlasmaCells	SMM
PDE6D	2.53e-22	0.642413	0.119	0.084	6.78e-18	PlasmaCells	SMM
PDE4B	9.1e-118	-0.377712	0.295	0.408	2.44e-113	PlasmaCells	SMM
PDE4A	8.9e-42	0.97878	0.103	0.058	2.39e-37	PlasmaCells	SMM
PCED1B	9.96e-131	1.9706	0.145	0.057	2.67e-126	PlasmaCells	SMM
PARP1	1.73e-131	0.686227	0.519	0.387	4.64e-127	PlasmaCells	SMM
P2RY8	1.83e-104	1.54559	0.157	0.074	4.9e-100	PlasmaCells	SMM
NRAS	1.28e-14	-0.460424	0.086	0.11	3.44e-10	PlasmaCells	SMM
NR3C1	6.7e-187	1.28379	0.366	0.213	1.8e-182	PlasmaCells	SMM
NFKBIA	0	-0.738611	0.611	0.84	0	PlasmaCells	SMM
NFKB2	1.09e-26	-0.202915	0.163	0.208	2.91e-22	PlasmaCells	SMM
NFIC	8.73e-72	1.00868	0.159	0.087	2.34e-67	PlasmaCells	SMM
NCK1	2.31e-46	0.842951	0.176	0.116	6.19e-42	PlasmaCells	SMM
MZB1	0	-0.509793	0.888	0.961	0	PlasmaCells	SMM
MYO6	1.26e-32	0.669767	0.119	0.076	3.37e-28	PlasmaCells	SMM
MYEOV	0	5.10773	0.396	0.047	0	PlasmaCells	SMM
MS4A1	0	2.95437	0.207	0.029	0	PlasmaCells	SMM
MLLT3	0	2.44865	0.337	0.085	0	PlasmaCells	SMM
METTL3	2.07e-37	1.10348	0.115	0.071	5.56e-33	PlasmaCells	SMM
MCL1	0	-0.753702	0.578	0.763	0	PlasmaCells	SMM
MAP3K7	7.94e-20	0.659885	0.1	0.069	2.13e-15	PlasmaCells	SMM
MAGED1	4.39e-187	1.26152	0.347	0.202	1.18e-182	PlasmaCells	SMM
LY9	6.03e-45	0.682369	0.216	0.152	1.62e-40	PlasmaCells	SMM
LSR	0	1.7599	0.388	0.174	0	PlasmaCells	SMM
LAX1	8.65e-129	1.37319	0.235	0.127	2.32e-124	PlasmaCells	SMM
KRAS	1.44e-59	0.631066	0.291	0.207	3.86e-55	PlasmaCells	SMM
KMT2C	8.37e-30	0.608476	0.218	0.165	2.24e-25	PlasmaCells	SMM
KLF2	8.84e-97	0.942094	0.697	0.702	2.37e-92	PlasmaCells	SMM
KIF21A	5.62e-88	1.03187	0.169	0.089	1.51e-83	PlasmaCells	SMM
KIF19	6.45e-12	0.348323	0.159	0.129	1.73e-07	PlasmaCells	SMM
KCNN3	2.53e-50	0.773028	0.211	0.144	6.77e-46	PlasmaCells	SMM
KANK1	3.95e-96	1.37505	0.154	0.073	1.06e-91	PlasmaCells	SMM
JCHAIN	2.48e-233	0.497467	0.651	0.956	6.65e-229	PlasmaCells	SMM
ITM2A	7.03e-74	0.86661	0.319	0.231	1.88e-69	PlasmaCells	SMM
IRF4	0	2.07557	0.437	0.216	0	PlasmaCells	SMM
IMMP2L	5.75e-126	1.40868	0.162	0.069	1.54e-121	PlasmaCells	SMM
IL5RA	0	1.85238	0.311	0.123	0	PlasmaCells	SMM
IKZF3	1.3e-16	0.493383	0.202	0.164	3.48e-12	PlasmaCells	SMM
IGLV8-61	0	-2.11079	0.008	0.173	0	PlasmaCells	SMM
IGLV6-57	0	-1.31176	0.341	0.541	0	PlasmaCells	SMM
IGLV4-69	0	-0.519385	0.006	0.221	0	PlasmaCells	SMM
IGLV3-25	0	-1.21675	0.025	0.369	0	PlasmaCells	SMM
IGLV3-19	0	-0.572715	0.015	0.385	0	PlasmaCells	SMM
IGLV2-8	0	-0.354981	0.024	0.346	0	PlasmaCells	SMM
IGLV2-23	0	-1.62798	0.02	0.417	0	PlasmaCells	SMM
IGLV2-14	0	-1.23355	0.054	0.531	0	PlasmaCells	SMM
IGLV2-11	0	-1.29477	0.021	0.385	0	PlasmaCells	SMM
IGLV1-51	0	-0.544074	0.017	0.349	0	PlasmaCells	SMM
IGLV1-47	0	-0.76412	0.023	0.341	0	PlasmaCells	SMM
IGLV1-44	0	-0.576235	0.033	0.395	0	PlasmaCells	SMM
IGLV1-40	0	-1.71309	0.033	0.435	0	PlasmaCells	SMM
IGLL5	1.78e-179	-0.919294	0.699	0.666	4.78e-175	PlasmaCells	SMM
IGLC3	0	-5.43718	0.198	0.957	0	PlasmaCells	SMM
IGLC2	0	-5.45544	0.369	0.978	0	PlasmaCells	SMM
IGKV4-1	2.4e-75	-0.41976	0.486	0.709	6.43e-71	PlasmaCells	SMM
IGKV3D-20	8.93e-144	-0.134477	0.036	0.107	2.39e-139	PlasmaCells	SMM
IGKV3-20	0	2.37822	0.135	0.689	0	PlasmaCells	SMM
IGKV3-15	0	-1.10092	0.107	0.328	0	PlasmaCells	SMM
IGKV2-30	0	-2.00973	0.023	0.122	0	PlasmaCells	SMM
IGKV1D-39	0	3.79762	0.3	0.096	0	PlasmaCells	SMM
IGKV1-6	2.1e-230	-2.10535	0.041	0.137	5.63e-226	PlasmaCells	SMM
IGKV1-5	0	-1.20319	0.198	0.524	0	PlasmaCells	SMM
IGKV1-39	5.59e-43	5.47427	0.401	0.481	1.5e-38	PlasmaCells	SMM
IGKV1-16	6.72e-181	-0.576888	0.055	0.148	1.8e-176	PlasmaCells	SMM
IGKC	1.16e-282	-0.604397	0.943	0.997	3.12e-278	PlasmaCells	SMM
IGHV5-51	0	-0.250807	0.026	0.212	0	PlasmaCells	SMM
IGHV4-59	1.27e-172	0.234145	0.127	0.276	3.4e-168	PlasmaCells	SMM
IGHV4-34	0	-0.79488	0.051	0.178	0	PlasmaCells	SMM
IGHV3-74	0	0.105227	0.021	0.198	0	PlasmaCells	SMM
IGHV3-7	2.08e-23	-0.796848	0.192	0.27	5.58e-19	PlasmaCells	SMM
IGHV3-48	4.15e-231	8.20603	0.277	0.148	1.11e-226	PlasmaCells	SMM
IGHV3-23	0	2.92427	0.146	0.516	0	PlasmaCells	SMM
IGHV3-21	2.21e-20	-0.904284	0.193	0.264	5.91e-16	PlasmaCells	SMM
IGHV3-15	0	-1.09605	0.019	0.209	0	PlasmaCells	SMM
IGHV1-3	0	0.194001	0.01	0.108	0	PlasmaCells	SMM
IGHV1-24	8.8e-113	0.399336	0.094	0.182	2.36e-108	PlasmaCells	SMM
IGHV1-18	0	-0.746486	0.069	0.229	0	PlasmaCells	SMM
IGHM	0	-4.06704	0.338	0.888	0	PlasmaCells	SMM
IGHGP	0	-1.88459	0.268	0.482	0	PlasmaCells	SMM
IGHG4	0	-2.35415	0.419	0.946	0	PlasmaCells	SMM
IGHG3	0	-0.688647	0.5	0.955	0	PlasmaCells	SMM
IGHG2	0	-3.72794	0.511	0.914	0	PlasmaCells	SMM
IGHG1	3.02e-19	-0.337394	0.834	0.983	8.1e-15	PlasmaCells	SMM
IGHD	0	-7.29759	0.032	0.67	0	PlasmaCells	SMM
IGHA2	0	-1.13876	0.228	0.819	0	PlasmaCells	SMM
IGHA1	0	-0.9057	0.384	0.988	0	PlasmaCells	SMM
IGF2R	1.41e-67	1.27953	0.109	0.052	3.78e-63	PlasmaCells	SMM
IFNG-AS1	1.62e-79	1.23416	0.211	0.129	4.35e-75	PlasmaCells	SMM
IFNAR2	0	-1.31693	0.319	0.556	0	PlasmaCells	SMM
HSPB1	1.41e-87	0.799962	0.57	0.47	3.78e-83	PlasmaCells	SMM
HSD17B8	4.84e-79	-0.436146	0.364	0.451	1.3e-74	PlasmaCells	SMM
HOOK1	7.73e-99	1.25567	0.136	0.06	2.07e-94	PlasmaCells	SMM
HLA-DRA	5.87e-44	0.443043	0.138	0.208	1.57e-39	PlasmaCells	SMM
HLA-DQB1	0	-0.684979	0.056	0.207	0	PlasmaCells	SMM
HLA-A	0	1.17867	0.928	0.862	0	PlasmaCells	SMM
HID1	3.77e-57	0.942338	0.225	0.152	1.01e-52	PlasmaCells	SMM
HDAC9	4.19e-32	1.1302	0.123	0.082	1.12e-27	PlasmaCells	SMM
HDAC7	9.63e-54	1.05021	0.144	0.085	2.58e-49	PlasmaCells	SMM
HDAC5	2.4e-75	1.23538	0.162	0.089	6.44e-71	PlasmaCells	SMM
HDAC3	4.65e-12	0.452329	0.171	0.141	1.25e-07	PlasmaCells	SMM
HDAC2	4.8e-59	0.677884	0.253	0.174	1.29e-54	PlasmaCells	SMM
HDAC1	2.61e-72	0.916416	0.207	0.127	7.01e-68	PlasmaCells	SMM
GSTP1	4.18e-24	0.561521	0.835	0.905	1.12e-19	PlasmaCells	SMM
GSTO1	7.86e-09	0.431449	0.31	0.278	0.000210749	PlasmaCells	SMM
GSTM2	0	3.40051	0.214	0.04	0	PlasmaCells	SMM
GSTM1	6.09e-199	3.43617	0.121	0.023	1.63e-194	PlasmaCells	SMM
GPX1	0	-2.36391	0.202	0.635	0	PlasmaCells	SMM
GNB5	2.37e-38	1.02375	0.107	0.063	6.36e-34	PlasmaCells	SMM
GLUL	3.21e-17	1.48799	0.158	0.125	8.61e-13	PlasmaCells	SMM
FNTA	3.26e-38	0.818	0.186	0.131	8.75e-34	PlasmaCells	SMM
FCGRT	2.06e-15	0.6698	0.567	0.54	5.53e-11	PlasmaCells	SMM
FCER1G	1.44e-147	-0.606451	0.039	0.113	3.86e-143	PlasmaCells	SMM
EVL	9.69e-09	1.08472	0.128	0.108	0.000259752	PlasmaCells	SMM
ERCC1	1.63e-30	0.440359	0.32	0.259	4.37e-26	PlasmaCells	SMM
EPHX1	4.38e-142	1.63733	0.179	0.076	1.17e-137	PlasmaCells	SMM
ELL2	1.85e-13	0.422996	0.472	0.446	4.95e-09	PlasmaCells	SMM
EDNRB	5.96e-285	5.67153	0.114	0.001	1.6e-280	PlasmaCells	SMM
DUSP1	4.02e-235	1.54644	0.605	0.504	1.08e-230	PlasmaCells	SMM
DERL3	4.3e-30	0.421969	0.81	0.896	1.15e-25	PlasmaCells	SMM
CYLD	6.78e-09	-0.159244	0.173	0.196	0.000181776	PlasmaCells	SMM
CXCR4	2.48e-246	-0.497626	0.471	0.663	6.65e-242	PlasmaCells	SMM
CTSW	5.21e-10	1.12057	0.182	0.167	1.4e-05	PlasmaCells	SMM
CTSL	6.8e-154	1.94837	0.114	0.027	1.82e-149	PlasmaCells	SMM
CTSB	5.92e-164	1.56314	0.349	0.21	1.59e-159	PlasmaCells	SMM
CTSA	4.29e-10	0.913789	0.206	0.178	1.15e-05	PlasmaCells	SMM
CRBN	7.81e-66	0.780194	0.249	0.166	2.09e-61	PlasmaCells	SMM
CPQ	0	1.97401	0.313	0.115	0	PlasmaCells	SMM
CISD1	4.18e-10	0.167229	0.155	0.127	1.12e-05	PlasmaCells	SMM
CHPF2	9.19e-11	0.431729	0.169	0.142	2.46e-06	PlasmaCells	SMM
CDKN2A	3.31e-71	0.908311	0.2	0.122	8.86e-67	PlasmaCells	SMM
CD74	2.45e-24	0.856934	0.875	0.967	6.57e-20	PlasmaCells	SMM
CD46	1.78e-157	1.11451	0.354	0.219	4.78e-153	PlasmaCells	SMM
CD320	8.46e-136	0.979848	0.324	0.197	2.27e-131	PlasmaCells	SMM
CD27	0	-1.63478	0.423	0.796	0	PlasmaCells	SMM
CCR2	2.31e-212	1.74743	0.207	0.074	6.2e-208	PlasmaCells	SMM
CCND3	6.11e-80	1.12532	0.29	0.199	1.64e-75	PlasmaCells	SMM
CCND1	0	10.1205	0.514	0.006	0	PlasmaCells	SMM
CBX7	6.43e-20	0.555347	0.179	0.139	1.72e-15	PlasmaCells	SMM
CASP1	4.29e-196	1.01045	0.216	0.083	1.15e-191	PlasmaCells	SMM
BTN3A1	1.18e-54	1.00754	0.183	0.118	3.16e-50	PlasmaCells	SMM
BTG1	4.99e-238	1.05141	0.646	0.523	1.34e-233	PlasmaCells	SMM
BRD4	6.24e-09	0.321055	0.184	0.157	0.000167122	PlasmaCells	SMM
BNIP3	3.16e-31	-0.470271	0.166	0.213	8.48e-27	PlasmaCells	SMM
BICD1	3.45e-08	0.481678	0.147	0.125	0.000924886	PlasmaCells	SMM
BEX5	4.27e-95	0.846913	0.253	0.155	1.14e-90	PlasmaCells	SMM
BEX2	1.82e-117	0.997453	0.249	0.14	4.88e-113	PlasmaCells	SMM
BCL2L11	2.87e-63	-0.637806	0.123	0.188	7.7e-59	PlasmaCells	SMM
BCL2L1	1.39e-37	1.26121	0.19	0.137	3.71e-33	PlasmaCells	SMM
BBC3	5.77e-101	1.65666	0.135	0.058	1.55e-96	PlasmaCells	SMM
ATM	1.73e-06	0.452429	0.274	0.247	0.0463098	PlasmaCells	SMM
ATF3	5.16e-07	0.19704	0.123	0.142	0.0138274	PlasmaCells	SMM
AQP3	0	1.46438	0.527	0.328	0	PlasmaCells	SMM
ACOXL	4.34e-198	2.77966	0.115	0.018	1.16e-193	PlasmaCells	SMM
GNB2L1	0	-1.10526	0.342	0.893	0	PlasmaCells	SMM
ATP5L	0	-1.2786	0.331	0.864	0	PlasmaCells	SMM
ATP5E	0	-1.40707	0.333	0.863	0	PlasmaCells	SMM
SELK	0	-1.50339	0.316	0.834	0	PlasmaCells	SMM
VIMP	0	-1.81851	0.286	0.798	0	PlasmaCells	SMM
LINC00152	0	-3.42076	0.089	0.594	0	PlasmaCells	SMM
IGLC7	0	-5.20738	0.014	0.514	0	PlasmaCells	SMM
C14orf2	0	-1.63954	0.291	0.777	0	PlasmaCells	SMM
ATP5G2	0	-1.44348	0.309	0.794	0	PlasmaCells	SMM
TCEB2	0	-1.54723	0.292	0.755	0	PlasmaCells	SMM
ATP5I	0	-1.65709	0.265	0.716	0	PlasmaCells	SMM
IGKV3-11	0	-1.23378	0.107	0.547	0	PlasmaCells	SMM
ANKRD28	0	-2.17271	0.365	0.785	0	PlasmaCells	SMM
USMG5	0	-1.21166	0.285	0.683	0	PlasmaCells	SMM
RNU12	0	-3.45021	0.062	0.451	0	PlasmaCells	SMM
ATP5G3	0	-1.54628	0.253	0.639	0	PlasmaCells	SMM
ATP5J	0	-1.21477	0.267	0.637	0	PlasmaCells	SMM
SEP15	0	-1.85328	0.182	0.547	0	PlasmaCells	SMM
ATP5O	0	-1.31229	0.254	0.613	0	PlasmaCells	SMM
CTSH	0	-2.73497	0.038	0.394	0	PlasmaCells	SMM
SELT	0	-1.14662	0.257	0.6	0	PlasmaCells	SMM
ATP5G1	0	-1.51278	0.227	0.567	0	PlasmaCells	SMM
ATP5J2	0	-1.26413	0.248	0.587	0	PlasmaCells	SMM
ATP5A1	0	-1.17503	0.253	0.591	0	PlasmaCells	SMM
C19orf60	0	-1.35843	0.24	0.575	0	PlasmaCells	SMM
RP11-386I14.4	0	-2.36241	0.089	0.42	0	PlasmaCells	SMM
ATPIF1	0	-1.34153	0.225	0.532	0	PlasmaCells	SMM
FAM46C	0	-1.14972	0.243	0.548	0	PlasmaCells	SMM
C14orf166	0	-1.61984	0.193	0.497	0	PlasmaCells	SMM
MYEOV2	0	-1.1629	0.238	0.54	0	PlasmaCells	SMM
S100A9	0	-1.71272	0.033	0.326	0	PlasmaCells	SMM
RP11-160E2.6	0	-1.72628	0.13	0.415	0	PlasmaCells	SMM
IFI27L2	0	-1.43561	0.31	0.581	0	PlasmaCells	SMM
CH17-373J23.1	0	-1.56764	0.115	0.385	0	PlasmaCells	SMM
C11orf31	0	-1.2739	0.206	0.474	0	PlasmaCells	SMM
YPEL5	0	-1.51715	0.487	0.752	0	PlasmaCells	SMM
APOA1BP	0	-1.37527	0.167	0.428	0	PlasmaCells	SMM
RASGRP3	0	-1.26741	0.24	0.497	0	PlasmaCells	SMM
WBSCR22	0	-1.1165	0.211	0.463	0	PlasmaCells	SMM
ATP5C1	0	-1.59391	0.165	0.405	0	PlasmaCells	SMM
ATP5F1	0	-1.65438	0.153	0.392	0	PlasmaCells	SMM
VKORC1	0	-1.3114	0.222	0.461	0	PlasmaCells	SMM
BIRC3	0	-1.01944	0.187	0.415	0	PlasmaCells	SMM
CCDC167	0	-1.37681	0.27	0.497	0	PlasmaCells	SMM
KIAA0125	0	-2.3991	0.14	0.358	0	PlasmaCells	SMM
RP11-492E3.2	0	-4.3913	0.016	0.231	0	PlasmaCells	SMM
A1BG	0	-1.01848	0.259	0.463	0	PlasmaCells	SMM
LYZ	0	-1.23531	0.029	0.22	0	PlasmaCells	SMM
TCEB1	0	-1.31012	0.158	0.349	0	PlasmaCells	SMM
C17orf89	0	-1.30353	0.156	0.34	0	PlasmaCells	SMM
C10orf54	0	-1.27812	0.162	0.346	0	PlasmaCells	SMM
NPC2	0	-1.04892	0.744	0.927	0	PlasmaCells	SMM
RNASE6	0	-1.4415	0.104	0.286	0	PlasmaCells	SMM
CECR1	0	-1.26171	0.146	0.317	0	PlasmaCells	SMM
AC093818.1	0	-2.2846	0.067	0.238	0	PlasmaCells	SMM
UBALD2	0	-1.31867	0.146	0.311	0	PlasmaCells	SMM
IGLC6	0	-4.75607	0.008	0.17	0	PlasmaCells	SMM
SEPW1	0	-1.36457	0.124	0.286	0	PlasmaCells	SMM
C9orf142	0	-1.64988	0.089	0.241	0	PlasmaCells	SMM
IGHV1-69-2	0	-1.99388	0.014	0.164	0	PlasmaCells	SMM
IGLV3-10	0	-3.25854	0.004	0.147	0	PlasmaCells	SMM
HIST1H2BG	0	-1.83627	0.063	0.196	0	PlasmaCells	SMM
RPL27A	0	-1.02159	0.855	0.986	0	PlasmaCells	SMM
RP11-596C23.2	0	-1.59941	0.057	0.185	0	PlasmaCells	SMM
DNAAF1	0	-2.29456	0.057	0.185	0	PlasmaCells	SMM
HN1	0	-2.165	0.048	0.169	0	PlasmaCells	SMM
RPL21	0	-1.2478	0.871	0.992	0	PlasmaCells	SMM
CD19	0	-1.04427	0.041	0.158	0	PlasmaCells	SMM
ELFN1-AS1	0	-3.32447	0.019	0.127	0	PlasmaCells	SMM
KB-1980E6.3	0	-3.09031	0.019	0.121	0	PlasmaCells	SMM
IGLV7-43	0	-2.25387	0.012	0.113	0	PlasmaCells	SMM
CTA-384D8.34	0	-3.17141	0.012	0.103	0	PlasmaCells	SMM
RP11-81H14.2	4.36e-296	-1.76594	0.071	0.201	1.17e-291	PlasmaCells	SMM
BLOC1S1	3.14e-290	-1.06032	0.237	0.412	8.42e-286	PlasmaCells	SMM
XIST	1.13e-289	-1.24291	0.078	0.216	3.04e-285	PlasmaCells	SMM
C17orf62	2.24e-288	-1.32947	0.124	0.278	6.01e-284	PlasmaCells	SMM
STX11	3.77e-285	-1.2819	0.112	0.257	1.01e-280	PlasmaCells	SMM
RP11-16E12.2	4.56e-284	-1.36368	0.119	0.271	1.22e-279	PlasmaCells	SMM
LINC01420	5.95e-282	-1.38589	0.121	0.271	1.59e-277	PlasmaCells	SMM
RP11-279O9.4	1.51e-279	-2.10698	0.047	0.157	4.05e-275	PlasmaCells	SMM
C16orf13	1.8e-274	-1.27113	0.136	0.291	4.82e-270	PlasmaCells	SMM
C14orf1	3.16e-274	-1.50157	0.098	0.236	8.47e-270	PlasmaCells	SMM
LINC00657	3.76e-271	-1.33219	0.106	0.248	1.01e-266	PlasmaCells	SMM
C20orf24	8.18e-269	-1.23016	0.147	0.304	2.19e-264	PlasmaCells	SMM
MIR4435-2HG	2.13e-264	-1.21334	0.081	0.207	5.72e-260	PlasmaCells	SMM
VCPKMT	2.43e-249	-1.81167	0.055	0.163	6.52e-245	PlasmaCells	SMM
WHSC1L1	1.3e-246	-1.16942	0.136	0.282	3.49e-242	PlasmaCells	SMM
RP11-138A9.1	1.46e-243	-1.79923	0.048	0.151	3.92e-239	PlasmaCells	SMM
FBXO18	6.77e-243	-1.36915	0.104	0.235	1.81e-238	PlasmaCells	SMM
MAP3K8	4.1e-240	-1.99145	0.051	0.154	1.1e-235	PlasmaCells	SMM
CMB9-22P13.1	2.82e-232	-1.90803	0.035	0.125	7.55e-228	PlasmaCells	SMM
CLIC3	6.96e-228	-1.24395	0.029	0.114	1.87e-223	PlasmaCells	SMM
MRPL23	1.99e-224	-1.04023	0.205	0.352	5.34e-220	PlasmaCells	SMM
PLA2G2D	7.86e-220	-2.51895	0.024	0.1	2.11e-215	PlasmaCells	SMM
METTL10	1.71e-214	-1.88278	0.043	0.134	4.58e-210	PlasmaCells	SMM
OSBPL3	1.76e-207	-1.43096	0.028	0.106	4.72e-203	PlasmaCells	SMM
RTFDC1	4.84e-205	-1.43056	0.081	0.191	1.3e-200	PlasmaCells	SMM
EBLN3	2.94e-204	-1.13677	0.128	0.256	7.87e-200	PlasmaCells	SMM
PLAUR	1.19e-201	-2.3857	0.034	0.116	3.18e-197	PlasmaCells	SMM
C7orf73	4.01e-198	-1.63115	0.083	0.19	1.07e-193	PlasmaCells	SMM
RP1-313I6.12	4.67e-197	-1.6433	0.052	0.145	1.25e-192	PlasmaCells	SMM
MGEA5	2.99e-193	-1.22565	0.095	0.207	8.02e-189	PlasmaCells	SMM
PMF1	5.93e-187	-1.19768	0.103	0.216	1.59e-182	PlasmaCells	SMM
LINC-PINT	9.13e-187	-1.06906	0.108	0.225	2.45e-182	PlasmaCells	SMM
PSMD5-AS1	2.39e-177	-1.14392	0.102	0.213	6.4e-173	PlasmaCells	SMM
C11orf73	4.25e-175	-1.21137	0.119	0.233	1.14e-170	PlasmaCells	SMM
C15orf57	8.07e-175	-1.04546	0.109	0.223	2.16e-170	PlasmaCells	SMM
MIDN	7.78e-174	-1.51399	0.059	0.148	2.08e-169	PlasmaCells	SMM
CCDC53	7.52e-173	-1.32578	0.081	0.181	2.02e-168	PlasmaCells	SMM
RP11-347P5.1	4.43e-172	-1.35975	0.035	0.11	1.19e-167	PlasmaCells	SMM
LRRC16A	1.09e-169	-1.26744	0.086	0.187	2.91e-165	PlasmaCells	SMM
TMEM52	1.85e-165	-2.04101	0.033	0.103	4.95e-161	PlasmaCells	SMM
RP11-620J15.3	3.78e-161	-1.82967	0.049	0.129	1.01e-156	PlasmaCells	SMM
CCDC109B	7.56e-161	-1.53837	0.06	0.145	2.03e-156	PlasmaCells	SMM
PGLYRP2	9.77e-160	-1.68257	0.044	0.121	2.62e-155	PlasmaCells	SMM
LST1	6.3e-158	-1.23532	0.034	0.105	1.69e-153	PlasmaCells	SMM
LINC00936	7.46e-156	-1.67515	0.045	0.121	2e-151	PlasmaCells	SMM
AC078883.3	5.15e-154	-1.61646	0.05	0.128	1.38e-149	PlasmaCells	SMM
CTA-29F11.1	1.42e-148	-1.3837	0.058	0.139	3.79e-144	PlasmaCells	SMM
RP11-138A9.2	1.53e-145	-1.59136	0.034	0.101	4.1e-141	PlasmaCells	SMM
IFI27L1	3.83e-141	-1.12889	0.116	0.212	1.03e-136	PlasmaCells	SMM
GBAS	5.15e-135	-1.52144	0.05	0.122	1.38e-130	PlasmaCells	SMM
NAMPT	1.53e-131	-1.37413	0.152	0.254	4.11e-127	PlasmaCells	SMM
C16orf54	3.99e-131	-1.03969	0.201	0.311	1.07e-126	PlasmaCells	SMM
CST6	2.37e-129	-1.17236	0.038	0.102	6.36e-125	PlasmaCells	SMM
MMP24-AS1	5.41e-129	-1.29421	0.072	0.153	1.45e-124	PlasmaCells	SMM
STRA13	1.23e-119	-1.325	0.071	0.147	3.29e-115	PlasmaCells	SMM
ATAD3C	2.25e-117	-1.18291	0.06	0.132	6.02e-113	PlasmaCells	SMM
LLNLR-245B6.1	5.36e-117	-1.20994	0.08	0.159	1.44e-112	PlasmaCells	SMM
FAM195A	4.09e-115	-1.09391	0.094	0.178	1.1e-110	PlasmaCells	SMM
ICAM4	5.26e-114	-1.25105	0.048	0.113	1.41e-109	PlasmaCells	SMM
FAM60A	3.1e-107	-1.22495	0.061	0.13	8.31e-103	PlasmaCells	SMM
RP11-284N8.3	7.4e-107	-1.36595	0.048	0.111	1.98e-102	PlasmaCells	SMM
CTD-3252C9.4	1.11e-106	-1.03632	0.11	0.195	2.97e-102	PlasmaCells	SMM
ERBB2IP	1.42e-106	-1.426	0.049	0.111	3.81e-102	PlasmaCells	SMM
COMMD7	2.95e-94	-1.06407	0.07	0.137	7.91e-90	PlasmaCells	SMM
C7orf49	3.44e-85	-1.10593	0.074	0.138	9.23e-81	PlasmaCells	SMM
CPSF3L	1.55e-80	-1.15911	0.061	0.119	4.15e-76	PlasmaCells	SMM
TMEM5	1.34e-76	-1.12099	0.061	0.117	3.59e-72	PlasmaCells	SMM
TMEM55B	3.72e-71	-1.1196	0.051	0.101	9.98e-67	PlasmaCells	SMM
ID2	5.11e-54	-1.14943	0.093	0.146	1.37e-49	PlasmaCells	SMM
RACK1	0	3.07336	0.572	0.074	0	PlasmaCells	SMM
ATP5F1E	0	2.45372	0.548	0.073	0	PlasmaCells	SMM
ATP5MG	0	3.10962	0.538	0.07	0	PlasmaCells	SMM
MT-ATP8	0	3.40012	0.617	0.156	0	PlasmaCells	SMM
ATP5MC2	0	2.9513	0.519	0.07	0	PlasmaCells	SMM
EEF1G	0	5.09877	0.57	0.128	0	PlasmaCells	SMM
ATP5F1D	0	3.62774	0.506	0.066	0	PlasmaCells	SMM
SELENOM	0	5.24965	0.483	0.043	0	PlasmaCells	SMM
ELOB	0	2.89255	0.484	0.066	0	PlasmaCells	SMM
SELENOK	0	3.70062	0.473	0.06	0	PlasmaCells	SMM
NME2	0	3.21701	0.562	0.161	0	PlasmaCells	SMM
LINC01781	0	6.5733	0.407	0.017	0	PlasmaCells	SMM
ATP5MC3	0	2.87485	0.45	0.063	0	PlasmaCells	SMM
ATP6V0C	0	3.26325	0.441	0.063	0	PlasmaCells	SMM
ATP5PF	0	3.11725	0.438	0.06	0	PlasmaCells	SMM
NOP53	0	3.47923	0.434	0.062	0	PlasmaCells	SMM
RNASEK	0	3.74875	0.494	0.123	0	PlasmaCells	SMM
TRIR	0	3.12849	0.43	0.062	0	PlasmaCells	SMM
ATP5F1B	0	2.6936	0.43	0.063	0	PlasmaCells	SMM
CHCHD10	0	2.40001	0.65	0.288	0	PlasmaCells	SMM
ATP5MF	0	2.78623	0.421	0.063	0	PlasmaCells	SMM
ATP5F1A	0	2.74401	0.419	0.062	0	PlasmaCells	SMM
REX1BD	0	3.70517	0.413	0.056	0	PlasmaCells	SMM
TENT5C	0	3.6168	0.402	0.047	0	PlasmaCells	SMM
SELENOH	0	3.00229	0.412	0.061	0	PlasmaCells	SMM
SELENOT	0	3.82536	0.404	0.054	0	PlasmaCells	SMM
IFITM1	0	4.25049	0.486	0.136	0	PlasmaCells	SMM
ATP5MD	0	2.74581	0.41	0.062	0	PlasmaCells	SMM
ATP5IF1	0	3.23909	0.404	0.059	0	PlasmaCells	SMM
GABARAP	0	2.41617	0.621	0.28	0	PlasmaCells	SMM
ATP5PD	0	3.41213	0.397	0.057	0	PlasmaCells	SMM
ATP5MC1	0	3.49833	0.39	0.052	0	PlasmaCells	SMM
SELENOS	0	2.93231	0.393	0.056	0	PlasmaCells	SMM
SEM1	0	3.29855	0.394	0.059	0	PlasmaCells	SMM
MRPS24	0	4.06761	0.419	0.085	0	PlasmaCells	SMM
FRZB	0	3.55814	0.418	0.092	0	PlasmaCells	SMM
P2RX1	0	2.71026	0.436	0.113	0	PlasmaCells	SMM
SELENOF	0	3.21183	0.377	0.055	0	PlasmaCells	SMM
ATP5MPL	0	2.42469	0.377	0.063	0	PlasmaCells	SMM
ADA2	0	2.96681	0.357	0.057	0	PlasmaCells	SMM
RTRAF	0	3.08659	0.352	0.054	0	PlasmaCells	SMM
BUD23	0	3.73972	0.341	0.047	0	PlasmaCells	SMM
PTPRCAP	0	4.56541	0.332	0.04	0	PlasmaCells	SMM
ATP5PB	0	2.8495	0.346	0.055	0	PlasmaCells	SMM
VSIR	0	2.63329	0.346	0.055	0	PlasmaCells	SMM
TXNDC5	0	2.15052	0.515	0.227	0	PlasmaCells	SMM
MT-ND6	0	2.84353	0.653	0.368	0	PlasmaCells	SMM
IGKV1D-33	0	10.7486	0.326	0.042	0	PlasmaCells	SMM
PNRC1	0	1.68111	0.69	0.409	0	PlasmaCells	SMM
NAXE	0	3.50372	0.329	0.049	0	PlasmaCells	SMM
CADM1	0	2.98513	0.379	0.1	0	PlasmaCells	SMM
MESD	0	3.36115	0.324	0.047	0	PlasmaCells	SMM
FCRLA	0	2.63097	0.435	0.16	0	PlasmaCells	SMM
TBXAS1	0	2.07117	0.385	0.116	0	PlasmaCells	SMM
SMIM26	0	3.18939	0.321	0.052	0	PlasmaCells	SMM
BSCL2	0	3.87743	0.323	0.055	0	PlasmaCells	SMM
ATP5ME	0	2.28658	0.329	0.061	0	PlasmaCells	SMM
NENF	0	2.04391	0.463	0.197	0	PlasmaCells	SMM
POLD4	0	1.99672	0.446	0.18	0	PlasmaCells	SMM
ATP5F1C	0	2.70305	0.316	0.053	0	PlasmaCells	SMM
CPNE5	0	2.02098	0.522	0.26	0	PlasmaCells	SMM
LIME1	0	2.77218	0.312	0.052	0	PlasmaCells	SMM
COPS9	0	2.84595	0.312	0.053	0	PlasmaCells	SMM
ODC1	0	1.93956	0.444	0.191	0	PlasmaCells	SMM
AC243960.1	0	4.63561	0.279	0.028	0	PlasmaCells	SMM
SRPRA	0	1.62053	0.601	0.351	0	PlasmaCells	SMM
UBE2V1	0	3.6127	0.296	0.047	0	PlasmaCells	SMM
CYBC1	0	3.1741	0.294	0.048	0	PlasmaCells	SMM
DNAJC1	0	1.68212	0.675	0.43	0	PlasmaCells	SMM
RAB5IF	0	2.84784	0.292	0.052	0	PlasmaCells	SMM
ITGA4	0	1.68012	0.443	0.205	0	PlasmaCells	SMM
SDF4	0	1.60033	0.506	0.268	0	PlasmaCells	SMM
VCP	0	1.40712	0.581	0.345	0	PlasmaCells	SMM
FCGR2B	0	2.00348	0.457	0.223	0	PlasmaCells	SMM
PSMA6	0	2.06088	0.358	0.124	0	PlasmaCells	SMM
SELENOW	0	3.05108	0.282	0.048	0	PlasmaCells	SMM
CKAP4	0	1.81139	0.499	0.266	0	PlasmaCells	SMM
PRKD2	0	1.73272	0.413	0.182	0	PlasmaCells	SMM
CNN2	0	1.57521	0.429	0.2	0	PlasmaCells	SMM
GRINA	0	1.77439	0.409	0.181	0	PlasmaCells	SMM
METTL26	0	3.46851	0.265	0.04	0	PlasmaCells	SMM
TM9SF1	0	2.88829	0.296	0.071	0	PlasmaCells	SMM
SQSTM1	0	1.88387	0.629	0.405	0	PlasmaCells	SMM
GAS6	0	2.52269	0.347	0.124	0	PlasmaCells	SMM
IGKV1-33	0	10.1789	0.225	0.003	0	PlasmaCells	SMM
GNPTG	0	1.65754	0.435	0.213	0	PlasmaCells	SMM
ELOC	0	2.89723	0.268	0.047	0	PlasmaCells	SMM
WBP1	0	2.93851	0.286	0.065	0	PlasmaCells	SMM
GNB2	0	1.47433	0.435	0.215	0	PlasmaCells	SMM
PAXX	0	3.43831	0.259	0.039	0	PlasmaCells	SMM
SYVN1	0	1.6095	0.506	0.288	0	PlasmaCells	SMM
TRAPPC5	0	3.04542	0.273	0.058	0	PlasmaCells	SMM
MAN2B1	0	2.23849	0.303	0.09	0	PlasmaCells	SMM
SND1	0	1.3931	0.496	0.285	0	PlasmaCells	SMM
NDUFAF8	0	3.02938	0.255	0.045	0	PlasmaCells	SMM
LAPTM5	0	1.44886	0.469	0.259	0	PlasmaCells	SMM
IMP3	0	1.24481	0.437	0.228	0	PlasmaCells	SMM
TMEM109	0	1.65967	0.387	0.18	0	PlasmaCells	SMM
CITED2	0	2.13619	0.439	0.232	0	PlasmaCells	SMM
IL16	0	1.39143	0.457	0.251	0	PlasmaCells	SMM
PHF1	0	1.6781	0.417	0.211	0	PlasmaCells	SMM
CD53	0	1.43297	0.625	0.42	0	PlasmaCells	SMM
EMD	0	1.45333	0.455	0.25	0	PlasmaCells	SMM
ARPC5L	0	1.54239	0.517	0.313	0	PlasmaCells	SMM
MOXD1	0	1.66364	0.345	0.141	0	PlasmaCells	SMM
AIG1	0	1.40625	0.456	0.253	0	PlasmaCells	SMM
DST	0	2.33576	0.266	0.065	0	PlasmaCells	SMM
WBP2	0	1.69375	0.38	0.179	0	PlasmaCells	SMM
TMEM35B	0	4.47383	0.22	0.02	0	PlasmaCells	SMM
MMP24OS	0	3.20997	0.239	0.039	0	PlasmaCells	SMM
ZBTB20	0	2.02473	0.385	0.186	0	PlasmaCells	SMM
TOMM5	0	1.45448	0.43	0.231	0	PlasmaCells	SMM
SURF4	0	1.23705	0.539	0.341	0	PlasmaCells	SMM
SMOC1	0	2.61104	0.252	0.054	0	PlasmaCells	SMM
PRKCD	0	2.37562	0.281	0.084	0	PlasmaCells	SMM
ALOX5AP	0	2.02412	0.307	0.11	0	PlasmaCells	SMM
GPRC5D	0	3.06662	0.262	0.067	0	PlasmaCells	SMM
MATR3.1	0	3.4445	0.229	0.034	0	PlasmaCells	SMM
SLC39A8	0	1.68093	0.327	0.133	0	PlasmaCells	SMM
C18orf32	0	1.76384	0.34	0.149	0	PlasmaCells	SMM
ST3GAL6	0	1.92808	0.267	0.078	0	PlasmaCells	SMM
COX16	0	1.7963	0.318	0.13	0	PlasmaCells	SMM
PTOV1	0	1.89415	0.327	0.139	0	PlasmaCells	SMM
HLA-DOB	0	1.53369	0.56	0.373	0	PlasmaCells	SMM
AL365205.1	0	7.49901	0.19	0.003	0	PlasmaCells	SMM
CD200	0	3.54074	0.206	0.02	0	PlasmaCells	SMM
ALDH2	0	1.7311	0.278	0.095	0	PlasmaCells	SMM
NSD3	0	3.00076	0.221	0.04	0	PlasmaCells	SMM
FMC1	0	4.27816	0.202	0.022	0	PlasmaCells	SMM
EBLN3P	0	3.68169	0.208	0.028	0	PlasmaCells	SMM
UFD1	0	2.90891	0.22	0.04	0	PlasmaCells	SMM
CADPS2	0	2.10187	0.257	0.078	0	PlasmaCells	SMM
HIKESHI	0	3.28527	0.215	0.036	0	PlasmaCells	SMM
HSP90AB1	0	1.07468	0.746	0.568	0	PlasmaCells	SMM
EMC4	0	1.04511	0.595	0.421	0	PlasmaCells	SMM
MRPL38	0	3.16173	0.215	0.041	0	PlasmaCells	SMM
AC116366.3	0	3.58998	0.206	0.032	0	PlasmaCells	SMM
RPN1	0	1.53463	0.694	0.52	0	PlasmaCells	SMM
AC007388.1	0	4.89232	0.19	0.018	0	PlasmaCells	SMM
MT-ND4L	0	3.6361	0.812	0.645	0	PlasmaCells	SMM
AKAP2	0	3.66725	0.198	0.032	0	PlasmaCells	SMM
AC078883.1	0	2.89101	0.204	0.038	0	PlasmaCells	SMM
C11orf98	0	4.04742	0.181	0.016	0	PlasmaCells	SMM
CDK2AP2	0	1.13945	0.641	0.477	0	PlasmaCells	SMM
NGRN	0	3.11505	0.201	0.04	0	PlasmaCells	SMM
RRBP1	0	1.28544	0.583	0.422	0	PlasmaCells	SMM
AC012236.1	0	2.71477	0.198	0.039	0	PlasmaCells	SMM
CCDC32	0	3.13604	0.197	0.039	0	PlasmaCells	SMM
IDUA	0	3.40059	0.192	0.036	0	PlasmaCells	SMM
SH2B2	0	3.28153	0.193	0.037	0	PlasmaCells	SMM
NBDY	0	3.24694	0.186	0.03	0	PlasmaCells	SMM
MDK	0	1.43288	0.611	0.455	0	PlasmaCells	SMM
NORAD	0	2.99323	0.184	0.029	0	PlasmaCells	SMM
AF127936.2	0	9.40759	0.155	0.001	0	PlasmaCells	SMM
AC004922.1	0	8.69765	0.154	0.001	0	PlasmaCells	SMM
MCRIP2	0	3.54154	0.18	0.028	0	PlasmaCells	SMM
WASHC3	0	2.73881	0.191	0.04	0	PlasmaCells	SMM
PRDM5	0	4.63463	0.162	0.012	0	PlasmaCells	SMM
ETFRF1	0	3.81884	0.162	0.021	0	PlasmaCells	SMM
RNASET2	0	1.23105	0.757	0.618	0	PlasmaCells	SMM
MEF2B	0	5.79735	0.14	0.006	0	PlasmaCells	SMM
U2AF1L5	0	5.03396	0.139	0.007	0	PlasmaCells	SMM
RPL17	0	2.02117	0.83	0.701	0	PlasmaCells	SMM
SDC1	0	1.19582	0.669	0.543	0	PlasmaCells	SMM
NDNF	0	6.15442	0.126	0.003	0	PlasmaCells	SMM
HSPA8	0	1.23549	0.759	0.639	0	PlasmaCells	SMM
RPN2	0	1.09214	0.74	0.645	0	PlasmaCells	SMM
PPIA	0	1.0308	0.827	0.734	0	PlasmaCells	SMM
P4HB	0	1.05088	0.801	0.718	0	PlasmaCells	SMM
MTDH	0	1.25194	0.837	0.777	0	PlasmaCells	SMM
HLA-E	0	1.06938	0.884	0.838	0	PlasmaCells	SMM
MIF	0	1.06007	0.793	0.749	0	PlasmaCells	SMM
PSAP	0	1.09143	0.839	0.81	0	PlasmaCells	SMM
KRTCAP2	0	1.20196	0.84	0.824	0	PlasmaCells	SMM
ERG28	2.98e-307	3.24917	0.172	0.03	8e-303	PlasmaCells	SMM
CFAP298	1.71e-306	3.33444	0.168	0.028	4.6e-302	PlasmaCells	SMM
LSAMP	4.24e-305	3.48807	0.154	0.018	1.14e-300	PlasmaCells	SMM
CARMIL1	1.5e-303	5.05342	0.137	0.01	4.02e-299	PlasmaCells	SMM
BCKDHA	3.66e-303	2.93114	0.188	0.04	9.82e-299	PlasmaCells	SMM
RAD23A	3.2e-302	1.18622	0.57	0.387	8.58e-298	PlasmaCells	SMM
RBMS1	4.74e-299	1.58686	0.239	0.07	1.27e-294	PlasmaCells	SMM
GATD3B	3.92e-298	4.07609	0.152	0.02	1.05e-293	PlasmaCells	SMM
RPP21	2.74e-297	2.30368	0.241	0.078	7.33e-293	PlasmaCells	SMM
FBH1	2.86e-296	2.7302	0.186	0.04	7.67e-292	PlasmaCells	SMM
CRTAP	3.03e-296	1.33488	0.433	0.241	8.13e-292	PlasmaCells	SMM
RNF187	4.05e-296	2.2577	0.237	0.075	1.08e-291	PlasmaCells	SMM
DCXR	2.02e-294	1.24278	0.525	0.341	5.42e-290	PlasmaCells	SMM
HEY2	4.12e-292	3.33346	0.15	0.019	1.1e-287	PlasmaCells	SMM
RTF2	7.51e-292	2.64725	0.183	0.039	2.01e-287	PlasmaCells	SMM
IGFLR1	9.99e-292	2.24366	0.23	0.071	2.68e-287	PlasmaCells	SMM
INTS11	6.33e-289	3.3175	0.172	0.033	1.7e-284	PlasmaCells	SMM
SYT1	7.47e-289	4.4282	0.13	0.008	2e-284	PlasmaCells	SMM
COPB2	3.29e-287	1.50848	0.376	0.187	8.81e-283	PlasmaCells	SMM
ILF3-DT	2.02e-286	3.70989	0.15	0.021	5.42e-282	PlasmaCells	SMM
TUT4	3.5e-285	3.75877	0.15	0.021	9.39e-281	PlasmaCells	SMM
PAM16	1.46e-284	2.9211	0.178	0.038	3.91e-280	PlasmaCells	SMM
DMAC1	2.71e-284	3.84429	0.156	0.025	7.27e-280	PlasmaCells	SMM
SYNGR2	2.23e-283	1.23331	0.526	0.356	5.97e-279	PlasmaCells	SMM
DHRS9	1.4e-282	3.74226	0.132	0.011	3.75e-278	PlasmaCells	SMM
BCAP31	2.93e-281	1.09577	0.554	0.384	7.84e-277	PlasmaCells	SMM
NEB	3.13e-279	4.9636	0.122	0.007	8.38e-275	PlasmaCells	SMM
FN3K	1.86e-278	2.51961	0.207	0.058	4.99e-274	PlasmaCells	SMM
GNG10	4.27e-278	3.08657	0.155	0.025	1.14e-273	PlasmaCells	SMM
DKK1	1.68e-275	4.33958	0.127	0.009	4.49e-271	PlasmaCells	SMM
OVCA2	5.54e-273	3.32414	0.16	0.029	1.48e-268	PlasmaCells	SMM
STT3A	3.02e-271	1.37945	0.398	0.213	8.09e-267	PlasmaCells	SMM
POU2F2	9.51e-269	1.32004	0.434	0.249	2.55e-264	PlasmaCells	SMM
SQOR	1.29e-268	3.46035	0.143	0.02	3.45e-264	PlasmaCells	SMM
DAP	3.04e-267	1.44275	0.361	0.183	8.14e-263	PlasmaCells	SMM
PAGR1	6.84e-266	2.09019	0.229	0.077	1.83e-261	PlasmaCells	SMM
GMPR	7.91e-264	3.35625	0.126	0.011	2.12e-259	PlasmaCells	SMM
RP5-887A10.1	2.5e-263	2.63582	0.256	0.106	6.7e-259	PlasmaCells	SMM
HGF	3.76e-263	4.15704	0.119	0.008	1.01e-258	PlasmaCells	SMM
NAPA	6.9e-263	1.35207	0.379	0.198	1.85e-258	PlasmaCells	SMM
LINC01480	7.04e-262	1.70243	0.247	0.088	1.89e-257	PlasmaCells	SMM
AC012645.3	1.88e-261	3.54645	0.14	0.02	5.05e-257	PlasmaCells	SMM
PLD3	1.41e-259	1.30541	0.513	0.337	3.79e-255	PlasmaCells	SMM
MRPL17	4.35e-258	1.56459	0.288	0.123	1.17e-253	PlasmaCells	SMM
GUSB	2.05e-255	1.14729	0.467	0.285	5.49e-251	PlasmaCells	SMM
KHDRBS1	2.17e-255	1.32168	0.349	0.172	5.8e-251	PlasmaCells	SMM
SEP09	8.91e-255	1.46916	0.338	0.166	2.39e-250	PlasmaCells	SMM
MACO1	2.19e-254	3.29399	0.145	0.025	5.87e-250	PlasmaCells	SMM
C11orf24	2.01e-253	1.15134	0.433	0.251	5.38e-249	PlasmaCells	SMM
CENPX	1.16e-252	2.68323	0.16	0.034	3.1e-248	PlasmaCells	SMM
AD000671.2	2.37e-252	5.06342	0.109	0.005	6.36e-248	PlasmaCells	SMM
CNPPD1	2.94e-252	1.48911	0.348	0.178	7.88e-248	PlasmaCells	SMM
ALG2	1.39e-251	1.24765	0.38	0.205	3.73e-247	PlasmaCells	SMM
STMP1	1.07e-250	2.50752	0.168	0.04	2.87e-246	PlasmaCells	SMM
GPX7	1.19e-249	1.64743	0.284	0.123	3.19e-245	PlasmaCells	SMM
CTSC	3.87e-249	1.32922	0.33	0.159	1.04e-244	PlasmaCells	SMM
ZBTB38	3.39e-247	1.03601	0.581	0.432	9.1e-243	PlasmaCells	SMM
RAB24	1.84e-246	1.96597	0.246	0.095	4.94e-242	PlasmaCells	SMM
SLC40A1	4.69e-246	2.3444	0.15	0.028	1.26e-241	PlasmaCells	SMM
HYOU1	3.04e-245	1.66082	0.336	0.171	8.16e-241	PlasmaCells	SMM
HIST1H2AC	9.95e-245	2.25648	0.308	0.148	2.67e-240	PlasmaCells	SMM
DPEP1	1.33e-244	2.3492	0.339	0.186	3.58e-240	PlasmaCells	SMM
SCAMP5	4.4e-244	1.69047	0.276	0.119	1.18e-239	PlasmaCells	SMM
STOM	6.11e-244	2.22746	0.197	0.059	1.64e-239	PlasmaCells	SMM
TSPAN3	8.35e-244	1.09633	0.497	0.331	2.24e-239	PlasmaCells	SMM
DOK3	1.02e-243	1.63664	0.289	0.128	2.73e-239	PlasmaCells	SMM
GPI	2.62e-243	1.49896	0.269	0.111	7.02e-239	PlasmaCells	SMM
TJP1	3.13e-243	2.70481	0.143	0.024	8.39e-239	PlasmaCells	SMM
SHISA5	1.16e-242	1.44021	0.328	0.161	3.1e-238	PlasmaCells	SMM
PLPBP	3.28e-242	3.31832	0.142	0.025	8.78e-238	PlasmaCells	SMM
PIGT	3.35e-242	1.24615	0.433	0.261	8.97e-238	PlasmaCells	SMM
LPAR6	3.04e-241	2.47993	0.138	0.022	8.15e-237	PlasmaCells	SMM
SEC61A1	6.6e-241	1.0059	0.566	0.406	1.77e-236	PlasmaCells	SMM
SMIM29	7.52e-241	3.57492	0.129	0.018	2.02e-236	PlasmaCells	SMM
BMI1	7.97e-241	1.11119	0.452	0.276	2.14e-236	PlasmaCells	SMM
PDZRN4	1.24e-240	3.15202	0.126	0.015	3.33e-236	PlasmaCells	SMM
CXXC5	2.84e-240	1.18022	0.416	0.245	7.6e-236	PlasmaCells	SMM
CD1D	3.63e-240	2.02199	0.18	0.048	9.72e-236	PlasmaCells	SMM
WIPI1	4.73e-240	1.17593	0.499	0.337	1.27e-235	PlasmaCells	SMM
SINHCAF	8.07e-239	3.22848	0.136	0.022	2.16e-234	PlasmaCells	SMM
CISH	2.37e-238	2.44878	0.188	0.055	6.34e-234	PlasmaCells	SMM
SPART	2.13e-237	4.27664	0.107	0.007	5.72e-233	PlasmaCells	SMM
LINC02362	5.79e-237	3.61146	0.133	0.021	1.55e-232	PlasmaCells	SMM
FCRLB	2.17e-236	3.83178	0.124	0.016	5.81e-232	PlasmaCells	SMM
HSPA5	7.75e-235	1.42136	0.79	0.774	2.08e-230	PlasmaCells	SMM
GMDS-DT	4.14e-233	4.39427	0.124	0.017	1.11e-228	PlasmaCells	SMM
TNFAIP8	8.45e-233	1.34274	0.362	0.193	2.26e-228	PlasmaCells	SMM
MRPS18B	2.16e-232	1.22608	0.363	0.193	5.79e-228	PlasmaCells	SMM
IGF1	5.18e-232	1.26562	0.386	0.212	1.39e-227	PlasmaCells	SMM
MCC	2.07e-231	3.62086	0.118	0.013	5.55e-227	PlasmaCells	SMM
DUSP6	1.39e-228	1.47184	0.188	0.055	3.71e-224	PlasmaCells	SMM
EBPL	9.43e-228	2.02409	0.207	0.072	2.53e-223	PlasmaCells	SMM
IFITM2	1.06e-227	1.22294	0.385	0.223	2.83e-223	PlasmaCells	SMM
LENG1	1.19e-227	1.72418	0.215	0.076	3.18e-223	PlasmaCells	SMM
HIST1H1E	1.66e-227	1.98855	0.22	0.082	4.45e-223	PlasmaCells	SMM
FLI1	1.67e-227	1.53897	0.306	0.148	4.47e-223	PlasmaCells	SMM
HLA-F	3.38e-227	1.33701	0.384	0.22	9.06e-223	PlasmaCells	SMM
RBFOX2	1.04e-226	2.70257	0.131	0.021	2.8e-222	PlasmaCells	SMM
UNC93B1	2.92e-226	1.27577	0.382	0.218	7.82e-222	PlasmaCells	SMM
EIF4H	3.46e-226	1.21359	0.373	0.203	9.26e-222	PlasmaCells	SMM
ATF5	5.74e-224	1.96993	0.417	0.283	1.54e-219	PlasmaCells	SMM
RASSF6	2.05e-223	2.89345	0.157	0.038	5.49e-219	PlasmaCells	SMM
SPINT1-AS1	4.66e-223	5.0551	0.103	0.007	1.25e-218	PlasmaCells	SMM
GTF2IRD2B	5.58e-223	2.69266	0.151	0.035	1.5e-218	PlasmaCells	SMM
COPG1	1.42e-222	1.31358	0.362	0.198	3.81e-218	PlasmaCells	SMM
CLTB	1.71e-222	1.25356	0.346	0.185	4.58e-218	PlasmaCells	SMM
CTSF	1.71e-222	1.94781	0.238	0.097	4.59e-218	PlasmaCells	SMM
CTHRC1	3.19e-222	1.89195	0.415	0.275	8.54e-218	PlasmaCells	SMM
CDC37	3.32e-222	1.16229	0.491	0.324	8.91e-218	PlasmaCells	SMM
ARHGEF2	4.1e-222	1.82569	0.197	0.064	1.1e-217	PlasmaCells	SMM
ZGPAT	4.91e-222	3.19034	0.138	0.027	1.32e-217	PlasmaCells	SMM
HCLS1	9.4e-222	1.08745	0.48	0.31	2.52e-217	PlasmaCells	SMM
SLC9A3R1	1.58e-221	1.26985	0.369	0.204	4.22e-217	PlasmaCells	SMM
RCSD1	1.05e-220	1.75247	0.303	0.147	2.81e-216	PlasmaCells	SMM
HVCN1	3.56e-220	1.83859	0.159	0.039	9.55e-216	PlasmaCells	SMM
SF3B4	5.18e-220	1.60095	0.258	0.112	1.39e-215	PlasmaCells	SMM
RGS13	2.86e-219	2.27243	0.176	0.052	7.67e-215	PlasmaCells	SMM
RTL8A	9.08e-219	3.56318	0.116	0.015	2.43e-214	PlasmaCells	SMM
HIST1H2BK	1.48e-218	2.71688	0.154	0.038	3.97e-214	PlasmaCells	SMM
RAC1	2.78e-217	1.04591	0.393	0.226	7.44e-213	PlasmaCells	SMM
ATP2A3	7.87e-216	1.9878	0.243	0.102	2.11e-211	PlasmaCells	SMM
SMIM27	1.6e-215	3.085	0.13	0.024	4.29e-211	PlasmaCells	SMM
RCN2	2.15e-215	1.22941	0.351	0.191	5.77e-211	PlasmaCells	SMM
OS9	7.05e-215	1.04216	0.622	0.498	1.89e-210	PlasmaCells	SMM
MINDY2	1.33e-212	3.76837	0.115	0.016	3.57e-208	PlasmaCells	SMM
WFDC2	1.38e-212	3.67419	0.109	0.013	3.69e-208	PlasmaCells	SMM
SLC1A5	3.28e-212	1.35341	0.354	0.198	8.78e-208	PlasmaCells	SMM
LINC02256	4.88e-212	3.53137	0.117	0.017	1.31e-207	PlasmaCells	SMM
GAS2	3.61e-211	4.13033	0.1	0.008	9.69e-207	PlasmaCells	SMM
SEPHS2	4.17e-211	2.63673	0.148	0.036	1.12e-206	PlasmaCells	SMM
PSIP1	4.69e-211	1.56654	0.253	0.11	1.26e-206	PlasmaCells	SMM
PNPLA2	8.59e-211	1.31587	0.35	0.195	2.3e-206	PlasmaCells	SMM
GNG11	2e-210	2.40136	0.129	0.024	5.36e-206	PlasmaCells	SMM
MX1	2.2e-210	1.93157	0.219	0.084	5.89e-206	PlasmaCells	SMM
FAM13A	2.9e-210	2.08011	0.209	0.076	7.77e-206	PlasmaCells	SMM
MIR29B2CHG	7.8e-209	4.5697	0.109	0.013	2.09e-204	PlasmaCells	SMM
NAAA	3.35e-205	1.17408	0.264	0.118	8.98e-201	PlasmaCells	SMM
MIA2	1.22e-204	2.99659	0.128	0.026	3.26e-200	PlasmaCells	SMM
PIP4P1	3.32e-204	3.08222	0.122	0.022	8.91e-200	PlasmaCells	SMM
EPN1	2.62e-203	1.29414	0.324	0.173	7.03e-199	PlasmaCells	SMM
HERC5	3.23e-203	1.92536	0.185	0.061	8.65e-199	PlasmaCells	SMM
PIP4P2	1.04e-202	3.78891	0.104	0.012	2.79e-198	PlasmaCells	SMM
SPN	7.07e-202	1.36517	0.241	0.101	1.89e-197	PlasmaCells	SMM
CUX1	5.19e-200	1.43081	0.295	0.146	1.39e-195	PlasmaCells	SMM
IGKV5-2	9.78e-200	10.68	0.12	0.023	2.62e-195	PlasmaCells	SMM
PIP5K1B	4.57e-199	1.49038	0.25	0.111	1.22e-194	PlasmaCells	SMM
GRSF1	5.04e-199	1.52623	0.242	0.105	1.35e-194	PlasmaCells	SMM
TRPT1	5.9e-199	1.28705	0.344	0.191	1.58e-194	PlasmaCells	SMM
BAG6	7.69e-199	1.38163	0.292	0.145	2.06e-194	PlasmaCells	SMM
HBB	2.3e-198	3.44148	0.245	0.429	6.17e-194	PlasmaCells	SMM
HSPA9	2.87e-197	1.08704	0.379	0.221	7.69e-193	PlasmaCells	SMM
TAF10	4.96e-197	1.6678	0.204	0.078	1.33e-192	PlasmaCells	SMM
GDI1	1.49e-196	1.63493	0.234	0.099	3.99e-192	PlasmaCells	SMM
SF3A2	1.51e-196	1.86965	0.22	0.091	4.04e-192	PlasmaCells	SMM
ZFP36L2	1.69e-195	1.4455	0.461	0.323	4.54e-191	PlasmaCells	SMM
SF3A1	2.37e-195	1.65613	0.219	0.089	6.36e-191	PlasmaCells	SMM
PSMD2	2.3e-193	1.19939	0.341	0.189	6.17e-189	PlasmaCells	SMM
RAB1B	3.97e-193	1.49755	0.258	0.119	1.06e-188	PlasmaCells	SMM
NIPSNAP2	1.74e-191	2.86759	0.123	0.026	4.66e-187	PlasmaCells	SMM
LYSMD2	3.56e-191	2.07479	0.114	0.019	9.54e-187	PlasmaCells	SMM
LDLRAP1	3.71e-191	1.75451	0.222	0.093	9.93e-187	PlasmaCells	SMM
SMIM37	1.47e-190	2.3494	0.134	0.032	3.94e-186	PlasmaCells	SMM
CHPT1	2.35e-189	2.22649	0.149	0.042	6.31e-185	PlasmaCells	SMM
ITGB7	2.37e-189	2.01888	0.369	0.227	6.36e-185	PlasmaCells	SMM
RETREG2	4.24e-189	3.03098	0.122	0.025	1.14e-184	PlasmaCells	SMM
C15orf39	4.68e-189	1.38576	0.225	0.095	1.25e-184	PlasmaCells	SMM
CYTOR	3.59e-188	2.0843	0.158	0.047	9.61e-184	PlasmaCells	SMM
OXR1	1.45e-187	1.17969	0.337	0.187	3.89e-183	PlasmaCells	SMM
PDCD2	9.18e-187	1.4615	0.245	0.112	2.46e-182	PlasmaCells	SMM
RTL8C	1.3e-186	3.14348	0.111	0.019	3.48e-182	PlasmaCells	SMM
MUC20-OT1	3.08e-186	3.27002	0.118	0.024	8.24e-182	PlasmaCells	SMM
ALG8	6.21e-186	1.43573	0.274	0.137	1.66e-181	PlasmaCells	SMM
MTHFS	1.73e-185	1.57198	0.205	0.081	4.64e-181	PlasmaCells	SMM
GARS	5.05e-184	1.1622	0.352	0.202	1.35e-179	PlasmaCells	SMM
AES	1.72e-183	1.4135	0.328	0.184	4.6e-179	PlasmaCells	SMM
ABHD16A	4.43e-183	2.84728	0.122	0.027	1.19e-178	PlasmaCells	SMM
RAMMET	1.62e-182	2.91962	0.123	0.028	4.35e-178	PlasmaCells	SMM
SCYL2	4.83e-182	1.94756	0.173	0.06	1.29e-177	PlasmaCells	SMM
LRP10	7.37e-182	1.02704	0.441	0.29	1.98e-177	PlasmaCells	SMM
CYREN	9.87e-182	3.17582	0.117	0.024	2.65e-177	PlasmaCells	SMM
RXYLT1	1.94e-181	3.35776	0.11	0.02	5.19e-177	PlasmaCells	SMM
FAM162A	7.72e-181	1.05321	0.36	0.211	2.07e-176	PlasmaCells	SMM
MCUB	3.78e-180	2.41811	0.129	0.031	1.01e-175	PlasmaCells	SMM
GOLPH3	7.45e-180	1.12667	0.361	0.212	2e-175	PlasmaCells	SMM
C11orf74	2.32e-179	2.74843	0.108	0.018	6.22e-175	PlasmaCells	SMM
OGA	5.92e-179	2.93848	0.114	0.023	1.59e-174	PlasmaCells	SMM
TUBG1	1.26e-178	1.77667	0.194	0.075	3.37e-174	PlasmaCells	SMM
ATP6AP1	3.34e-178	1.01691	0.416	0.267	8.96e-174	PlasmaCells	SMM
SECISBP2L	4.02e-178	1.62182	0.213	0.09	1.08e-173	PlasmaCells	SMM
LMBRD1	1.32e-176	1.12083	0.387	0.241	3.54e-172	PlasmaCells	SMM
ALOX5	1.33e-176	1.70501	0.195	0.076	3.58e-172	PlasmaCells	SMM
MRPL16	1.65e-176	1.24129	0.304	0.164	4.43e-172	PlasmaCells	SMM
LAMP3	1.87e-176	3.10466	0.1	0.015	5e-172	PlasmaCells	SMM
EWSR1	1.45e-175	1.09488	0.405	0.257	3.89e-171	PlasmaCells	SMM
SERINC1	3.01e-175	1.08873	0.347	0.201	8.06e-171	PlasmaCells	SMM
PAM	1.11e-174	1.80765	0.206	0.086	2.98e-170	PlasmaCells	SMM
PHLDA1	2.81e-174	3.14201	0.11	0.021	7.54e-170	PlasmaCells	SMM
ITGA8	5.92e-174	1.27616	0.282	0.144	1.59e-169	PlasmaCells	SMM
AARS	8.34e-174	1.26959	0.315	0.176	2.23e-169	PlasmaCells	SMM
AC007384.1	1.61e-173	4.04246	0.109	0.022	4.33e-169	PlasmaCells	SMM
TMEM248	3.84e-173	1.30615	0.275	0.141	1.03e-168	PlasmaCells	SMM
TMEM52B	4.59e-173	1.88779	0.114	0.022	1.23e-168	PlasmaCells	SMM
TPGS1	7.74e-173	2.1556	0.152	0.049	2.07e-168	PlasmaCells	SMM
DELE1	1.02e-172	2.8714	0.115	0.025	2.74e-168	PlasmaCells	SMM
PRPF8	2.2e-172	1.42682	0.265	0.132	5.91e-168	PlasmaCells	SMM
ZRANB2	4.8e-172	1.14278	0.414	0.264	1.29e-167	PlasmaCells	SMM
BTG2	1.02e-171	1.0323	0.644	0.559	2.74e-167	PlasmaCells	SMM
SIGMAR1	1.75e-171	1.53446	0.216	0.094	4.68e-167	PlasmaCells	SMM
HAGH	2.42e-171	1.05244	0.423	0.279	6.49e-167	PlasmaCells	SMM
ARMC10	3.43e-171	1.8523	0.175	0.065	9.2e-167	PlasmaCells	SMM
BET1L	6.75e-171	1.12339	0.326	0.185	1.81e-166	PlasmaCells	SMM
BLOC1S4	1.27e-170	2.33968	0.138	0.04	3.41e-166	PlasmaCells	SMM
FHL1	1.3e-170	1.62383	0.156	0.05	3.48e-166	PlasmaCells	SMM
LAMP1	3.74e-170	1.41633	0.26	0.131	1e-165	PlasmaCells	SMM
MTREX	1.07e-169	3.67259	0.103	0.019	2.87e-165	PlasmaCells	SMM
ERGIC1	8.46e-169	1.06454	0.41	0.267	2.27e-164	PlasmaCells	SMM
G3BP1	1.56e-168	1.15888	0.271	0.137	4.19e-164	PlasmaCells	SMM
DUSP26	4.09e-168	1.49379	0.178	0.066	1.09e-163	PlasmaCells	SMM
LAMC1	3.15e-167	1.71293	0.146	0.045	8.44e-163	PlasmaCells	SMM
HSF1	5.17e-167	1.26094	0.288	0.154	1.39e-162	PlasmaCells	SMM
SNRPA	3.32e-166	1.23911	0.284	0.151	8.89e-162	PlasmaCells	SMM
FCER2	1.04e-165	2.30212	0.195	0.084	2.79e-161	PlasmaCells	SMM
TNS3	1.92e-165	2.01247	0.155	0.052	5.13e-161	PlasmaCells	SMM
CLINT1	4.76e-165	1.08808	0.438	0.294	1.28e-160	PlasmaCells	SMM
COPB1	8.43e-165	1.17348	0.307	0.171	2.26e-160	PlasmaCells	SMM
HNRNPAB	3.34e-164	1.06327	0.29	0.154	8.96e-160	PlasmaCells	SMM
DDX17	3.82e-164	1.10157	0.549	0.406	1.02e-159	PlasmaCells	SMM
SFPQ	4.78e-164	1.02016	0.437	0.294	1.28e-159	PlasmaCells	SMM
AL928768.3	1.32e-163	2.0934	0.183	0.37	3.55e-159	PlasmaCells	SMM
AC004687.1	1.33e-163	2.07932	0.111	0.024	3.57e-159	PlasmaCells	SMM
NUTM2A-AS1	3.89e-163	1.93616	0.165	0.058	1.04e-158	PlasmaCells	SMM
CCT6A	6.09e-163	1.02055	0.285	0.149	1.63e-158	PlasmaCells	SMM
IFNGR1	6.72e-163	1.32943	0.21	0.092	1.8e-158	PlasmaCells	SMM
GPR108	3.47e-162	1.08503	0.317	0.181	9.29e-158	PlasmaCells	SMM
TMEM8B	3.5e-162	2.09728	0.128	0.035	9.38e-158	PlasmaCells	SMM
LMF2	8.09e-162	1.31202	0.296	0.165	2.17e-157	PlasmaCells	SMM
SPRYD3	2.06e-161	1.45562	0.203	0.088	5.51e-157	PlasmaCells	SMM
SARNP	1.15e-159	2.10996	0.135	0.04	3.09e-155	PlasmaCells	SMM
BANK1	1.43e-159	1.72849	0.133	0.038	3.83e-155	PlasmaCells	SMM
PSAT1	2.05e-159	1.3896	0.237	0.115	5.49e-155	PlasmaCells	SMM
LAMP5	2.13e-159	3.84743	0.111	0.027	5.72e-155	PlasmaCells	SMM
MAGED2	3.08e-159	1.03958	0.406	0.27	8.25e-155	PlasmaCells	SMM
OTUB1	3.76e-159	1.10086	0.343	0.205	1.01e-154	PlasmaCells	SMM
BTD	1.87e-158	1.48287	0.207	0.092	5e-154	PlasmaCells	SMM
CLMN	4.27e-157	1.7268	0.152	0.052	1.14e-152	PlasmaCells	SMM
LUC7L3	3.24e-156	1.07266	0.428	0.281	8.68e-152	PlasmaCells	SMM
CCT5	8.94e-156	1.03412	0.263	0.134	2.4e-151	PlasmaCells	SMM
TMEM173	2.72e-155	1.55993	0.14	0.043	7.29e-151	PlasmaCells	SMM
SNX1	8.53e-155	1.56716	0.198	0.087	2.29e-150	PlasmaCells	SMM
VPS51	9.47e-155	1.00825	0.408	0.274	2.54e-150	PlasmaCells	SMM
ZNF24	9.6e-155	1.20746	0.271	0.144	2.57e-150	PlasmaCells	SMM
RNF11	3.45e-154	1.20243	0.301	0.169	9.25e-150	PlasmaCells	SMM
PPP2R1A	1.4e-153	1.0459	0.343	0.207	3.75e-149	PlasmaCells	SMM
BAZ1B	1.02e-152	1.4765	0.197	0.086	2.73e-148	PlasmaCells	SMM
WIPI2	2.28e-152	1.21481	0.258	0.134	6.1e-148	PlasmaCells	SMM
TMEM175	3.83e-152	1.56865	0.229	0.112	1.03e-147	PlasmaCells	SMM
NDUFAF4	6.44e-152	1.14199	0.262	0.137	1.73e-147	PlasmaCells	SMM
RPL7L1	2.97e-151	1.18134	0.25	0.128	7.97e-147	PlasmaCells	SMM
MRPL58	4.97e-151	2.58647	0.11	0.027	1.33e-146	PlasmaCells	SMM
MCRIP1	9.69e-151	2.83419	0.1	0.021	2.6e-146	PlasmaCells	SMM
WHSC1	1.29e-150	3.29886	0.105	0.025	3.44e-146	PlasmaCells	SMM
SYS1	1.56e-150	1.43176	0.183	0.075	4.18e-146	PlasmaCells	SMM
CDKN1A	1.88e-150	1.88835	0.37	0.242	5.04e-146	PlasmaCells	SMM
RHBDD2	3.07e-150	1.33648	0.236	0.118	8.22e-146	PlasmaCells	SMM
GLB1	5.93e-149	1.35804	0.23	0.114	1.59e-144	PlasmaCells	SMM
PYCR2	6.1e-149	1.10075	0.281	0.154	1.63e-144	PlasmaCells	SMM
DPF2	9.25e-149	1.55609	0.18	0.074	2.48e-144	PlasmaCells	SMM
TOMM40	5.66e-148	1.64087	0.175	0.072	1.52e-143	PlasmaCells	SMM
C15orf61	1.05e-147	1.06609	0.296	0.167	2.82e-143	PlasmaCells	SMM
DUSP22	6.42e-147	1.01408	0.412	0.278	1.72e-142	PlasmaCells	SMM
EIF2AK4	1.06e-146	1.05017	0.421	0.285	2.83e-142	PlasmaCells	SMM
KIF2A	1.16e-146	1.73169	0.178	0.075	3.1e-142	PlasmaCells	SMM
FAM173A	2.08e-146	1.06231	0.331	0.201	5.58e-142	PlasmaCells	SMM
CLK3	4.25e-146	1.40842	0.226	0.112	1.14e-141	PlasmaCells	SMM
CHURC1	5.04e-146	1.003	0.333	0.2	1.35e-141	PlasmaCells	SMM
NR1H2	9.02e-146	1.026	0.334	0.202	2.42e-141	PlasmaCells	SMM
ST8SIA4	7.26e-145	1.23997	0.276	0.153	1.94e-140	PlasmaCells	SMM
CLPTM1	1.1e-144	1.08551	0.326	0.197	2.95e-140	PlasmaCells	SMM
MIA3	3.29e-144	1.18733	0.303	0.177	8.82e-140	PlasmaCells	SMM
TARS	4e-144	1.24476	0.242	0.124	1.07e-139	PlasmaCells	SMM
FNBP4	4.88e-144	1.31409	0.279	0.155	1.31e-139	PlasmaCells	SMM
ST14	1e-143	2.03869	0.12	0.035	2.69e-139	PlasmaCells	SMM
UCHL1	1.56e-143	1.91785	0.111	0.028	4.17e-139	PlasmaCells	SMM
MLX	3.07e-143	1.29708	0.246	0.128	8.21e-139	PlasmaCells	SMM
EIF4G1	3.37e-143	1.16906	0.274	0.152	9.04e-139	PlasmaCells	SMM
SAFB	3.7e-143	1.42336	0.196	0.089	9.92e-139	PlasmaCells	SMM
QTRT1	9.41e-143	1.17851	0.341	0.21	2.52e-138	PlasmaCells	SMM
KIAA1191	1.31e-142	1.34378	0.206	0.096	3.5e-138	PlasmaCells	SMM
IL6ST	1.39e-142	1.20231	0.319	0.19	3.73e-138	PlasmaCells	SMM
RBM4	1.58e-142	1.09657	0.295	0.168	4.22e-138	PlasmaCells	SMM
SHC1	2.5e-142	1.32586	0.246	0.129	6.69e-138	PlasmaCells	SMM
GLG1	5.57e-142	1.0138	0.38	0.246	1.49e-137	PlasmaCells	SMM
ING5	1.89e-141	1.70999	0.173	0.073	5.07e-137	PlasmaCells	SMM
GLIDR	4.06e-141	1.98052	0.133	0.044	1.09e-136	PlasmaCells	SMM
CSK	4.74e-141	1.25012	0.217	0.105	1.27e-136	PlasmaCells	SMM
ADH5	1.29e-139	1.23235	0.239	0.124	3.45e-135	PlasmaCells	SMM
PLOD3	1.57e-139	1.3882	0.214	0.105	4.2e-135	PlasmaCells	SMM
SIAH2	6.08e-139	1.85028	0.167	0.07	1.63e-134	PlasmaCells	SMM
MAT2A	5.48e-138	1.1773	0.207	0.097	1.47e-133	PlasmaCells	SMM
STIP1	2.01e-137	1.34094	0.206	0.098	5.38e-133	PlasmaCells	SMM
LRMP	5.02e-137	1.19879	0.242	0.125	1.35e-132	PlasmaCells	SMM
SEP10	6.74e-137	1.32386	0.207	0.099	1.81e-132	PlasmaCells	SMM
MYCBP	7.24e-137	1.14426	0.243	0.127	1.94e-132	PlasmaCells	SMM
GLCCI1	2.95e-136	1.16566	0.4	0.273	7.91e-132	PlasmaCells	SMM
IFI6	3.22e-135	1.28539	0.334	0.219	8.63e-131	PlasmaCells	SMM
TM9SF4	4.41e-135	1.50742	0.192	0.089	1.18e-130	PlasmaCells	SMM
DPYD	1.29e-134	1.39561	0.125	0.039	3.47e-130	PlasmaCells	SMM
ALG9	2.16e-134	2.15342	0.124	0.04	5.79e-130	PlasmaCells	SMM
CD180	6.38e-134	1.32412	0.201	0.096	1.71e-129	PlasmaCells	SMM
RHOC	8.2e-134	1.06801	0.128	0.041	2.2e-129	PlasmaCells	SMM
TCEAL3	1.1e-133	1.10102	0.276	0.156	2.95e-129	PlasmaCells	SMM
RRAGD	1.81e-133	1.41022	0.151	0.057	4.85e-129	PlasmaCells	SMM
CD99L2	2.02e-133	2.08553	0.113	0.033	5.41e-129	PlasmaCells	SMM
DAXX	2.05e-133	1.26413	0.238	0.126	5.49e-129	PlasmaCells	SMM
NDUFA7	4.51e-133	1.10082	0.301	0.18	1.21e-128	PlasmaCells	SMM
MSL3	8.6e-133	1.17007	0.227	0.117	2.3e-128	PlasmaCells	SMM
XAB2	1.11e-132	1.64751	0.159	0.065	2.98e-128	PlasmaCells	SMM
CCDC47	2.73e-132	1.06549	0.306	0.184	7.32e-128	PlasmaCells	SMM
TCTN1	5.42e-132	1.55426	0.166	0.07	1.45e-127	PlasmaCells	SMM
MRPS2	5.92e-132	1.02693	0.281	0.163	1.59e-127	PlasmaCells	SMM
MARS	1.61e-131	1.05542	0.305	0.183	4.32e-127	PlasmaCells	SMM
C2orf76	8.59e-131	1.28225	0.174	0.075	2.3e-126	PlasmaCells	SMM
FANCF	1.46e-130	1.75457	0.118	0.037	3.92e-126	PlasmaCells	SMM
RBM42	1.68e-130	1.11166	0.258	0.143	4.49e-126	PlasmaCells	SMM
RAB14	3.04e-130	1.23919	0.218	0.111	8.15e-126	PlasmaCells	SMM
HMGN4	3.68e-130	1.53629	0.171	0.075	9.85e-126	PlasmaCells	SMM
CYP2R1	5.23e-130	1.85145	0.146	0.057	1.4e-125	PlasmaCells	SMM
SGK3	1.93e-129	1.63223	0.139	0.051	5.17e-125	PlasmaCells	SMM
YWHAH	1.98e-129	1.81343	0.196	0.095	5.3e-125	PlasmaCells	SMM
TRIM27	2.07e-129	1.11585	0.262	0.147	5.55e-125	PlasmaCells	SMM
SLC16A7	2.76e-129	1.64532	0.13	0.045	7.4e-125	PlasmaCells	SMM
APP	2.9e-129	1.77103	0.127	0.043	7.78e-125	PlasmaCells	SMM
SDR39U1	3.21e-129	1.11044	0.266	0.15	8.6e-125	PlasmaCells	SMM
ATIC	3.41e-129	1.30917	0.196	0.093	9.13e-125	PlasmaCells	SMM
DBN1	1.47e-128	2.11236	0.104	0.028	3.95e-124	PlasmaCells	SMM
TVP23B	4.33e-128	1.084	0.257	0.145	1.16e-123	PlasmaCells	SMM
CAMK2D	6.61e-128	1.42353	0.164	0.069	1.77e-123	PlasmaCells	SMM
SCAF1	1.13e-127	1.8863	0.113	0.035	3.03e-123	PlasmaCells	SMM
ZNF296	1.68e-127	1.79296	0.127	0.045	4.49e-123	PlasmaCells	SMM
PHF5A	2.84e-127	1.09731	0.219	0.111	7.61e-123	PlasmaCells	SMM
MAN2A1	4.09e-127	1.0487	0.292	0.173	1.1e-122	PlasmaCells	SMM
SIX5	7.09e-127	1.86687	0.126	0.043	1.9e-122	PlasmaCells	SMM
ARF5	1.27e-126	1.07207	0.266	0.152	3.4e-122	PlasmaCells	SMM
PRRC2B	1.58e-126	1.51784	0.173	0.077	4.24e-122	PlasmaCells	SMM
SASH3	2.5e-126	1.30526	0.192	0.092	6.7e-122	PlasmaCells	SMM
GRK6	5.72e-126	1.10582	0.255	0.143	1.53e-121	PlasmaCells	SMM
APEH	8.14e-126	1.15718	0.249	0.138	2.18e-121	PlasmaCells	SMM
TBC1D5	1.04e-125	1.75391	0.151	0.061	2.8e-121	PlasmaCells	SMM
ABT1	1.69e-125	1.29188	0.2	0.099	4.52e-121	PlasmaCells	SMM
CBWD5	2.84e-125	1.21956	0.29	0.174	7.62e-121	PlasmaCells	SMM
MIXL1	3.87e-124	1.20551	0.214	0.111	1.04e-119	PlasmaCells	SMM
SLC1A4	7.92e-124	1.02705	0.294	0.178	2.12e-119	PlasmaCells	SMM
ILF3	8.44e-124	1.03127	0.306	0.186	2.26e-119	PlasmaCells	SMM
ERVK3-1	9.42e-124	1.92606	0.117	0.039	2.52e-119	PlasmaCells	SMM
CERS2	1.24e-122	1.12027	0.234	0.126	3.33e-118	PlasmaCells	SMM
MDP1	3.81e-122	1.33102	0.174	0.079	1.02e-117	PlasmaCells	SMM
TNFSF10	1.26e-121	1.30914	0.149	0.06	3.36e-117	PlasmaCells	SMM
SNHG7	1.64e-121	1.2793	0.295	0.184	4.38e-117	PlasmaCells	SMM
ECI2	1.87e-121	1.06428	0.243	0.135	5e-117	PlasmaCells	SMM
CYB5R1	4.82e-121	1.10466	0.252	0.141	1.29e-116	PlasmaCells	SMM
KCNA3	1.76e-120	1.26543	0.261	0.154	4.72e-116	PlasmaCells	SMM
PFN2	2.49e-120	1.53529	0.126	0.045	6.67e-116	PlasmaCells	SMM
MCUR1	5.79e-120	1.13862	0.294	0.179	1.55e-115	PlasmaCells	SMM
PDE4DIP	6.47e-120	1.28028	0.202	0.102	1.73e-115	PlasmaCells	SMM
CSRP1	1.04e-119	1.24072	0.204	0.104	2.78e-115	PlasmaCells	SMM
GTF2B	1.2e-119	1.01563	0.27	0.158	3.21e-115	PlasmaCells	SMM
TMEM259	1.23e-119	1.60811	0.205	0.106	3.29e-115	PlasmaCells	SMM
ALDH1L2	1.38e-119	1.28819	0.18	0.084	3.69e-115	PlasmaCells	SMM
ZNF800	1.8e-119	1.18818	0.205	0.103	4.83e-115	PlasmaCells	SMM
TMEM80	3.49e-119	1.32574	0.199	0.1	9.36e-115	PlasmaCells	SMM
NT5DC1	3.7e-119	1.25119	0.224	0.121	9.9e-115	PlasmaCells	SMM
MCTP2	5.98e-119	1.6596	0.176	0.082	1.6e-114	PlasmaCells	SMM
NCSTN	7.81e-119	1.14252	0.27	0.161	2.09e-114	PlasmaCells	SMM
SRSF1	8.88e-119	1.11946	0.275	0.162	2.38e-114	PlasmaCells	SMM
ARHGAP4	1.14e-118	1.24454	0.2	0.101	3.05e-114	PlasmaCells	SMM
TMEM18	1.32e-118	1.04347	0.228	0.122	3.52e-114	PlasmaCells	SMM
ECSIT	1.12e-117	1.16122	0.219	0.116	3e-113	PlasmaCells	SMM
BCL11A	1.87e-117	1.42981	0.153	0.064	5.01e-113	PlasmaCells	SMM
FAM50A	2.4e-117	1.40327	0.198	0.101	6.45e-113	PlasmaCells	SMM
XPC	2.7e-117	1.47678	0.177	0.083	7.23e-113	PlasmaCells	SMM
IFRD2	3.72e-117	1.09065	0.217	0.114	9.98e-113	PlasmaCells	SMM
ELOVL1	4.95e-117	1.33969	0.174	0.081	1.33e-112	PlasmaCells	SMM
PTBP1	1.04e-116	1.02099	0.27	0.158	2.8e-112	PlasmaCells	SMM
ZFR	1.42e-116	1.22443	0.188	0.092	3.8e-112	PlasmaCells	SMM
WFS1	3.27e-116	1.33871	0.198	0.102	8.77e-112	PlasmaCells	SMM
RGCC	6.06e-116	1.16255	0.282	0.175	1.62e-111	PlasmaCells	SMM
VPS72	7.83e-116	1.40249	0.176	0.084	2.1e-111	PlasmaCells	SMM
TFAM	1.29e-115	1.18557	0.19	0.094	3.45e-111	PlasmaCells	SMM
WAS	1.48e-115	1.04581	0.245	0.138	3.96e-111	PlasmaCells	SMM
FPGS	1.71e-115	1.40452	0.183	0.089	4.59e-111	PlasmaCells	SMM
METTL7A	1.75e-115	1.0078	0.41	0.293	4.69e-111	PlasmaCells	SMM
HS2ST1	1.93e-115	1.44652	0.157	0.069	5.16e-111	PlasmaCells	SMM
LRRN1	3.11e-115	2.12455	0.102	0.031	8.33e-111	PlasmaCells	SMM
HPCAL1	3.75e-115	1.35305	0.203	0.106	1e-110	PlasmaCells	SMM
BMP6	9.25e-115	1.82691	0.126	0.047	2.48e-110	PlasmaCells	SMM
PAF1	9.45e-115	1.24692	0.184	0.089	2.53e-110	PlasmaCells	SMM
NCOA7	1.04e-114	1.0805	0.226	0.122	2.79e-110	PlasmaCells	SMM
PDCD7	2.39e-114	1.98055	0.111	0.038	6.41e-110	PlasmaCells	SMM
SLC10A3	3.57e-114	1.31711	0.177	0.085	9.57e-110	PlasmaCells	SMM
BCAR3	4.64e-114	2.18764	0.104	0.033	1.24e-109	PlasmaCells	SMM
CDK5RAP3	5e-114	1.09375	0.441	0.321	1.34e-109	PlasmaCells	SMM
SSBP2	1.47e-113	1.51968	0.134	0.052	3.94e-109	PlasmaCells	SMM
ELAVL1	2.74e-113	1.07624	0.243	0.138	7.35e-109	PlasmaCells	SMM
ARIH2	3.37e-113	1.11383	0.265	0.156	9.03e-109	PlasmaCells	SMM
IQGAP2	4.84e-113	1.42048	0.122	0.044	1.3e-108	PlasmaCells	SMM
JADE1	7.88e-113	1.06276	0.201	0.103	2.11e-108	PlasmaCells	SMM
CHTF8	8.97e-113	1.23434	0.211	0.112	2.4e-108	PlasmaCells	SMM
MRFAP1L1	1.47e-112	1.14373	0.217	0.117	3.94e-108	PlasmaCells	SMM
VPREB3	1.55e-112	1.62048	0.153	0.069	4.15e-108	PlasmaCells	SMM
ANKHD1	1.94e-112	1.34143	0.189	0.095	5.2e-108	PlasmaCells	SMM
SLAMF1	3.99e-112	1.77621	0.25	0.151	1.07e-107	PlasmaCells	SMM
PGM1	6.33e-112	1.13793	0.203	0.105	1.7e-107	PlasmaCells	SMM
FARSA	9.61e-112	1.03535	0.236	0.133	2.58e-107	PlasmaCells	SMM
CAPRIN1	1.27e-111	1.17283	0.208	0.109	3.4e-107	PlasmaCells	SMM
ARHGAP18	2.33e-111	1.42027	0.186	0.093	6.24e-107	PlasmaCells	SMM
JPT1	1.51e-110	1.95249	0.105	0.035	4.04e-106	PlasmaCells	SMM
UBLCP1	2.32e-110	1.39637	0.159	0.073	6.21e-106	PlasmaCells	SMM
KEAP1	3.53e-110	1.44025	0.171	0.083	9.45e-106	PlasmaCells	SMM
AEN	9.15e-110	1.84627	0.113	0.04	2.45e-105	PlasmaCells	SMM
NFX1	1.44e-109	1.1748	0.211	0.113	3.85e-105	PlasmaCells	SMM
CAPN7	1.94e-109	1.59929	0.17	0.082	5.19e-105	PlasmaCells	SMM
REPIN1	7.57e-109	1.11393	0.204	0.108	2.03e-104	PlasmaCells	SMM
VAT1	8.01e-109	1.87615	0.127	0.05	2.15e-104	PlasmaCells	SMM
TMEM120A	2.25e-108	1.0301	0.224	0.124	6.02e-104	PlasmaCells	SMM
SORT1	2.92e-108	1.49858	0.101	0.032	7.83e-104	PlasmaCells	SMM
SNX9	6.23e-108	1.3949	0.174	0.086	1.67e-103	PlasmaCells	SMM
PARP9	9.14e-108	1.69916	0.113	0.04	2.45e-103	PlasmaCells	SMM
NBPF14	1.7e-107	1.10964	0.133	0.054	4.57e-103	PlasmaCells	SMM
GOLGA2	2.29e-107	1.01513	0.267	0.161	6.15e-103	PlasmaCells	SMM
DNAJB12	4.56e-107	1.00338	0.25	0.147	1.22e-102	PlasmaCells	SMM
ENOSF1	4.93e-107	1.71083	0.142	0.061	1.32e-102	PlasmaCells	SMM
HLTF	7.78e-107	1.52986	0.124	0.048	2.09e-102	PlasmaCells	SMM
TICAM1	2.13e-106	1.46421	0.123	0.047	5.72e-102	PlasmaCells	SMM
PNRC2	2.19e-106	1.08187	0.205	0.109	5.87e-102	PlasmaCells	SMM
AARSD1	3.31e-106	1.47826	0.143	0.062	8.88e-102	PlasmaCells	SMM
ATPAF1	3.48e-106	1.04474	0.244	0.143	9.32e-102	PlasmaCells	SMM
CEP57	2.62e-105	1.16171	0.21	0.114	7.03e-101	PlasmaCells	SMM
LILRB1	3.41e-105	1.04677	0.159	0.073	9.14e-101	PlasmaCells	SMM
IARS	1.61e-104	1.12771	0.239	0.138	4.33e-100	PlasmaCells	SMM
NPEPPS	1.93e-104	1.34321	0.201	0.109	5.18e-100	PlasmaCells	SMM
DDX56	1.96e-104	1.42723	0.157	0.074	5.26e-100	PlasmaCells	SMM
PCYOX1	2.24e-104	1.20392	0.196	0.104	5.99e-100	PlasmaCells	SMM
DNAJA3	3.22e-104	1.49954	0.148	0.067	8.62e-100	PlasmaCells	SMM
UBL4A	3.7e-104	1.45757	0.127	0.051	9.92e-100	PlasmaCells	SMM
LUC7L2	8.08e-104	1.0749	0.242	0.141	2.17e-99	PlasmaCells	SMM
CPSF7	8.44e-104	1.35133	0.142	0.062	2.26e-99	PlasmaCells	SMM
CARS	1.16e-103	1.24323	0.195	0.104	3.12e-99	PlasmaCells	SMM
NUMA1	1.23e-103	1.58035	0.145	0.065	3.31e-99	PlasmaCells	SMM
TBRG1	1.36e-103	1.09539	0.245	0.144	3.66e-99	PlasmaCells	SMM
PRRC2A	1.89e-103	1.47511	0.158	0.075	5.05e-99	PlasmaCells	SMM
CRELD1	2.14e-103	1.26719	0.198	0.106	5.74e-99	PlasmaCells	SMM
FCHSD2	3.07e-103	1.66248	0.197	0.107	8.24e-99	PlasmaCells	SMM
DPAGT1	5.25e-103	1.09099	0.23	0.132	1.41e-98	PlasmaCells	SMM
GOT1	8.34e-103	1.62075	0.138	0.06	2.23e-98	PlasmaCells	SMM
CHST11	1.21e-102	1.40421	0.171	0.085	3.23e-98	PlasmaCells	SMM
CEBPZ	1.58e-102	1.09834	0.206	0.113	4.23e-98	PlasmaCells	SMM
TP53RK	4.21e-102	1.858	0.102	0.035	1.13e-97	PlasmaCells	SMM
HOMER3	3.89e-101	1.64916	0.125	0.051	1.04e-96	PlasmaCells	SMM
GOSR1	1.66e-100	1.23416	0.182	0.094	4.44e-96	PlasmaCells	SMM
TMEM223	1.73e-100	1.09762	0.201	0.109	4.64e-96	PlasmaCells	SMM
HSPA4	2.54e-100	1.20654	0.207	0.115	6.81e-96	PlasmaCells	SMM
OAS1	2.64e-100	1.20385	0.198	0.107	7.06e-96	PlasmaCells	SMM
PTPN18	3.29e-100	1.58138	0.18	0.093	8.83e-96	PlasmaCells	SMM
NUP98	3.6e-100	1.63126	0.127	0.053	9.66e-96	PlasmaCells	SMM
MFSD5	5.41e-100	1.45295	0.134	0.058	1.45e-95	PlasmaCells	SMM
PRPSAP2	5.63e-100	1.85676	0.239	0.146	1.51e-95	PlasmaCells	SMM
UVRAG	5.98e-100	1.23362	0.159	0.076	1.6e-95	PlasmaCells	SMM
USP11	8.21e-100	1.11982	0.233	0.137	2.2e-95	PlasmaCells	SMM
RIC1	1.1e-99	1.61598	0.165	0.082	2.94e-95	PlasmaCells	SMM
ICE1	1.27e-99	1.37718	0.146	0.067	3.41e-95	PlasmaCells	SMM
CCDC130	2.3e-99	1.47377	0.146	0.067	6.17e-95	PlasmaCells	SMM
PLCG2	2.41e-99	1.02758	0.289	0.186	6.46e-95	PlasmaCells	SMM
HIPK2	2.82e-99	1.06827	0.306	0.201	7.55e-95	PlasmaCells	SMM
CRACR2B	3.07e-99	1.22511	0.241	0.144	8.22e-95	PlasmaCells	SMM
APOL6	3.43e-99	1.22427	0.179	0.092	9.2e-95	PlasmaCells	SMM
TSC22D4	3.57e-99	1.03203	0.275	0.172	9.57e-95	PlasmaCells	SMM
ZNF76	3.6e-99	2.03294	0.104	0.037	9.64e-95	PlasmaCells	SMM
RGS14	3.7e-99	1.24448	0.185	0.098	9.91e-95	PlasmaCells	SMM
SMIM10L1	5.14e-99	1.16769	0.217	0.123	1.38e-94	PlasmaCells	SMM
LRRC14	7.72e-99	1.66932	0.131	0.057	2.07e-94	PlasmaCells	SMM
PPP5C	8.9e-99	1.38726	0.154	0.074	2.39e-94	PlasmaCells	SMM
TBC1D7	9.28e-99	1.40801	0.139	0.062	2.49e-94	PlasmaCells	SMM
RDH14	9.3e-99	1.03551	0.2	0.109	2.49e-94	PlasmaCells	SMM
FKBP4	1.86e-98	1.12776	0.187	0.099	4.98e-94	PlasmaCells	SMM
CBWD2	2.01e-98	1.25552	0.188	0.1	5.39e-94	PlasmaCells	SMM
CRYBG3	2.38e-98	1.6696	0.122	0.049	6.37e-94	PlasmaCells	SMM
PURA	2.46e-98	1.39611	0.162	0.079	6.6e-94	PlasmaCells	SMM
UBN1	3.06e-98	1.55187	0.131	0.057	8.2e-94	PlasmaCells	SMM
RPAIN	3.1e-98	1.07644	0.223	0.128	8.3e-94	PlasmaCells	SMM
FZD6	3.42e-98	1.446	0.122	0.049	9.16e-94	PlasmaCells	SMM
AASDHPPT	3.64e-98	1.00583	0.209	0.116	9.75e-94	PlasmaCells	SMM
SRRT	4.52e-98	1.30304	0.175	0.089	1.21e-93	PlasmaCells	SMM
GGT7	4.58e-98	1.81835	0.103	0.036	1.23e-93	PlasmaCells	SMM
ZNHIT2	2.83e-97	1.42497	0.124	0.052	7.59e-93	PlasmaCells	SMM
PTPRA	1.04e-96	1.58841	0.147	0.069	2.79e-92	PlasmaCells	SMM
ZC3HAV1	1.37e-96	1.15877	0.183	0.096	3.67e-92	PlasmaCells	SMM
BRIX1	2.51e-96	1.00399	0.181	0.094	6.73e-92	PlasmaCells	SMM
CYB5R3	2.56e-96	1.31114	0.212	0.121	6.85e-92	PlasmaCells	SMM
HDHD3	4.57e-96	1.44536	0.159	0.078	1.23e-91	PlasmaCells	SMM
INO80E	4.61e-96	1.25066	0.184	0.098	1.24e-91	PlasmaCells	SMM
CRLS1	6.04e-96	1.06678	0.177	0.091	1.62e-91	PlasmaCells	SMM
SPTLC1	6.5e-96	1.3414	0.147	0.069	1.74e-91	PlasmaCells	SMM
RPP25	6.65e-96	1.31421	0.165	0.083	1.78e-91	PlasmaCells	SMM
LYPLAL1	9.43e-96	1.45642	0.186	0.1	2.53e-91	PlasmaCells	SMM
SP110	9.49e-96	1.34979	0.155	0.075	2.54e-91	PlasmaCells	SMM
ZNF302	9.76e-96	1.4199	0.171	0.088	2.62e-91	PlasmaCells	SMM
STX17	1.2e-95	1.30763	0.178	0.093	3.22e-91	PlasmaCells	SMM
TMEM11	1.22e-95	1.05979	0.185	0.099	3.27e-91	PlasmaCells	SMM
DDX54	2.89e-95	1.07139	0.206	0.115	7.75e-91	PlasmaCells	SMM
DCTD	7.51e-95	1.17757	0.223	0.132	2.01e-90	PlasmaCells	SMM
GNPTAB	8.94e-95	1.16169	0.178	0.092	2.4e-90	PlasmaCells	SMM
ACIN1	1.72e-93	1.33935	0.17	0.088	4.61e-89	PlasmaCells	SMM
CREG1	1.81e-93	1.17269	0.252	0.155	4.85e-89	PlasmaCells	SMM
CNOT3	1.82e-93	1.31188	0.158	0.078	4.88e-89	PlasmaCells	SMM
BTLA	1.87e-93	1.05757	0.185	0.099	5e-89	PlasmaCells	SMM
PMS1	2.71e-93	1.61495	0.124	0.053	7.27e-89	PlasmaCells	SMM
ZFAND3	4.53e-93	1.86145	0.117	0.049	1.21e-88	PlasmaCells	SMM
FARSB	5.04e-93	1.19829	0.151	0.073	1.35e-88	PlasmaCells	SMM
CRLF3	6.09e-93	1.42908	0.127	0.056	1.63e-88	PlasmaCells	SMM
VPS26B	8.08e-93	1.61058	0.116	0.048	2.17e-88	PlasmaCells	SMM
RNPEP	1.25e-92	1.25105	0.147	0.07	3.34e-88	PlasmaCells	SMM
RINL	1.27e-92	1.25712	0.137	0.063	3.4e-88	PlasmaCells	SMM
IFIT5	3.4e-92	1.54369	0.102	0.037	9.12e-88	PlasmaCells	SMM
RNF10	3.78e-92	1.06341	0.276	0.176	1.01e-87	PlasmaCells	SMM
ETV5	1.99e-91	1.50469	0.127	0.055	5.34e-87	PlasmaCells	SMM
APBB1IP	2.9e-91	1.35355	0.17	0.089	7.76e-87	PlasmaCells	SMM
TMEM216	3.79e-91	1.42359	0.127	0.056	1.02e-86	PlasmaCells	SMM
SRPK2	4.25e-91	1.14166	0.186	0.1	1.14e-86	PlasmaCells	SMM
LY86	4.66e-91	1.00647	0.171	0.088	1.25e-86	PlasmaCells	SMM
CAMK1D	4.8e-91	1.36169	0.149	0.072	1.29e-86	PlasmaCells	SMM
NOB1	6.41e-91	1.25098	0.163	0.083	1.72e-86	PlasmaCells	SMM
C6orf136	9.38e-91	1.97625	0.102	0.038	2.51e-86	PlasmaCells	SMM
HEBP1	1.2e-90	1.49678	0.151	0.073	3.21e-86	PlasmaCells	SMM
IVD	3.15e-90	1.51486	0.124	0.054	8.45e-86	PlasmaCells	SMM
TAF15	3.98e-90	1.1058	0.24	0.147	1.07e-85	PlasmaCells	SMM
LTBP3	5.08e-90	1.13462	0.216	0.127	1.36e-85	PlasmaCells	SMM
API5	8.04e-90	1.22634	0.169	0.088	2.15e-85	PlasmaCells	SMM
MRPS17	8.17e-90	1.23531	0.13	0.058	2.19e-85	PlasmaCells	SMM
ECE1	9.53e-90	1.26793	0.185	0.102	2.56e-85	PlasmaCells	SMM
RBM22	2.31e-89	1.13328	0.158	0.079	6.19e-85	PlasmaCells	SMM
TCF12	2.55e-89	1.86696	0.113	0.047	6.82e-85	PlasmaCells	SMM
DHRS4	3.23e-89	1.23256	0.16	0.082	8.65e-85	PlasmaCells	SMM
WDR6	3.28e-89	1.44345	0.176	0.095	8.79e-85	PlasmaCells	SMM
XRCC1	3.34e-89	1.35188	0.115	0.048	8.95e-85	PlasmaCells	SMM
SH2B1	3.61e-89	1.52757	0.125	0.056	9.69e-85	PlasmaCells	SMM
YARS	3.91e-89	1.1535	0.201	0.114	1.05e-84	PlasmaCells	SMM
KAT8	4.65e-89	1.25536	0.153	0.076	1.25e-84	PlasmaCells	SMM
ATP13A1	5.94e-89	1.28949	0.174	0.094	1.59e-84	PlasmaCells	SMM
HACL1	6.15e-89	1.42727	0.121	0.052	1.65e-84	PlasmaCells	SMM
SPINK2	6.91e-89	1.32793	0.133	0.062	1.85e-84	PlasmaCells	SMM
PMM2	1.34e-88	1.2989	0.153	0.077	3.6e-84	PlasmaCells	SMM
SPEN	1.61e-88	1.44485	0.126	0.056	4.32e-84	PlasmaCells	SMM
SNRNP40	3.37e-88	1.02696	0.182	0.099	9.04e-84	PlasmaCells	SMM
NSF	1.11e-87	1.45947	0.14	0.067	2.98e-83	PlasmaCells	SMM
BCL7B	1.31e-87	1.13651	0.164	0.085	3.51e-83	PlasmaCells	SMM
RNPC3	2.57e-87	1.52632	0.125	0.056	6.88e-83	PlasmaCells	SMM
USP22	2.74e-87	1.19161	0.186	0.103	7.33e-83	PlasmaCells	SMM
ETV6	2.86e-87	1.42318	0.185	0.104	7.67e-83	PlasmaCells	SMM
TMEM44-AS1	4.73e-87	2.09121	0.1	0.039	1.27e-82	PlasmaCells	SMM
REST	5.32e-87	1.09348	0.192	0.108	1.43e-82	PlasmaCells	SMM
MAP2K2	9.59e-87	1.16798	0.169	0.09	2.57e-82	PlasmaCells	SMM
SCAPER	1.17e-86	1.13925	0.211	0.123	3.13e-82	PlasmaCells	SMM
DENND3	2.48e-86	1.31861	0.168	0.089	6.64e-82	PlasmaCells	SMM
SUN2	3.39e-86	1.60035	0.131	0.061	9.1e-82	PlasmaCells	SMM
RASA2	3.45e-86	1.20669	0.175	0.096	9.23e-82	PlasmaCells	SMM
TMEM161A	3.92e-86	1.41041	0.127	0.058	1.05e-81	PlasmaCells	SMM
RTCB	4.97e-86	1.02196	0.21	0.124	1.33e-81	PlasmaCells	SMM
CASP3	7.27e-86	1.10525	0.217	0.128	1.95e-81	PlasmaCells	SMM
TBC1D17	8.14e-86	1.1932	0.181	0.099	2.18e-81	PlasmaCells	SMM
GGH	8.25e-86	1.02237	0.22	0.133	2.21e-81	PlasmaCells	SMM
NOLC1	9.6e-86	1.06581	0.183	0.1	2.57e-81	PlasmaCells	SMM
FAM114A2	1.23e-85	1.25489	0.146	0.072	3.3e-81	PlasmaCells	SMM
UBTF	1.49e-85	1.27599	0.17	0.091	4e-81	PlasmaCells	SMM
LARP1	1.5e-85	1.0523	0.216	0.129	4.01e-81	PlasmaCells	SMM
FLOT2	1.89e-85	1.12118	0.181	0.1	5.05e-81	PlasmaCells	SMM
IDH3A	2.22e-85	1.05928	0.173	0.093	5.94e-81	PlasmaCells	SMM
RALGPS2	4.59e-85	1.01162	0.289	0.191	1.23e-80	PlasmaCells	SMM
UTP3	9.03e-85	1.13985	0.14	0.068	2.42e-80	PlasmaCells	SMM
CBFA2T3	3.11e-84	1.31414	0.115	0.049	8.33e-80	PlasmaCells	SMM
RNGTT	3.4e-84	1.12934	0.212	0.128	9.12e-80	PlasmaCells	SMM
CLCN3	3.92e-84	1.39102	0.127	0.058	1.05e-79	PlasmaCells	SMM
NEDD9	4.25e-84	1.55583	0.241	0.159	1.14e-79	PlasmaCells	SMM
UNC45A	4.53e-84	1.47142	0.154	0.08	1.21e-79	PlasmaCells	SMM
GTPBP6	5.87e-84	1.74788	0.117	0.052	1.57e-79	PlasmaCells	SMM
GRPEL1	6.38e-84	1.03277	0.167	0.088	1.71e-79	PlasmaCells	SMM
CBLL1	7.95e-84	1.48547	0.11	0.046	2.13e-79	PlasmaCells	SMM
WDR46	1.49e-83	1.05824	0.188	0.106	3.99e-79	PlasmaCells	SMM
LYRM2	2.06e-83	1.04108	0.171	0.092	5.53e-79	PlasmaCells	SMM
DCTN4	2.7e-83	1.42539	0.124	0.056	7.23e-79	PlasmaCells	SMM
DEF6	2.83e-83	1.13033	0.23	0.142	7.6e-79	PlasmaCells	SMM
ANKH	3.51e-83	1.68053	0.1	0.039	9.4e-79	PlasmaCells	SMM
NIF3L1	3.59e-83	1.46932	0.125	0.057	9.61e-79	PlasmaCells	SMM
CLSTN1	7.61e-83	1.44933	0.125	0.058	2.04e-78	PlasmaCells	SMM
PON2	9.71e-83	1.26759	0.122	0.055	2.6e-78	PlasmaCells	SMM
TM2D2	1.27e-82	1.03118	0.17	0.091	3.4e-78	PlasmaCells	SMM
SLC25A1	3.18e-82	1.20937	0.173	0.095	8.52e-78	PlasmaCells	SMM
CIAO1	3.45e-82	1.11355	0.213	0.129	9.26e-78	PlasmaCells	SMM
EPB41	4.3e-82	1.42359	0.169	0.093	1.15e-77	PlasmaCells	SMM
U2AF2	1.38e-81	1.07432	0.199	0.116	3.69e-77	PlasmaCells	SMM
DCTN1	1.62e-81	1.41424	0.13	0.062	4.34e-77	PlasmaCells	SMM
ACP2	1.71e-81	1.09865	0.182	0.103	4.59e-77	PlasmaCells	SMM
MTG1	1.81e-81	1.52773	0.157	0.084	4.86e-77	PlasmaCells	SMM
SERTAD3	2.58e-81	1.34694	0.108	0.046	6.92e-77	PlasmaCells	SMM
TMEM129	2.67e-81	1.51746	0.123	0.058	7.16e-77	PlasmaCells	SMM
LINC00847	3.79e-81	1.35621	0.125	0.059	1.02e-76	PlasmaCells	SMM
PLAA	5.22e-81	1.50596	0.117	0.053	1.4e-76	PlasmaCells	SMM
ENO2	5.48e-81	1.22209	0.182	0.104	1.47e-76	PlasmaCells	SMM
DUS3L	5.91e-81	1.69094	0.106	0.045	1.58e-76	PlasmaCells	SMM
TMBIM1	6.21e-81	1.51688	0.149	0.077	1.66e-76	PlasmaCells	SMM
FAF2	7.69e-81	1.03941	0.159	0.084	2.06e-76	PlasmaCells	SMM
USP4	1.58e-80	1.15411	0.154	0.08	4.24e-76	PlasmaCells	SMM
CTCF	3.32e-80	1.34234	0.13	0.062	8.91e-76	PlasmaCells	SMM
MDFIC	3.76e-80	1.24344	0.145	0.074	1.01e-75	PlasmaCells	SMM
CDIP1	4.59e-80	1.25132	0.137	0.067	1.23e-75	PlasmaCells	SMM
RABL6	9.09e-80	1.17175	0.154	0.081	2.44e-75	PlasmaCells	SMM
ARHGEF1	9.86e-80	1.10986	0.189	0.109	2.64e-75	PlasmaCells	SMM
RBL2	1.07e-79	1.15925	0.166	0.09	2.86e-75	PlasmaCells	SMM
HEXA	1.16e-79	1.02076	0.255	0.165	3.1e-75	PlasmaCells	SMM
HMG20A	1.21e-79	1.55043	0.101	0.041	3.24e-75	PlasmaCells	SMM
CAT	1.65e-79	1.44683	0.184	0.105	4.42e-75	PlasmaCells	SMM
TGS1	2.23e-79	1.38529	0.121	0.056	5.98e-75	PlasmaCells	SMM
MRPL46	2.74e-79	1.20184	0.129	0.062	7.35e-75	PlasmaCells	SMM
CCDC97	5.77e-79	1.21711	0.125	0.059	1.55e-74	PlasmaCells	SMM
CXXC1	1.42e-78	1.01815	0.186	0.107	3.81e-74	PlasmaCells	SMM
TRANK1	1.66e-78	1.68733	0.131	0.064	4.44e-74	PlasmaCells	SMM
NME6	2.43e-78	1.51217	0.104	0.044	6.5e-74	PlasmaCells	SMM
ABHD12	3.74e-78	1.27846	0.145	0.075	1e-73	PlasmaCells	SMM
NOP14	3.91e-78	1.55695	0.1	0.041	1.05e-73	PlasmaCells	SMM
CEACAM21	4.91e-78	1.73935	0.1	0.042	1.32e-73	PlasmaCells	SMM
CERK	6.46e-78	1.28105	0.13	0.063	1.73e-73	PlasmaCells	SMM
UMAD1	6.74e-78	1.11744	0.19	0.111	1.81e-73	PlasmaCells	SMM
VARS	9.13e-78	1.00962	0.191	0.111	2.45e-73	PlasmaCells	SMM
ATXN7L3B	1.94e-77	1.21297	0.147	0.076	5.19e-73	PlasmaCells	SMM
PPP1R3E	2.44e-77	1.76372	0.104	0.044	6.54e-73	PlasmaCells	SMM
RNF214	3.79e-77	1.39841	0.108	0.047	1.02e-72	PlasmaCells	SMM
ABI2	5.07e-77	1.05037	0.146	0.075	1.36e-72	PlasmaCells	SMM
KLF3	6.03e-77	1.14987	0.212	0.13	1.62e-72	PlasmaCells	SMM
ERN1	6.91e-77	1.05874	0.301	0.209	1.85e-72	PlasmaCells	SMM
RNF14	9.75e-77	1.35954	0.123	0.058	2.61e-72	PlasmaCells	SMM
PDXDC1	1e-76	1.08635	0.239	0.154	2.69e-72	PlasmaCells	SMM
SLC25A32	1.21e-76	1.30991	0.144	0.075	3.23e-72	PlasmaCells	SMM
SENP6	1.73e-76	1.01716	0.208	0.126	4.64e-72	PlasmaCells	SMM
TSFM	2.06e-76	1.07318	0.137	0.069	5.52e-72	PlasmaCells	SMM
DDB2	2.54e-76	1.44102	0.107	0.047	6.8e-72	PlasmaCells	SMM
ATG4D	3.4e-76	1.43087	0.124	0.06	9.12e-72	PlasmaCells	SMM
NFE2L1	4.94e-76	1.28024	0.149	0.079	1.32e-71	PlasmaCells	SMM
SMARCC2	1.15e-75	1.23488	0.165	0.092	3.09e-71	PlasmaCells	SMM
TMEM222	2.28e-75	1.26268	0.133	0.067	6.1e-71	PlasmaCells	SMM
CD2AP	2.59e-75	1.2348	0.139	0.071	6.94e-71	PlasmaCells	SMM
ADD1	3.44e-75	1.20875	0.177	0.102	9.22e-71	PlasmaCells	SMM
SMAD5	3.52e-75	1.17241	0.127	0.061	9.45e-71	PlasmaCells	SMM
RERE	3.75e-75	1.16553	0.157	0.085	1.01e-70	PlasmaCells	SMM
UBAP2L	4.83e-75	1.46243	0.107	0.047	1.3e-70	PlasmaCells	SMM
NCOA4	6.8e-75	1.72954	0.208	0.128	1.82e-70	PlasmaCells	SMM
PIGM	1.12e-74	1.31465	0.107	0.047	3e-70	PlasmaCells	SMM
GBA	1.47e-74	1.18155	0.168	0.095	3.94e-70	PlasmaCells	SMM
SNX18	1.73e-74	1.06555	0.102	0.044	4.63e-70	PlasmaCells	SMM
PUM3	3.21e-74	1.29472	0.127	0.062	8.61e-70	PlasmaCells	SMM
VEZF1	3.4e-74	1.23525	0.103	0.044	9.12e-70	PlasmaCells	SMM
AFF4	7.15e-74	1.07088	0.252	0.167	1.92e-69	PlasmaCells	SMM
CGGBP1	2.25e-73	1.0097	0.249	0.164	6.02e-69	PlasmaCells	SMM
FGD4	2.29e-73	1.15779	0.131	0.066	6.13e-69	PlasmaCells	SMM
RRP1B	3.86e-73	1.28011	0.131	0.066	1.04e-68	PlasmaCells	SMM
GART	6.18e-73	1.39927	0.107	0.048	1.66e-68	PlasmaCells	SMM
RP9	8.28e-73	1.24004	0.127	0.063	2.22e-68	PlasmaCells	SMM
LRRC47	1.13e-72	1.42881	0.114	0.054	3.04e-68	PlasmaCells	SMM
PHF23	1.38e-72	1.43612	0.102	0.045	3.69e-68	PlasmaCells	SMM
C5orf51	1.52e-72	1.38507	0.102	0.045	4.07e-68	PlasmaCells	SMM
SLC25A20	2.26e-72	1.38077	0.117	0.056	6.06e-68	PlasmaCells	SMM
TRAP1	2.33e-72	1.03381	0.166	0.094	6.25e-68	PlasmaCells	SMM
ZBTB7A	2.93e-72	1.0894	0.138	0.071	7.86e-68	PlasmaCells	SMM
NOA1	2.94e-72	1.07191	0.145	0.077	7.88e-68	PlasmaCells	SMM
CLASRP	3.11e-72	1.28056	0.161	0.09	8.35e-68	PlasmaCells	SMM
UBAP1	3.47e-72	1.44602	0.103	0.046	9.29e-68	PlasmaCells	SMM
TRIM4	3.58e-72	1.2954	0.121	0.059	9.6e-68	PlasmaCells	SMM
RBM4B	3.7e-72	1.48526	0.107	0.048	9.92e-68	PlasmaCells	SMM
DEXI	5.8e-72	1.2918	0.128	0.064	1.55e-67	PlasmaCells	SMM
SNUPN	7.81e-72	1.19533	0.131	0.067	2.09e-67	PlasmaCells	SMM
CDK9	8.73e-72	1.32975	0.121	0.059	2.34e-67	PlasmaCells	SMM
ECI1	1.03e-71	1.17915	0.118	0.057	2.76e-67	PlasmaCells	SMM
PCK2	1.24e-71	1.22947	0.116	0.055	3.32e-67	PlasmaCells	SMM
USP10	2.16e-71	1.01619	0.16	0.089	5.8e-67	PlasmaCells	SMM
ZNF37A	5.67e-71	1.1248	0.164	0.092	1.52e-66	PlasmaCells	SMM
PTP4A3	6.03e-71	1.79605	0.123	0.061	1.62e-66	PlasmaCells	SMM
SURF6	8.11e-71	1.4588	0.101	0.045	2.17e-66	PlasmaCells	SMM
FIP1L1	8.41e-71	1.16782	0.173	0.101	2.25e-66	PlasmaCells	SMM
CTDSP1	8.86e-71	1.08787	0.169	0.097	2.37e-66	PlasmaCells	SMM
PDLIM5	9.34e-71	1.32315	0.139	0.073	2.5e-66	PlasmaCells	SMM
RANBP3	1.7e-70	1.1533	0.132	0.068	4.57e-66	PlasmaCells	SMM
MFAP1	1.86e-70	1.27981	0.105	0.048	4.97e-66	PlasmaCells	SMM
SLC41A3	3.6e-70	1.35121	0.101	0.045	9.64e-66	PlasmaCells	SMM
UBE2D4	3.6e-70	1.13662	0.122	0.06	9.65e-66	PlasmaCells	SMM
IGSF8	3.74e-70	1.01015	0.205	0.128	1e-65	PlasmaCells	SMM
MRPS27	4.24e-70	1.19227	0.121	0.06	1.14e-65	PlasmaCells	SMM
ST3GAL5	4.46e-70	1.07807	0.121	0.059	1.19e-65	PlasmaCells	SMM
CABIN1	6.05e-70	1.536	0.109	0.051	1.62e-65	PlasmaCells	SMM
IRF5	8.29e-70	1.28006	0.112	0.053	2.22e-65	PlasmaCells	SMM
CASC3	8.59e-70	1.29853	0.129	0.066	2.3e-65	PlasmaCells	SMM
RHOB	9.29e-70	1.27245	0.425	0.347	2.49e-65	PlasmaCells	SMM
UTP23	1.28e-69	1.09803	0.154	0.086	3.43e-65	PlasmaCells	SMM
OAS2	1.37e-69	1.24571	0.111	0.052	3.68e-65	PlasmaCells	SMM
CAPN1	1.4e-69	1.10707	0.211	0.132	3.75e-65	PlasmaCells	SMM
PRKAR2A	1.73e-69	1.02325	0.16	0.089	4.65e-65	PlasmaCells	SMM
ZNF322	3.39e-69	1.37116	0.102	0.046	9.08e-65	PlasmaCells	SMM
RNF4	3.41e-69	1.06192	0.165	0.095	9.15e-65	PlasmaCells	SMM
FERMT3	3.76e-69	1.19156	0.253	0.169	1.01e-64	PlasmaCells	SMM
BOP1	4.07e-69	1.02676	0.122	0.06	1.09e-64	PlasmaCells	SMM
CLIC2	5.44e-69	1.28905	0.101	0.044	1.46e-64	PlasmaCells	SMM
IGHV3-33	7.09e-69	3.51606	0.203	0.143	1.9e-64	PlasmaCells	SMM
WDR18	7.17e-69	1.15285	0.131	0.068	1.92e-64	PlasmaCells	SMM
TLN1	1.25e-68	1.18258	0.206	0.128	3.36e-64	PlasmaCells	SMM
PTRH2	1.86e-68	1.06069	0.15	0.083	5e-64	PlasmaCells	SMM
FBXO7	2.1e-68	1.04452	0.283	0.197	5.63e-64	PlasmaCells	SMM
ASF1A	3.14e-68	1.33334	0.117	0.058	8.41e-64	PlasmaCells	SMM
SUCLA2	4.08e-68	1.13177	0.135	0.071	1.09e-63	PlasmaCells	SMM
ELAC2	4.8e-68	1.3417	0.12	0.06	1.29e-63	PlasmaCells	SMM
TTC9C	5.49e-68	1.2529	0.123	0.062	1.47e-63	PlasmaCells	SMM
C6orf47	6.06e-68	1.1313	0.121	0.06	1.62e-63	PlasmaCells	SMM
SEC24C	6.58e-68	1.56819	0.101	0.046	1.76e-63	PlasmaCells	SMM
GM2A	1.18e-67	1.20395	0.186	0.115	3.16e-63	PlasmaCells	SMM
DENND6B	1.25e-67	1.00002	0.274	0.193	3.36e-63	PlasmaCells	SMM
AP2A1	1.9e-67	1.12114	0.153	0.086	5.09e-63	PlasmaCells	SMM
DNAJA2	2.12e-67	1.04826	0.181	0.109	5.69e-63	PlasmaCells	SMM
TMEM115	2.62e-67	1.00335	0.162	0.093	7.01e-63	PlasmaCells	SMM
MBD1	3.04e-67	1.08037	0.151	0.084	8.15e-63	PlasmaCells	SMM
STX7	7.85e-67	1.04562	0.21	0.133	2.1e-62	PlasmaCells	SMM
HBD	7.85e-67	3.20525	0.1	0.046	2.1e-62	PlasmaCells	SMM
DYNC1H1	8.95e-67	1.03269	0.18	0.108	2.4e-62	PlasmaCells	SMM
MRPL49	3.5e-66	1.25861	0.122	0.062	9.37e-62	PlasmaCells	SMM
FAM219B	3.64e-66	1.15632	0.123	0.062	9.75e-62	PlasmaCells	SMM
KCNN4	4.5e-66	1.3035	0.115	0.057	1.21e-61	PlasmaCells	SMM
LHPP	4.54e-66	1.2064	0.178	0.108	1.22e-61	PlasmaCells	SMM
COG1	6.14e-66	1.37484	0.117	0.059	1.65e-61	PlasmaCells	SMM
TSR2	6.73e-66	1.06665	0.16	0.093	1.8e-61	PlasmaCells	SMM
C6orf203	9.09e-66	1.27775	0.123	0.063	2.44e-61	PlasmaCells	SMM
ILK	9.12e-66	1.42331	0.174	0.103	2.44e-61	PlasmaCells	SMM
PWWP2A	1.38e-65	1.26916	0.103	0.048	3.7e-61	PlasmaCells	SMM
CLASP2	1.55e-65	1.54377	0.124	0.064	4.14e-61	PlasmaCells	SMM
MAN1B1	3.34e-65	1.01002	0.197	0.124	8.96e-61	PlasmaCells	SMM
SNX19	4.55e-65	1.36777	0.103	0.048	1.22e-60	PlasmaCells	SMM
SGF29	5.09e-65	1.34973	0.106	0.05	1.36e-60	PlasmaCells	SMM
SERGEF	5.26e-65	1.02779	0.129	0.068	1.41e-60	PlasmaCells	SMM
PEX10	7.33e-65	1.19025	0.134	0.072	1.96e-60	PlasmaCells	SMM
CHERP	1.04e-64	1.27011	0.101	0.046	2.79e-60	PlasmaCells	SMM
COPS7A	1.26e-64	1.07991	0.148	0.083	3.39e-60	PlasmaCells	SMM
AFG3L2	1.32e-64	1.27597	0.112	0.056	3.53e-60	PlasmaCells	SMM
KIF13B	2.47e-64	1.43304	0.116	0.059	6.62e-60	PlasmaCells	SMM
NUDT9	2.74e-64	1.05638	0.173	0.104	7.36e-60	PlasmaCells	SMM
ACSS1	3.79e-64	1.21887	0.188	0.117	1.02e-59	PlasmaCells	SMM
SUPT6H	6.02e-64	1.27838	0.145	0.081	1.61e-59	PlasmaCells	SMM
TUBA1C	6.8e-64	1.31828	0.16	0.093	1.82e-59	PlasmaCells	SMM
KMT2E-AS1	9.15e-64	1.35273	0.139	0.077	2.45e-59	PlasmaCells	SMM
PPWD1	1.82e-63	1.43667	0.135	0.075	4.88e-59	PlasmaCells	SMM
MRPS30	2.4e-63	1.00224	0.146	0.082	6.43e-59	PlasmaCells	SMM
CHORDC1	2.59e-63	1.15102	0.114	0.057	6.95e-59	PlasmaCells	SMM
TAF6	5.95e-63	1.15264	0.129	0.068	1.59e-58	PlasmaCells	SMM
DNAJB2	6.81e-63	1.03307	0.204	0.132	1.82e-58	PlasmaCells	SMM
ASB3	1e-62	1.21508	0.114	0.058	2.69e-58	PlasmaCells	SMM
LACTB2	1.85e-62	1.07839	0.137	0.075	4.97e-58	PlasmaCells	SMM
RSAD1	2.35e-62	1.19487	0.141	0.079	6.29e-58	PlasmaCells	SMM
BRAT1	2.63e-62	1.43798	0.108	0.054	7.06e-58	PlasmaCells	SMM
CTR9	2.93e-62	1.04138	0.153	0.089	7.87e-58	PlasmaCells	SMM
CMC1	4.21e-62	1.0367	0.195	0.124	1.13e-57	PlasmaCells	SMM
R3HDM4	9.99e-62	1.28055	0.187	0.118	2.68e-57	PlasmaCells	SMM
REPS1	1.23e-61	1.28949	0.104	0.05	3.3e-57	PlasmaCells	SMM
ALG12	1.31e-61	1.22604	0.124	0.066	3.5e-57	PlasmaCells	SMM
RSPRY1	1.42e-61	1.02352	0.127	0.068	3.81e-57	PlasmaCells	SMM
CYB561A3	1.85e-61	1.16289	0.103	0.049	4.96e-57	PlasmaCells	SMM
SNHG12	2.09e-61	1.62456	0.109	0.055	5.59e-57	PlasmaCells	SMM
WHAMM	4.43e-61	1.39569	0.109	0.055	1.19e-56	PlasmaCells	SMM
ERC1	5.08e-61	1.32001	0.123	0.065	1.36e-56	PlasmaCells	SMM
POR	6.5e-61	1.3567	0.108	0.054	1.74e-56	PlasmaCells	SMM
BORCS6	7.16e-61	1.0398	0.141	0.079	1.92e-56	PlasmaCells	SMM
ZBED5	1.01e-60	1.07778	0.13	0.071	2.71e-56	PlasmaCells	SMM
OMA1	1.79e-60	1.06815	0.132	0.073	4.81e-56	PlasmaCells	SMM
GOLPH3L	2.01e-60	1.12239	0.135	0.075	5.39e-56	PlasmaCells	SMM
MRTO4	2.13e-60	1.10044	0.125	0.066	5.71e-56	PlasmaCells	SMM
STARD5	2.14e-60	1.19154	0.137	0.076	5.75e-56	PlasmaCells	SMM
MTO1	2.2e-60	1.29152	0.112	0.057	5.9e-56	PlasmaCells	SMM
TMEM39B	2.27e-60	1.00063	0.119	0.062	6.1e-56	PlasmaCells	SMM
LARP4	4.33e-60	1.01268	0.149	0.086	1.16e-55	PlasmaCells	SMM
WDR5	5.41e-60	1.4758	0.108	0.055	1.45e-55	PlasmaCells	SMM
NELFCD	5.96e-60	1.01537	0.169	0.103	1.6e-55	PlasmaCells	SMM
E2F4	7.81e-60	1.16452	0.155	0.092	2.09e-55	PlasmaCells	SMM
TST	9.81e-60	1.39833	0.104	0.051	2.63e-55	PlasmaCells	SMM
ABCF3	1.18e-59	1.15808	0.127	0.069	3.17e-55	PlasmaCells	SMM
PPP1R18	1.86e-59	1.13389	0.177	0.11	4.99e-55	PlasmaCells	SMM
PPP6R2	1.97e-59	1.19255	0.154	0.092	5.29e-55	PlasmaCells	SMM
APOO	2.09e-59	1.16537	0.118	0.062	5.61e-55	PlasmaCells	SMM
ITFG2	2.61e-59	1.12576	0.167	0.102	6.99e-55	PlasmaCells	SMM
RNF146	3.4e-59	1.10967	0.106	0.053	9.12e-55	PlasmaCells	SMM
NADSYN1	3.56e-59	1.20051	0.13	0.071	9.55e-55	PlasmaCells	SMM
C16orf58	4.5e-59	1.20454	0.145	0.084	1.21e-54	PlasmaCells	SMM
TCTA	6.95e-59	1.31323	0.115	0.06	1.86e-54	PlasmaCells	SMM
NAT9	6.98e-59	1.3177	0.148	0.087	1.87e-54	PlasmaCells	SMM
NSUN2	7.86e-59	1.03481	0.113	0.058	2.11e-54	PlasmaCells	SMM
BRI3	7.89e-59	1.08387	0.128	0.07	2.12e-54	PlasmaCells	SMM
DCAF8	1.38e-58	1.10938	0.179	0.112	3.7e-54	PlasmaCells	SMM
MTUS1	1.69e-58	1.25934	0.101	0.049	4.52e-54	PlasmaCells	SMM
NUP160	3.43e-58	1.12263	0.134	0.074	9.19e-54	PlasmaCells	SMM
TXNRD1	4.04e-58	1.09539	0.12	0.064	1.08e-53	PlasmaCells	SMM
ITPRIP	5.46e-58	1.22255	0.123	0.066	1.46e-53	PlasmaCells	SMM
COA6	7e-58	1.05617	0.136	0.077	1.88e-53	PlasmaCells	SMM
CCDC144A	8.16e-58	1.29695	0.16	0.098	2.19e-53	PlasmaCells	SMM
GHDC	1.4e-57	1.08945	0.121	0.065	3.75e-53	PlasmaCells	SMM
FAF1	1.55e-57	1.25359	0.101	0.05	4.15e-53	PlasmaCells	SMM
MAX	2.61e-57	1.22475	0.226	0.154	7.01e-53	PlasmaCells	SMM
FBXW11	6.92e-57	1.23849	0.127	0.07	1.85e-52	PlasmaCells	SMM
MKLN1	7.06e-57	1.20785	0.13	0.072	1.89e-52	PlasmaCells	SMM
NKIRAS2	7.51e-57	1.13718	0.12	0.065	2.01e-52	PlasmaCells	SMM
PINK1	7.76e-57	1.14161	0.126	0.07	2.08e-52	PlasmaCells	SMM
METAP1	1.09e-56	1.24489	0.1	0.049	2.92e-52	PlasmaCells	SMM
AKT2	1.18e-56	1.01962	0.144	0.083	3.17e-52	PlasmaCells	SMM
COIL	1.47e-56	1.03624	0.13	0.073	3.93e-52	PlasmaCells	SMM
NRROS	1.82e-56	1.15597	0.134	0.076	4.88e-52	PlasmaCells	SMM
COL4A3BP	1.93e-56	1.04663	0.115	0.061	5.18e-52	PlasmaCells	SMM
TRIM8	2.12e-56	1.02061	0.116	0.062	5.68e-52	PlasmaCells	SMM
GBF1	2.21e-56	1.14469	0.139	0.081	5.92e-52	PlasmaCells	SMM
TRIM28	2.23e-56	1.15119	0.127	0.07	5.97e-52	PlasmaCells	SMM
DCAF12	2.31e-56	1.65826	0.125	0.069	6.2e-52	PlasmaCells	SMM
INTS8	3.23e-56	1.23854	0.12	0.065	8.66e-52	PlasmaCells	SMM
ANAPC2	4.73e-56	1.14401	0.11	0.057	1.27e-51	PlasmaCells	SMM
ANKLE2	5.97e-56	1.26461	0.103	0.052	1.6e-51	PlasmaCells	SMM
FBXO22	8.33e-56	1.07085	0.124	0.068	2.23e-51	PlasmaCells	SMM
SNX29	1.05e-55	1.05866	0.167	0.102	2.83e-51	PlasmaCells	SMM
PREPL	1.06e-55	1.06888	0.114	0.06	2.83e-51	PlasmaCells	SMM
FAM114A1	1.27e-55	1.1269	0.138	0.08	3.4e-51	PlasmaCells	SMM
POLL	1.45e-55	1.20042	0.106	0.054	3.9e-51	PlasmaCells	SMM
MAEA	1.83e-55	1.39114	0.12	0.066	4.92e-51	PlasmaCells	SMM
MINPP1	2.83e-55	1.23679	0.123	0.068	7.59e-51	PlasmaCells	SMM
ZNF91	1.02e-54	1.39194	0.1	0.051	2.73e-50	PlasmaCells	SMM
KLHL6	1.03e-54	1.02385	0.244	0.173	2.77e-50	PlasmaCells	SMM
SPG7	1.34e-54	1.16415	0.172	0.109	3.58e-50	PlasmaCells	SMM
SLC17A5	1.43e-54	1.11365	0.117	0.063	3.83e-50	PlasmaCells	SMM
QRICH1	1.76e-54	1.09944	0.135	0.078	4.72e-50	PlasmaCells	SMM
EEF2KMT	1.92e-54	1.0538	0.116	0.063	5.14e-50	PlasmaCells	SMM
TBC1D23	2.42e-54	1.28091	0.112	0.06	6.48e-50	PlasmaCells	SMM
SYNE1	5.29e-54	1.15261	0.13	0.074	1.42e-49	PlasmaCells	SMM
YY1AP1	5.85e-54	1.11181	0.132	0.076	1.57e-49	PlasmaCells	SMM
UBIAD1	5.88e-54	1.07575	0.109	0.058	1.58e-49	PlasmaCells	SMM
LYSMD3	7.36e-54	1.17564	0.123	0.068	1.97e-49	PlasmaCells	SMM
SNAPC3	7.53e-54	1.13168	0.103	0.052	2.02e-49	PlasmaCells	SMM
IWS1	8.17e-54	1.02684	0.128	0.072	2.19e-49	PlasmaCells	SMM
PARP10	1.04e-53	1.22577	0.117	0.064	2.79e-49	PlasmaCells	SMM
RIOK2	1.33e-53	1.11662	0.11	0.059	3.58e-49	PlasmaCells	SMM
DIDO1	2.19e-53	1.20036	0.112	0.06	5.88e-49	PlasmaCells	SMM
CPT1A	3.83e-53	1.00148	0.158	0.097	1.03e-48	PlasmaCells	SMM
MT-ND5	3.85e-53	1.11951	0.918	0.952	1.03e-48	PlasmaCells	SMM
GFM1	4.26e-53	1.1944	0.111	0.06	1.14e-48	PlasmaCells	SMM
IL6R	5.68e-53	1.07944	0.158	0.098	1.52e-48	PlasmaCells	SMM
GGA2	6.11e-53	1.01369	0.168	0.106	1.64e-48	PlasmaCells	SMM
CASP8	6.13e-53	1.10492	0.146	0.089	1.64e-48	PlasmaCells	SMM
DOHH	8.87e-53	1.12047	0.104	0.054	2.38e-48	PlasmaCells	SMM
SACM1L	1.29e-52	1.22146	0.102	0.053	3.46e-48	PlasmaCells	SMM
MCM7	1.78e-52	1.12182	0.108	0.057	4.76e-48	PlasmaCells	SMM
SPTAN1	1.84e-52	1.42119	0.1	0.051	4.93e-48	PlasmaCells	SMM
CDK16	2.04e-52	1.1114	0.135	0.08	5.46e-48	PlasmaCells	SMM
ZNF576	2.17e-52	1.09654	0.105	0.055	5.82e-48	PlasmaCells	SMM
MIS12	2.38e-52	1.05959	0.144	0.087	6.39e-48	PlasmaCells	SMM
ARHGAP1	3.53e-52	1.13039	0.108	0.058	9.45e-48	PlasmaCells	SMM
GSK3B	3.6e-52	1.1124	0.113	0.061	9.64e-48	PlasmaCells	SMM
LENG8	3.72e-52	1.28567	0.203	0.137	9.97e-48	PlasmaCells	SMM
NUDCD3	4.19e-52	1.24425	0.105	0.055	1.12e-47	PlasmaCells	SMM
AIM2	4.82e-52	1.01131	0.157	0.098	1.29e-47	PlasmaCells	SMM
RPAP2	5.18e-52	1.16999	0.113	0.061	1.39e-47	PlasmaCells	SMM
ARID1B	5.49e-52	1.30152	0.132	0.077	1.47e-47	PlasmaCells	SMM
DDX23	5.96e-52	1.21934	0.11	0.06	1.6e-47	PlasmaCells	SMM
TNKS2	1.06e-51	1.13593	0.122	0.069	2.84e-47	PlasmaCells	SMM
ASPSCR1	3.39e-51	1.04954	0.178	0.116	9.08e-47	PlasmaCells	SMM
NDEL1	4.78e-51	1.12586	0.127	0.073	1.28e-46	PlasmaCells	SMM
SCAF4	6.35e-51	1.17531	0.117	0.065	1.7e-46	PlasmaCells	SMM
PI4KB	7.79e-51	1.07982	0.128	0.074	2.09e-46	PlasmaCells	SMM
CYB561	1.29e-50	1.03227	0.137	0.082	3.45e-46	PlasmaCells	SMM
INTS5	1.55e-50	1.0838	0.102	0.054	4.16e-46	PlasmaCells	SMM
INTS12	1.6e-50	1.03657	0.123	0.069	4.29e-46	PlasmaCells	SMM
ATG16L2	2.22e-50	1.21224	0.101	0.053	5.95e-46	PlasmaCells	SMM
TRPC4AP	2.47e-50	1.10184	0.147	0.09	6.61e-46	PlasmaCells	SMM
APOL1	4.25e-50	1.0256	0.136	0.081	1.14e-45	PlasmaCells	SMM
TBL3	5.51e-50	1.01777	0.122	0.069	1.48e-45	PlasmaCells	SMM
DDX39B	6.56e-50	1.35672	0.101	0.053	1.76e-45	PlasmaCells	SMM
ATXN2L	1.06e-49	1.10947	0.165	0.106	2.84e-45	PlasmaCells	SMM
RPA1	1.07e-49	1.21629	0.115	0.064	2.87e-45	PlasmaCells	SMM
HADH	1.33e-49	1.09967	0.119	0.067	3.57e-45	PlasmaCells	SMM
OGDH	2.15e-49	1.06906	0.12	0.069	5.76e-45	PlasmaCells	SMM
GALT	3.08e-49	1.13001	0.118	0.067	8.26e-45	PlasmaCells	SMM
PPP6R3	6.94e-49	1.16023	0.121	0.069	1.86e-44	PlasmaCells	SMM
AP1B1	1.14e-48	1.45924	0.103	0.056	3.06e-44	PlasmaCells	SMM
KMT5B	1.3e-48	1.00625	0.129	0.076	3.49e-44	PlasmaCells	SMM
NPRL2	1.34e-48	1.01152	0.163	0.105	3.6e-44	PlasmaCells	SMM
FAM208A	8.65e-48	1.01717	0.106	0.058	2.32e-43	PlasmaCells	SMM
HGS	9.17e-48	1.03278	0.126	0.074	2.46e-43	PlasmaCells	SMM
FGD2	9.89e-48	1.33595	0.155	0.099	2.65e-43	PlasmaCells	SMM
ARHGAP15	1.14e-47	1.15659	0.15	0.095	3.06e-43	PlasmaCells	SMM
AGPAT1	1.87e-47	1.07298	0.143	0.088	5.01e-43	PlasmaCells	SMM
TK2	2.63e-47	1.07475	0.112	0.063	7.05e-43	PlasmaCells	SMM
HERC1	3.05e-47	1.07695	0.123	0.072	8.18e-43	PlasmaCells	SMM
DMTF1	3.34e-47	1.17389	0.116	0.066	8.95e-43	PlasmaCells	SMM
RCN3	4.92e-47	1.27459	0.131	0.08	1.32e-42	PlasmaCells	SMM
RBM48	5.53e-47	1.0787	0.112	0.063	1.48e-42	PlasmaCells	SMM
UCKL1	1.12e-46	1.00144	0.128	0.076	3e-42	PlasmaCells	SMM
AAGAB	1.16e-46	1.16541	0.104	0.058	3.11e-42	PlasmaCells	SMM
AKAP8L	1.62e-46	1.04381	0.116	0.067	4.34e-42	PlasmaCells	SMM
BISPR	1.96e-46	1.03276	0.104	0.057	5.26e-42	PlasmaCells	SMM
RSU1	2.13e-46	1.22226	0.221	0.156	5.72e-42	PlasmaCells	SMM
FAM210B	2.45e-46	1.79565	0.101	0.055	6.58e-42	PlasmaCells	SMM
AFF1	3.23e-46	1.33439	0.109	0.061	8.65e-42	PlasmaCells	SMM
DYNC1LI2	3.43e-46	1.09484	0.148	0.093	9.19e-42	PlasmaCells	SMM
ING4	3.95e-46	1.16389	0.111	0.064	1.06e-41	PlasmaCells	SMM
RPRD2	5.45e-46	1.0356	0.108	0.06	1.46e-41	PlasmaCells	SMM
GUCD1	1.29e-45	1.09416	0.115	0.066	3.47e-41	PlasmaCells	SMM
PAAF1	5.59e-45	1.02317	0.127	0.076	1.5e-40	PlasmaCells	SMM
GLRX5	9.1e-45	1.45079	0.103	0.058	2.44e-40	PlasmaCells	SMM
ICE2	2.28e-44	1.01905	0.116	0.068	6.1e-40	PlasmaCells	SMM
ADAM19	2.35e-44	1.18819	0.152	0.098	6.29e-40	PlasmaCells	SMM
DCAF5	3.72e-44	1.12204	0.103	0.058	9.98e-40	PlasmaCells	SMM
FAH	7e-44	1.0006	0.102	0.057	1.87e-39	PlasmaCells	SMM
UBA7	7.96e-44	1.29109	0.106	0.06	2.13e-39	PlasmaCells	SMM
NBAS	2.33e-43	1.1216	0.106	0.06	6.25e-39	PlasmaCells	SMM
WDR34	3.19e-43	1.07518	0.1	0.055	8.54e-39	PlasmaCells	SMM
PBXIP1	3.32e-43	1.02089	0.193	0.136	8.9e-39	PlasmaCells	SMM
EIF2B5	4.05e-43	1.05021	0.123	0.074	1.09e-38	PlasmaCells	SMM
MRPL10	5.15e-43	1.00086	0.114	0.067	1.38e-38	PlasmaCells	SMM
VAV1	1.47e-42	1.0483	0.112	0.065	3.93e-38	PlasmaCells	SMM
SLC25A37	3.26e-42	2.2639	0.106	0.061	8.72e-38	PlasmaCells	SMM
NOL11	3.69e-42	1.17083	0.113	0.067	9.88e-38	PlasmaCells	SMM
CC2D1A	3.73e-42	1.26309	0.1	0.056	1e-37	PlasmaCells	SMM
GAA	4.87e-42	1.03209	0.142	0.091	1.31e-37	PlasmaCells	SMM
LRPPRC	5.88e-42	1.04379	0.109	0.064	1.58e-37	PlasmaCells	SMM
RABEPK	8.84e-42	1.0348	0.132	0.083	2.37e-37	PlasmaCells	SMM
SIRT7	1.18e-41	1.03291	0.116	0.069	3.16e-37	PlasmaCells	SMM
CCNL2	1.46e-41	1.12343	0.165	0.111	3.92e-37	PlasmaCells	SMM
HMGXB3	4.08e-41	1.10638	0.103	0.059	1.09e-36	PlasmaCells	SMM
TMOD3	8.27e-41	1.01129	0.11	0.064	2.22e-36	PlasmaCells	SMM
CEP104	1.03e-40	1.05862	0.108	0.063	2.75e-36	PlasmaCells	SMM
PODXL2	3.13e-40	1.11147	0.167	0.116	8.4e-36	PlasmaCells	SMM
MCOLN1	3.3e-40	1.70516	0.103	0.06	8.84e-36	PlasmaCells	SMM
EXOC4	1.01e-39	1.05757	0.148	0.097	2.7e-35	PlasmaCells	SMM
CCNT1	2.93e-39	1.09911	0.1	0.057	7.84e-35	PlasmaCells	SMM
COG5	3.39e-39	1.22526	0.102	0.06	9.09e-35	PlasmaCells	SMM
CDK17	3.45e-39	1.09592	0.113	0.069	9.24e-35	PlasmaCells	SMM
PPIL4	4.25e-39	1.00084	0.135	0.086	1.14e-34	PlasmaCells	SMM
CHMP7	4.85e-39	1.12843	0.1	0.058	1.3e-34	PlasmaCells	SMM
CREBZF	5.13e-39	1.08526	0.15	0.099	1.37e-34	PlasmaCells	SMM
ABHD17A	7.82e-39	1.04832	0.103	0.06	2.1e-34	PlasmaCells	SMM
AIMP2	1.43e-38	1.00847	0.105	0.062	3.83e-34	PlasmaCells	SMM
DHRS13	1.48e-38	1.13146	0.106	0.064	3.98e-34	PlasmaCells	SMM
PGRMC1	6.74e-38	1.39868	0.121	0.075	1.81e-33	PlasmaCells	SMM
ALAD	6.87e-38	1.04216	0.109	0.066	1.84e-33	PlasmaCells	SMM
GPS2	2.11e-37	1.03679	0.113	0.069	5.66e-33	PlasmaCells	SMM
LGMN	7.15e-37	1.48973	0.094	0.142	1.92e-32	PlasmaCells	SMM
HIST1H2BC	1.28e-36	1.66655	0.112	0.069	3.44e-32	PlasmaCells	SMM
ST3GAL1	4.74e-36	1.19903	0.108	0.067	1.27e-31	PlasmaCells	SMM
HIST1H1D	1.19e-35	1.52676	0.1	0.061	3.19e-31	PlasmaCells	SMM
VAC14	1.4e-35	1.24853	0.1	0.06	3.75e-31	PlasmaCells	SMM
MAN2C1	3.44e-35	1.02338	0.118	0.075	9.21e-31	PlasmaCells	SMM
RC3H1	5.61e-35	1.08037	0.117	0.074	1.5e-30	PlasmaCells	SMM
SREBF2	6.45e-35	1.10111	0.108	0.066	1.73e-30	PlasmaCells	SMM
LRRK1	4.07e-34	1.00896	0.196	0.143	1.09e-29	PlasmaCells	SMM
UROD	4.6e-34	1.01304	0.253	0.195	1.23e-29	PlasmaCells	SMM
SPG11	4.03e-33	1.03415	0.116	0.074	1.08e-28	PlasmaCells	SMM
HCG18	7.79e-33	1.00681	0.104	0.064	2.09e-28	PlasmaCells	SMM
TSPAN4	1.7e-31	1.11258	0.1	0.062	4.57e-27	PlasmaCells	SMM
DSN1	7.53e-31	1.04177	0.107	0.069	2.02e-26	PlasmaCells	SMM
IGHV3-30	8.24e-31	3.16244	0.235	0.219	2.21e-26	PlasmaCells	SMM
SH3GLB2	6.19e-30	1.16392	0.106	0.068	1.66e-25	PlasmaCells	SMM
FBXO44	2.51e-28	1.07235	0.1	0.064	6.72e-24	PlasmaCells	SMM
XPNPEP1	2.15e-27	1.09994	0.101	0.066	5.76e-23	PlasmaCells	SMM
RNF216	7.86e-27	1.01175	0.122	0.084	2.11e-22	PlasmaCells	SMM
ZYX	1.76e-24	1.11929	0.109	0.075	4.71e-20	PlasmaCells	SMM
MON2	4.01e-23	1.06103	0.129	0.092	1.07e-18	PlasmaCells	SMM
LIPA	7.28e-23	1.40965	0.129	0.093	1.95e-18	PlasmaCells	SMM
BTAF1	1.03e-22	1.09206	0.104	0.072	2.77e-18	PlasmaCells	SMM
CD68	9.1e-22	1.79714	0.137	0.101	2.44e-17	PlasmaCells	SMM
TBC1D9	5.63e-21	1.1361	0.211	0.175	1.51e-16	PlasmaCells	SMM
HMBS	6.25e-17	1.29592	0.157	0.123	1.68e-12	PlasmaCells	SMM
NT5C3A	1.4e-15	1.03191	0.157	0.123	3.74e-11	PlasmaCells	SMM
HOOK2	3.9e-15	1.05531	0.199	0.167	1.05e-10	PlasmaCells	SMM
IGKV1D-8	3.4e-12	1.75289	0.096	0.125	9.11e-08	PlasmaCells	SMM
SPNS1	1.02e-11	1.11505	0.105	0.082	2.75e-07	PlasmaCells	SMM
BNIP3L	5.61e-10	1.07573	0.197	0.17	1.5e-05	PlasmaCells	SMM

## Sheet: MM
genes	p_val	avg_log2FC	pct.1	pct.2	p_val_adj	cell.type	disease_state
ZNF331	2.04e-07	-0.760749	0.096	0.11	0.00546012	PlasmaCells	MM
YY1	2.23e-56	0.321728	0.308	0.219	5.97e-52	PlasmaCells	MM
XRCC5	1.03e-110	0.375133	0.39	0.257	2.75e-106	PlasmaCells	MM
XRCC4	8.6e-08	0.0412841	0.1	0.081	0.00230358	PlasmaCells	MM
XPO1	3.85e-57	0.764399	0.125	0.068	1.03e-52	PlasmaCells	MM
WNT10A	1.46e-295	2.27822	0.222	0.069	3.91e-291	PlasmaCells	MM
WAC	1.46e-06	-0.0292756	0.227	0.196	0.0391266	PlasmaCells	MM
UNG	9.39e-142	1.52829	0.115	0.033	2.52e-137	PlasmaCells	MM
TUBB4B	0	1.31536	0.482	0.238	0	PlasmaCells	MM
TUBB	0	1.28074	0.6	0.256	0	PlasmaCells	MM
TUBA4A	0	1.40479	0.516	0.277	0	PlasmaCells	MM
TSHZ2	4.53e-286	-1.61817	0.075	0.187	1.21e-281	PlasmaCells	MM
TRNT1	2e-263	1.63222	0.241	0.087	5.35e-259	PlasmaCells	MM
TRIM47	5.89e-138	1.83986	0.113	0.033	1.58e-133	PlasmaCells	MM
TPD52	2.2e-177	-0.389677	0.602	0.678	5.91e-173	PlasmaCells	MM
TOP1	7.34e-277	0.784161	0.57	0.368	1.97e-272	PlasmaCells	MM
TNFRSF4	0	-3.18511	0.03	0.198	0	PlasmaCells	MM
TNFRSF17	0	0.683877	0.863	0.774	0	PlasmaCells	MM
TNFRSF13B	1.85e-14	-0.0327504	0.55	0.563	4.96e-10	PlasmaCells	MM
TMSB10	1.25e-174	0.0936583	0.949	0.972	3.34e-170	PlasmaCells	MM
TMEM263	3.2e-22	0.319782	0.232	0.181	8.56e-18	PlasmaCells	MM
TMEM156	0	-2.09329	0.153	0.462	0	PlasmaCells	MM
TIMP1	3.55e-36	-0.0636028	0.381	0.487	9.51e-32	PlasmaCells	MM
THEM4	3.51e-271	1.77126	0.225	0.074	9.41e-267	PlasmaCells	MM
TGFB1	0	1.4354	0.337	0.118	0	PlasmaCells	MM
TCF3	1.58e-94	0.767439	0.187	0.1	4.23e-90	PlasmaCells	MM
SP3	3.39e-07	-0.319153	0.152	0.167	0.00908573	PlasmaCells	MM
SOD2	3e-25	-1.10736	0.176	0.209	8.03e-21	PlasmaCells	MM
SLC7A5	2.13e-112	0.97026	0.175	0.085	5.72e-108	PlasmaCells	MM
SLC25A4	2.7e-297	0.999763	0.481	0.287	7.23e-293	PlasmaCells	MM
SLC25A23	2e-63	0.827703	0.108	0.053	5.36e-59	PlasmaCells	MM
SLC22A17	9.76e-51	0.790581	0.187	0.127	2.62e-46	PlasmaCells	MM
SLAMF7	2.31e-245	0.857414	0.644	0.486	6.18e-241	PlasmaCells	MM
SKAP1	3.71e-265	1.50515	0.224	0.073	9.94e-261	PlasmaCells	MM
SCFD2	2.77e-184	1.82757	0.13	0.032	7.41e-180	PlasmaCells	MM
SAMSN1	1.88e-114	-1.03812	0.067	0.133	5.05e-110	PlasmaCells	MM
SAMHD1	1.91e-27	-0.597554	0.119	0.078	5.13e-23	PlasmaCells	MM
S100A8	0	-3.09389	0.015	0.296	0	PlasmaCells	MM
RORA	1.79e-228	-1.54193	0.058	0.148	4.79e-224	PlasmaCells	MM
RIC3	3.79e-16	0.208403	0.128	0.16	1.02e-11	PlasmaCells	MM
RGS1	4.32e-130	-0.76812	0.166	0.261	1.16e-125	PlasmaCells	MM
RELA	4.78e-192	1.23553	0.202	0.078	1.28e-187	PlasmaCells	MM
RANBP2	1.61e-58	0.589383	0.204	0.131	4.32e-54	PlasmaCells	MM
QPCT	3.36e-66	0.650397	0.498	0.397	9e-62	PlasmaCells	MM
PVT1	1.47e-183	1.78038	0.143	0.04	3.94e-179	PlasmaCells	MM
PSMD1	6.06e-188	0.957794	0.256	0.118	1.62e-183	PlasmaCells	MM
PSMB9	2.79e-297	0.670029	0.695	0.508	7.48e-293	PlasmaCells	MM
PSMB8	0	0.983087	0.613	0.364	0	PlasmaCells	MM
PSMB5	8.97e-278	0.787718	0.557	0.36	2.4e-273	PlasmaCells	MM
PSMB2	0	0.845377	0.571	0.362	0	PlasmaCells	MM
PSMB10	0	1.3823	0.539	0.244	0	PlasmaCells	MM
PSMB1	2.27e-141	0.483442	0.764	0.667	6.07e-137	PlasmaCells	MM
PSMA1	3.84e-75	-0.385387	0.356	0.433	1.03e-70	PlasmaCells	MM
PRMT5	1.11e-125	1.28658	0.153	0.064	2.98e-121	PlasmaCells	MM
PRKACB	9.09e-99	0.943978	0.137	0.061	2.44e-94	PlasmaCells	MM
PML	2.41e-130	1.34858	0.134	0.049	6.45e-126	PlasmaCells	MM
PLD4	3.2e-208	2.74184	0.117	0.018	8.59e-204	PlasmaCells	MM
PKP2	2.77e-226	4.12147	0.101	0.006	7.43e-222	PlasmaCells	MM
PHGDH	0	2.41302	0.409	0.131	0	PlasmaCells	MM
PHF19	9.71e-216	2.5591	0.142	0.033	2.6e-211	PlasmaCells	MM
PERP	3.32e-64	-0.267597	0.188	0.264	8.89e-60	PlasmaCells	MM
PDE6D	1.31e-135	0.809611	0.187	0.084	3.5e-131	PlasmaCells	MM
PDE4B	1.47e-101	-0.403113	0.321	0.408	3.94e-97	PlasmaCells	MM
PCED1B	1.53e-56	0.878801	0.108	0.057	4.1e-52	PlasmaCells	MM
PARP1	0	1.43234	0.671	0.387	0	PlasmaCells	MM
P2RY8	1.49e-57	0.779954	0.132	0.074	3.99e-53	PlasmaCells	MM
P2RY10	8.95e-16	-0.282296	0.108	0.134	2.4e-11	PlasmaCells	MM
NSD2	0	6.36624	0.253	0.011	0	PlasmaCells	MM
NRAS	8.6e-15	-0.0226688	0.143	0.11	2.3e-10	PlasmaCells	MM
NR3C1	1.26e-222	0.937392	0.388	0.213	3.39e-218	PlasmaCells	MM
NFKBIA	0	-1.58384	0.541	0.84	0	PlasmaCells	MM
NFKB2	4.72e-10	0.257012	0.244	0.208	1.27e-05	PlasmaCells	MM
NFIC	1.02e-95	0.803351	0.17	0.087	2.73e-91	PlasmaCells	MM
NF1	9.91e-08	0.237562	0.113	0.093	0.00265477	PlasmaCells	MM
NCK1	1.26e-99	0.838519	0.209	0.116	3.37e-95	PlasmaCells	MM
MZB1	5.36e-78	0.246813	0.979	0.961	1.44e-73	PlasmaCells	MM
MYO6	5.86e-119	1.01451	0.169	0.076	1.57e-114	PlasmaCells	MM
MYNN	2.2e-73	0.974074	0.11	0.051	5.89e-69	PlasmaCells	MM
MYEOV	0	2.69431	0.25	0.047	0	PlasmaCells	MM
MYC	9.73e-181	1.72671	0.279	0.15	2.61e-176	PlasmaCells	MM
MXI1	2.69e-47	0.379438	0.114	0.064	7.22e-43	PlasmaCells	MM
MTRR	1.59e-148	1.54841	0.133	0.043	4.26e-144	PlasmaCells	MM
MTR	3.57e-81	1.36904	0.113	0.051	9.56e-77	PlasmaCells	MM
MLLT3	0	2.47241	0.395	0.085	0	PlasmaCells	MM
MIR4458HG	1.98e-199	3.92671	0.108	0.016	5.29e-195	PlasmaCells	MM
METTL3	1.18e-45	0.886713	0.119	0.071	3.15e-41	PlasmaCells	MM
MCL1	7.61e-202	-0.363136	0.66	0.763	2.04e-197	PlasmaCells	MM
MBNL2	3.84e-44	-0.457653	0.175	0.226	1.03e-39	PlasmaCells	MM
MAP3K7	4.46e-40	0.504615	0.115	0.069	1.19e-35	PlasmaCells	MM
MAGEH1	1.84e-104	0.600937	0.364	0.246	4.92e-100	PlasmaCells	MM
MAGED1	0	1.62315	0.453	0.202	0	PlasmaCells	MM
LY9	0	1.27076	0.354	0.152	0	PlasmaCells	MM
LSR	0	1.68562	0.446	0.174	0	PlasmaCells	MM
LRRC28	1.61e-53	0.467309	0.119	0.066	4.33e-49	PlasmaCells	MM
LINC00920	1.14e-291	3.90891	0.125	0.006	3.05e-287	PlasmaCells	MM
LAX1	0	1.80242	0.342	0.127	0	PlasmaCells	MM
KRAS	8.36e-170	0.718478	0.358	0.207	2.24e-165	PlasmaCells	MM
KMT2C	5.1e-15	0.273553	0.204	0.165	1.37e-10	PlasmaCells	MM
KLF4	1.06e-273	2.60929	0.199	0.058	2.84e-269	PlasmaCells	MM
KLF2	2.01e-36	0.750163	0.655	0.702	5.38e-32	PlasmaCells	MM
KIF21A	3.64e-163	1.17446	0.204	0.089	9.76e-159	PlasmaCells	MM
KIF19	5.15e-40	-0.49628	0.088	0.129	1.38e-35	PlasmaCells	MM
KCNN3	0	1.9336	0.399	0.144	0	PlasmaCells	MM
KANK1	3.55e-129	1.18327	0.168	0.073	9.52e-125	PlasmaCells	MM
JCHAIN	0	1.00388	0.916	0.956	0	PlasmaCells	MM
ITM2A	7.73e-291	1.58965	0.404	0.231	2.07e-286	PlasmaCells	MM
IRF4	0	1.73048	0.473	0.216	0	PlasmaCells	MM
IMMP2L	1.29e-221	1.54167	0.201	0.069	3.45e-217	PlasmaCells	MM
IL5RA	3.89e-80	0.744041	0.206	0.123	1.04e-75	PlasmaCells	MM
IKZF3	1.22e-17	0.346924	0.207	0.164	3.28e-13	PlasmaCells	MM
IGLV8-61	0	-2.39981	0.011	0.173	0	PlasmaCells	MM
IGLV4-69	0	-0.239305	0.008	0.221	0	PlasmaCells	MM
IGLV3-25	0	-1.1287	0.01	0.369	0	PlasmaCells	MM
IGLV3-19	0	-0.0268854	0.011	0.385	0	PlasmaCells	MM
IGLV2-8	0	1.45175	0.084	0.346	0	PlasmaCells	MM
IGLV2-23	0	-1.1627	0.024	0.417	0	PlasmaCells	MM
IGLV2-14	0	-0.913095	0.023	0.531	0	PlasmaCells	MM
IGLV2-11	0	-1.49182	0.019	0.385	0	PlasmaCells	MM
IGLV1-51	0	-0.211729	0.011	0.349	0	PlasmaCells	MM
IGLV1-47	0	-0.258743	0.033	0.341	0	PlasmaCells	MM
IGLV1-44	0	-0.535881	0.017	0.395	0	PlasmaCells	MM
IGLV1-40	0	-1.38585	0.013	0.435	0	PlasmaCells	MM
IGLL5	0	0.444681	0.879	0.666	0	PlasmaCells	MM
IGLC3	0	-8.71176	0.11	0.957	0	PlasmaCells	MM
IGLC2	0	-3.43858	0.388	0.978	0	PlasmaCells	MM
IGKV4-1	0	4.40878	0.364	0.709	0	PlasmaCells	MM
IGKV3-20	0	3.28382	0.164	0.689	0	PlasmaCells	MM
IGKV3-15	0	-1.39895	0.076	0.328	0	PlasmaCells	MM
IGKV2-30	0	-1.79531	0.011	0.122	0	PlasmaCells	MM
IGKV1-6	0	-1.37227	0.01	0.137	0	PlasmaCells	MM
IGKV1-5	0	-1.42374	0.042	0.524	0	PlasmaCells	MM
IGKV1-39	0	-1.94205	0.027	0.481	0	PlasmaCells	MM
IGKV1-16	0	-0.688707	0.01	0.148	0	PlasmaCells	MM
IGKC	0	-1.82588	0.921	0.997	0	PlasmaCells	MM
IGHV5-51	0	-0.0348382	0.011	0.212	0	PlasmaCells	MM
IGHV4-59	0	-0.142087	0.012	0.276	0	PlasmaCells	MM
IGHV4-34	1.11e-121	-0.428631	0.095	0.178	2.97e-117	PlasmaCells	MM
IGHV3-74	0	-0.515439	0.007	0.198	0	PlasmaCells	MM
IGHV3-7	0	-0.92944	0.051	0.27	0	PlasmaCells	MM
IGHV3-53	1.93e-65	0.228904	0.139	0.088	5.18e-61	PlasmaCells	MM
IGHV3-48	2.5e-46	0.137456	0.09	0.148	6.71e-42	PlasmaCells	MM
IGHV3-23	0	-1.47138	0.035	0.516	0	PlasmaCells	MM
IGHV3-21	0	-1.39337	0.012	0.264	0	PlasmaCells	MM
IGHV3-15	0	-0.756845	0.022	0.209	0	PlasmaCells	MM
IGHV1-69D	0	4.11694	0.169	0.009	0	PlasmaCells	MM
IGHV1-3	0	-3.16757	0.01	0.108	0	PlasmaCells	MM
IGHV1-24	0	0.311248	0.009	0.182	0	PlasmaCells	MM
IGHV1-18	2.05e-176	6.19654	0.306	0.229	5.51e-172	PlasmaCells	MM
IGHM	0	-5.71475	0.243	0.888	0	PlasmaCells	MM
IGHGP	0	-3.92722	0.157	0.482	0	PlasmaCells	MM
IGHG4	0	-3.31899	0.311	0.946	0	PlasmaCells	MM
IGHG3	0	-2.56841	0.297	0.955	0	PlasmaCells	MM
IGHG2	0	-2.96932	0.345	0.914	0	PlasmaCells	MM
IGHG1	0	-2.18994	0.448	0.983	0	PlasmaCells	MM
IGHD	0	-1.82231	0.027	0.67	0	PlasmaCells	MM
IGHA2	0	-5.75115	0.252	0.819	0	PlasmaCells	MM
IGHA1	0	-2.51953	0.649	0.988	0	PlasmaCells	MM
IGF2R	2.98e-57	0.719052	0.102	0.052	7.98e-53	PlasmaCells	MM
IFNG-AS1	4.49e-257	1.33691	0.295	0.129	1.2e-252	PlasmaCells	MM
IFNAR2	0	-1.04486	0.388	0.556	0	PlasmaCells	MM
HSPB1	4.81e-200	0.74342	0.619	0.47	1.29e-195	PlasmaCells	MM
HSD17B8	8.78e-22	0.27264	0.508	0.451	2.35e-17	PlasmaCells	MM
HLA-DQB1	0	-2.11376	0.058	0.207	0	PlasmaCells	MM
HLA-A	0	1.83541	0.921	0.862	0	PlasmaCells	MM
HID1	1.77e-84	0.765136	0.245	0.152	4.73e-80	PlasmaCells	MM
HDAC9	4.19e-82	0.946002	0.156	0.082	1.12e-77	PlasmaCells	MM
HDAC8	6.98e-108	1.35062	0.119	0.046	1.87e-103	PlasmaCells	MM
HDAC7	4.64e-79	0.977757	0.158	0.085	1.24e-74	PlasmaCells	MM
HDAC5	6.58e-78	0.862415	0.163	0.089	1.76e-73	PlasmaCells	MM
HDAC3	4.07e-75	0.467703	0.228	0.141	1.09e-70	PlasmaCells	MM
HDAC2	1.3e-71	0.338464	0.267	0.174	3.49e-67	PlasmaCells	MM
HDAC1	5.33e-48	0.249515	0.194	0.127	1.43e-43	PlasmaCells	MM
GSTP1	1.19e-09	0.312109	0.815	0.905	3.18e-05	PlasmaCells	MM
GSTO1	5.76e-143	0.395645	0.427	0.278	1.54e-138	PlasmaCells	MM
GSTM2	1.72e-281	2.30839	0.177	0.04	4.62e-277	PlasmaCells	MM
GSTM1	1.06e-281	3.25034	0.149	0.023	2.85e-277	PlasmaCells	MM
GPX1	0	-1.86505	0.18	0.635	0	PlasmaCells	MM
GNB5	1.83e-35	0.662109	0.104	0.063	4.91e-31	PlasmaCells	MM
GCSAM	6.97e-294	3.05569	0.144	0.017	1.87e-289	PlasmaCells	MM
FOS	7.9e-99	1.08927	0.654	0.683	2.12e-94	PlasmaCells	MM
FNTA	3.27e-59	0.431033	0.206	0.131	8.77e-55	PlasmaCells	MM
FGFR3	0	13.3628	0.246	0	0	PlasmaCells	MM
FDPS	2.21e-188	0.750662	0.507	0.348	5.93e-184	PlasmaCells	MM
FCMR	2.48e-113	1.462	0.103	0.034	6.65e-109	PlasmaCells	MM
FCGRT	3.71e-64	-0.403679	0.47	0.54	9.96e-60	PlasmaCells	MM
FCER1G	0	-2.30647	0.013	0.113	0	PlasmaCells	MM
EVL	2.23e-73	-0.525937	0.059	0.108	5.98e-69	PlasmaCells	MM
ERCC1	2.79e-128	0.563408	0.396	0.259	7.48e-124	PlasmaCells	MM
EPHX1	0	1.4796	0.255	0.076	0	PlasmaCells	MM
ELL2	1.28e-20	0.203109	0.515	0.446	3.44e-16	PlasmaCells	MM
EIF1AX	4.34e-43	0.229878	0.519	0.42	1.16e-38	PlasmaCells	MM
EDNRB	0	6.63967	0.155	0.001	0	PlasmaCells	MM
DUSP1	0	1.64904	0.632	0.504	0	PlasmaCells	MM
DERL3	0	0.538685	0.915	0.896	0	PlasmaCells	MM
CYSTM1	1.41e-196	0.777122	0.346	0.188	3.77e-192	PlasmaCells	MM
CYLD	2.88e-10	-0.332666	0.178	0.196	7.73e-06	PlasmaCells	MM
CXCR4	0	-1.72412	0.337	0.663	0	PlasmaCells	MM
CTSW	1.29e-260	-0.714779	0.061	0.167	3.47e-256	PlasmaCells	MM
CTSB	8.43e-48	-0.238538	0.285	0.21	2.26e-43	PlasmaCells	MM
CTSA	9.77e-264	0.866857	0.353	0.178	2.62e-259	PlasmaCells	MM
CRBN	8.32e-56	0.429505	0.244	0.166	2.23e-51	PlasmaCells	MM
CPQ	6.21e-102	0.810247	0.209	0.115	1.66e-97	PlasmaCells	MM
CISD1	0	1.51769	0.357	0.127	0	PlasmaCells	MM
CHPF2	4.6e-34	0.389617	0.198	0.142	1.23e-29	PlasmaCells	MM
CHPF	1.96e-183	0.784299	0.581	0.463	5.25e-179	PlasmaCells	MM
CDKN2A	0	1.85941	0.364	0.122	0	PlasmaCells	MM
CD74	3.07e-57	0.699666	0.91	0.967	8.24e-53	PlasmaCells	MM
CD46	1.17e-270	1.10128	0.406	0.219	3.13e-266	PlasmaCells	MM
CD38	1.23e-181	-0.238963	0.552	0.704	3.28e-177	PlasmaCells	MM
CD320	0	1.76351	0.46	0.197	0	PlasmaCells	MM
CD27	0	-3.0532	0.149	0.796	0	PlasmaCells	MM
CCR2	2.18e-190	1.37096	0.195	0.074	5.85e-186	PlasmaCells	MM
CCND3	6.57e-09	-0.47291	0.183	0.199	0.000176166	PlasmaCells	MM
CCND2	0	3.47024	0.264	0.047	0	PlasmaCells	MM
CCND1	0	8.72386	0.263	0.006	0	PlasmaCells	MM
CASP1	5.48e-165	0.349713	0.201	0.083	1.47e-160	PlasmaCells	MM
CA2	2.3e-173	1.23964	0.103	0.018	6.17e-169	PlasmaCells	MM
BTN3A1	1.8e-70	0.774852	0.194	0.118	4.81e-66	PlasmaCells	MM
BTG1	0	0.997588	0.728	0.523	0	PlasmaCells	MM
BRD4	2.69e-13	0.0650554	0.195	0.157	7.21e-09	PlasmaCells	MM
BRAF	3.52e-87	1.00861	0.112	0.047	9.44e-83	PlasmaCells	MM
BNIP3	2.15e-22	-0.648376	0.182	0.213	5.77e-18	PlasmaCells	MM
BLNK	3e-15	-0.104311	0.268	0.294	8.05e-11	PlasmaCells	MM
BICD1	1.79e-19	0.328299	0.164	0.125	4.81e-15	PlasmaCells	MM
BEX5	1.06e-50	1.11725	0.222	0.155	2.84e-46	PlasmaCells	MM
BEX2	0	1.62404	0.384	0.14	0	PlasmaCells	MM
BCL2L1	3.35e-83	0.573651	0.226	0.137	8.99e-79	PlasmaCells	MM
BBC3	2.5e-135	1.32651	0.15	0.058	6.7e-131	PlasmaCells	MM
BAK1	2.3e-98	0.919125	0.152	0.072	6.16e-94	PlasmaCells	MM
ATP8B2	1.83e-150	2.10457	0.128	0.04	4.89e-146	PlasmaCells	MM
ATM	4.18e-07	-0.183138	0.236	0.247	0.0111912	PlasmaCells	MM
ATG5	4.87e-13	-0.0713446	0.256	0.21	1.31e-08	PlasmaCells	MM
ATF3	8.72e-29	0.65866	0.189	0.142	2.34e-24	PlasmaCells	MM
ARID4A	6.7e-13	-0.34064	0.13	0.152	1.8e-08	PlasmaCells	MM
AQP3	0	1.95267	0.595	0.328	0	PlasmaCells	MM
ADAM17	1.06e-35	-0.716345	0.077	0.112	2.85e-31	PlasmaCells	MM
ACOXL	0	3.35517	0.176	0.018	0	PlasmaCells	MM
ABCG2	7.4e-77	-0.960332	0.053	0.102	1.98e-72	PlasmaCells	MM
VIMP	0	-2.0404	0.2	0.798	0	PlasmaCells	MM
SELK	0	-1.74619	0.237	0.834	0	PlasmaCells	MM
GLTSCR2	0	-1.1838	0.197	0.744	0	PlasmaCells	MM
SELM	0	-1.60698	0.219	0.755	0	PlasmaCells	MM
TCEB2	0	-1.04207	0.243	0.755	0	PlasmaCells	MM
TMSB4X	0	-1.88951	0.394	0.896	0	PlasmaCells	MM
IGLC7	0	-7.04558	0.029	0.514	0	PlasmaCells	MM
CD79A	0	-1.51769	0.285	0.761	0	PlasmaCells	MM
LINC00152	0	-1.98189	0.144	0.594	0	PlasmaCells	MM
ATP5G3	0	-1.1381	0.203	0.639	0	PlasmaCells	MM
SEP15	0	-2.15631	0.113	0.547	0	PlasmaCells	MM
SELT	0	-1.011	0.171	0.6	0	PlasmaCells	MM
ATP5A1	0	-1.42391	0.164	0.591	0	PlasmaCells	MM
IGKV1-12	0	-2.92123	0.082	0.498	0	PlasmaCells	MM
RNU12	0	-3.8973	0.041	0.451	0	PlasmaCells	MM
C19orf60	0	-1.0794	0.187	0.575	0	PlasmaCells	MM
FAM46C	0	-1.37599	0.168	0.548	0	PlasmaCells	MM
SPINT2	0	-1.82691	0.222	0.602	0	PlasmaCells	MM
RP11-386I14.4	0	-3.47406	0.047	0.42	0	PlasmaCells	MM
ANKRD28	0	-2.01343	0.417	0.785	0	PlasmaCells	MM
MYEOV2	0	-1.07144	0.182	0.54	0	PlasmaCells	MM
ATP5B	0	-1.27738	0.142	0.486	0	PlasmaCells	MM
C14orf166	0	-1.14708	0.169	0.497	0	PlasmaCells	MM
AL928768.3	0	-2.96122	0.047	0.37	0	PlasmaCells	MM
RP11-160E2.6	0	-1.84602	0.095	0.415	0	PlasmaCells	MM
S100A9	0	-3.18719	0.018	0.326	0	PlasmaCells	MM
APOA1BP	0	-1.4116	0.12	0.428	0	PlasmaCells	MM
CH17-373J23.1	0	-1.81857	0.08	0.385	0	PlasmaCells	MM
CTSH	0	-2.90117	0.09	0.394	0	PlasmaCells	MM
BIRC3	0	-2.02352	0.115	0.415	0	PlasmaCells	MM
HCST	0	-2.51876	0.044	0.333	0	PlasmaCells	MM
ATP5C1	0	-1.60605	0.119	0.405	0	PlasmaCells	MM
COBLL1	0	-2.02991	0.127	0.412	0	PlasmaCells	MM
KIAA0125	0	-1.87034	0.077	0.358	0	PlasmaCells	MM
ATP5F1	0	-1.61724	0.116	0.392	0	PlasmaCells	MM
A1BG	0	-1.715	0.19	0.463	0	PlasmaCells	MM
C10orf54	0	-1.60056	0.087	0.346	0	PlasmaCells	MM
CECR1	0	-1.97856	0.065	0.317	0	PlasmaCells	MM
SAT1	0	-1.54761	0.409	0.654	0	PlasmaCells	MM
RASGRP3	0	-1.32515	0.253	0.497	0	PlasmaCells	MM
QPRT	0	-2.03154	0.091	0.319	0	PlasmaCells	MM
TCEB1	0	-1.0651	0.123	0.349	0	PlasmaCells	MM
RP11-492E3.2	0	-4.65101	0.009	0.231	0	PlasmaCells	MM
ARPC1A	0	-1.11793	0.099	0.315	0	PlasmaCells	MM
RP11-16E12.2	0	-2.31314	0.056	0.271	0	PlasmaCells	MM
C17orf62	0	-1.68835	0.064	0.278	0	PlasmaCells	MM
WHSC1L1	0	-1.78311	0.068	0.282	0	PlasmaCells	MM
XIST	0	-5.49023	0.004	0.216	0	PlasmaCells	MM
YPEL5	0	-1.28603	0.542	0.752	0	PlasmaCells	MM
LYZ	0	-3.34009	0.013	0.22	0	PlasmaCells	MM
AC093818.1	0	-3.05246	0.032	0.238	0	PlasmaCells	MM
SEPW1	0	-1.17882	0.094	0.286	0	PlasmaCells	MM
RAB30	0	-1.45606	0.162	0.353	0	PlasmaCells	MM
LINC01420	0	-1.39257	0.081	0.271	0	PlasmaCells	MM
FBXO18	0	-1.98745	0.045	0.235	0	PlasmaCells	MM
FNBP1	0	-1.33965	0.157	0.344	0	PlasmaCells	MM
LINC00657	0	-1.32408	0.066	0.248	0	PlasmaCells	MM
C9orf142	0	-1.69487	0.067	0.241	0	PlasmaCells	MM
C14orf1	0	-1.41997	0.062	0.236	0	PlasmaCells	MM
TNFRSF18	0	-2.62576	0.038	0.211	0	PlasmaCells	MM
RAB11FIP1	0	-1.03989	0.108	0.276	0	PlasmaCells	MM
CTD-3252C9.4	0	-2.78872	0.027	0.195	0	PlasmaCells	MM
RNASE6	0	-1.00431	0.122	0.286	0	PlasmaCells	MM
IGHV1-69-2	0	-5.0831	0.001	0.164	0	PlasmaCells	MM
C15orf57	0	-1.33915	0.067	0.223	0	PlasmaCells	MM
NPC2	0	-1.21811	0.774	0.927	0	PlasmaCells	MM
IGLC6	0	-4.86017	0.017	0.17	0	PlasmaCells	MM
RP11-81H14.2	0	-1.80982	0.054	0.201	0	PlasmaCells	MM
MGEA5	0	-1.23399	0.06	0.207	0	PlasmaCells	MM
RTFDC1	0	-1.54526	0.046	0.191	0	PlasmaCells	MM
CD52	0	-1.45171	0.1	0.244	0	PlasmaCells	MM
C11orf73	0	-1.14659	0.09	0.233	0	PlasmaCells	MM
LRRC16A	0	-1.45338	0.046	0.187	0	PlasmaCells	MM
TYROBP	0	-2.43347	0.017	0.157	0	PlasmaCells	MM
IGLV3-10	0	-2.13901	0.007	0.147	0	PlasmaCells	MM
CD19	0	-2.53488	0.019	0.158	0	PlasmaCells	MM
C7orf73	0	-1.41259	0.057	0.19	0	PlasmaCells	MM
HIST1H2BG	0	-2.44431	0.065	0.196	0	PlasmaCells	MM
CFD	0	-2.87402	0.022	0.149	0	PlasmaCells	MM
RP11-279O9.4	0	-2.03506	0.031	0.157	0	PlasmaCells	MM
CCDC53	0	-1.04479	0.055	0.181	0	PlasmaCells	MM
TGFBR3L	0	-3.13285	0.02	0.142	0	PlasmaCells	MM
HN1	0	-1.62575	0.051	0.169	0	PlasmaCells	MM
RP1-313I6.12	0	-1.27984	0.032	0.145	0	PlasmaCells	MM
RP11-138A9.1	0	-1.14763	0.038	0.151	0	PlasmaCells	MM
METTL10	0	-2.01056	0.024	0.134	0	PlasmaCells	MM
IGKV1D-8	0	-1.24755	0.015	0.125	0	PlasmaCells	MM
IGLV7-43	0	-1.67016	0.003	0.113	0	PlasmaCells	MM
KB-1980E6.3	0	-3.34066	0.012	0.121	0	PlasmaCells	MM
MT1F	0	-2.18862	0.041	0.147	0	PlasmaCells	MM
RP11-620J15.3	0	-1.75671	0.026	0.129	0	PlasmaCells	MM
ITGB2	0	-1.90273	0.02	0.123	0	PlasmaCells	MM
CLIC3	0	-2.89482	0.012	0.114	0	PlasmaCells	MM
IGLL1	0	-1.77541	0.013	0.115	0	PlasmaCells	MM
CCDC109B	0	-1.21117	0.043	0.145	0	PlasmaCells	MM
AIF1	0	-2.22674	0.016	0.117	0	PlasmaCells	MM
LINC00936	0	-2.2956	0.021	0.121	0	PlasmaCells	MM
AC078883.3	0	-2.07351	0.03	0.128	0	PlasmaCells	MM
CMB9-22P13.1	0	-2.11004	0.027	0.125	0	PlasmaCells	MM
CTA-384D8.34	0	-3.73397	0.006	0.103	0	PlasmaCells	MM
CD81	0	-2.75797	0.02	0.116	0	PlasmaCells	MM
GBAS	0	-1.58145	0.03	0.122	0	PlasmaCells	MM
PLAUR	0	-3.21229	0.024	0.116	0	PlasmaCells	MM
LST1	0	-2.10188	0.014	0.105	0	PlasmaCells	MM
RP11-347P5.1	0	-1.51362	0.022	0.11	0	PlasmaCells	MM
H3F3B	0	-1.46777	0.898	0.981	0	PlasmaCells	MM
ELF1	3.4e-305	-1.16055	0.229	0.383	9.1e-301	PlasmaCells	MM
RP11-138A9.2	6.91e-296	-1.1966	0.023	0.101	1.85e-291	PlasmaCells	MM
STX11	2.07e-279	-1.65889	0.128	0.257	5.55e-275	PlasmaCells	MM
RP11-284N8.3	1.8e-276	-1.41426	0.029	0.111	4.83e-272	PlasmaCells	MM
PLA2G2D	6.44e-276	-2.60107	0.025	0.1	1.73e-271	PlasmaCells	MM
FAM60A	1.32e-274	-1.67915	0.04	0.13	3.55e-270	PlasmaCells	MM
KLF10	2.71e-267	-1.40664	0.182	0.318	7.25e-263	PlasmaCells	MM
NHSL2	8.14e-267	-1.69527	0.033	0.116	2.18e-262	PlasmaCells	MM
MIDN	6.47e-265	-1.93818	0.052	0.148	1.73e-260	PlasmaCells	MM
COTL1	2.3e-262	-1.42931	0.035	0.119	6.18e-258	PlasmaCells	MM
ERBB2IP	2.62e-255	-1.58326	0.032	0.111	7.03e-251	PlasmaCells	MM
CPSF3L	1.49e-252	-1.37664	0.036	0.119	3.99e-248	PlasmaCells	MM
MMP24-AS1	4.46e-248	-1.0761	0.055	0.153	1.19e-243	PlasmaCells	MM
COMMD7	1.01e-247	-1.42754	0.047	0.137	2.71e-243	PlasmaCells	MM
MAP3K8	1.02e-247	-2.57435	0.059	0.154	2.73e-243	PlasmaCells	MM
LLGL2	7.82e-244	-1.90428	0.035	0.115	2.1e-239	PlasmaCells	MM
SMIM1	4.89e-241	-1.72153	0.083	0.188	1.31e-236	PlasmaCells	MM
TMEM55B	8.82e-240	-1.30992	0.028	0.101	2.36e-235	PlasmaCells	MM
TMEM57	1.15e-226	-1.10731	0.037	0.117	3.08e-222	PlasmaCells	MM
CCZ1	8.29e-217	-1.2356	0.047	0.131	2.22e-212	PlasmaCells	MM
ANKRD44	1.44e-214	-1.15622	0.094	0.198	3.86e-210	PlasmaCells	MM
DNAAF1	8.94e-208	-1.72162	0.086	0.185	2.4e-203	PlasmaCells	MM
NHLRC3	2.3e-203	-1.09353	0.131	0.243	6.15e-199	PlasmaCells	MM
TNFRSF13C	3.29e-201	-1.37663	0.047	0.127	8.8e-197	PlasmaCells	MM
MARCKS	3.46e-193	-1.07867	0.202	0.318	9.28e-189	PlasmaCells	MM
TMED7	1.98e-181	-1.12443	0.096	0.191	5.29e-177	PlasmaCells	MM
U2AF1	4.15e-181	-1.2259	0.048	0.124	1.11e-176	PlasmaCells	MM
TNFAIP3	6.56e-179	-1.01777	0.123	0.225	1.76e-174	PlasmaCells	MM
SLC7A7	4.55e-174	-1.22064	0.126	0.228	1.22e-169	PlasmaCells	MM
PGLYRP2	7.16e-162	-1.24817	0.049	0.121	1.92e-157	PlasmaCells	MM
VCPKMT	9.85e-162	-1.60407	0.08	0.163	2.64e-157	PlasmaCells	MM
TMEM52	1.51e-156	-2.02746	0.04	0.103	4.04e-152	PlasmaCells	MM
DDX3Y	4.25e-148	-1.47748	0.069	0.144	1.14e-143	PlasmaCells	MM
ATF7IP2	3.86e-134	-1.14146	0.087	0.165	1.03e-129	PlasmaCells	MM
ITGB1	4.46e-131	-1.46126	0.122	0.205	1.2e-126	PlasmaCells	MM
THEMIS2	3.19e-129	-1.21167	0.101	0.181	8.54e-125	PlasmaCells	MM
OSBPL3	1.48e-116	-1.40208	0.048	0.106	3.97e-112	PlasmaCells	MM
PARVG	8.51e-111	-1.2792	0.048	0.105	2.28e-106	PlasmaCells	MM
EFHC1	2.33e-108	-1.29982	0.061	0.122	6.24e-104	PlasmaCells	MM
B4GALT1	5.21e-108	-1.06562	0.153	0.233	1.4e-103	PlasmaCells	MM
STXBP2	3.48e-103	-1.13827	0.146	0.227	9.33e-99	PlasmaCells	MM
BIK	3.87e-102	-1.03909	0.13	0.206	1.04e-97	PlasmaCells	MM
CD68	3.5e-100	-1.49505	0.048	0.101	9.39e-96	PlasmaCells	MM
UBE2F	2.15e-96	-1.03387	0.101	0.169	5.76e-92	PlasmaCells	MM
KLHL5	4.25e-90	-1.03862	0.089	0.151	1.14e-85	PlasmaCells	MM
GPCPD1	6.3e-88	-1.04905	0.101	0.165	1.69e-83	PlasmaCells	MM
EPS8L2	1.07e-81	-1.1271	0.074	0.129	2.86e-77	PlasmaCells	MM
PLEKHF2	8.87e-75	-1.08025	0.076	0.129	2.38e-70	PlasmaCells	MM
RGS10	4.01e-73	-1.28862	0.106	0.165	1.08e-68	PlasmaCells	MM
NFKBIE	1.6e-72	-1.09824	0.065	0.115	4.28e-68	PlasmaCells	MM
AGPAT2	2.22e-65	-1.02813	0.073	0.123	5.95e-61	PlasmaCells	MM
ELFN1-AS1	1.56e-64	-1.14252	0.078	0.127	4.19e-60	PlasmaCells	MM
CSF2RB	1.87e-61	-1.23131	0.06	0.103	5.02e-57	PlasmaCells	MM
ATAD3C	3.56e-58	-1.00089	0.084	0.132	9.55e-54	PlasmaCells	MM
ADTRP	6.74e-58	-1.0598	0.1	0.149	1.81e-53	PlasmaCells	MM
IQCG	4.31e-54	-1.13896	0.064	0.106	1.16e-49	PlasmaCells	MM
C12orf75	2.54e-45	-1.34857	0.068	0.106	6.81e-41	PlasmaCells	MM
HLA-DPB1	3.81e-39	-1.38534	0.095	0.138	1.02e-34	PlasmaCells	MM
MT2A	3.79e-35	-1.51128	0.119	0.16	1.01e-30	PlasmaCells	MM
HLA-DQA1	5.15e-30	-1.09157	0.07	0.102	1.38e-25	PlasmaCells	MM
FLNA	4.91e-25	-1.00675	0.084	0.114	1.32e-20	PlasmaCells	MM
NAMPT	4.22e-22	-1.0685	0.226	0.254	1.13e-17	PlasmaCells	MM
IFITM1	0	4.51442	0.759	0.136	0	PlasmaCells	MM
RACK1	0	3.14032	0.673	0.074	0	PlasmaCells	MM
ATP5MC2	0	3.18821	0.642	0.07	0	PlasmaCells	MM
ATP5MG	0	2.87576	0.633	0.07	0	PlasmaCells	MM
SELENOK	0	4.03292	0.622	0.06	0	PlasmaCells	MM
ATP5F1E	0	2.41204	0.631	0.073	0	PlasmaCells	MM
ATP5F1D	0	3.66423	0.62	0.066	0	PlasmaCells	MM
SELENOM	0	4.75977	0.594	0.043	0	PlasmaCells	MM
ELOB	0	3.18696	0.611	0.066	0	PlasmaCells	MM
ATP5MC3	0	3.24548	0.591	0.063	0	PlasmaCells	MM
ATP5F1B	0	3.13711	0.586	0.063	0	PlasmaCells	MM
SELENOS	0	3.5637	0.579	0.056	0	PlasmaCells	MM
ATP5PF	0	3.53823	0.581	0.06	0	PlasmaCells	MM
TENT5C	0	3.80756	0.563	0.047	0	PlasmaCells	MM
ATP5MC1	0	4.13281	0.56	0.052	0	PlasmaCells	MM
ATP5F1A	0	3.10299	0.568	0.062	0	PlasmaCells	MM
SELENOT	0	4.08707	0.559	0.054	0	PlasmaCells	MM
IFI6	0	3.42963	0.721	0.219	0	PlasmaCells	MM
MT-ATP8	0	2.32426	0.658	0.156	0	PlasmaCells	MM
NME2	0	2.53325	0.661	0.161	0	PlasmaCells	MM
TRIR	0	3.08562	0.56	0.062	0	PlasmaCells	MM
ATP5IF1	0	3.54243	0.549	0.059	0	PlasmaCells	MM
BUD23	0	4.55893	0.533	0.047	0	PlasmaCells	MM
ATP5MF	0	3.03987	0.541	0.063	0	PlasmaCells	MM
REX1BD	0	3.62701	0.532	0.056	0	PlasmaCells	MM
ATP6V0C	0	2.86281	0.535	0.063	0	PlasmaCells	MM
ATP5MD	0	3.01371	0.533	0.062	0	PlasmaCells	MM
LINC01480	0	3.92629	0.557	0.088	0	PlasmaCells	MM
MESD	0	3.96565	0.515	0.047	0	PlasmaCells	MM
CHCHD10	0	2.4703	0.752	0.288	0	PlasmaCells	MM
ATP5PD	0	3.35171	0.52	0.057	0	PlasmaCells	MM
SELENOF	0	3.30203	0.512	0.055	0	PlasmaCells	MM
ATP5MPL	0	2.5817	0.515	0.063	0	PlasmaCells	MM
RTRAF	0	3.31552	0.505	0.054	0	PlasmaCells	MM
TXNDC5	0	3.00038	0.674	0.227	0	PlasmaCells	MM
GPRC5D	0	4.60177	0.513	0.067	0	PlasmaCells	MM
NAXE	0	4.30959	0.493	0.049	0	PlasmaCells	MM
NOP53	0	2.68956	0.504	0.062	0	PlasmaCells	MM
SEM1	0	3.17045	0.496	0.059	0	PlasmaCells	MM
SELENOH	0	2.73715	0.495	0.061	0	PlasmaCells	MM
RAB5IF	0	3.55889	0.485	0.052	0	PlasmaCells	MM
ATP5PB	0	3.03563	0.487	0.055	0	PlasmaCells	MM
CYTOR	0	3.4767	0.475	0.047	0	PlasmaCells	MM
GABARAP	0	2.02307	0.704	0.28	0	PlasmaCells	MM
METTL26	0	4.08639	0.455	0.04	0	PlasmaCells	MM
ATP5F1C	0	2.94228	0.467	0.053	0	PlasmaCells	MM
ODC1	0	2.35405	0.602	0.191	0	PlasmaCells	MM
NENF	0	2.3867	0.607	0.197	0	PlasmaCells	MM
LIME1	0	3.04448	0.458	0.052	0	PlasmaCells	MM
COPS9	0	3.18995	0.456	0.053	0	PlasmaCells	MM
SLC1A5	0	2.60701	0.599	0.198	0	PlasmaCells	MM
DNAJC1	0	2.15546	0.821	0.43	0	PlasmaCells	MM
NDUFAF8	0	3.71387	0.432	0.045	0	PlasmaCells	MM
MTRNR2L12	0	2.20669	0.531	0.148	0	PlasmaCells	MM
AC012236.1	0	3.97666	0.419	0.039	0	PlasmaCells	MM
SELENOW	0	3.03185	0.421	0.048	0	PlasmaCells	MM
RNF187	0	3.32163	0.444	0.075	0	PlasmaCells	MM
ELOC	0	3.2701	0.412	0.047	0	PlasmaCells	MM
LY6E	0	2.7767	0.602	0.238	0	PlasmaCells	MM
IMP3	0	1.77453	0.59	0.228	0	PlasmaCells	MM
WBP1	0	3.23798	0.423	0.065	0	PlasmaCells	MM
VSIR	0	2.21887	0.409	0.055	0	PlasmaCells	MM
ATP5ME	0	2.15985	0.414	0.061	0	PlasmaCells	MM
SMIM26	0	2.8785	0.403	0.052	0	PlasmaCells	MM
ARPC5L	0	1.87623	0.662	0.313	0	PlasmaCells	MM
UFD1	0	3.6238	0.388	0.04	0	PlasmaCells	MM
RAC1	0	1.26774	0.572	0.226	0	PlasmaCells	MM
CKAP4	0	1.82389	0.61	0.266	0	PlasmaCells	MM
GRINA	0	1.76221	0.524	0.181	0	PlasmaCells	MM
DMAC1	0	4.70744	0.368	0.025	0	PlasmaCells	MM
PTP4A3	0	4.7425	0.4	0.061	0	PlasmaCells	MM
IGKV3-11	0	3.862	0.21	0.547	0	PlasmaCells	MM
COX20	0	2.0322	0.484	0.149	0	PlasmaCells	MM
TOMM5	0	1.66905	0.563	0.231	0	PlasmaCells	MM
HIST1H2AC	0	2.59994	0.479	0.148	0	PlasmaCells	MM
CITED2	0	2.93582	0.563	0.232	0	PlasmaCells	MM
SDF4	0	1.83548	0.594	0.268	0	PlasmaCells	MM
CPNE5	0	1.78324	0.584	0.26	0	PlasmaCells	MM
C15orf61	0	1.81305	0.488	0.167	0	PlasmaCells	MM
TSPAN3	0	1.77845	0.651	0.331	0	PlasmaCells	MM
CCT3	0	1.6572	0.547	0.23	0	PlasmaCells	MM
CRTAP	0	1.62204	0.557	0.241	0	PlasmaCells	MM
NHP2	0	1.46438	0.681	0.365	0	PlasmaCells	MM
EMC4	0	1.59497	0.737	0.421	0	PlasmaCells	MM
MRPS24	0	2.51211	0.4	0.085	0	PlasmaCells	MM
SYNGR2	0	2.05033	0.669	0.356	0	PlasmaCells	MM
CYBC1	0	2.86232	0.361	0.048	0	PlasmaCells	MM
SLC9A3R1	0	2.24112	0.516	0.204	0	PlasmaCells	MM
GARS	0	1.89665	0.514	0.202	0	PlasmaCells	MM
NBDY	0	3.64448	0.341	0.03	0	PlasmaCells	MM
SCAMP3	0	1.87252	0.498	0.187	0	PlasmaCells	MM
PSMA6	0	1.88243	0.433	0.124	0	PlasmaCells	MM
RCN2	0	1.7232	0.499	0.191	0	PlasmaCells	MM
SRPRA	0	1.64433	0.658	0.351	0	PlasmaCells	MM
GNPTG	0	1.79722	0.519	0.213	0	PlasmaCells	MM
AC243960.1	0	4.22803	0.333	0.028	0	PlasmaCells	MM
TAP1	0	1.66002	0.528	0.225	0	PlasmaCells	MM
SH2B2	0	3.84075	0.34	0.037	0	PlasmaCells	MM
GPI	0	1.87035	0.414	0.111	0	PlasmaCells	MM
SIGMAR1	0	2.43358	0.395	0.094	0	PlasmaCells	MM
SHISA5	0	1.68776	0.46	0.161	0	PlasmaCells	MM
CADM1	0	2.45101	0.399	0.1	0	PlasmaCells	MM
PDCD5	0	1.56179	0.658	0.359	0	PlasmaCells	MM
FUNDC2	0	1.4989	0.598	0.299	0	PlasmaCells	MM
ST3GAL6	0	2.38419	0.376	0.078	0	PlasmaCells	MM
CLTB	0	1.56336	0.483	0.185	0	PlasmaCells	MM
CRNDE	0	3.54339	0.326	0.028	0	PlasmaCells	MM
HIST1H2BK	0	3.9128	0.335	0.038	0	PlasmaCells	MM
COA4	0	1.60492	0.478	0.181	0	PlasmaCells	MM
EMD	0	1.58995	0.546	0.25	0	PlasmaCells	MM
ZBTB38	0	1.62021	0.728	0.432	0	PlasmaCells	MM
FAM162A	0	1.5699	0.506	0.211	0	PlasmaCells	MM
POLD4	0	1.52688	0.475	0.18	0	PlasmaCells	MM
PLD3	0	1.56583	0.632	0.337	0	PlasmaCells	MM
GNB2	0	1.24218	0.509	0.215	0	PlasmaCells	MM
ALG3	0	1.73997	0.525	0.233	0	PlasmaCells	MM
AIG1	0	1.50947	0.545	0.253	0	PlasmaCells	MM
MRPL34	0	1.39875	0.589	0.297	0	PlasmaCells	MM
MRPL24	0	1.57579	0.528	0.237	0	PlasmaCells	MM
SRA1	0	1.44347	0.521	0.23	0	PlasmaCells	MM
CCL3	0	3.11871	0.374	0.083	0	PlasmaCells	MM
NDUFB6	0	1.31352	0.666	0.377	0	PlasmaCells	MM
DAP	0	1.66842	0.471	0.183	0	PlasmaCells	MM
MX1	0	2.88821	0.372	0.084	0	PlasmaCells	MM
SURF4	0	1.39502	0.627	0.341	0	PlasmaCells	MM
GAS6	0	2.55648	0.41	0.124	0	PlasmaCells	MM
PSAT1	0	2.40565	0.4	0.115	0	PlasmaCells	MM
VCP	0	1.48391	0.629	0.345	0	PlasmaCells	MM
UCHL1	0	4.1125	0.312	0.028	0	PlasmaCells	MM
PNRC1	0	1.61112	0.693	0.409	0	PlasmaCells	MM
NDUFAF4	0	1.83098	0.421	0.137	0	PlasmaCells	MM
SEC61A1	0	1.45864	0.688	0.406	0	PlasmaCells	MM
BCAP31	0	1.58636	0.665	0.384	0	PlasmaCells	MM
ALG2	0	1.53315	0.486	0.205	0	PlasmaCells	MM
PSME2	0	1.4686	0.809	0.528	0	PlasmaCells	MM
NAPA	0	1.4469	0.479	0.198	0	PlasmaCells	MM
EPRS	0	1.43806	0.558	0.278	0	PlasmaCells	MM
EMC7	0	1.41544	0.684	0.405	0	PlasmaCells	MM
ADA2	0	1.96953	0.336	0.057	0	PlasmaCells	MM
RAN	0	1.18687	0.762	0.484	0	PlasmaCells	MM
C1QBP	0	1.24979	0.63	0.352	0	PlasmaCells	MM
LDHB	0	1.38761	0.757	0.48	0	PlasmaCells	MM
PRKD2	0	1.77669	0.459	0.182	0	PlasmaCells	MM
WASHC3	0	3.07541	0.317	0.04	0	PlasmaCells	MM
SLC39A8	0	2.02593	0.41	0.133	0	PlasmaCells	MM
NDUFA8	0	1.37335	0.525	0.25	0	PlasmaCells	MM
STT3A	0	1.43366	0.487	0.213	0	PlasmaCells	MM
APP	0	2.55871	0.317	0.043	0	PlasmaCells	MM
MMP24OS	0	2.86265	0.313	0.039	0	PlasmaCells	MM
NDUFA12	0	1.14732	0.592	0.318	0	PlasmaCells	MM
WIPI1	0	1.54697	0.611	0.337	0	PlasmaCells	MM
LAMP5	0	5.44198	0.301	0.027	0	PlasmaCells	MM
RAB24	0	2.19119	0.368	0.095	0	PlasmaCells	MM
UBE2L6	0	1.31657	0.515	0.243	0	PlasmaCells	MM
MAN2B1	0	1.83396	0.362	0.09	0	PlasmaCells	MM
PSMB4	0	1.18656	0.56	0.289	0	PlasmaCells	MM
ERGIC1	0	1.30076	0.536	0.267	0	PlasmaCells	MM
SCAMP2	0	1.2627	0.574	0.305	0	PlasmaCells	MM
IFI27	0	7.34689	0.278	0.01	0	PlasmaCells	MM
CLPP	0	1.22036	0.558	0.291	0	PlasmaCells	MM
C1orf43	0	1.2781	0.629	0.363	0	PlasmaCells	MM
MRPL17	0	1.77181	0.389	0.123	0	PlasmaCells	MM
CDK2AP2	0	1.72142	0.743	0.477	0	PlasmaCells	MM
PABPC4	0	1.17142	0.717	0.452	0	PlasmaCells	MM
SND1	0	1.32044	0.549	0.285	0	PlasmaCells	MM
GLMP	0	2.00105	0.378	0.114	0	PlasmaCells	MM
MRPL32	0	1.51925	0.447	0.183	0	PlasmaCells	MM
PIGT	0	1.40609	0.524	0.261	0	PlasmaCells	MM
C19orf70	0	1.29703	0.722	0.459	0	PlasmaCells	MM
SRM	0	1.61808	0.56	0.298	0	PlasmaCells	MM
PSMD4	0	1.26321	0.569	0.307	0	PlasmaCells	MM
C11orf24	0	1.14374	0.511	0.251	0	PlasmaCells	MM
B4GALT3	0	1.46532	0.601	0.341	0	PlasmaCells	MM
DRAP1	0	1.02718	0.669	0.41	0	PlasmaCells	MM
ANP32A	0	1.16346	0.493	0.234	0	PlasmaCells	MM
IL16	0	1.65899	0.51	0.251	0	PlasmaCells	MM
PTOV1	0	1.71499	0.398	0.139	0	PlasmaCells	MM
MRPL4	0	1.44105	0.442	0.184	0	PlasmaCells	MM
SF3B4	0	2.02445	0.369	0.112	0	PlasmaCells	MM
SEC13	0	1.40071	0.618	0.361	0	PlasmaCells	MM
DST	0	2.70239	0.322	0.065	0	PlasmaCells	MM
BET1L	0	1.38482	0.442	0.185	0	PlasmaCells	MM
BSCL2	0	3.33875	0.312	0.055	0	PlasmaCells	MM
NGRN	0	3.23043	0.297	0.04	0	PlasmaCells	MM
HIKESHI	0	3.19432	0.293	0.036	0	PlasmaCells	MM
MCRIP2	0	3.74463	0.285	0.028	0	PlasmaCells	MM
SYVN1	0	1.36207	0.544	0.288	0	PlasmaCells	MM
PFDN2	0	1.11343	0.525	0.269	0	PlasmaCells	MM
GRSF1	0	1.76433	0.361	0.105	0	PlasmaCells	MM
SNHG8	0	1.32514	0.687	0.432	0	PlasmaCells	MM
RBM8A	0	1.06495	0.621	0.366	0	PlasmaCells	MM
ADIPOR1	0	1.34586	0.625	0.37	0	PlasmaCells	MM
IMPDH2	0	1.31907	0.449	0.194	0	PlasmaCells	MM
HNRNPAB	0	1.37993	0.409	0.154	0	PlasmaCells	MM
LINC01781	0	5.17037	0.272	0.017	0	PlasmaCells	MM
DAP3	0	1.39172	0.455	0.201	0	PlasmaCells	MM
HSPA9	0	1.38803	0.475	0.221	0	PlasmaCells	MM
GPAA1	0	1.39825	0.567	0.313	0	PlasmaCells	MM
DNAJC19	0	1.23191	0.512	0.259	0	PlasmaCells	MM
HIGD2A	0	1.35241	0.779	0.526	0	PlasmaCells	MM
TAF10	0	2.10089	0.331	0.078	0	PlasmaCells	MM
HAGH	0	1.2688	0.532	0.279	0	PlasmaCells	MM
C19orf24	0	1.1982	0.573	0.32	0	PlasmaCells	MM
BOLA3	0	1.48429	0.439	0.187	0	PlasmaCells	MM
PSMD2	0	1.47629	0.441	0.189	0	PlasmaCells	MM
APEX1	0	1.16163	0.472	0.22	0	PlasmaCells	MM
PHB	0	1.19476	0.528	0.276	0	PlasmaCells	MM
MT-ND6	0	2.09682	0.62	0.368	0	PlasmaCells	MM
EMC3	0	1.18328	0.514	0.263	0	PlasmaCells	MM
CDC37	0	1.11202	0.575	0.324	0	PlasmaCells	MM
HSPD1	0	1.13428	0.55	0.3	0	PlasmaCells	MM
ERG28	0	3.60171	0.28	0.03	0	PlasmaCells	MM
ASS1	0	3.79473	0.29	0.04	0	PlasmaCells	MM
SSU72	0	1.04948	0.612	0.363	0	PlasmaCells	MM
CADPS2	0	2.40906	0.327	0.078	0	PlasmaCells	MM
LAGE3	0	1.28093	0.522	0.273	0	PlasmaCells	MM
TMEM109	0	1.6489	0.429	0.18	0	PlasmaCells	MM
P2RX1	0	2.21174	0.362	0.113	0	PlasmaCells	MM
MRPS12	0	1.16686	0.495	0.246	0	PlasmaCells	MM
RPN1	0	1.78808	0.768	0.52	0	PlasmaCells	MM
ATP6AP1	0	1.5287	0.515	0.267	0	PlasmaCells	MM
DKK1	0	5.47917	0.257	0.009	0	PlasmaCells	MM
TXNL4A	0	1.14029	0.576	0.328	0	PlasmaCells	MM
HLA-F	0	1.66693	0.467	0.22	0	PlasmaCells	MM
IFRD2	0	1.81287	0.361	0.114	0	PlasmaCells	MM
HIST1H1C	0	1.69235	0.638	0.391	0	PlasmaCells	MM
SLC25A5	0	1.0241	0.737	0.49	0	PlasmaCells	MM
MRPL16	0	1.40531	0.411	0.164	0	PlasmaCells	MM
FCRLA	0	2.65305	0.406	0.16	0	PlasmaCells	MM
ARF5	0	1.11832	0.398	0.152	0	PlasmaCells	MM
EXOSC5	0	1.86924	0.343	0.097	0	PlasmaCells	MM
POP5	0	1.20576	0.506	0.26	0	PlasmaCells	MM
CEBPB	0	1.05736	0.361	0.115	0	PlasmaCells	MM
PMVK	0	1.36524	0.589	0.343	0	PlasmaCells	MM
NDUFV1	0	1.20831	0.585	0.339	0	PlasmaCells	MM
IDUA	0	3.2476	0.281	0.036	0	PlasmaCells	MM
SMIM37	0	3.07524	0.277	0.032	0	PlasmaCells	MM
SERPINI1	0	3.21075	0.29	0.045	0	PlasmaCells	MM
SURF1	0	1.00926	0.649	0.404	0	PlasmaCells	MM
COX16	0	1.52161	0.375	0.13	0	PlasmaCells	MM
DDRGK1	0	1.21706	0.527	0.283	0	PlasmaCells	MM
AC116366.3	0	3.62595	0.276	0.032	0	PlasmaCells	MM
CCT5	0	1.40302	0.378	0.134	0	PlasmaCells	MM
SYT1	0	5.26927	0.252	0.008	0	PlasmaCells	MM
AC007384.1	0	4.59638	0.265	0.022	0	PlasmaCells	MM
NDUFS2	0	1.36104	0.432	0.189	0	PlasmaCells	MM
TSEN15	0	1.67122	0.38	0.137	0	PlasmaCells	MM
GNAS	0	1.5919	0.711	0.468	0	PlasmaCells	MM
FAM50A	0	1.80693	0.343	0.101	0	PlasmaCells	MM
TM9SF1	0	2.38966	0.313	0.071	0	PlasmaCells	MM
IGF1	0	1.37272	0.453	0.212	0	PlasmaCells	MM
INTS11	0	3.42185	0.274	0.033	0	PlasmaCells	MM
ANXA6	0	1.50294	0.508	0.267	0	PlasmaCells	MM
GOLPH3	0	1.19481	0.452	0.212	0	PlasmaCells	MM
STMP1	0	2.16812	0.28	0.04	0	PlasmaCells	MM
PTPN6	0	1.13808	0.638	0.398	0	PlasmaCells	MM
MRPS18B	0	1.25144	0.432	0.193	0	PlasmaCells	MM
RAD23A	0	1.12658	0.626	0.387	0	PlasmaCells	MM
PCBP1	0	1.20882	0.705	0.466	0	PlasmaCells	MM
TMED3	0	1.15742	0.555	0.317	0	PlasmaCells	MM
COA6	0	2.15926	0.315	0.077	0	PlasmaCells	MM
COPG1	0	1.37674	0.436	0.198	0	PlasmaCells	MM
CD53	0	1.14998	0.657	0.42	0	PlasmaCells	MM
ILF2	0	1.14653	0.548	0.311	0	PlasmaCells	MM
AC007388.1	0	4.59213	0.255	0.018	0	PlasmaCells	MM
SQSTM1	0	1.32226	0.642	0.405	0	PlasmaCells	MM
MDH2	0	1.06918	0.647	0.411	0	PlasmaCells	MM
UAP1	0	1.31954	0.581	0.346	0	PlasmaCells	MM
TEX264	0	1.11337	0.495	0.26	0	PlasmaCells	MM
MT-ND4L	0	3.05032	0.88	0.645	0	PlasmaCells	MM
NDUFAB1	0	1.0237	0.697	0.462	0	PlasmaCells	MM
OTUB1	0	1.09413	0.439	0.205	0	PlasmaCells	MM
SHMT2	0	1.36908	0.453	0.219	0	PlasmaCells	MM
RTF2	0	2.58505	0.273	0.039	0	PlasmaCells	MM
MCUR1	0	1.36279	0.413	0.179	0	PlasmaCells	MM
SECISBP2	0	1.13583	0.473	0.239	0	PlasmaCells	MM
LAP3	0	1.29022	0.439	0.206	0	PlasmaCells	MM
MRPL36	0	1.03335	0.466	0.234	0	PlasmaCells	MM
NIPA2	0	1.17235	0.435	0.203	0	PlasmaCells	MM
CCT6A	0	1.14806	0.38	0.149	0	PlasmaCells	MM
HYOU1	0	1.72506	0.402	0.171	0	PlasmaCells	MM
ARMC10	0	2.17301	0.296	0.065	0	PlasmaCells	MM
ALOX5	0	1.92046	0.307	0.076	0	PlasmaCells	MM
SLC25A39	0	1.24133	0.576	0.345	0	PlasmaCells	MM
QTRT1	0	1.43752	0.44	0.21	0	PlasmaCells	MM
PRCC	0	1.75009	0.347	0.117	0	PlasmaCells	MM
TPGS1	0	2.59989	0.278	0.049	0	PlasmaCells	MM
NUCB1	0	1.08376	0.549	0.32	0	PlasmaCells	MM
FRZB	0	3.30663	0.321	0.092	0	PlasmaCells	MM
ARHGAP4	0	1.83098	0.33	0.101	0	PlasmaCells	MM
YIPF3	0	1.18539	0.624	0.395	0	PlasmaCells	MM
RNF167	0	1.04215	0.501	0.272	0	PlasmaCells	MM
MLEC	0	1.14854	0.68	0.452	0	PlasmaCells	MM
CD200	0	3.83833	0.248	0.02	0	PlasmaCells	MM
NORAD	0	2.77037	0.257	0.029	0	PlasmaCells	MM
LMO4	0	1.12276	0.674	0.447	0	PlasmaCells	MM
CDK4	0	1.0731	0.459	0.232	0	PlasmaCells	MM
MEA1	0	1.05914	0.462	0.236	0	PlasmaCells	MM
UCK2	0	3.06214	0.264	0.038	0	PlasmaCells	MM
EID1	0	1.18372	0.778	0.552	0	PlasmaCells	MM
LRP10	0	1.13082	0.515	0.29	0	PlasmaCells	MM
WARS	0	1.42141	0.434	0.209	0	PlasmaCells	MM
ILF3-DT	0	4.09282	0.246	0.021	0	PlasmaCells	MM
SLC38A5	0	1.47545	0.423	0.198	0	PlasmaCells	MM
TSPAN13	0	1.14475	0.46	0.236	0	PlasmaCells	MM
PLOD3	0	1.8939	0.329	0.105	0	PlasmaCells	MM
NUTF2	0	1.14635	0.394	0.17	0	PlasmaCells	MM
PDCD2	0	1.53013	0.335	0.112	0	PlasmaCells	MM
MARS	0	1.36905	0.406	0.183	0	PlasmaCells	MM
PPP2R1A	0	1.10118	0.43	0.207	0	PlasmaCells	MM
EBLN3P	0	3.45881	0.251	0.028	0	PlasmaCells	MM
CYC1	0	1.04507	0.612	0.389	0	PlasmaCells	MM
PAGR1	0	2.18954	0.3	0.077	0	PlasmaCells	MM
SDHC	0	1.00486	0.556	0.334	0	PlasmaCells	MM
C11orf1	0	1.08162	0.46	0.239	0	PlasmaCells	MM
AC007952.4	0	1.43339	0.267	0.046	0	PlasmaCells	MM
TTLL7	0	1.83674	0.321	0.1	0	PlasmaCells	MM
RTL8C	0	3.76813	0.24	0.019	0	PlasmaCells	MM
SHC1	0	1.86197	0.35	0.129	0	PlasmaCells	MM
TARS	0	1.70595	0.345	0.124	0	PlasmaCells	MM
PPP1R14B	0	2.32159	0.286	0.065	0	PlasmaCells	MM
ISG15	0	1.98522	0.514	0.294	0	PlasmaCells	MM
APH1A	0	1.03648	0.515	0.295	0	PlasmaCells	MM
TOR3A	0	1.3947	0.53	0.31	0	PlasmaCells	MM
LDHA	0	1.10868	0.659	0.439	0	PlasmaCells	MM
ALG1	0	1.65697	0.336	0.116	0	PlasmaCells	MM
SELPLG	0	1.57828	0.366	0.146	0	PlasmaCells	MM
GGH	0	1.99837	0.353	0.133	0	PlasmaCells	MM
NDUFA6	0	1.00982	0.641	0.422	0	PlasmaCells	MM
POLR2H	0	1.23776	0.381	0.162	0	PlasmaCells	MM
ERN1	0	1.65298	0.428	0.209	0	PlasmaCells	MM
GNG5	0	1.04752	0.76	0.541	0	PlasmaCells	MM
CERS2	0	1.48172	0.345	0.126	0	PlasmaCells	MM
COPB2	0	1.26876	0.405	0.187	0	PlasmaCells	MM
GDI1	0	1.78734	0.317	0.099	0	PlasmaCells	MM
MRPS2	0	1.26646	0.381	0.163	0	PlasmaCells	MM
HSP90AB1	0	1.03112	0.785	0.568	0	PlasmaCells	MM
NDUFC1	0	1.0703	0.669	0.452	0	PlasmaCells	MM
EIF4G1	0	1.52612	0.369	0.152	0	PlasmaCells	MM
ETFRF1	0	3.78878	0.238	0.021	0	PlasmaCells	MM
TXN	0	1.72933	0.853	0.637	0	PlasmaCells	MM
MGST3	0	1.10761	0.709	0.494	0	PlasmaCells	MM
LPCAT4	0	2.14453	0.289	0.074	0	PlasmaCells	MM
EDEM3	0	1.83522	0.34	0.126	0	PlasmaCells	MM
PCK2	0	2.75885	0.269	0.055	0	PlasmaCells	MM
EPN1	0	1.14517	0.387	0.173	0	PlasmaCells	MM
NSD3	0	2.6614	0.254	0.04	0	PlasmaCells	MM
ADAR	0	1.27456	0.477	0.263	0	PlasmaCells	MM
SIAH2	0	1.97805	0.284	0.07	0	PlasmaCells	MM
CCDC124	0	1.00881	0.413	0.199	0	PlasmaCells	MM
CAPN2	0	1.38597	0.446	0.233	0	PlasmaCells	MM
AHCY	0	1.22414	0.353	0.14	0	PlasmaCells	MM
SRPRB	0	1.03576	0.683	0.471	0	PlasmaCells	MM
ACBD6	0	1.51118	0.339	0.127	0	PlasmaCells	MM
CCT2	0	1.00992	0.398	0.186	0	PlasmaCells	MM
RAC2	0	1.0245	0.619	0.407	0	PlasmaCells	MM
PYCR1	0	1.34487	0.418	0.206	0	PlasmaCells	MM
CCDC32	0	2.68481	0.251	0.039	0	PlasmaCells	MM
FAM173A	0	1.10647	0.413	0.201	0	PlasmaCells	MM
TOMM40	0	2.04534	0.284	0.072	0	PlasmaCells	MM
TMEM248	0	1.31595	0.352	0.141	0	PlasmaCells	MM
HGF	0	4.87469	0.219	0.008	0	PlasmaCells	MM
IDH3A	0	1.78721	0.304	0.093	0	PlasmaCells	MM
CBR1	0	1.52809	0.345	0.134	0	PlasmaCells	MM
ARHGEF2	0	2.26763	0.274	0.064	0	PlasmaCells	MM
TRPT1	0	1.24995	0.401	0.191	0	PlasmaCells	MM
RAB1B	0	1.23423	0.329	0.119	0	PlasmaCells	MM
IGFLR1	0	2.26628	0.281	0.071	0	PlasmaCells	MM
CENPX	0	2.74822	0.244	0.034	0	PlasmaCells	MM
CXXC5	0	1.0197	0.454	0.245	0	PlasmaCells	MM
ARIH2	0	1.22488	0.365	0.156	0	PlasmaCells	MM
NEB	0	5.95362	0.216	0.007	0	PlasmaCells	MM
MRPL58	0	3.24342	0.236	0.027	0	PlasmaCells	MM
PRKCD	0	1.9069	0.293	0.084	0	PlasmaCells	MM
PCBP2	0	1.43178	0.731	0.522	0	PlasmaCells	MM
BST2	0	1.28639	0.783	0.575	0	PlasmaCells	MM
MSL3	0	1.40789	0.325	0.117	0	PlasmaCells	MM
RRBP1	0	1.19176	0.63	0.422	0	PlasmaCells	MM
AC078883.1	0	2.90761	0.246	0.038	0	PlasmaCells	MM
TMCO1	0	1.31378	0.742	0.534	0	PlasmaCells	MM
TMEM106C	0	1.66153	0.327	0.12	0	PlasmaCells	MM
G6PC3	0	1.58679	0.332	0.125	0	PlasmaCells	MM
CMC1	0	1.54926	0.33	0.124	0	PlasmaCells	MM
FBH1	0	2.70549	0.246	0.04	0	PlasmaCells	MM
SDC1	0	1.26781	0.749	0.543	0	PlasmaCells	MM
RAMMET	0	3.33569	0.233	0.028	0	PlasmaCells	MM
MRPS25	0	1.24007	0.356	0.151	0	PlasmaCells	MM
GRK6	0	1.32302	0.348	0.143	0	PlasmaCells	MM
HMGN4	0	1.86305	0.279	0.075	0	PlasmaCells	MM
SMOC1	0	2.26884	0.258	0.054	0	PlasmaCells	MM
RPL7L1	0	1.34521	0.331	0.128	0	PlasmaCells	MM
RRAGD	0	1.89269	0.26	0.057	0	PlasmaCells	MM
TCEAL4	0	1.30109	0.32	0.117	0	PlasmaCells	MM
MINDY2	0	4.27992	0.219	0.016	0	PlasmaCells	MM
GBA	0	1.84859	0.298	0.095	0	PlasmaCells	MM
SLC3A2	0	1.34359	0.571	0.368	0	PlasmaCells	MM
PSMC2	0	1.20349	0.381	0.179	0	PlasmaCells	MM
PSIP1	0	1.33045	0.312	0.11	0	PlasmaCells	MM
TMEM223	0	1.5197	0.311	0.109	0	PlasmaCells	MM
ECI1	0	2.25202	0.259	0.057	0	PlasmaCells	MM
COQ8A	0	4.10502	0.222	0.02	0	PlasmaCells	MM
PSMD3	0	1.13414	0.422	0.22	0	PlasmaCells	MM
CNPPD1	0	1.2713	0.379	0.178	0	PlasmaCells	MM
KDELR3	0	1.29607	0.377	0.176	0	PlasmaCells	MM
TBCB	0	1.01984	0.348	0.147	0	PlasmaCells	MM
AK2	0	1.07451	0.386	0.186	0	PlasmaCells	MM
SLC1A4	0	1.31076	0.378	0.178	0	PlasmaCells	MM
CDKN1A	0	1.85525	0.442	0.242	0	PlasmaCells	MM
EXOSC4	0	1.45069	0.312	0.112	0	PlasmaCells	MM
PTGES2	0	1.18601	0.372	0.172	0	PlasmaCells	MM
ELAVL1	0	1.21571	0.338	0.138	0	PlasmaCells	MM
AC106897.1	0	4.12414	0.222	0.022	0	PlasmaCells	MM
AC004687.1	0	2.7142	0.224	0.024	0	PlasmaCells	MM
COPS5	0	1.12659	0.356	0.156	0	PlasmaCells	MM
C12orf57	0	1.08583	0.787	0.588	0	PlasmaCells	MM
LSAMP	0	3.6393	0.217	0.018	0	PlasmaCells	MM
OAS1	0	1.69477	0.306	0.107	0	PlasmaCells	MM
GPR108	0	1.20422	0.38	0.181	0	PlasmaCells	MM
OVCA2	0	3.32079	0.228	0.029	0	PlasmaCells	MM
JPT1	0	2.30705	0.234	0.035	0	PlasmaCells	MM
NCBP2-AS2	0	1.25496	0.344	0.145	0	PlasmaCells	MM
RAD23B	0	1.14792	0.352	0.153	0	PlasmaCells	MM
MRPL37	0	1.12893	0.339	0.141	0	PlasmaCells	MM
THYN1	0	1.19704	0.34	0.142	0	PlasmaCells	MM
MALSU1	0	1.12478	0.365	0.167	0	PlasmaCells	MM
CSRP1	0	1.57928	0.301	0.104	0	PlasmaCells	MM
ACOT13	0	1.57205	0.302	0.105	0	PlasmaCells	MM
AARS	0	1.35085	0.373	0.176	0	PlasmaCells	MM
AC010642.2	0	4.09648	0.216	0.019	0	PlasmaCells	MM
NDUFAF2	0	1.14515	0.366	0.169	0	PlasmaCells	MM
BEX3	0	3.33991	0.205	0.008	0	PlasmaCells	MM
IGSF8	0	1.66017	0.324	0.128	0	PlasmaCells	MM
TMEM183A	0	1.15847	0.332	0.136	0	PlasmaCells	MM
NOP16	0	2.1074	0.261	0.065	0	PlasmaCells	MM
NCAM1	0	5.34088	0.203	0.007	0	PlasmaCells	MM
MLX	0	1.31199	0.324	0.128	0	PlasmaCells	MM
POLD2	0	1.2163	0.362	0.166	0	PlasmaCells	MM
DBI	0	1.00766	0.723	0.527	0	PlasmaCells	MM
PBXIP1	0	1.83619	0.331	0.136	0	PlasmaCells	MM
TMEM175	0	1.6179	0.307	0.112	0	PlasmaCells	MM
RIC1	0	2.06622	0.277	0.082	0	PlasmaCells	MM
ZGPAT	0	3.45018	0.222	0.027	0	PlasmaCells	MM
ATIC	0	1.51033	0.288	0.093	0	PlasmaCells	MM
TXNDC11	0	1.30655	0.728	0.533	0	PlasmaCells	MM
GMPR	0	3.06285	0.205	0.011	0	PlasmaCells	MM
C2orf74	0	1.27602	0.324	0.131	0	PlasmaCells	MM
MRPL15	0	1.21407	0.329	0.136	0	PlasmaCells	MM
IARS	0	1.40601	0.331	0.138	0	PlasmaCells	MM
HSF1	0	1.21106	0.347	0.154	0	PlasmaCells	MM
FH	0	1.49584	0.305	0.113	0	PlasmaCells	MM
CARS	0	1.69087	0.296	0.104	0	PlasmaCells	MM
ALDH1L2	0	1.90546	0.276	0.084	0	PlasmaCells	MM
AGA	0	1.13241	0.472	0.28	0	PlasmaCells	MM
MRPL9	0	1.26879	0.338	0.147	0	PlasmaCells	MM
MAP2K2	0	1.56198	0.281	0.09	0	PlasmaCells	MM
RPP25L	0	1.48025	0.307	0.116	0	PlasmaCells	MM
TM7SF3	0	1.33134	0.318	0.127	0	PlasmaCells	MM
EBPL	0	1.81848	0.263	0.072	0	PlasmaCells	MM
CISD3	0	1.17267	0.304	0.113	0	PlasmaCells	MM
RXYLT1	0	3.81063	0.211	0.02	0	PlasmaCells	MM
CCDC88A	0	1.37962	0.279	0.089	0	PlasmaCells	MM
GYG1	0	1.15074	0.327	0.137	0	PlasmaCells	MM
YIF1B	0	1.21712	0.321	0.131	0	PlasmaCells	MM
WASHC1	0	2.89677	0.219	0.029	0	PlasmaCells	MM
C1orf21	0	4.1178	0.199	0.01	0	PlasmaCells	MM
ZFP36L2	0	1.24063	0.512	0.323	0	PlasmaCells	MM
SLC10A3	0	1.73082	0.274	0.085	0	PlasmaCells	MM
RTL8A	0	3.97003	0.204	0.015	0	PlasmaCells	MM
LINC01184	0	1.51825	0.286	0.097	0	PlasmaCells	MM
VPS72	0	1.74924	0.272	0.084	0	PlasmaCells	MM
DCTD	0	1.37995	0.32	0.132	0	PlasmaCells	MM
LINC02362	0	4.53782	0.209	0.021	0	PlasmaCells	MM
MIXL1	0	1.48906	0.298	0.111	0	PlasmaCells	MM
PTPRCAP	0	3.23361	0.227	0.04	0	PlasmaCells	MM
TMEM147	0	1.2808	0.798	0.612	0	PlasmaCells	MM
ITGB7	0	2.29826	0.413	0.227	0	PlasmaCells	MM
ARF1	0	1.26598	0.763	0.578	0	PlasmaCells	MM
RHBDD2	0	1.46247	0.303	0.118	0	PlasmaCells	MM
IGKV2D-29	0	9.1076	0.282	0.097	0	PlasmaCells	MM
FTSJ1	0	1.40835	0.313	0.129	0	PlasmaCells	MM
RNASEK	0	1.70239	0.307	0.123	0	PlasmaCells	MM
TUBG1	0	1.87904	0.259	0.075	0	PlasmaCells	MM
CD48	0	1.25824	0.75	0.569	0	PlasmaCells	MM
PPIA	0	1.60216	0.915	0.734	0	PlasmaCells	MM
YWHAH	0	1.18835	0.276	0.095	0	PlasmaCells	MM
RIOX2	0	4.16729	0.198	0.017	0	PlasmaCells	MM
CRLS1	0	1.35218	0.27	0.091	0	PlasmaCells	MM
BTG2	0	1.61743	0.738	0.559	0	PlasmaCells	MM
FPGS	0	1.56122	0.267	0.089	0	PlasmaCells	MM
RNPEP	0	1.48545	0.248	0.07	0	PlasmaCells	MM
CTHRC1	0	1.59463	0.453	0.275	0	PlasmaCells	MM
TRAP1	0	1.46857	0.271	0.094	0	PlasmaCells	MM
BTD	0	1.5735	0.267	0.092	0	PlasmaCells	MM
CHID1	0	1.0013	0.689	0.516	0	PlasmaCells	MM
MACO1	0	3.25263	0.197	0.025	0	PlasmaCells	MM
PCSK1N	0	2.91246	0.215	0.043	0	PlasmaCells	MM
KEAP1	0	1.70674	0.255	0.083	0	PlasmaCells	MM
NDNF	0	6.03893	0.175	0.003	0	PlasmaCells	MM
SMIM27	0	3.26572	0.195	0.024	0	PlasmaCells	MM
ATP2B1-AS1	0	1.07907	0.197	0.027	0	PlasmaCells	MM
MIA2	0	3.16056	0.196	0.026	0	PlasmaCells	MM
THOC3	0	1.5679	0.252	0.082	0	PlasmaCells	MM
SMIM29	0	3.29102	0.187	0.018	0	PlasmaCells	MM
TECR	0	1.03821	0.753	0.585	0	PlasmaCells	MM
SPATS2L	0	2.14755	0.196	0.028	0	PlasmaCells	MM
GOT1	0	2.09815	0.228	0.06	0	PlasmaCells	MM
SEPHS2	0	2.49551	0.204	0.036	0	PlasmaCells	MM
PIP4P2	0	3.87483	0.179	0.012	0	PlasmaCells	MM
HSPA8	0	1.25677	0.805	0.639	0	PlasmaCells	MM
AC084033.3	0	3.18433	0.185	0.019	0	PlasmaCells	MM
BTBD3	0	3.90521	0.178	0.012	0	PlasmaCells	MM
GLRX2	0	1.82219	0.233	0.068	0	PlasmaCells	MM
ABHD12	0	1.7441	0.24	0.075	0	PlasmaCells	MM
KCNK12	0	2.97965	0.198	0.034	0	PlasmaCells	MM
RETREG2	0	3.09644	0.189	0.025	0	PlasmaCells	MM
PAXX	0	2.41054	0.203	0.039	0	PlasmaCells	MM
FAM133A	0	11.0032	0.163	0	0	PlasmaCells	MM
MIR29B2CHG	0	4.44178	0.176	0.013	0	PlasmaCells	MM
AC012645.3	0	3.58099	0.182	0.02	0	PlasmaCells	MM
PIGM	0	2.03641	0.209	0.047	0	PlasmaCells	MM
TMEM44-AS1	0	2.50477	0.2	0.039	0	PlasmaCells	MM
NES	0	7.70287	0.162	0.001	0	PlasmaCells	MM
RPN2	0	1.61913	0.805	0.645	0	PlasmaCells	MM
GGT1	0	2.59507	0.202	0.042	0	PlasmaCells	MM
RBFOX2	0	3.05513	0.181	0.021	0	PlasmaCells	MM
SERPINE2	0	4.71962	0.167	0.008	0	PlasmaCells	MM
DPM3	0	1.23372	0.657	0.499	0	PlasmaCells	MM
BSG	0	1.11629	0.744	0.586	0	PlasmaCells	MM
HIST1H2BJ	0	2.5997	0.19	0.032	0	PlasmaCells	MM
SMIM30	0	3.79825	0.168	0.01	0	PlasmaCells	MM
COX5A	0	1.46933	0.87	0.713	0	PlasmaCells	MM
HM13	0	1.33374	0.8	0.644	0	PlasmaCells	MM
PDF	0	3.84392	0.171	0.015	0	PlasmaCells	MM
FMC1	0	3.54464	0.177	0.022	0	PlasmaCells	MM
HOPX	0	3.01212	0.175	0.021	0	PlasmaCells	MM
TMEM52B	0	2.82678	0.176	0.022	0	PlasmaCells	MM
GET4	0	3.33055	0.178	0.024	0	PlasmaCells	MM
MUC20-OT1	0	3.07209	0.176	0.024	0	PlasmaCells	MM
SMAD1	0	3.81013	0.157	0.006	0	PlasmaCells	MM
AL118516.1	0	4.18283	0.163	0.012	0	PlasmaCells	MM
Z93241.1	0	2.11307	0.169	0.02	0	PlasmaCells	MM
CYREN	0	3.05191	0.173	0.024	0	PlasmaCells	MM
AC026202.2	0	3.76076	0.168	0.02	0	PlasmaCells	MM
CLIC1	0	1.17851	0.861	0.715	0	PlasmaCells	MM
HEY2	0	3.15377	0.165	0.019	0	PlasmaCells	MM
GAPDH	0	1.83229	0.93	0.787	0	PlasmaCells	MM
SNHG18	0	3.93553	0.154	0.011	0	PlasmaCells	MM
MIF	0	1.75116	0.89	0.749	0	PlasmaCells	MM
LINC02384	0	3.08323	0.164	0.024	0	PlasmaCells	MM
AP002387.2	0	4.016	0.15	0.011	0	PlasmaCells	MM
HPF1	0	3.17432	0.155	0.017	0	PlasmaCells	MM
PTPA	0	3.27817	0.151	0.016	0	PlasmaCells	MM
MTDH	0	1.8504	0.911	0.777	0	PlasmaCells	MM
BOLA2-SMG1P6	0	3.7542	0.151	0.018	0	PlasmaCells	MM
AP001816.1	0	4.10741	0.144	0.011	0	PlasmaCells	MM
WLS	0	4.05431	0.135	0.003	0	PlasmaCells	MM
ESAM	0	2.87348	0.137	0.007	0	PlasmaCells	MM
AC008267.5	0	5.2676	0.136	0.008	0	PlasmaCells	MM
PAGE1	0	11.9878	0.127	0	0	PlasmaCells	MM
TCEAL9	0	3.53491	0.135	0.008	0	PlasmaCells	MM
AC104248.1	0	6.48521	0.129	0.003	0	PlasmaCells	MM
FXYD5	0	1.38496	0.902	0.786	0	PlasmaCells	MM
P4HB	0	1.4735	0.829	0.718	0	PlasmaCells	MM
KRTCAP2	0	1.35173	0.91	0.824	0	PlasmaCells	MM
HSPA5	0	1.56687	0.845	0.774	0	PlasmaCells	MM
HLA-C	0	1.19496	0.931	0.98	0	PlasmaCells	MM
PPIB	0	1.48531	0.951	0.912	0	PlasmaCells	MM
VIM	0	1.48687	0.879	0.847	0	PlasmaCells	MM
CALR	0	1.06934	0.835	0.806	0	PlasmaCells	MM
HLA-B	0	1.35616	0.961	0.987	0	PlasmaCells	MM
MT-ND5	0	1.00584	0.937	0.952	0	PlasmaCells	MM
RPS19	0	1.03023	0.982	0.994	0	PlasmaCells	MM
RPLP0	0	1.38129	0.982	0.986	0	PlasmaCells	MM
CFAP298	8.79e-308	2.71354	0.166	0.028	2.36e-303	PlasmaCells	MM
SNAPC5	2.43e-307	1.241	0.301	0.117	6.51e-303	PlasmaCells	MM
SF3A2	3.04e-307	1.47604	0.263	0.091	8.15e-303	PlasmaCells	MM
BCCIP	9.26e-307	1.22809	0.316	0.13	2.48e-302	PlasmaCells	MM
FLI1	1.85e-306	1.26667	0.339	0.148	4.96e-302	PlasmaCells	MM
TMUB1	2.35e-306	1.07226	0.392	0.192	6.3e-302	PlasmaCells	MM
FARSA	1.51e-305	1.23656	0.318	0.133	4.05e-301	PlasmaCells	MM
DYRK4	1.8e-305	1.53139	0.274	0.101	4.82e-301	PlasmaCells	MM
CYP2R1	2.35e-305	1.90204	0.213	0.057	6.29e-301	PlasmaCells	MM
SLC52A2	3.31e-305	1.25065	0.378	0.186	8.87e-301	PlasmaCells	MM
TOMM70	3.61e-305	3.2539	0.15	0.018	9.68e-301	PlasmaCells	MM
TRIM69	5.69e-305	1.55881	0.291	0.113	1.52e-300	PlasmaCells	MM
CERCAM	1.48e-304	1.22472	0.393	0.202	3.96e-300	PlasmaCells	MM
G3BP1	4.33e-304	1.14396	0.326	0.137	1.16e-299	PlasmaCells	MM
HIST1H2BC	5.43e-304	2.26258	0.228	0.069	1.45e-299	PlasmaCells	MM
TEX9	6.89e-304	2.02246	0.214	0.058	1.85e-299	PlasmaCells	MM
LDLRAP1	1.51e-303	1.53183	0.264	0.093	4.05e-299	PlasmaCells	MM
BCKDHA	2.34e-303	2.47722	0.185	0.04	6.27e-299	PlasmaCells	MM
GON7	3.19e-303	3.52129	0.147	0.017	8.55e-299	PlasmaCells	MM
POU2F2	9.68e-303	1.03503	0.456	0.249	2.6e-298	PlasmaCells	MM
HDDC3	9.98e-303	1.06765	0.415	0.213	2.67e-298	PlasmaCells	MM
MPV17	1.07e-302	1.30637	0.282	0.105	2.87e-298	PlasmaCells	MM
TUT4	2.26e-302	3.23572	0.153	0.021	6.07e-298	PlasmaCells	MM
MRPL46	2.34e-302	1.81285	0.22	0.062	6.28e-298	PlasmaCells	MM
TMEM35B	1.02e-301	3.12371	0.151	0.02	2.73e-297	PlasmaCells	MM
WIPI2	3.45e-301	1.08681	0.322	0.134	9.24e-297	PlasmaCells	MM
PIGC	5.36e-301	1.33225	0.285	0.108	1.44e-296	PlasmaCells	MM
KIAA1217	1.3e-300	3.30862	0.146	0.016	3.47e-296	PlasmaCells	MM
ATP2A3	5.6e-300	1.55517	0.276	0.102	1.5e-295	PlasmaCells	MM
PSMC4	1.75e-299	1.06317	0.423	0.221	4.68e-295	PlasmaCells	MM
CD1D	3.18e-299	3.15489	0.195	0.048	8.53e-295	PlasmaCells	MM
AKAP2	3.27e-299	2.9521	0.17	0.032	8.78e-295	PlasmaCells	MM
TFAM	1.57e-298	1.43851	0.265	0.094	4.2e-294	PlasmaCells	MM
WDR18	1.62e-298	1.63835	0.228	0.068	4.33e-294	PlasmaCells	MM
DUSP6	2.51e-298	1.29586	0.211	0.055	6.74e-294	PlasmaCells	MM
GLB1	4.08e-298	1.36572	0.289	0.114	1.09e-293	PlasmaCells	MM
MRPL27	6.22e-298	1.02932	0.361	0.165	1.67e-293	PlasmaCells	MM
PTRH2	2.17e-297	1.59513	0.247	0.083	5.82e-293	PlasmaCells	MM
GNPAT	2.19e-297	1.36773	0.285	0.109	5.88e-293	PlasmaCells	MM
MAGED2	3.67e-297	1.12564	0.458	0.27	9.82e-293	PlasmaCells	MM
PUM3	3.84e-297	1.85631	0.219	0.062	1.03e-292	PlasmaCells	MM
MED8	4e-297	1.11326	0.349	0.16	1.07e-292	PlasmaCells	MM
PLAA	5.07e-297	2.05564	0.203	0.053	1.36e-292	PlasmaCells	MM
IFI35	8.47e-297	1.01921	0.46	0.256	2.27e-292	PlasmaCells	MM
XAF1	1.1e-296	2.46684	0.163	0.026	2.94e-292	PlasmaCells	MM
AP002360.1	1.13e-296	4.70898	0.131	0.009	3.03e-292	PlasmaCells	MM
TTN	1.63e-296	4.57188	0.124	0.005	4.37e-292	PlasmaCells	MM
PAPSS1	1.66e-296	1.2106	0.355	0.165	4.46e-292	PlasmaCells	MM
BUB3	3.53e-296	1.00782	0.439	0.241	9.46e-292	PlasmaCells	MM
HDHD5	4.04e-296	2.98915	0.142	0.016	1.08e-291	PlasmaCells	MM
CMSS1	5.7e-296	1.48627	0.295	0.118	1.53e-291	PlasmaCells	MM
SPRYD3	6.47e-296	1.52539	0.254	0.088	1.73e-291	PlasmaCells	MM
AIMP2	6.82e-296	1.73954	0.219	0.062	1.83e-291	PlasmaCells	MM
UTP11	2.24e-295	2.77649	0.158	0.026	6e-291	PlasmaCells	MM
MTHFD2	7.81e-295	1.10523	0.407	0.213	2.09e-290	PlasmaCells	MM
INO80E	1.19e-294	1.41267	0.269	0.098	3.18e-290	PlasmaCells	MM
NUDT8	2.25e-294	2.02459	0.222	0.067	6.03e-290	PlasmaCells	MM
CHAC1	7.12e-294	2.86022	0.171	0.033	1.91e-289	PlasmaCells	MM
STN1	4.57e-293	3.66986	0.141	0.015	1.22e-288	PlasmaCells	MM
OSER1-DT	5.37e-293	4.08562	0.13	0.009	1.44e-288	PlasmaCells	MM
PLGRKT	1.26e-291	1.35707	0.289	0.114	3.37e-287	PlasmaCells	MM
CYB5R3	2.55e-291	1.16939	0.298	0.121	6.85e-287	PlasmaCells	MM
BTLA	4.61e-291	1.59152	0.266	0.099	1.24e-286	PlasmaCells	MM
IGKV2-29	4.84e-291	1.57554	0.179	0.04	1.3e-286	PlasmaCells	MM
YARS	4.97e-291	1.3833	0.289	0.114	1.33e-286	PlasmaCells	MM
PHLDA1	7.66e-291	3.26954	0.151	0.021	2.05e-286	PlasmaCells	MM
MCUB	7.27e-290	2.00652	0.168	0.031	1.95e-285	PlasmaCells	MM
UBL4A	2.33e-289	1.71043	0.199	0.051	6.24e-285	PlasmaCells	MM
MSTO1	7.58e-289	1.77891	0.235	0.076	2.03e-284	PlasmaCells	MM
SMIM10L1	5.93e-288	1.31232	0.3	0.123	1.59e-283	PlasmaCells	MM
SCNM1	6.57e-288	1.1904	0.283	0.108	1.76e-283	PlasmaCells	MM
PRPSAP2	7.94e-288	1.64075	0.323	0.146	2.13e-283	PlasmaCells	MM
GMDS-DT	4.28e-287	3.83501	0.141	0.017	1.15e-282	PlasmaCells	MM
GADD45A	7.91e-287	1.46536	0.306	0.132	2.12e-282	PlasmaCells	MM
SMIM4	2.62e-286	1.63726	0.274	0.107	7.01e-282	PlasmaCells	MM
FLAD1	2.93e-286	1.52934	0.249	0.086	7.85e-282	PlasmaCells	MM
KXD1	5.22e-286	1.02034	0.387	0.192	1.4e-281	PlasmaCells	MM
DHRS9	1.36e-285	3.61287	0.131	0.011	3.63e-281	PlasmaCells	MM
TMEM9	3.1e-285	1.22004	0.331	0.148	8.31e-281	PlasmaCells	MM
CCNQ	6.37e-285	3.11253	0.146	0.021	1.71e-280	PlasmaCells	MM
DNAJA3	2.26e-284	1.74594	0.221	0.067	6.05e-280	PlasmaCells	MM
DGLUCY	3.36e-284	2.97272	0.15	0.023	9.01e-280	PlasmaCells	MM
COMMD4	1.42e-282	1.08686	0.355	0.168	3.79e-278	PlasmaCells	MM
PAICS	1.64e-282	1.12837	0.305	0.126	4.4e-278	PlasmaCells	MM
H1FX	1.86e-282	1.36646	0.524	0.359	4.99e-278	PlasmaCells	MM
USF2	1.39e-281	1.18048	0.335	0.154	3.73e-277	PlasmaCells	MM
CYP51A1	1.53e-281	3.40941	0.147	0.021	4.1e-277	PlasmaCells	MM
LMF2	6.78e-280	1.30177	0.343	0.165	1.82e-275	PlasmaCells	MM
SNX1	1.28e-278	1.38872	0.248	0.087	3.44e-274	PlasmaCells	MM
DOK3	1.78e-278	1.30647	0.301	0.128	4.78e-274	PlasmaCells	MM
MFSD5	2.57e-278	1.66224	0.205	0.058	6.9e-274	PlasmaCells	MM
ALG8	5.5e-278	1.32693	0.31	0.137	1.47e-273	PlasmaCells	MM
APEH	5.73e-278	1.20438	0.314	0.138	1.54e-273	PlasmaCells	MM
PLPBP	1.47e-277	2.83403	0.152	0.025	3.95e-273	PlasmaCells	MM
ECPAS	1.69e-277	3.26537	0.128	0.011	4.53e-273	PlasmaCells	MM
OGA	3.55e-277	2.6005	0.149	0.023	9.5e-273	PlasmaCells	MM
RABEPK	3.51e-276	1.56265	0.24	0.083	9.41e-272	PlasmaCells	MM
TMEM18	6.94e-276	1.1734	0.295	0.122	1.86e-271	PlasmaCells	MM
AC012368.1	9.66e-276	3.63659	0.142	0.02	2.59e-271	PlasmaCells	MM
RMDN3	2.99e-275	1.23814	0.307	0.131	8e-271	PlasmaCells	MM
MAT2A	6.92e-275	1.1903	0.263	0.097	1.85e-270	PlasmaCells	MM
CKS2	3.75e-274	1.34002	0.213	0.063	1e-269	PlasmaCells	MM
ACYP2	5.07e-274	1.2941	0.306	0.132	1.36e-269	PlasmaCells	MM
C1orf61	5.49e-274	2.51885	0.149	0.023	1.47e-269	PlasmaCells	MM
HDGF	3.34e-273	1.2312	0.232	0.075	8.95e-269	PlasmaCells	MM
QSOX1	3.58e-273	1.48025	0.222	0.07	9.61e-269	PlasmaCells	MM
SNRPA	4.75e-273	1.01646	0.333	0.151	1.27e-268	PlasmaCells	MM
ODR4	2.49e-272	4.16836	0.13	0.014	6.68e-268	PlasmaCells	MM
AP002748.3	6.78e-272	4.76169	0.118	0.007	1.82e-267	PlasmaCells	MM
RBMS1	7.93e-272	1.07655	0.226	0.07	2.12e-267	PlasmaCells	MM
RIDA	8.67e-272	3.58656	0.13	0.013	2.32e-267	PlasmaCells	MM
TRIM55	1.02e-271	2.9548	0.148	0.023	2.74e-267	PlasmaCells	MM
CTSF	6.15e-270	2.33639	0.248	0.097	1.65e-265	PlasmaCells	MM
CALHM6	7.65e-270	2.03321	0.128	0.012	2.05e-265	PlasmaCells	MM
C11orf71	7.87e-270	1.69073	0.224	0.072	2.11e-265	PlasmaCells	MM
MLST8	2.95e-269	1.32643	0.261	0.098	7.9e-265	PlasmaCells	MM
MCC	5e-269	3.45209	0.13	0.013	1.34e-264	PlasmaCells	MM
OAF	7.94e-269	2.05397	0.16	0.031	2.13e-264	PlasmaCells	MM
ADM	1.2e-268	2.10209	0.182	0.045	3.22e-264	PlasmaCells	MM
PPIH	1.48e-268	1.16616	0.269	0.104	3.97e-264	PlasmaCells	MM
ZNF749	3.38e-268	2.79792	0.137	0.017	9.07e-264	PlasmaCells	MM
TNFSF10	7.37e-268	1.56313	0.207	0.06	1.98e-263	PlasmaCells	MM
AP000547.3	1.05e-267	3.73311	0.106	0.001	2.82e-263	PlasmaCells	MM
BFSP2	2.87e-267	1.84554	0.198	0.055	7.68e-263	PlasmaCells	MM
AC008014.1	3.34e-267	3.63341	0.134	0.017	8.94e-263	PlasmaCells	MM
HIST1H1E	9.32e-267	1.57904	0.233	0.082	2.5e-262	PlasmaCells	MM
IQGAP2	1.55e-266	1.4736	0.182	0.044	4.16e-262	PlasmaCells	MM
BOP1	1.59e-265	1.54013	0.206	0.06	4.27e-261	PlasmaCells	MM
NOLC1	1.74e-265	1.37544	0.262	0.1	4.66e-261	PlasmaCells	MM
TSSC4	2.72e-264	1.05221	0.343	0.162	7.29e-260	PlasmaCells	MM
ECI2	5.06e-264	1.14979	0.305	0.135	1.36e-259	PlasmaCells	MM
PGP	7.56e-264	2.24943	0.157	0.031	2.03e-259	PlasmaCells	MM
RBM42	9.6e-264	1.03039	0.318	0.143	2.57e-259	PlasmaCells	MM
SINHCAF	2.91e-263	2.71826	0.142	0.022	7.81e-259	PlasmaCells	MM
PMM2	7.2e-263	1.63818	0.227	0.077	1.93e-258	PlasmaCells	MM
DDX56	1.33e-262	1.56105	0.222	0.074	3.57e-258	PlasmaCells	MM
DPAGT1	2.8e-262	1.24536	0.301	0.132	7.52e-258	PlasmaCells	MM
PLOD2	6.4e-262	5.7828	0.104	0.001	1.71e-257	PlasmaCells	MM
ABHD16A	6.66e-262	2.50119	0.149	0.027	1.78e-257	PlasmaCells	MM
FKBP4	1.9e-261	1.3204	0.258	0.099	5.09e-257	PlasmaCells	MM
PRR15	3.92e-261	4.7669	0.109	0.004	1.05e-256	PlasmaCells	MM
TST	4.86e-261	1.67684	0.189	0.051	1.3e-256	PlasmaCells	MM
NMB	7.26e-261	1.9144	0.167	0.036	1.95e-256	PlasmaCells	MM
ABT1	5.4e-260	1.34645	0.257	0.099	1.45e-255	PlasmaCells	MM
TSPAN7	8.1e-260	4.76956	0.107	0.003	2.17e-255	PlasmaCells	MM
AZGP1	1.19e-259	10.742	0.101	0	3.2e-255	PlasmaCells	MM
RASSF5	2.12e-259	1.1439	0.241	0.085	5.68e-255	PlasmaCells	MM
EPHA6	2.23e-259	6.52653	0.104	0.001	5.99e-255	PlasmaCells	MM
GLIDR	4.49e-259	2.05322	0.177	0.044	1.2e-254	PlasmaCells	MM
PDCD7	9.79e-259	2.1532	0.166	0.038	2.62e-254	PlasmaCells	MM
SLC35B2	1.3e-258	1.23896	0.286	0.122	3.5e-254	PlasmaCells	MM
UBIAD1	5.87e-258	1.66029	0.198	0.058	1.57e-253	PlasmaCells	MM
OAS2	5.81e-257	1.825	0.189	0.052	1.56e-252	PlasmaCells	MM
PDZRN4	5.89e-257	3.11232	0.129	0.015	1.58e-252	PlasmaCells	MM
RGS14	8.57e-257	1.46856	0.253	0.098	2.3e-252	PlasmaCells	MM
DEXI	1.7e-256	1.68432	0.206	0.064	4.55e-252	PlasmaCells	MM
FCGR2B	2.6e-256	1.61027	0.377	0.223	6.96e-252	PlasmaCells	MM
TM9SF4	2.97e-256	1.50685	0.241	0.089	7.97e-252	PlasmaCells	MM
HOMER3	6.2e-256	1.86751	0.186	0.051	1.66e-251	PlasmaCells	MM
HMOX2	7.88e-256	1.01011	0.361	0.181	2.11e-251	PlasmaCells	MM
NXPE4	9.34e-256	1.92894	0.167	0.038	2.5e-251	PlasmaCells	MM
CASP3	1.97e-255	1.32396	0.295	0.128	5.29e-251	PlasmaCells	MM
AC009403.1	3.56e-255	3.42929	0.121	0.012	9.53e-251	PlasmaCells	MM
NOB1	6.34e-255	1.41071	0.234	0.083	1.7e-250	PlasmaCells	MM
HMGN5	1.07e-254	1.82816	0.181	0.047	2.86e-250	PlasmaCells	MM
RUVBL2	2.61e-254	1.10533	0.3	0.132	7.01e-250	PlasmaCells	MM
MTREX	5.09e-254	3.37098	0.133	0.019	1.36e-249	PlasmaCells	MM
NOC2L	5.35e-254	1.16243	0.304	0.134	1.43e-249	PlasmaCells	MM
AL354707.1	5.52e-254	3.45032	0.121	0.012	1.48e-249	PlasmaCells	MM
PLEKHH3	9.76e-254	2.76606	0.135	0.019	2.62e-249	PlasmaCells	MM
YBEY	1.43e-253	1.36959	0.242	0.089	3.83e-249	PlasmaCells	MM
DEDD	1.46e-253	1.80278	0.179	0.046	3.92e-249	PlasmaCells	MM
LINC00467	2.3e-253	1.27446	0.329	0.157	6.16e-249	PlasmaCells	MM
DUSP23	4.41e-253	1.00329	0.293	0.126	1.18e-248	PlasmaCells	MM
PNP	7.58e-253	1.74005	0.264	0.108	2.03e-248	PlasmaCells	MM
DDIT4	1.09e-252	1.61548	0.418	0.256	2.93e-248	PlasmaCells	MM
NIPSNAP2	6.8e-252	2.33733	0.144	0.026	1.82e-247	PlasmaCells	MM
ADAM15	1.01e-251	1.57548	0.172	0.042	2.71e-247	PlasmaCells	MM
ST8SIA4	1.78e-251	1.208	0.324	0.153	4.78e-247	PlasmaCells	MM
PDIA5	4.75e-250	1.08893	0.366	0.192	1.27e-245	PlasmaCells	MM
TP53RK	6.37e-250	2.38867	0.158	0.035	1.71e-245	PlasmaCells	MM
AC090517.4	2.83e-249	4.74315	0.104	0.004	7.6e-245	PlasmaCells	MM
CLPTM1	3e-249	1.06015	0.375	0.197	8.05e-245	PlasmaCells	MM
TIMM23	3.45e-249	1.33568	0.232	0.083	9.24e-245	PlasmaCells	MM
ZNF622	8.35e-249	1.15352	0.313	0.147	2.24e-244	PlasmaCells	MM
AP1S1	4.08e-248	1.14619	0.263	0.105	1.09e-243	PlasmaCells	MM
IKBIP	4.62e-248	1.00546	0.393	0.215	1.24e-243	PlasmaCells	MM
TMX4	4.96e-248	1.4128	0.336	0.168	1.33e-243	PlasmaCells	MM
CHAC2	6.36e-248	1.35918	0.233	0.084	1.71e-243	PlasmaCells	MM
FARSB	8.49e-248	1.38568	0.218	0.073	2.27e-243	PlasmaCells	MM
AASDHPPT	1.02e-247	1.15107	0.276	0.116	2.73e-243	PlasmaCells	MM
ITGA4	3.65e-247	1.24175	0.38	0.205	9.78e-243	PlasmaCells	MM
PRDM5	4.07e-247	3.38794	0.12	0.012	1.09e-242	PlasmaCells	MM
PRPF19	4.94e-247	1.21825	0.27	0.111	1.32e-242	PlasmaCells	MM
SURF2	1.62e-246	1.18522	0.257	0.1	4.34e-242	PlasmaCells	MM
TRIM27	1.67e-246	1.13959	0.315	0.147	4.49e-242	PlasmaCells	MM
TES	3.8e-246	1.00544	0.358	0.183	1.02e-241	PlasmaCells	MM
ABI2	5.49e-246	1.44212	0.221	0.075	1.47e-241	PlasmaCells	MM
WDR46	1.55e-245	1.29568	0.262	0.106	4.15e-241	PlasmaCells	MM
PELO	1.81e-245	1.86052	0.172	0.044	4.86e-241	PlasmaCells	MM
HIST3H2A	2.5e-245	2.70575	0.154	0.033	6.7e-241	PlasmaCells	MM
NCLN	4.36e-245	1.04183	0.349	0.177	1.17e-240	PlasmaCells	MM
CHPT1	1.32e-244	1.78691	0.169	0.042	3.54e-240	PlasmaCells	MM
RHOB	2.38e-244	1.24877	0.499	0.347	6.37e-240	PlasmaCells	MM
AC245014.3	6.28e-244	1.51209	0.158	0.035	1.68e-239	PlasmaCells	MM
BZW2	1.38e-243	1.35433	0.218	0.074	3.71e-239	PlasmaCells	MM
CTSZ	1.95e-243	1.17901	0.471	0.299	5.23e-239	PlasmaCells	MM
DEPTOR	4.29e-243	1.42943	0.223	0.078	1.15e-238	PlasmaCells	MM
PIGX	2.97e-242	1.3976	0.205	0.066	7.97e-238	PlasmaCells	MM
ASNS	8.27e-242	1.32446	0.274	0.119	2.22e-237	PlasmaCells	MM
ZNF296	9.59e-242	1.83201	0.171	0.045	2.57e-237	PlasmaCells	MM
MIA3	1e-241	1.25257	0.345	0.177	2.69e-237	PlasmaCells	MM
HTATSF1	2.17e-241	1.21875	0.258	0.104	5.81e-237	PlasmaCells	MM
FCRLB	2.61e-241	3.1708	0.124	0.016	7e-237	PlasmaCells	MM
SEMA4A	2.71e-241	1.11292	0.339	0.171	7.26e-237	PlasmaCells	MM
KIAA0040	4.6e-241	1.18469	0.322	0.155	1.23e-236	PlasmaCells	MM
DHRS4	5.69e-241	1.23344	0.227	0.082	1.53e-236	PlasmaCells	MM
CSK	5.72e-241	1.05814	0.26	0.105	1.53e-236	PlasmaCells	MM
MRM2	7.43e-241	3.07356	0.127	0.018	1.99e-236	PlasmaCells	MM
LENG1	7.75e-241	1.56157	0.217	0.076	2.08e-236	PlasmaCells	MM
PSMG4	1.46e-240	1.10057	0.302	0.139	3.91e-236	PlasmaCells	MM
CD163L1	1.72e-240	3.91438	0.106	0.006	4.6e-236	PlasmaCells	MM
GLRX5	6.74e-240	1.40246	0.192	0.058	1.81e-235	PlasmaCells	MM
NCSTN	1.03e-239	1.09601	0.326	0.161	2.76e-235	PlasmaCells	MM
FAM30A	1.06e-239	1.03711	0.143	0.026	2.83e-235	PlasmaCells	MM
UTP3	1.19e-239	1.58348	0.205	0.068	3.19e-235	PlasmaCells	MM
RPAIN	3.06e-239	1.10481	0.289	0.128	8.19e-235	PlasmaCells	MM
C14orf119	3.44e-239	1.03607	0.308	0.143	9.23e-235	PlasmaCells	MM
AL392172.1	5.62e-239	4.35097	0.104	0.005	1.51e-234	PlasmaCells	MM
GPATCH4	1.08e-238	1.59907	0.228	0.084	2.9e-234	PlasmaCells	MM
RDH14	1.64e-238	1.21752	0.263	0.109	4.4e-234	PlasmaCells	MM
DPF2	2.4e-238	1.50377	0.215	0.074	6.42e-234	PlasmaCells	MM
PPP5C	4.35e-238	1.4343	0.213	0.074	1.17e-233	PlasmaCells	MM
HMCES	5.81e-238	1.09888	0.355	0.184	1.56e-233	PlasmaCells	MM
SLC38A1	7.67e-238	1.21101	0.265	0.11	2.06e-233	PlasmaCells	MM
BLOC1S4	1.76e-237	1.97715	0.161	0.04	4.71e-233	PlasmaCells	MM
C18orf32	1e-236	1.04698	0.31	0.149	2.68e-232	PlasmaCells	MM
SLC2A11	8.27e-236	1.30952	0.252	0.102	2.22e-231	PlasmaCells	MM
AL133467.1	5.69e-235	2.94896	0.126	0.018	1.52e-230	PlasmaCells	MM
DESI2	7.52e-235	1.23774	0.238	0.091	2.02e-230	PlasmaCells	MM
RASAL3	8.87e-235	2.17146	0.149	0.032	2.38e-230	PlasmaCells	MM
PIP4P1	3.25e-234	2.55433	0.131	0.022	8.71e-230	PlasmaCells	MM
PFN2	1.33e-233	1.69536	0.17	0.045	3.56e-229	PlasmaCells	MM
C21orf91	4.2e-233	1.49382	0.223	0.082	1.12e-228	PlasmaCells	MM
NUTM2A-AS1	4.4e-233	1.51819	0.192	0.058	1.18e-228	PlasmaCells	MM
DPH2	9.66e-233	2.01562	0.159	0.039	2.59e-228	PlasmaCells	MM
COP1	1.87e-232	2.5107	0.122	0.017	5e-228	PlasmaCells	MM
PAF1	2.73e-232	1.30981	0.234	0.089	7.31e-228	PlasmaCells	MM
IGFBP6	3.12e-232	3.26232	0.195	0.071	8.36e-228	PlasmaCells	MM
SPOUT1	3.96e-232	3.36009	0.114	0.013	1.06e-227	PlasmaCells	MM
INTS14	1.71e-231	3.60714	0.117	0.014	4.59e-227	PlasmaCells	MM
SMARCA2	1.81e-231	1.21443	0.283	0.125	4.84e-227	PlasmaCells	MM
CBWD2	2.21e-231	1.21268	0.249	0.1	5.91e-227	PlasmaCells	MM
EEF1G	4.29e-231	3.07466	0.266	0.128	1.15e-226	PlasmaCells	MM
EEF2KMT	9.93e-230	1.76097	0.193	0.063	2.66e-225	PlasmaCells	MM
AC007569.1	1.05e-229	3.04536	0.125	0.019	2.81e-225	PlasmaCells	MM
Z93930.2	1.61e-229	3.74829	0.116	0.014	4.31e-225	PlasmaCells	MM
PON2	2.38e-229	1.54082	0.185	0.055	6.38e-225	PlasmaCells	MM
BMP8B	4.45e-229	2.0216	0.151	0.034	1.19e-224	PlasmaCells	MM
RABIF	5.23e-229	1.27548	0.215	0.077	1.4e-224	PlasmaCells	MM
GAS2	6.11e-229	3.58521	0.106	0.008	1.64e-224	PlasmaCells	MM
NEPRO	1.32e-228	2.92832	0.118	0.015	3.55e-224	PlasmaCells	MM
UQCRHL	2.07e-228	1.30941	0.243	0.099	5.53e-224	PlasmaCells	MM
MCRIP1	2.9e-228	2.33454	0.128	0.021	7.76e-224	PlasmaCells	MM
MRTO4	5.72e-228	1.48524	0.2	0.066	1.53e-223	PlasmaCells	MM
MTHFS	2.63e-227	1.43912	0.219	0.081	7.04e-223	PlasmaCells	MM
DPYD	1.76e-226	1.20305	0.161	0.039	4.72e-222	PlasmaCells	MM
TRMT1	2.57e-226	1.06243	0.305	0.145	6.89e-222	PlasmaCells	MM
PDZD11	6.17e-226	1.28499	0.23	0.088	1.65e-221	PlasmaCells	MM
BCL7B	1.87e-225	1.22265	0.226	0.085	5.02e-221	PlasmaCells	MM
LINC02001	1.96e-225	3.35973	0.108	0.011	5.24e-221	PlasmaCells	MM
ATP13A1	2.22e-225	1.39508	0.235	0.094	5.94e-221	PlasmaCells	MM
CCL5	3.65e-225	2.11398	0.156	0.04	9.78e-221	PlasmaCells	MM
PSEN2	1.35e-224	1.81894	0.173	0.05	3.61e-220	PlasmaCells	MM
CDK5RAP3	1.43e-224	1.04321	0.499	0.321	3.84e-220	PlasmaCells	MM
TLNRD1	1.14e-223	3.18101	0.113	0.014	3.04e-219	PlasmaCells	MM
AEN	5.85e-223	2.0463	0.157	0.04	1.57e-218	PlasmaCells	MM
TRUB2	1.22e-222	1.37008	0.229	0.09	3.26e-218	PlasmaCells	MM
MAN2A1	1.61e-222	1.16275	0.336	0.173	4.33e-218	PlasmaCells	MM
PGM1	2.7e-222	1.13471	0.252	0.105	7.23e-218	PlasmaCells	MM
FAM27C	5.88e-222	1.31812	0.24	0.098	1.58e-217	PlasmaCells	MM
GNG10	7.77e-222	2.03298	0.132	0.025	2.08e-217	PlasmaCells	MM
PSMB8-AS1	7.96e-222	1.05478	0.317	0.155	2.13e-217	PlasmaCells	MM
DKC1	1.5e-221	1.05069	0.282	0.128	4.01e-217	PlasmaCells	MM
OXR1	7.35e-221	1.15212	0.352	0.187	1.97e-216	PlasmaCells	MM
CTSO	7.49e-221	1.32603	0.201	0.069	2.01e-216	PlasmaCells	MM
MRRF	1.18e-220	1.67474	0.166	0.046	3.15e-216	PlasmaCells	MM
SPTLC1	2.52e-220	1.48011	0.2	0.069	6.76e-216	PlasmaCells	MM
MEIS2	2.62e-220	3.39652	0.106	0.01	7.02e-216	PlasmaCells	MM
RRS1	2.73e-220	1.59583	0.182	0.056	7.32e-216	PlasmaCells	MM
TBC1D7	2.2e-219	1.45153	0.19	0.062	5.91e-215	PlasmaCells	MM
BDH1	2.34e-219	1.69122	0.169	0.047	6.27e-215	PlasmaCells	MM
DELE1	3.77e-219	2.33977	0.13	0.025	1.01e-214	PlasmaCells	MM
MPI	8.97e-219	1.39957	0.213	0.079	2.4e-214	PlasmaCells	MM
DNAJC12	9.33e-219	1.53952	0.176	0.052	2.5e-214	PlasmaCells	MM
DTWD1	1.15e-218	1.157	0.291	0.136	3.09e-214	PlasmaCells	MM
LRRC14	1.59e-218	1.84856	0.18	0.057	4.26e-214	PlasmaCells	MM
TOGARAM1	1.85e-218	3.95508	0.109	0.012	4.97e-214	PlasmaCells	MM
CARMIL1	2.59e-218	3.97543	0.105	0.01	6.94e-214	PlasmaCells	MM
POLR3H	1.95e-217	1.46863	0.196	0.067	5.22e-213	PlasmaCells	MM
GEMIN6	2.17e-217	1.40505	0.182	0.057	5.82e-213	PlasmaCells	MM
TCF12	2.28e-217	2.00363	0.166	0.047	6.11e-213	PlasmaCells	MM
CXXC1	2.64e-217	1.32353	0.251	0.107	7.09e-213	PlasmaCells	MM
ZMAT3	8.65e-217	1.79701	0.156	0.04	2.32e-212	PlasmaCells	MM
ARHGAP27	1.12e-216	1.70764	0.154	0.039	3e-212	PlasmaCells	MM
HNRNPLL	1.19e-216	1.68337	0.15	0.035	3.19e-212	PlasmaCells	MM
FAM98A	4.21e-216	1.22642	0.239	0.098	1.13e-211	PlasmaCells	MM
EIF2AK2	4.41e-216	1.26291	0.281	0.13	1.18e-211	PlasmaCells	MM
F12	9.49e-216	1.91229	0.157	0.042	2.54e-211	PlasmaCells	MM
PEX11B	1.95e-215	1.16317	0.233	0.094	5.22e-211	PlasmaCells	MM
EFCAB2	4.64e-215	1.72238	0.158	0.042	1.24e-210	PlasmaCells	MM
RABL6	5.31e-215	1.26873	0.216	0.081	1.42e-210	PlasmaCells	MM
HSPA4	9.58e-215	1.07325	0.262	0.115	2.57e-210	PlasmaCells	MM
FOXP2	1.23e-214	3.75689	0.101	0.009	3.3e-210	PlasmaCells	MM
SLC25A20	2.48e-214	1.73738	0.177	0.056	6.65e-210	PlasmaCells	MM
PLPP1	3.14e-214	1.9846	0.144	0.033	8.42e-210	PlasmaCells	MM
LUC7L2	3.73e-214	1.07015	0.296	0.141	1e-209	PlasmaCells	MM
LILRB4	4.08e-213	3.10617	0.137	0.031	1.09e-208	PlasmaCells	MM
CDIP1	4.49e-213	1.39556	0.195	0.067	1.2e-208	PlasmaCells	MM
AC004130.1	5.68e-213	4.03149	0.104	0.011	1.52e-208	PlasmaCells	MM
MRPS35	6.8e-213	1.02237	0.249	0.104	1.82e-208	PlasmaCells	MM
HAUS4	8.4e-213	1.43902	0.165	0.047	2.25e-208	PlasmaCells	MM
DYNC1H1	9.71e-213	1.14259	0.253	0.108	2.6e-208	PlasmaCells	MM
ZNF800	2.37e-212	1.23487	0.245	0.103	6.36e-208	PlasmaCells	MM
ICE1	2.42e-212	1.47478	0.194	0.067	6.48e-208	PlasmaCells	MM
WDR5	4.05e-212	1.65507	0.176	0.055	1.09e-207	PlasmaCells	MM
UBE2D4	1.52e-211	1.33361	0.185	0.06	4.07e-207	PlasmaCells	MM
TMEM161A	1.66e-211	1.59381	0.18	0.058	4.44e-207	PlasmaCells	MM
RTP4	1.96e-211	2.48057	0.116	0.017	5.27e-207	PlasmaCells	MM
DPH1	2.98e-211	3.09767	0.115	0.017	7.98e-207	PlasmaCells	MM
TBXAS1	3.88e-211	1.31239	0.255	0.116	1.04e-206	PlasmaCells	MM
TIMM21	4.25e-211	1.46361	0.191	0.065	1.14e-206	PlasmaCells	MM
CHCHD4	5.04e-211	1.62799	0.16	0.044	1.35e-206	PlasmaCells	MM
LINC02256	5.32e-211	2.42591	0.115	0.017	1.43e-206	PlasmaCells	MM
DDX49	2.66e-210	1.14075	0.213	0.079	7.14e-206	PlasmaCells	MM
TM2D3	7e-210	1.04464	0.268	0.121	1.88e-205	PlasmaCells	MM
CHTF8	1.66e-209	1.05613	0.257	0.112	4.45e-205	PlasmaCells	MM
SAC3D1	1.67e-209	2.37058	0.121	0.021	4.46e-205	PlasmaCells	MM
SLC22A18	2.52e-209	1.69964	0.155	0.042	6.76e-205	PlasmaCells	MM
LAMC1	3.22e-209	1.664	0.16	0.045	8.63e-205	PlasmaCells	MM
IVD	5.8e-209	1.63904	0.174	0.054	1.55e-204	PlasmaCells	MM
TRIAP1	6.08e-209	1.01121	0.245	0.102	1.63e-204	PlasmaCells	MM
C5orf51	6.36e-209	1.63988	0.16	0.045	1.7e-204	PlasmaCells	MM
EIF3B	7.63e-209	1.33471	0.213	0.08	2.05e-204	PlasmaCells	MM
AL627171.1	2.14e-208	3.6845	0.105	0.012	5.74e-204	PlasmaCells	MM
ARHGEF9	2.19e-208	1.94221	0.154	0.041	5.86e-204	PlasmaCells	MM
TRAPPC2B	7.3e-208	3.32558	0.108	0.014	1.96e-203	PlasmaCells	MM
DUS3L	7.58e-208	1.82721	0.159	0.045	2.03e-203	PlasmaCells	MM
PES1	8.5e-208	1.31849	0.213	0.082	2.28e-203	PlasmaCells	MM
LYSMD2	5.26e-207	1.79871	0.118	0.019	1.41e-202	PlasmaCells	MM
STAT1	1.19e-206	1.03232	0.319	0.163	3.18e-202	PlasmaCells	MM
PMS1	1.53e-206	1.66068	0.171	0.053	4.11e-202	PlasmaCells	MM
ETV6	1.61e-206	1.2887	0.24	0.104	4.31e-202	PlasmaCells	MM
ATP23	1.67e-206	3.91379	0.102	0.011	4.47e-202	PlasmaCells	MM
MRPS30	2.73e-206	1.32017	0.214	0.082	7.31e-202	PlasmaCells	MM
PTTG1	1.53e-205	1.38974	0.181	0.059	4.11e-201	PlasmaCells	MM
ELOA	2.27e-205	2.9039	0.112	0.017	6.08e-201	PlasmaCells	MM
TNS3	2.64e-205	1.64142	0.169	0.052	7.09e-201	PlasmaCells	MM
AIFM1	1.02e-204	1.28253	0.208	0.079	2.75e-200	PlasmaCells	MM
APOO	2.16e-204	1.47649	0.184	0.062	5.79e-200	PlasmaCells	MM
C6orf226	7.61e-204	1.4313	0.215	0.085	2.04e-199	PlasmaCells	MM
RP5-887A10.1	9.75e-204	2.70722	0.22	0.106	2.61e-199	PlasmaCells	MM
TIMM29	1.54e-203	3.41318	0.105	0.014	4.12e-199	PlasmaCells	MM
ULK3	1.97e-203	1.80515	0.166	0.05	5.28e-199	PlasmaCells	MM
LRRC24	3.03e-203	3.0927	0.102	0.011	8.11e-199	PlasmaCells	MM
ICMT	3.13e-203	1.71917	0.156	0.044	8.39e-199	PlasmaCells	MM
CNDP2	3.44e-203	1.10223	0.323	0.17	9.22e-199	PlasmaCells	MM
UBN1	3.73e-203	1.44139	0.176	0.057	1e-198	PlasmaCells	MM
TMEM259	4.71e-203	1.28922	0.244	0.106	1.26e-198	PlasmaCells	MM
BAZ1B	5.8e-203	1.22276	0.218	0.086	1.56e-198	PlasmaCells	MM
RHOBTB3	1.27e-202	1.84002	0.136	0.031	3.4e-198	PlasmaCells	MM
UTP4	2.61e-202	1.66926	0.157	0.045	7e-198	PlasmaCells	MM
BRIX1	4.56e-202	1.1421	0.229	0.094	1.22e-197	PlasmaCells	MM
GNL2	7.14e-202	1.16627	0.229	0.094	1.91e-197	PlasmaCells	MM
PRKDC	7.73e-202	1.03045	0.242	0.102	2.07e-197	PlasmaCells	MM
NUPL2	8.21e-202	1.16055	0.249	0.11	2.2e-197	PlasmaCells	MM
SAMD9L	1.13e-201	1.49277	0.236	0.101	3.02e-197	PlasmaCells	MM
CYB5R1	3.05e-201	1.07548	0.288	0.141	8.17e-197	PlasmaCells	MM
PEMT	4.82e-201	1.24479	0.209	0.08	1.29e-196	PlasmaCells	MM
FANCF	6.47e-201	1.86887	0.144	0.037	1.73e-196	PlasmaCells	MM
CIAO1	2.6e-200	1.07596	0.273	0.129	6.96e-196	PlasmaCells	MM
AC073111.5	5.93e-200	3.09866	0.106	0.015	1.59e-195	PlasmaCells	MM
USP14	6.04e-200	1.13093	0.256	0.115	1.62e-195	PlasmaCells	MM
CDC73	6.84e-200	1.2216	0.241	0.105	1.83e-195	PlasmaCells	MM
USF1	7.19e-200	2.29061	0.13	0.029	1.93e-195	PlasmaCells	MM
MDFIC	1.33e-199	1.32365	0.199	0.074	3.56e-195	PlasmaCells	MM
APTX	1.37e-199	1.29769	0.211	0.082	3.68e-195	PlasmaCells	MM
MRPS22	7.38e-199	1.20742	0.221	0.09	1.98e-194	PlasmaCells	MM
NABP2	1.12e-198	1.12494	0.236	0.1	3e-194	PlasmaCells	MM
RUVBL1	1.3e-198	1.26596	0.201	0.075	3.5e-194	PlasmaCells	MM
RBMX2	2.77e-198	1.19087	0.213	0.084	7.41e-194	PlasmaCells	MM
DUSP12	3.15e-198	1.07956	0.255	0.115	8.45e-194	PlasmaCells	MM
KIAA1191	5.86e-198	1.12018	0.23	0.096	1.57e-193	PlasmaCells	MM
RRNAD1	8.29e-198	1.42211	0.183	0.063	2.22e-193	PlasmaCells	MM
SSBP2	1.72e-197	1.12968	0.168	0.052	4.6e-193	PlasmaCells	MM
VPS26B	2.15e-197	1.38414	0.16	0.048	5.75e-193	PlasmaCells	MM
COPS7A	4.93e-197	1.20978	0.211	0.083	1.32e-192	PlasmaCells	MM
COQ9	6.23e-197	1.285	0.195	0.072	1.67e-192	PlasmaCells	MM
U2AF2	8.39e-197	1.09265	0.256	0.116	2.25e-192	PlasmaCells	MM
YY1AP1	1.58e-196	1.38765	0.2	0.076	4.22e-192	PlasmaCells	MM
XAB2	1.78e-196	1.52197	0.184	0.065	4.77e-192	PlasmaCells	MM
ZDHHC3	2.47e-196	1.05639	0.221	0.089	6.61e-192	PlasmaCells	MM
CCR10	4.73e-196	1.5416	0.288	0.154	1.27e-191	PlasmaCells	MM
SAFB	1.02e-195	1.22852	0.218	0.089	2.73e-191	PlasmaCells	MM
JMJD4	1.82e-195	1.27989	0.229	0.098	4.87e-191	PlasmaCells	MM
RMC1	6.7e-195	2.38736	0.115	0.021	1.8e-190	PlasmaCells	MM
TNFAIP8	6.73e-195	1.13785	0.343	0.193	1.8e-190	PlasmaCells	MM
ENAM	7.09e-195	1.77391	0.131	0.029	1.9e-190	PlasmaCells	MM
ELAC2	7.97e-195	1.64916	0.177	0.06	2.14e-190	PlasmaCells	MM
EYA2	3.18e-194	2.86369	0.11	0.018	8.52e-190	PlasmaCells	MM
CAPRIN1	4.61e-194	1.02887	0.246	0.109	1.23e-189	PlasmaCells	MM
ELOVL1	5.35e-194	1.09457	0.208	0.081	1.43e-189	PlasmaCells	MM
APOL6	9.89e-194	1.35322	0.221	0.092	2.65e-189	PlasmaCells	MM
RABGAP1L	1.21e-193	1.07412	0.269	0.128	3.24e-189	PlasmaCells	MM
ZPR1	2.45e-193	1.04935	0.251	0.114	6.56e-189	PlasmaCells	MM
ALKBH2	2.92e-193	1.46751	0.175	0.059	7.81e-189	PlasmaCells	MM
PHF1	1.12e-192	1.07485	0.367	0.211	3e-188	PlasmaCells	MM
TSR3	2.02e-192	1.23043	0.198	0.076	5.4e-188	PlasmaCells	MM
RPP21	2.79e-192	1.44498	0.2	0.078	7.49e-188	PlasmaCells	MM
GLUD1	3.17e-192	1.26676	0.194	0.072	8.49e-188	PlasmaCells	MM
TEN1	5.08e-192	2.30579	0.111	0.019	1.36e-187	PlasmaCells	MM
DCAF8	7.1e-192	1.29153	0.248	0.112	1.9e-187	PlasmaCells	MM
LRRC47	1.16e-191	1.53835	0.166	0.054	3.12e-187	PlasmaCells	MM
ZNF330	1.33e-191	1.07975	0.222	0.092	3.57e-187	PlasmaCells	MM
TPRA1	1.64e-191	1.16736	0.216	0.088	4.38e-187	PlasmaCells	MM
RP9	2e-191	1.33729	0.18	0.063	5.35e-187	PlasmaCells	MM
TKFC	4.09e-191	1.3796	0.18	0.063	1.1e-186	PlasmaCells	MM
ARV1	9.38e-191	1.04314	0.26	0.122	2.51e-186	PlasmaCells	MM
TM2D2	1.47e-190	1.04149	0.22	0.091	3.95e-186	PlasmaCells	MM
TCTN3	1.65e-190	1.01495	0.282	0.139	4.41e-186	PlasmaCells	MM
NIF3L1	3.03e-190	1.5421	0.171	0.057	8.11e-186	PlasmaCells	MM
RINL	3.44e-190	1.41604	0.179	0.063	9.21e-186	PlasmaCells	MM
GATM	4.46e-190	1.34776	0.16	0.049	1.2e-185	PlasmaCells	MM
CLIC2	5.69e-190	1.54827	0.153	0.044	1.52e-185	PlasmaCells	MM
AGPAT1	9.89e-190	1.17832	0.215	0.088	2.65e-185	PlasmaCells	MM
ZFAND3	1.7e-189	1.51296	0.158	0.049	4.57e-185	PlasmaCells	MM
NIT2	5.74e-189	1.04199	0.262	0.124	1.54e-184	PlasmaCells	MM
UNC13B	6.48e-189	2.69768	0.1	0.013	1.74e-184	PlasmaCells	MM
CAAP1	8.74e-189	1.39154	0.169	0.056	2.34e-184	PlasmaCells	MM
RRP1B	1.27e-188	1.51918	0.183	0.066	3.4e-184	PlasmaCells	MM
TMC8	3.58e-188	2.17929	0.132	0.032	9.6e-184	PlasmaCells	MM
NKAPD1	3.79e-187	2.89739	0.105	0.017	1.02e-182	PlasmaCells	MM
EIPR1	3.83e-187	2.82476	0.107	0.018	1.03e-182	PlasmaCells	MM
FBXO22	1.07e-186	1.31327	0.186	0.068	2.87e-182	PlasmaCells	MM
RPUSD3	1.1e-185	1.03529	0.226	0.097	2.95e-181	PlasmaCells	MM
STIP1	1.85e-185	1.14898	0.227	0.098	4.97e-181	PlasmaCells	MM
POLR3K	2.81e-185	1.06586	0.215	0.089	7.53e-181	PlasmaCells	MM
UBE2S	2.99e-185	1.30902	0.198	0.077	8.02e-181	PlasmaCells	MM
SECISBP2L	2.83e-184	1.21383	0.214	0.09	7.58e-180	PlasmaCells	MM
FHL1	3e-184	1.02365	0.16	0.05	8.04e-180	PlasmaCells	MM
MED27	5.24e-184	1.54276	0.153	0.047	1.4e-179	PlasmaCells	MM
FLYWCH2	6.15e-184	1.00662	0.208	0.084	1.65e-179	PlasmaCells	MM
CCDC86	8.95e-184	2.78077	0.107	0.018	2.4e-179	PlasmaCells	MM
IL6R	1.48e-183	1.30579	0.224	0.098	3.96e-179	PlasmaCells	MM
RCL1	4.01e-183	1.86301	0.138	0.037	1.07e-178	PlasmaCells	MM
LACTB2	9.47e-183	1.13855	0.194	0.075	2.54e-178	PlasmaCells	MM
SNAP47	2.03e-182	1.25622	0.21	0.087	5.43e-178	PlasmaCells	MM
COQ2	2.76e-182	1.63007	0.129	0.031	7.4e-178	PlasmaCells	MM
TMEM41A	3.28e-182	1.28737	0.174	0.06	8.8e-178	PlasmaCells	MM
NUBP1	8.52e-182	1.27191	0.187	0.071	2.28e-177	PlasmaCells	MM
KDSR	2.08e-181	1.03223	0.217	0.091	5.59e-177	PlasmaCells	MM
RC3H1	7.33e-181	1.3928	0.192	0.074	1.97e-176	PlasmaCells	MM
TUT7	1.44e-180	2.26069	0.111	0.022	3.85e-176	PlasmaCells	MM
RSAD1	2.09e-180	1.27432	0.198	0.079	5.6e-176	PlasmaCells	MM
MTHFD2L	2.11e-180	1.5744	0.163	0.055	5.65e-176	PlasmaCells	MM
SLC35A4	2.24e-180	1.15216	0.211	0.088	6e-176	PlasmaCells	MM
RRP15	2.32e-180	1.47475	0.18	0.066	6.21e-176	PlasmaCells	MM
MXD4	2.56e-180	1.17898	0.208	0.086	6.85e-176	PlasmaCells	MM
CEACAM21	4.52e-180	1.89778	0.143	0.042	1.21e-175	PlasmaCells	MM
LRRCC1	6.69e-180	1.97529	0.116	0.024	1.79e-175	PlasmaCells	MM
CCDC51	1.02e-179	1.91695	0.124	0.029	2.73e-175	PlasmaCells	MM
SNRNP40	2.58e-179	1.02293	0.226	0.099	6.91e-175	PlasmaCells	MM
PDE4DIP	7.47e-179	1.11064	0.229	0.102	2e-174	PlasmaCells	MM
SRPK2	8.88e-179	1.1016	0.229	0.1	2.38e-174	PlasmaCells	MM
AAGAB	1.33e-178	1.42337	0.167	0.058	3.57e-174	PlasmaCells	MM
GART	1.61e-178	1.58421	0.153	0.048	4.3e-174	PlasmaCells	MM
CDK5	1.95e-178	1.16013	0.192	0.075	5.22e-174	PlasmaCells	MM
UCKL1	2.43e-178	1.23491	0.194	0.076	6.52e-174	PlasmaCells	MM
FEN1	2.64e-178	1.37733	0.189	0.075	7.09e-174	PlasmaCells	MM
HERC5	4.09e-178	1.77049	0.171	0.061	1.1e-173	PlasmaCells	MM
C6orf203	5.32e-178	1.51891	0.174	0.063	1.43e-173	PlasmaCells	MM
SCAMP5	1.62e-177	1.33724	0.246	0.119	4.35e-173	PlasmaCells	MM
FAH	6.98e-177	1.17117	0.166	0.057	1.87e-172	PlasmaCells	MM
TCERG1	7.17e-177	1.09544	0.217	0.093	1.92e-172	PlasmaCells	MM
IP6K2	7.19e-177	1.16338	0.245	0.116	1.93e-172	PlasmaCells	MM
CYB561	6.08e-176	1.20819	0.2	0.082	1.63e-171	PlasmaCells	MM
TAZ	6.93e-176	1.34685	0.19	0.074	1.86e-171	PlasmaCells	MM
RFT1	1.01e-175	1.31751	0.189	0.074	2.69e-171	PlasmaCells	MM
BDH2	1.11e-175	1.65158	0.121	0.028	2.98e-171	PlasmaCells	MM
LARS	2.3e-175	1.08009	0.248	0.117	6.16e-171	PlasmaCells	MM
GPAT2	2.6e-175	2.43803	0.102	0.017	6.97e-171	PlasmaCells	MM
PEF1	6.33e-175	1.06655	0.211	0.09	1.7e-170	PlasmaCells	MM
SUMF1	1.12e-174	1.33893	0.16	0.054	3e-170	PlasmaCells	MM
REST	1.73e-174	1.0566	0.235	0.108	4.63e-170	PlasmaCells	MM
PAM16	2.69e-174	1.85651	0.134	0.038	7.21e-170	PlasmaCells	MM
EEFSEC	6.27e-174	1.6397	0.147	0.046	1.68e-169	PlasmaCells	MM
TMEM11	1.09e-173	1.06399	0.222	0.099	2.91e-169	PlasmaCells	MM
PPIC	1.45e-173	1.53267	0.121	0.028	3.9e-169	PlasmaCells	MM
SF3A1	1.56e-173	1.07235	0.208	0.089	4.18e-169	PlasmaCells	MM
NOP14	1.98e-173	1.69145	0.141	0.041	5.3e-169	PlasmaCells	MM
SESN2	2.1e-173	2.15312	0.107	0.02	5.64e-169	PlasmaCells	MM
ISG20L2	5.12e-173	1.27982	0.198	0.081	1.37e-168	PlasmaCells	MM
ANAPC2	8.87e-173	1.33754	0.164	0.057	2.38e-168	PlasmaCells	MM
GPX7	1.17e-172	1.06011	0.253	0.123	3.13e-168	PlasmaCells	MM
KPNA2	1.23e-172	1.17745	0.199	0.081	3.31e-168	PlasmaCells	MM
PURA	1.26e-172	1.15362	0.196	0.079	3.37e-168	PlasmaCells	MM
PIP5K1B	1.83e-172	1.07625	0.238	0.111	4.9e-168	PlasmaCells	MM
STOM	2.21e-171	1.12644	0.166	0.059	5.91e-167	PlasmaCells	MM
SPN	2.26e-171	1.19241	0.223	0.101	6.07e-167	PlasmaCells	MM
NBEA	2.58e-171	2.5048	0.107	0.021	6.9e-167	PlasmaCells	MM
C19orf48	4.93e-171	1.13089	0.201	0.084	1.32e-166	PlasmaCells	MM
BRAT1	9.79e-171	1.47238	0.158	0.054	2.62e-166	PlasmaCells	MM
MECR	2.41e-170	1.47774	0.151	0.049	6.46e-166	PlasmaCells	MM
CLEC11A	2.62e-170	2.13578	0.102	0.018	7.01e-166	PlasmaCells	MM
THAP11	5.31e-170	1.45208	0.144	0.044	1.42e-165	PlasmaCells	MM
FADD	1.31e-169	1.85257	0.137	0.04	3.52e-165	PlasmaCells	MM
PEX10	1.73e-169	1.24636	0.184	0.072	4.64e-165	PlasmaCells	MM
PUS3	1.87e-169	1.59716	0.149	0.048	5.01e-165	PlasmaCells	MM
STIM1	2.18e-169	1.61587	0.128	0.034	5.86e-165	PlasmaCells	MM
AIM2	3.21e-169	1.4232	0.216	0.098	8.59e-165	PlasmaCells	MM
POLR3C	3.23e-169	1.60027	0.138	0.041	8.66e-165	PlasmaCells	MM
MESP1	3.37e-169	1.21354	0.169	0.062	9.03e-165	PlasmaCells	MM
NSL1	3.69e-169	1.01452	0.227	0.104	9.9e-165	PlasmaCells	MM
PPP1R10	4.45e-169	1.54066	0.316	0.179	1.19e-164	PlasmaCells	MM
PMS2	6.16e-169	1.5796	0.145	0.046	1.65e-164	PlasmaCells	MM
ENDOG	6.91e-169	2.1138	0.101	0.018	1.85e-164	PlasmaCells	MM
CDK14	1.81e-168	1.38546	0.206	0.089	4.85e-164	PlasmaCells	MM
MPV17L2	5.71e-168	1.18842	0.207	0.09	1.53e-163	PlasmaCells	MM
MINPP1	7.29e-168	1.24624	0.177	0.068	1.95e-163	PlasmaCells	MM
ZNHIT2	7.44e-168	1.47156	0.154	0.052	1.99e-163	PlasmaCells	MM
ABHD8	1.2e-167	1.28277	0.163	0.058	3.21e-163	PlasmaCells	MM
SLC16A7	1.31e-167	1.66843	0.144	0.045	3.52e-163	PlasmaCells	MM
AVEN	1.36e-167	2.25534	0.101	0.018	3.66e-163	PlasmaCells	MM
FAM89B	4.69e-167	1.44846	0.179	0.07	1.26e-162	PlasmaCells	MM
ZNF302	9.02e-167	1.27946	0.205	0.088	2.42e-162	PlasmaCells	MM
METTL1	1.09e-166	1.55713	0.149	0.049	2.93e-162	PlasmaCells	MM
IL15	2.93e-166	1.64224	0.123	0.031	7.84e-162	PlasmaCells	MM
CYP20A1	3.96e-166	1.0112	0.31	0.171	1.06e-161	PlasmaCells	MM
MBD1	7.6e-166	1.20875	0.199	0.084	2.04e-161	PlasmaCells	MM
ABCF3	1.16e-165	1.32853	0.177	0.069	3.12e-161	PlasmaCells	MM
C2orf76	1.74e-165	1.23839	0.187	0.075	4.67e-161	PlasmaCells	MM
SLCO5A1	7.15e-165	2.76523	0.101	0.019	1.92e-160	PlasmaCells	MM
TFB2M	1.32e-164	1.23652	0.169	0.063	3.54e-160	PlasmaCells	MM
RGS16	2.12e-164	1.54748	0.186	0.077	5.67e-160	PlasmaCells	MM
HLTF	2.24e-164	1.45489	0.147	0.048	6e-160	PlasmaCells	MM
TMEM115	2.61e-164	1.13112	0.21	0.093	6.98e-160	PlasmaCells	MM
TBL2	2.86e-164	1.01239	0.258	0.131	7.67e-160	PlasmaCells	MM
PRRC2A	3.33e-164	1.18929	0.186	0.075	8.93e-160	PlasmaCells	MM
SLC41A3	3.54e-164	1.49206	0.142	0.045	9.48e-160	PlasmaCells	MM
SORT1	4.39e-164	1.29848	0.122	0.032	1.18e-159	PlasmaCells	MM
TSR1	4.42e-164	1.42237	0.157	0.055	1.19e-159	PlasmaCells	MM
GNPDA1	5.33e-164	1.64083	0.123	0.033	1.43e-159	PlasmaCells	MM
C17orf58	9.84e-164	1.31997	0.154	0.053	2.64e-159	PlasmaCells	MM
AFG3L2	1.1e-163	1.29579	0.158	0.056	2.96e-159	PlasmaCells	MM
MRPL38	1.43e-163	1.80764	0.135	0.041	3.83e-159	PlasmaCells	MM
MAFB	1.66e-163	2.0374	0.112	0.026	4.45e-159	PlasmaCells	MM
GTPBP6	2.22e-163	1.43468	0.152	0.052	5.96e-159	PlasmaCells	MM
TAF6	3.32e-163	1.31465	0.177	0.068	8.9e-159	PlasmaCells	MM
CERK	9.63e-163	1.3102	0.168	0.063	2.58e-158	PlasmaCells	MM
CDK16	1.63e-162	1.1897	0.19	0.08	4.38e-158	PlasmaCells	MM
BCKDHB	1.71e-162	1.45502	0.149	0.049	4.57e-158	PlasmaCells	MM
SLC25A32	3.15e-162	1.35733	0.184	0.075	8.44e-158	PlasmaCells	MM
AKIP1	5.22e-162	1.19367	0.148	0.048	1.4e-157	PlasmaCells	MM
EXOSC7	1.07e-161	1.11458	0.206	0.09	2.86e-157	PlasmaCells	MM
UBE2T	1.41e-161	1.82735	0.112	0.026	3.78e-157	PlasmaCells	MM
NOMO2	2.4e-161	2.63631	0.107	0.024	6.43e-157	PlasmaCells	MM
GOT2	2.93e-161	1.14741	0.19	0.078	7.86e-157	PlasmaCells	MM
C6orf136	3.2e-161	1.72992	0.131	0.038	8.58e-157	PlasmaCells	MM
PARP9	4.44e-161	1.62678	0.133	0.04	1.19e-156	PlasmaCells	MM
PYGO2	4.58e-161	1.97966	0.125	0.035	1.23e-156	PlasmaCells	MM
BRI3BP	5.61e-161	1.43262	0.121	0.031	1.5e-156	PlasmaCells	MM
EXTL2	1.24e-160	1.85895	0.106	0.022	3.31e-156	PlasmaCells	MM
PCYT2	1.26e-160	1.3276	0.14	0.044	3.38e-156	PlasmaCells	MM
UTP23	3.31e-160	1.23771	0.198	0.086	8.87e-156	PlasmaCells	MM
EGLN1	5.67e-160	1.32051	0.136	0.042	1.52e-155	PlasmaCells	MM
TMEM97	9.92e-160	1.75148	0.116	0.029	2.66e-155	PlasmaCells	MM
ECSIT	1.3e-159	1.00075	0.239	0.116	3.48e-155	PlasmaCells	MM
TCTA	1.7e-159	1.46162	0.162	0.06	4.55e-155	PlasmaCells	MM
GFPT1	3.6e-159	1.04651	0.288	0.158	9.66e-155	PlasmaCells	MM
SLC25A33	1.29e-158	1.58099	0.126	0.036	3.45e-154	PlasmaCells	MM
PTMS	1.36e-158	1.80932	0.127	0.037	3.65e-154	PlasmaCells	MM
INTS12	1.96e-158	1.29047	0.176	0.069	5.25e-154	PlasmaCells	MM
ABCB8	3.67e-158	1.38199	0.166	0.063	9.85e-154	PlasmaCells	MM
BCAT2	3.79e-158	1.1808	0.182	0.074	1.02e-153	PlasmaCells	MM
SUCO	5.7e-158	1.05797	0.252	0.127	1.53e-153	PlasmaCells	MM
NNT-AS1	6.96e-158	1.26127	0.162	0.059	1.86e-153	PlasmaCells	MM
CEBPZ	1.35e-157	1.04249	0.233	0.113	3.63e-153	PlasmaCells	MM
HIST1H4H	2.5e-157	1.5626	0.147	0.05	6.69e-153	PlasmaCells	MM
LYPLAL1	2.82e-156	1.07906	0.216	0.1	7.56e-152	PlasmaCells	MM
RALGPS2	3.09e-156	1.08593	0.327	0.191	8.27e-152	PlasmaCells	MM
HVCN1	3.43e-156	1.17104	0.131	0.039	9.18e-152	PlasmaCells	MM
ARMC6	3.73e-156	1.4767	0.135	0.042	1e-151	PlasmaCells	MM
TCTN1	1.42e-155	1.318	0.174	0.07	3.8e-151	PlasmaCells	MM
NME6	2.9e-155	1.49385	0.137	0.044	7.77e-151	PlasmaCells	MM
ARID5A	4.91e-155	1.16158	0.277	0.149	1.32e-150	PlasmaCells	MM
BISPR	5.42e-155	1.53595	0.156	0.057	1.45e-150	PlasmaCells	MM
ST3GAL5	1.06e-154	1.45551	0.159	0.059	2.83e-150	PlasmaCells	MM
CASP8	1.72e-154	1.27939	0.199	0.089	4.61e-150	PlasmaCells	MM
RBFA	4.48e-154	1.13342	0.203	0.091	1.2e-149	PlasmaCells	MM
MED11	5.21e-154	1.17698	0.189	0.08	1.4e-149	PlasmaCells	MM
NPRL2	5.47e-154	1.13472	0.22	0.105	1.47e-149	PlasmaCells	MM
TSPYL2	1.25e-153	1.3393	0.269	0.145	3.35e-149	PlasmaCells	MM
RRP9	2.14e-153	1.61445	0.128	0.039	5.74e-149	PlasmaCells	MM
C1orf53	2.64e-153	1.37886	0.129	0.039	7.09e-149	PlasmaCells	MM
RNF4	3.69e-153	1.05544	0.208	0.095	9.9e-149	PlasmaCells	MM
PTPRA	8.32e-153	1.30973	0.172	0.069	2.23e-148	PlasmaCells	MM
FAF2	1.3e-152	1.08884	0.193	0.084	3.48e-148	PlasmaCells	MM
PGAP2	2.83e-152	1.38894	0.145	0.05	7.57e-148	PlasmaCells	MM
UBE2M	5.05e-152	1.0937	0.179	0.074	1.35e-147	PlasmaCells	MM
ERC1	5.45e-152	1.57679	0.166	0.065	1.46e-147	PlasmaCells	MM
GCDH	3.58e-151	1.05642	0.21	0.097	9.59e-147	PlasmaCells	MM
PMPCA	6.41e-151	1.03403	0.193	0.084	1.72e-146	PlasmaCells	MM
GABPB1-AS1	8.99e-151	1.12909	0.295	0.163	2.41e-146	PlasmaCells	MM
DHCR7	1.21e-150	1.75583	0.124	0.037	3.25e-146	PlasmaCells	MM
RFX5	1.27e-150	1.34365	0.144	0.05	3.4e-146	PlasmaCells	MM
UBAP2L	1.82e-150	1.40132	0.141	0.047	4.88e-146	PlasmaCells	MM
SLC31A1	1.96e-150	1.13789	0.144	0.049	5.25e-146	PlasmaCells	MM
RPUSD2	3.14e-150	1.71797	0.126	0.038	8.4e-146	PlasmaCells	MM
AC016831.7	9.87e-150	1.11556	0.225	0.108	2.65e-145	PlasmaCells	MM
NPRL3	3.05e-149	1.28046	0.159	0.06	8.18e-145	PlasmaCells	MM
LARP1	3.28e-149	1.09317	0.249	0.129	8.8e-145	PlasmaCells	MM
SLC39A1	5.26e-149	1.06112	0.192	0.084	1.41e-144	PlasmaCells	MM
C8orf82	7.21e-149	1.69792	0.121	0.036	1.93e-144	PlasmaCells	MM
ASF1A	1.9e-148	1.35184	0.155	0.058	5.08e-144	PlasmaCells	MM
UTP14A	3.72e-148	1.59965	0.124	0.038	9.97e-144	PlasmaCells	MM
TP53I3	1.2e-147	1.58154	0.139	0.047	3.23e-143	PlasmaCells	MM
KDM5B	3.19e-147	1.68856	0.126	0.039	8.56e-143	PlasmaCells	MM
DNAAF2	1.72e-146	1.06089	0.281	0.158	4.61e-142	PlasmaCells	MM
ADA	3.57e-146	1.05774	0.225	0.112	9.56e-142	PlasmaCells	MM
TRAPPC5	1.24e-145	1.48808	0.151	0.058	3.33e-141	PlasmaCells	MM
VAV1	1.34e-145	1.20938	0.164	0.065	3.58e-141	PlasmaCells	MM
MPHOSPH10	1.35e-145	1.05588	0.221	0.107	3.61e-141	PlasmaCells	MM
TRMT6	2.34e-145	1.41925	0.137	0.046	6.27e-141	PlasmaCells	MM
NELFCD	2.8e-145	1.05821	0.216	0.103	7.51e-141	PlasmaCells	MM
TMC6	8.68e-145	1.8772	0.287	0.184	2.33e-140	PlasmaCells	MM
SGF29	1.42e-144	1.32831	0.142	0.05	3.8e-140	PlasmaCells	MM
HRAS	3.76e-144	1.86875	0.104	0.026	1.01e-139	PlasmaCells	MM
NR2C2AP	1.08e-143	1.34394	0.133	0.044	2.9e-139	PlasmaCells	MM
WAC-AS1	1.09e-143	1.10214	0.159	0.061	2.93e-139	PlasmaCells	MM
CCDC130	1.13e-143	1.26638	0.165	0.067	3.04e-139	PlasmaCells	MM
AL138963.3	1.33e-143	1.81918	0.111	0.031	3.55e-139	PlasmaCells	MM
VAT1	2.42e-143	1.25993	0.142	0.05	6.49e-139	PlasmaCells	MM
SPG7	3.41e-143	1.06409	0.223	0.109	9.14e-139	PlasmaCells	MM
LINC01089	3.58e-143	2.51211	0.133	0.046	9.59e-139	PlasmaCells	MM
DBF4	5.51e-143	1.12325	0.18	0.077	1.48e-138	PlasmaCells	MM
SMYD2	5.65e-143	1.07335	0.178	0.077	1.51e-138	PlasmaCells	MM
PNO1	5.8e-143	1.09624	0.175	0.073	1.55e-138	PlasmaCells	MM
GSK3B	8.52e-143	1.1149	0.158	0.061	2.28e-138	PlasmaCells	MM
SCYL2	8.57e-143	1.70331	0.154	0.06	2.3e-138	PlasmaCells	MM
CLPB	1.04e-142	1.74792	0.112	0.031	2.79e-138	PlasmaCells	MM
ANKH	2.01e-142	1.31816	0.126	0.039	5.38e-138	PlasmaCells	MM
ALAS1	2.38e-142	1.44614	0.134	0.046	6.39e-138	PlasmaCells	MM
HHLA3	3.48e-142	1.07443	0.151	0.056	9.32e-138	PlasmaCells	MM
LINC01023	4.38e-142	1.8665	0.138	0.049	1.17e-137	PlasmaCells	MM
PXMP2	7.12e-142	1.39841	0.115	0.033	1.91e-137	PlasmaCells	MM
DPH6	1.12e-141	1.93399	0.108	0.029	3.01e-137	PlasmaCells	MM
EXOSC3	1.31e-141	1.17876	0.157	0.062	3.5e-137	PlasmaCells	MM
GOLPH3L	2.77e-141	1.33783	0.174	0.075	7.44e-137	PlasmaCells	MM
WDR12	3.01e-141	1.48553	0.121	0.037	8.08e-137	PlasmaCells	MM
WDR34	4.81e-141	1.27054	0.148	0.055	1.29e-136	PlasmaCells	MM
TMEM216	4.99e-141	1.31852	0.148	0.056	1.34e-136	PlasmaCells	MM
FAM114A2	7.51e-141	1.23125	0.171	0.072	2.01e-136	PlasmaCells	MM
PORCN	1.35e-140	1.50893	0.122	0.038	3.63e-136	PlasmaCells	MM
CTU2	1.54e-140	1.28313	0.142	0.051	4.12e-136	PlasmaCells	MM
NEK1	8.12e-140	1.50867	0.131	0.044	2.18e-135	PlasmaCells	MM
MYBBP1A	1.33e-139	1.65695	0.113	0.033	3.57e-135	PlasmaCells	MM
MEF2D	2.12e-139	1.193	0.176	0.076	5.69e-135	PlasmaCells	MM
HEXIM2	6.03e-139	1.37289	0.124	0.039	1.61e-134	PlasmaCells	MM
ERAL1	9.97e-139	1.05785	0.177	0.076	2.67e-134	PlasmaCells	MM
RWDD3	2.32e-138	1.88822	0.101	0.025	6.22e-134	PlasmaCells	MM
ACP6	3.54e-138	1.70911	0.107	0.029	9.5e-134	PlasmaCells	MM
LINC00847	4.63e-138	1.25782	0.151	0.059	1.24e-133	PlasmaCells	MM
ZDHHC9	6.31e-138	1.45329	0.115	0.034	1.69e-133	PlasmaCells	MM
DUSP4	6.76e-138	2.08055	0.104	0.027	1.81e-133	PlasmaCells	MM
MATR3.1	2.84e-137	2.00067	0.112	0.034	7.61e-133	PlasmaCells	MM
MDM2	4.63e-137	1.13192	0.208	0.1	1.24e-132	PlasmaCells	MM
MCM7	5.75e-137	1.20674	0.148	0.057	1.54e-132	PlasmaCells	MM
RNF14	5.86e-137	1.22988	0.151	0.058	1.57e-132	PlasmaCells	MM
CD99L2	1e-136	1.67717	0.113	0.033	2.69e-132	PlasmaCells	MM
TMEM192	1.51e-136	1.1498	0.191	0.088	4.04e-132	PlasmaCells	MM
AUH	1.85e-136	1.02921	0.198	0.094	4.96e-132	PlasmaCells	MM
PDCL3	5.49e-136	1.00359	0.183	0.082	1.47e-131	PlasmaCells	MM
SUPT7L	6.55e-135	1.02695	0.17	0.073	1.76e-130	PlasmaCells	MM
PM20D2	7.89e-135	1.4235	0.13	0.044	2.11e-130	PlasmaCells	MM
VARS	6.52e-134	1.09925	0.22	0.111	1.75e-129	PlasmaCells	MM
EHBP1L1	1.12e-133	1.12457	0.131	0.045	3.01e-129	PlasmaCells	MM
ARL16	2.7e-133	1.22203	0.186	0.085	7.25e-129	PlasmaCells	MM
KNOP1	3.74e-133	1.44271	0.138	0.051	1e-128	PlasmaCells	MM
PRRC2B	5.08e-133	1.12641	0.175	0.077	1.36e-128	PlasmaCells	MM
PUS1	6.19e-133	1.52571	0.116	0.036	1.66e-128	PlasmaCells	MM
PPAT	9.88e-133	1.83275	0.109	0.032	2.65e-128	PlasmaCells	MM
RRP12	2.4e-132	1.51578	0.186	0.086	6.44e-128	PlasmaCells	MM
DOLK	2.48e-132	1.47704	0.119	0.039	6.64e-128	PlasmaCells	MM
TIMM8A	5.53e-132	1.64752	0.1	0.026	1.48e-127	PlasmaCells	MM
ARMCX5	8.87e-132	1.68675	0.105	0.03	2.38e-127	PlasmaCells	MM
MTHFD1	8.98e-131	1.39311	0.119	0.039	2.41e-126	PlasmaCells	MM
PI4KB	1.25e-130	1.21689	0.169	0.074	3.36e-126	PlasmaCells	MM
SNHG12	2.77e-130	1.53608	0.142	0.055	7.43e-126	PlasmaCells	MM
CAPN7	5.06e-130	1.23378	0.179	0.082	1.35e-125	PlasmaCells	MM
EIF2B3	2.03e-129	1.01416	0.188	0.088	5.44e-125	PlasmaCells	MM
FAF1	7.33e-129	1.25897	0.135	0.05	1.96e-124	PlasmaCells	MM
POLB	8.08e-129	1.08006	0.142	0.055	2.17e-124	PlasmaCells	MM
POLR1C	1.07e-128	1.75302	0.106	0.031	2.86e-124	PlasmaCells	MM
HACL1	1.29e-128	1.25743	0.138	0.052	3.46e-124	PlasmaCells	MM
LRRN1	7.35e-128	2.02256	0.105	0.031	1.97e-123	PlasmaCells	MM
XPOT	1.01e-127	1.33166	0.167	0.074	2.7e-123	PlasmaCells	MM
MUT	3.39e-127	1.25607	0.14	0.054	9.09e-123	PlasmaCells	MM
GBF1	3.76e-127	1.24459	0.176	0.081	1.01e-122	PlasmaCells	MM
UBTF	4.1e-127	1.04625	0.191	0.091	1.1e-122	PlasmaCells	MM
TRIM8	5.59e-127	1.06305	0.151	0.062	1.5e-122	PlasmaCells	MM
C16orf58	5.74e-127	1.21656	0.181	0.084	1.54e-122	PlasmaCells	MM
HCG11	8.29e-127	1.31475	0.116	0.038	2.22e-122	PlasmaCells	MM
BOLA1	1.91e-126	1.0371	0.193	0.093	5.12e-122	PlasmaCells	MM
IL27RA	2.05e-126	1.07713	0.197	0.097	5.49e-122	PlasmaCells	MM
CD180	1.01e-125	1.07148	0.195	0.096	2.72e-121	PlasmaCells	MM
TACO1	1.03e-125	1.23708	0.14	0.055	2.75e-121	PlasmaCells	MM
SLC27A3	1.61e-125	1.1979	0.133	0.05	4.3e-121	PlasmaCells	MM
SPEN	2.71e-125	1.41081	0.142	0.056	7.27e-121	PlasmaCells	MM
SCAF1	3.55e-125	1.39441	0.11	0.035	9.52e-121	PlasmaCells	MM
NSUN2	9.3e-125	1.03906	0.145	0.058	2.49e-120	PlasmaCells	MM
MON1A	9.73e-125	1.50289	0.104	0.031	2.61e-120	PlasmaCells	MM
RCOR3	2.83e-124	1.34504	0.131	0.049	7.58e-120	PlasmaCells	MM
GPRIN3	3.34e-124	1.90085	0.107	0.033	8.94e-120	PlasmaCells	MM
CDK9	4.67e-124	1.1775	0.145	0.059	1.25e-119	PlasmaCells	MM
PFKM	4.91e-124	1.42543	0.109	0.034	1.32e-119	PlasmaCells	MM
NUMA1	6.57e-124	1.17093	0.153	0.065	1.76e-119	PlasmaCells	MM
VPS39	8.44e-124	1.65726	0.114	0.038	2.26e-119	PlasmaCells	MM
KRI1	2.33e-123	1.43147	0.123	0.044	6.26e-119	PlasmaCells	MM
RPP38	3.71e-123	1.08746	0.17	0.077	9.94e-119	PlasmaCells	MM
PARP2	3.9e-123	1.27233	0.153	0.066	1.05e-118	PlasmaCells	MM
ANKLE2	7.45e-123	1.1088	0.136	0.052	2e-118	PlasmaCells	MM
TRIB3	1.71e-122	1.71871	0.101	0.03	4.6e-118	PlasmaCells	MM
TBRG4	2.21e-121	1.29614	0.118	0.041	5.93e-117	PlasmaCells	MM
RAB3IP	2.62e-121	1.08966	0.131	0.049	7.02e-117	PlasmaCells	MM
METTL13	3.2e-121	1.46777	0.125	0.046	8.58e-117	PlasmaCells	MM
UBE2V1	4.55e-121	1.72618	0.125	0.047	1.22e-116	PlasmaCells	MM
FAM217B	6.22e-121	1.05094	0.156	0.067	1.67e-116	PlasmaCells	MM
PPOX	1.02e-120	1.11462	0.183	0.087	2.73e-116	PlasmaCells	MM
GFM1	1.47e-120	1.1831	0.145	0.06	3.93e-116	PlasmaCells	MM
PARP6	1.65e-120	1.48692	0.111	0.036	4.42e-116	PlasmaCells	MM
UBAP1	2.68e-120	1.19728	0.125	0.046	7.17e-116	PlasmaCells	MM
TGS1	3.37e-120	1.20505	0.139	0.056	9.04e-116	PlasmaCells	MM
CCDC137	9.25e-120	1.65308	0.113	0.038	2.48e-115	PlasmaCells	MM
AAR2	1.71e-119	1.62676	0.1	0.03	4.57e-115	PlasmaCells	MM
EIF2AK3	2.36e-119	1.03593	0.267	0.156	6.32e-115	PlasmaCells	MM
CCNB1IP1	2.64e-119	1.07477	0.123	0.044	7.08e-115	PlasmaCells	MM
XRCC1	3.79e-119	1.08996	0.127	0.048	1.01e-114	PlasmaCells	MM
ING5	4.63e-119	1.20652	0.161	0.073	1.24e-114	PlasmaCells	MM
CLCN3	6.11e-119	1.16566	0.142	0.058	1.64e-114	PlasmaCells	MM
SNUPN	9.62e-119	1.11185	0.154	0.067	2.58e-114	PlasmaCells	MM
SLC2A8	1.18e-118	1.29428	0.12	0.043	3.15e-114	PlasmaCells	MM
MTFMT	1.26e-118	1.14165	0.139	0.056	3.37e-114	PlasmaCells	MM
NADSYN1	1.33e-118	1.1032	0.16	0.071	3.55e-114	PlasmaCells	MM
TXNRD1	1.54e-118	1.09066	0.15	0.064	4.11e-114	PlasmaCells	MM
MSMO1	5.48e-118	1.38402	0.125	0.047	1.47e-113	PlasmaCells	MM
CRYBG3	6.89e-118	1.21983	0.129	0.049	1.85e-113	PlasmaCells	MM
GEMIN8	2.39e-117	1.31251	0.122	0.045	6.4e-113	PlasmaCells	MM
ATP5PO	4.73e-117	1.59735	0.102	0.032	1.27e-112	PlasmaCells	MM
SUPV3L1	4.75e-117	1.40697	0.123	0.046	1.27e-112	PlasmaCells	MM
LEO1	6.78e-117	1.52148	0.104	0.033	1.82e-112	PlasmaCells	MM
TMEM222	8.41e-117	1.11143	0.153	0.067	2.25e-112	PlasmaCells	MM
NDUFAF1	8.68e-117	1.08025	0.198	0.102	2.33e-112	PlasmaCells	MM
FAM219B	1.23e-116	1.08828	0.147	0.062	3.3e-112	PlasmaCells	MM
ATXN7L3B	1.8e-116	1.2203	0.165	0.076	4.82e-112	PlasmaCells	MM
TARBP2	2.06e-116	1.0108	0.148	0.063	5.53e-112	PlasmaCells	MM
DUSP28	3.36e-116	1.01625	0.15	0.065	9.01e-112	PlasmaCells	MM
UBXN2A	6.44e-116	1.1022	0.177	0.085	1.73e-111	PlasmaCells	MM
GTF2IRD2B	9.55e-116	1.753	0.106	0.035	2.56e-111	PlasmaCells	MM
ATP5S	7.27e-115	1.07577	0.164	0.075	1.95e-110	PlasmaCells	MM
FBXO16	8.5e-115	1.16616	0.155	0.069	2.28e-110	PlasmaCells	MM
CLSTN1	1.3e-114	1.14939	0.139	0.058	3.5e-110	PlasmaCells	MM
TMEM42	1.57e-114	1.10998	0.144	0.06	4.21e-110	PlasmaCells	MM
SLC25A22	1.68e-114	1.51734	0.114	0.041	4.5e-110	PlasmaCells	MM
TMEM43	3.88e-114	1.38118	0.103	0.033	1.04e-109	PlasmaCells	MM
SURF6	5.52e-114	1.45752	0.12	0.045	1.48e-109	PlasmaCells	MM
OXSM	7.89e-114	1.27517	0.13	0.052	2.11e-109	PlasmaCells	MM
PARP10	9.35e-113	1.25141	0.147	0.064	2.51e-108	PlasmaCells	MM
CNOT3	1.72e-112	1.05522	0.166	0.078	4.61e-108	PlasmaCells	MM
ZSCAN16-AS1	1.74e-112	1.18402	0.241	0.14	4.66e-108	PlasmaCells	MM
IL15RA	3.3e-112	1.16873	0.141	0.06	8.86e-108	PlasmaCells	MM
PEA15	4.82e-112	1.10527	0.155	0.069	1.29e-107	PlasmaCells	MM
GTPBP8	7.9e-112	1.22438	0.122	0.046	2.12e-107	PlasmaCells	MM
ZNF576	1.54e-111	1.22932	0.134	0.055	4.12e-107	PlasmaCells	MM
TIPARP	1.61e-111	1.28479	0.155	0.07	4.31e-107	PlasmaCells	MM
NIP7	1.66e-111	1.24315	0.122	0.047	4.44e-107	PlasmaCells	MM
NUDT9	1.72e-111	1.04093	0.199	0.104	4.62e-107	PlasmaCells	MM
DCTN1	3.65e-111	1.12303	0.144	0.062	9.79e-107	PlasmaCells	MM
PRPF4	4.73e-111	1.19086	0.124	0.048	1.27e-106	PlasmaCells	MM
POGLUT1	1.1e-110	1.20884	0.127	0.051	2.94e-106	PlasmaCells	MM
ALG9	2.18e-110	1.67699	0.111	0.04	5.85e-106	PlasmaCells	MM
ATG4D	4.59e-110	1.16084	0.14	0.06	1.23e-105	PlasmaCells	MM
LTBP4	5.16e-110	1.01153	0.191	0.099	1.38e-105	PlasmaCells	MM
RNF214	1.36e-109	1.1342	0.122	0.047	3.65e-105	PlasmaCells	MM
KIAA0100	1.89e-109	1.31307	0.105	0.035	5.07e-105	PlasmaCells	MM
RNPC3	3.5e-109	1.23913	0.135	0.056	9.38e-105	PlasmaCells	MM
WDR6	5.21e-109	1.15058	0.185	0.095	1.4e-104	PlasmaCells	MM
SERTAD3	5.28e-109	1.10114	0.119	0.046	1.42e-104	PlasmaCells	MM
EIF2B2	7.76e-109	1.04074	0.136	0.057	2.08e-104	PlasmaCells	MM
NAT9	1.35e-108	1.00767	0.177	0.087	3.62e-104	PlasmaCells	MM
TMEM129	2.25e-108	1.11168	0.136	0.058	6.04e-104	PlasmaCells	MM
TBL3	2.92e-108	1.01205	0.152	0.069	7.82e-104	PlasmaCells	MM
CAMK2D	1.63e-107	1.06299	0.152	0.069	4.38e-103	PlasmaCells	MM
GRWD1	2.6e-107	1.13099	0.139	0.06	6.97e-103	PlasmaCells	MM
SIRT3	2.63e-107	1.18168	0.131	0.054	7.04e-103	PlasmaCells	MM
MCCC1	3.72e-107	1.13931	0.126	0.051	9.98e-103	PlasmaCells	MM
C7orf26	3.87e-107	1.14624	0.113	0.041	1.04e-102	PlasmaCells	MM
RITA1	4.13e-107	1.07122	0.128	0.052	1.11e-102	PlasmaCells	MM
C12orf29	8.61e-107	1.4235	0.109	0.039	2.31e-102	PlasmaCells	MM
HMG20A	4.46e-106	1.26199	0.112	0.041	1.2e-101	PlasmaCells	MM
SLC7A6	8.95e-106	1.53782	0.101	0.034	2.4e-101	PlasmaCells	MM
SMAD5	1.38e-105	1.08221	0.14	0.061	3.7e-101	PlasmaCells	MM
JAK3	1.84e-105	1.43782	0.103	0.035	4.93e-101	PlasmaCells	MM
FOXRED1	2.56e-105	1.19241	0.14	0.062	6.86e-101	PlasmaCells	MM
WHAMM	5.58e-105	1.20838	0.131	0.055	1.5e-100	PlasmaCells	MM
SGK3	9.25e-105	1.07035	0.126	0.051	2.48e-100	PlasmaCells	MM
KIFAP3	1.75e-104	1.22093	0.145	0.066	4.68e-100	PlasmaCells	MM
UHRF2	2.18e-104	1.24754	0.118	0.045	5.84e-100	PlasmaCells	MM
CCDC127	3e-104	1.0846	0.126	0.052	8.04e-100	PlasmaCells	MM
NFE2L1	3.36e-104	1.48381	0.161	0.079	9.01e-100	PlasmaCells	MM
OGFOD1	4.96e-104	1.293	0.103	0.036	1.33e-99	PlasmaCells	MM
CTA-292E10.6	8.93e-104	1.04045	0.074	0.147	2.39e-99	PlasmaCells	MM
MFSD2A	9.81e-104	1.37647	0.105	0.037	2.63e-99	PlasmaCells	MM
TTC9C	1.01e-103	1.1899	0.14	0.062	2.71e-99	PlasmaCells	MM
IQCH-AS1	1.04e-103	1.45536	0.106	0.038	2.79e-99	PlasmaCells	MM
AMPD2	1.15e-103	1.02218	0.117	0.045	3.07e-99	PlasmaCells	MM
FTSJ3	1.16e-103	1.21894	0.117	0.046	3.12e-99	PlasmaCells	MM
B3GALNT2	1.85e-103	1.52138	0.103	0.036	4.96e-99	PlasmaCells	MM
MAP2K5	2.12e-103	1.27634	0.107	0.039	5.67e-99	PlasmaCells	MM
MCTP2	2.83e-102	1.26462	0.166	0.082	7.59e-98	PlasmaCells	MM
SLC25A51	5.03e-102	1.32847	0.104	0.037	1.35e-97	PlasmaCells	MM
TRPV2	7.15e-102	1.23006	0.134	0.059	1.92e-97	PlasmaCells	MM
SPRTN	8.48e-102	1.38544	0.11	0.041	2.27e-97	PlasmaCells	MM
TMEM203	1.3e-101	1.01673	0.118	0.046	3.48e-97	PlasmaCells	MM
WDR36	4.34e-101	1.5128	0.104	0.037	1.16e-96	PlasmaCells	MM
GSPT2	4.95e-101	1.36054	0.101	0.035	1.33e-96	PlasmaCells	MM
KATNB1	7.44e-101	1.15548	0.11	0.041	1.99e-96	PlasmaCells	MM
LIN52	7.51e-101	1.42661	0.113	0.044	2.01e-96	PlasmaCells	MM
PHF23	7.83e-101	1.33629	0.114	0.045	2.1e-96	PlasmaCells	MM
SH2B1	1.26e-100	1.20427	0.13	0.056	3.39e-96	PlasmaCells	MM
COG2	4.37e-100	1.27928	0.126	0.054	1.17e-95	PlasmaCells	MM
IGKV3D-11	6.99e-100	5.42935	0.141	0.07	1.87e-95	PlasmaCells	MM
FAM13A	1.45e-99	1.05479	0.158	0.076	3.9e-95	PlasmaCells	MM
SIX5	1.79e-99	1.93417	0.11	0.043	4.79e-95	PlasmaCells	MM
TBC1D23	2.33e-99	1.14282	0.135	0.06	6.24e-95	PlasmaCells	MM
CLASP2	2.34e-99	1.26503	0.141	0.064	6.27e-95	PlasmaCells	MM
KMT2E-AS1	5.99e-99	1.9204	0.155	0.077	1.6e-94	PlasmaCells	MM
CES2	1.44e-98	1.26778	0.11	0.042	3.87e-94	PlasmaCells	MM
SNHG25	1.83e-98	2.94797	0.176	0.101	4.9e-94	PlasmaCells	MM
RNF121	2.86e-98	1.29861	0.116	0.047	7.68e-94	PlasmaCells	MM
FN3K	5.64e-98	1.08414	0.131	0.058	1.51e-93	PlasmaCells	MM
EIF2B5	8.88e-98	1.02485	0.153	0.074	2.38e-93	PlasmaCells	MM
STARD5	1.09e-97	1.17679	0.156	0.076	2.92e-93	PlasmaCells	MM
USP39	1.14e-97	1.02968	0.121	0.051	3.05e-93	PlasmaCells	MM
SPTAN1	1.59e-97	1.20069	0.122	0.051	4.27e-93	PlasmaCells	MM
RANBP3	3.26e-97	1.01421	0.144	0.068	8.73e-93	PlasmaCells	MM
METTL17	4.12e-97	1.06383	0.158	0.078	1.1e-92	PlasmaCells	MM
RRP8	1.2e-96	1.26293	0.107	0.041	3.21e-92	PlasmaCells	MM
LEMD3	1.3e-96	1.33863	0.108	0.042	3.49e-92	PlasmaCells	MM
SEC24C	1.52e-96	1.4669	0.114	0.046	4.09e-92	PlasmaCells	MM
AFF1	1.61e-96	1.17475	0.136	0.061	4.31e-92	PlasmaCells	MM
ABHD17A	3.19e-96	1.02597	0.134	0.06	8.54e-92	PlasmaCells	MM
ERCC3	3.49e-96	1.09048	0.118	0.049	9.35e-92	PlasmaCells	MM
FCRL2	4.6e-96	1.05782	0.265	0.17	1.23e-91	PlasmaCells	MM
DOHH	5.94e-96	1.09401	0.125	0.054	1.59e-91	PlasmaCells	MM
DPP3	7.38e-96	1.16844	0.113	0.045	1.98e-91	PlasmaCells	MM
FAM160A2	1.53e-95	1.30357	0.101	0.037	4.1e-91	PlasmaCells	MM
SRFBP1	1.58e-95	1.22785	0.114	0.046	4.23e-91	PlasmaCells	MM
ETV5	3.63e-95	1.16257	0.127	0.055	9.74e-91	PlasmaCells	MM
SETBP1	3.97e-95	1.2413	0.137	0.063	1.06e-90	PlasmaCells	MM
EXOSC10	1.11e-94	1.32766	0.115	0.047	2.98e-90	PlasmaCells	MM
LSG1	1.23e-94	1.29567	0.1	0.037	3.28e-90	PlasmaCells	MM
SPRYD4	2.44e-94	1.16197	0.111	0.044	6.55e-90	PlasmaCells	MM
LINC00662	6.89e-94	1.05661	0.14	0.065	1.85e-89	PlasmaCells	MM
BRCC3	9.96e-94	1.18045	0.111	0.045	2.67e-89	PlasmaCells	MM
MEF2C-AS1	1.98e-93	1.3011	0.119	0.05	5.31e-89	PlasmaCells	MM
RIOK2	2.63e-93	1.0749	0.13	0.059	7.04e-89	PlasmaCells	MM
MAEA	3e-93	1.01901	0.14	0.066	8.05e-89	PlasmaCells	MM
BANK1	3.41e-93	1.00177	0.102	0.038	9.13e-89	PlasmaCells	MM
PNPT1	3.44e-93	1.07736	0.132	0.059	9.21e-89	PlasmaCells	MM
PPP1R3E	1.62e-92	1.65621	0.109	0.044	4.34e-88	PlasmaCells	MM
ZNF322	7.35e-92	1.23898	0.112	0.046	1.97e-87	PlasmaCells	MM
UMPS	1.33e-91	1.28893	0.107	0.043	3.55e-87	PlasmaCells	MM
ADPRHL2	2.2e-91	1.22801	0.11	0.045	5.88e-87	PlasmaCells	MM
CEP104	8.15e-91	1.02267	0.136	0.063	2.19e-86	PlasmaCells	MM
KLHL9	1.94e-90	1.17622	0.104	0.041	5.21e-86	PlasmaCells	MM
ACAD9	4.56e-90	1.1499	0.105	0.041	1.22e-85	PlasmaCells	MM
FOXN2	6.13e-90	1.17007	0.123	0.054	1.64e-85	PlasmaCells	MM
TARS2	7.63e-90	1.36446	0.1	0.038	2.05e-85	PlasmaCells	MM
DNASE1L1	1.05e-89	1.04725	0.111	0.045	2.82e-85	PlasmaCells	MM
LONP1	2.36e-89	1.2957	0.105	0.042	6.31e-85	PlasmaCells	MM
THUMPD3-AS1	1.2e-88	1.22014	0.294	0.2	3.22e-84	PlasmaCells	MM
GAB1	2.47e-88	1.15694	0.238	0.146	6.62e-84	PlasmaCells	MM
LRRC42	7.04e-88	1.04259	0.102	0.04	1.89e-83	PlasmaCells	MM
ZNF692	1.21e-87	1.19969	0.119	0.053	3.25e-83	PlasmaCells	MM
XPC	1.42e-87	1.02638	0.16	0.083	3.8e-83	PlasmaCells	MM
CPT2	2.32e-87	1.11755	0.11	0.047	6.22e-83	PlasmaCells	MM
LMBR1	1.72e-86	1.07091	0.116	0.051	4.61e-82	PlasmaCells	MM
METAP1	1.46e-85	1.20847	0.114	0.049	3.9e-81	PlasmaCells	MM
TFB1M	1.5e-85	1.22092	0.107	0.045	4.01e-81	PlasmaCells	MM
MTG1	2.16e-85	1.00479	0.159	0.084	5.8e-81	PlasmaCells	MM
CCDC97	2.9e-85	1.03161	0.127	0.059	7.77e-81	PlasmaCells	MM
MFAP1	5.54e-85	1.00761	0.111	0.048	1.48e-80	PlasmaCells	MM
DDX23	1.43e-84	1.04073	0.127	0.06	3.85e-80	PlasmaCells	MM
ATF5	9.07e-84	1.56514	0.35	0.283	2.43e-79	PlasmaCells	MM
RPRD2	9.48e-84	1.04243	0.128	0.06	2.54e-79	PlasmaCells	MM
HMGXB3	1.21e-83	1.00557	0.126	0.059	3.23e-79	PlasmaCells	MM
PDCD2L	1.78e-83	1.44753	0.106	0.045	4.77e-79	PlasmaCells	MM
ATAD3A	4.52e-83	1.00686	0.107	0.046	1.21e-78	PlasmaCells	MM
DHX16	6.26e-83	1.15015	0.111	0.048	1.68e-78	PlasmaCells	MM
PIGS	9.48e-83	1.01122	0.117	0.053	2.54e-78	PlasmaCells	MM
NUP98	1.4e-82	1.02823	0.117	0.053	3.75e-78	PlasmaCells	MM
UCK1	1.32e-81	1.09253	0.101	0.042	3.55e-77	PlasmaCells	MM
MTO1	5.24e-81	1.0485	0.122	0.057	1.4e-76	PlasmaCells	MM
BORCS5	9.32e-81	1.2851	0.12	0.056	2.5e-76	PlasmaCells	MM
PJA1	3.86e-80	1.10297	0.108	0.048	1.03e-75	PlasmaCells	MM
CHERP	1.23e-79	1.10199	0.107	0.046	3.3e-75	PlasmaCells	MM
MAP7D3	1.74e-79	1.06084	0.112	0.05	4.67e-75	PlasmaCells	MM
KLHL20	4.33e-79	1.04219	0.113	0.051	1.16e-74	PlasmaCells	MM
NFATC2	8.37e-78	1.16852	0.105	0.046	2.24e-73	PlasmaCells	MM
BCS1L	1.01e-77	1.0528	0.103	0.044	2.71e-73	PlasmaCells	MM
SF3B3	1.94e-77	1.13019	0.109	0.049	5.2e-73	PlasmaCells	MM
TRIM52	5.17e-77	1.21935	0.116	0.054	1.39e-72	PlasmaCells	MM
ALG12	4.83e-75	1.01924	0.13	0.066	1.29e-70	PlasmaCells	MM
ATP10D	8.4e-75	1.25402	0.107	0.049	2.25e-70	PlasmaCells	MM
MRPL49	3.9e-74	1.01024	0.125	0.062	1.04e-69	PlasmaCells	MM
SREBF2	5.19e-74	1.07017	0.13	0.066	1.39e-69	PlasmaCells	MM
PWWP2A	3.09e-73	1.05075	0.105	0.048	8.29e-69	PlasmaCells	MM
TYW1	1.72e-71	1.09339	0.104	0.048	4.61e-67	PlasmaCells	MM
TXLNG	3.68e-71	1.0278	0.102	0.046	9.85e-67	PlasmaCells	MM
DPP9	6.81e-71	1.04794	0.104	0.048	1.82e-66	PlasmaCells	MM
ANXA2R	7.1e-68	1.0569	0.111	0.054	1.9e-63	PlasmaCells	MM
IPO9	9.01e-67	1.02257	0.11	0.054	2.42e-62	PlasmaCells	MM
ANKRD36B	1.62e-65	1.14291	0.141	0.078	4.35e-61	PlasmaCells	MM
DDB2	1.63e-65	1.02058	0.1	0.047	4.36e-61	PlasmaCells	MM
TRANK1	4.29e-57	1.36659	0.117	0.064	1.15e-52	PlasmaCells	MM
NMT1	2.5e-55	1.17608	0.165	0.105	6.7e-51	PlasmaCells	MM
RHBDD3	5.98e-55	1.07955	0.103	0.053	1.6e-50	PlasmaCells	MM
IGHV3-20	4.13e-43	2.88772	0.103	0.066	1.11e-38	PlasmaCells	MM
HIST1H1D	4.06e-41	1.03857	0.103	0.061	1.09e-36	PlasmaCells	MM
IGKV1-9	8.91e-10	7.5499	0.203	0.213	2.39e-05	PlasmaCells	MM
